# Supplementary material for: Transcriptomic Signatures and Upstream Regulation in Human Skeletal Muscle Adapted to Disuse and Aerobic Exercise
Source: Int J Mol Sci. 2021 Jan 26;22(3):1208. doi: 10.3390/ijms22031208 (PMC7866200; doi:10.3390/ijms22031208)
Supplement: Supplementary file 1 [file ijms-22-01208-s001.zip]

Archive with 5 entries (5 files):
- Table S1_new.xlsx
- Table S2_new.xlsx
- Table S3_new.xlsx
- Table S4_new.xlsx
- Table S5_new.xlsx
