# Supplementary material for: Transcriptomic Signatures and Upstream Regulation in Human Skeletal Muscle Adapted to Disuse and Aerobic Exercise
Source: Int J Mol Sci. 2021 Jan 26;22(3):1208. doi: 10.3390/ijms22031208 (PMC7866200; doi:10.3390/ijms22031208)
Supplement: Supplementary file 1 [file ijms-22-01208-s001.zip › Table S1_new.xlsx]

## Sheet: D
Gene Symbol	Ensembl Gene ID	Gene Biotype	N of raw data sets	GSE113165 log2_FC	GSE113165 Padj	GSE126865+GSE130722 log2_FC	GSE126865+GSE130722 Padj	GSE24215 log2_FC	GSE24215 Padj	GSE14901 log2_FC	GSE14901 Padj	GSE104999 log2_FC	GSE104999 Padj	GSE33886 log2_FC	GSE33886 Padj
A1BG	ENSG00000121410	protein_coding	6	0.022395	NA	0.22369	NA	0.01173	0.98083	0.09635	0.902719	0.04065	0.948954	-0.09775	0.847472
A1BG-AS1	ENSG00000268895	lncRNA	5	-0.17642	NA	0.656651	NA	0.11803	0.764153	-0.62535	0.128867	-0.0017	0.997648	NA	NA
A1CF	ENSG00000148584	protein_coding	6	0.229124	0.361882	0.60842	NA	0.2685	0.683007	-0.13188	0.566452	-0.05464	0.889285	-0.10161	0.837781
A2M	ENSG00000175899	protein_coding	6	-0.345147	1e-09	0.13192	0.904779	0.19509	0.833027	0.08472	0.538454	-0.12816	0.556125	0.11125	0.871342
A2M-AS1	ENSG00000245105	lncRNA	4	-0.0680824	0.620192	-0.112826	0.861464	NA	NA	-0.08214	0.596063	-0.27255	0.518905	NA	NA
A2ML1	ENSG00000166535	protein_coding	6	-0.282204	NA	-0.237299	NA	-0.12924	0.781046	0.06217	0.887001	-0.00535	0.990791	-0.03394	0.955283
A2ML1-AS1	ENSG00000256661	lncRNA	3	-0.424094	NA	-Inf	NA	NA	NA	NA	NA	-0.05384	0.903663	NA	NA
A2ML1-AS2	ENSG00000256904	lncRNA	1	NA	NA	NA	NA	NA	NA	NA	NA	0.04829	0.89775	NA	NA
A2MP1	ENSG00000256069	transcribed_unprocessed_pseudogene	3	0.00444814	0.939168	-0.210442	NA	NA	NA	NA	NA	0.19225	0.437055	NA	NA
A3GALT2	ENSG00000184389	protein_coding	4	0.926645	NA	0.816777	NA	0.09893	0.786542	NA	NA	NA	NA	0.0795	0.872066
A4GALT	ENSG00000128274	protein_coding	6	-0.135536	0.45711	0.00799599	0.951779	0.19922	0.768652	-0.14066	0.675011	0.30569	0.296723	-0.02922	0.964471
A4GNT	ENSG00000118017	protein_coding	6	-1.14022	NA	Inf	NA	-0.23428	0.717288	-0.14566	0.530198	0.01361	0.981312	-0.04715	0.92951
AAAS	ENSG00000094914	protein_coding	6	-0.0131515	0.960461	-0.104504	0.715764	-0.05343	0.937779	0.39973	0.107626	0.05106	0.917751	-0.15533	0.835982
AACS	ENSG00000081760	protein_coding	6	-0.0205617	0.806372	0.0227761	0.977293	-0.3383	0.284074	-0.02142	0.959598	0.11303	0.782233	-0.14042	0.86463
AACSP1	ENSG00000250420	transcribed_unprocessed_pseudogene	3	-1.5213	NA	NA	NA	NA	NA	-0.47851	0.415642	-0.10364	0.807416	NA	NA
AADAC	ENSG00000114771	protein_coding	6	1.92187	NA	0.0418639	NA	-0.55786	0.452681	0.24574	0.659586	-0.11409	0.641945	-0.03179	0.95718
AADACL2	ENSG00000197953	protein_coding	6	-0.124012	NA	2.00214	NA	0.13854	0.869422	-0.55588	0.417487	-0.07564	0.856632	-0.10146	0.836314
AADACL2-AS1	ENSG00000242908	lncRNA	2	1.90023	NA	NA	NA	NA	NA	NA	NA	0.04867	0.930036	NA	NA
AADACL3	ENSG00000188984	protein_coding	4	-0.69943	NA	-1.07126	NA	NA	NA	NA	NA	0.01334	0.985578	-0.42869	0.727392
AADACL4	ENSG00000204518	protein_coding	4	0.062093	NA	-Inf	NA	NA	NA	NA	NA	-0.04163	0.900425	-0.20085	0.704754
AADACP1	ENSG00000240602	transcribed_unprocessed_pseudogene	4	-0.362221	NA	Inf	NA	NA	NA	-0.23287	0.785701	-0.06822	0.793383	NA	NA
AADAT	ENSG00000109576	protein_coding	6	-0.0927784	0.71616	0.0843623	NA	-0.23695	0.801583	0.67038	0.236181	-0.18278	0.620343	0.00645	0.995991
AAGAB	ENSG00000103591	protein_coding	6	-0.294362	1.96e-05	-0.244508	0.20609	-0.26114	0.488728	-0.03051	0.974823	-0.19217	0.406242	-0.03315	0.95746
AAK1	ENSG00000115977	protein_coding	6	-0.0887366	0.375181	0.144601	0.531117	0.42956	0.66388	0.19438	0.164149	-0.01504	0.984032	0.24246	0.652141
AAMDC	ENSG00000087884	protein_coding	6	-0.0665533	0.556793	-0.0895387	0.711155	-0.44835	0.314115	-0.31075	0.0828611	-0.26957	0.594632	-0.14067	0.772499
AAMP	ENSG00000127837	protein_coding	6	-0.0116762	0.87331	-0.0332891	0.957231	-0.02385	0.956074	-0.00021	0.999316	-0.06707	0.858719	-0.03245	0.959644
AANAT	ENSG00000129673	protein_coding	6	0.0674491	NA	2.23069	NA	-0.25324	0.502969	-0.5326	0.426452	-0.32218	0.221252	-0.0223	0.980811
AAR2	ENSG00000131043	protein_coding	5	0.109303	0.250041	0.0100211	0.910366	NA	NA	0.09918	0.543528	0.04695	0.899269	-0.06506	0.899495
AARD	ENSG00000205002	protein_coding	5	1.06773	NA	0.192694	NA	0.07668	0.889464	NA	NA	-0.25151	0.36744	-0.0721	0.884298
AARS1	ENSG00000090861	protein_coding	6	0.00260721	0.942212	-0.134235	0.58566	-0.0884	0.807061	-0.0192	0.905355	-0.16541	0.5695	-0.2361	0.704754
AARS1P1	ENSG00000249038	processed_pseudogene	0	NA	NA	NA	NA	NA	NA	NA	NA	NA	NA	NA	NA
AARS2	ENSG00000124608	protein_coding	6	0.0134157	0.929545	-0.272469	0.377226	-0.17306	0.493174	0.07034	0.736546	-0.09939	0.826602	0.0284	0.962007
AARSD1	ENSG00000266967	protein_coding	5	0.124181	0.592179	0.301052	NA	-0.06577	0.839201	-0.08001	0.561112	NA	NA	-0.19566	0.745017
AASDH	ENSG00000157426	protein_coding	6	0.0738249	0.460356	-0.142235	0.709045	-0.0922	0.857953	0.14724	0.314095	-0.10148	0.787015	0.16276	0.861341
AASDHPPT	ENSG00000149313	protein_coding	6	0.0069597	0.984855	-0.255722	0.230294	-0.0914	0.757308	-0.01591	0.929344	0.0636	0.84576	-0.16876	0.838484
AASS	ENSG00000008311	protein_coding	6	-0.227834	0.344928	-0.349776	0.0447904	-0.41117	0.45041	-0.01987	0.969186	-0.19464	0.458867	-0.22427	0.754032
AATBC	ENSG00000215458	lncRNA	6	-0.279535	0.78246	-0.106884	NA	-0.21307	0.488976	0.11425	0.860073	0.1246	0.763635	-0.06985	0.885914
AATF	ENSG00000275700	protein_coding	6	0.070871	0.575827	0.0756044	0.983404	0.18389	0.507988	-0.03617	0.865769	-0.02729	0.951596	0.17619	0.719423
AATK	ENSG00000181409	protein_coding	6	-0.320848	0.978603	0.192693	NA	0.18061	0.855746	-0.15642	0.468138	-0.20376	0.809079	-0.0661	0.899187
ABALON	ENSG00000281376	lncRNA	2	0.302435	NA	0.688644	NA	NA	NA	NA	NA	NA	NA	NA	NA
ABAT	ENSG00000183044	protein_coding	6	-0.012416	0.928303	0.0928771	0.859223	-0.11083	0.860424	-0.20168	0.446939	0.18888	0.679372	-0.10193	0.840158
ABBA01000933.1	ENSG00000283367	sRNA	0	NA	NA	NA	NA	NA	NA	NA	NA	NA	NA	NA	NA
ABBA01000935.2	ENSG00000283544	unprocessed_pseudogene	3	-0.142633	NA	-2.47999	NA	NA	NA	-0.09828	0.898933	NA	NA	NA	NA
ABBA01006766.1	ENSG00000265233	processed_pseudogene	0	NA	NA	NA	NA	NA	NA	NA	NA	NA	NA	NA	NA
ABBA01010928.1	ENSG00000283274	rRNA	0	NA	NA	NA	NA	NA	NA	NA	NA	NA	NA	NA	NA
ABBA01031658.1	ENSG00000283568	rRNA	0	NA	NA	NA	NA	NA	NA	NA	NA	NA	NA	NA	NA
ABBA01031669.1	ENSG00000283592	misc_RNA	2	NA	NA	NA	NA	NA	NA	NA	NA	-0.29795	0.754497	-0.07417	0.97312
ABBA01037345.1	ENSG00000278294	rRNA	1	Inf	NA	NA	NA	NA	NA	NA	NA	NA	NA	NA	NA
ABBA01037348.1	ENSG00000278457	rRNA	0	NA	NA	NA	NA	NA	NA	NA	NA	NA	NA	NA	NA
ABBA01045074.1	ENSG00000286916	processed_pseudogene	1	-1.00265	NA	NA	NA	NA	NA	NA	NA	NA	NA	NA	NA
ABBA01045074.2	ENSG00000287800	processed_pseudogene	0	NA	NA	NA	NA	NA	NA	NA	NA	NA	NA	NA	NA
ABCA1	ENSG00000165029	protein_coding	6	0.139829	0.148713	0.400882	0.135704	0.32338	0.415062	0.20664	0.290367	0.4176	0.236556	0.55738	0.652141
ABCA10	ENSG00000154263	protein_coding	4	0.208104	0.0251481	0.364303	0.17572	NA	NA	NA	NA	0.67365	0.0591688	0.46365	0.668233
ABCA11P	ENSG00000251595	transcribed_processed_pseudogene	5	0.142447	0.557016	-0.0869676	NA	-0.00031	0.99968	0.00714	0.985486	NA	NA	0.0747	0.912568
ABCA12	ENSG00000144452	protein_coding	6	0.3029	NA	-0.234875	NA	0.18712	0.658132	0.02171	0.988331	0.0065	0.984241	-0.00456	0.995094
ABCA13	ENSG00000179869	protein_coding	6	-0.66942	NA	1.5296	NA	0.11551	0.847444	0.50042	0.742834	-0.041	0.886943	-0.01544	0.982307
ABCA17P	ENSG00000238098	transcribed_unitary_pseudogene	5	0.0736672	0.829448	0.441492	NA	-0.01868	0.977698	0.34303	0.261685	0.09229	0.784668	NA	NA
ABCA2	ENSG00000107331	protein_coding	6	0.144624	0.666972	0.177712	0.637241	0.04775	0.890877	0.25936	0.0214344	0.00301	0.997299	-0.08015	0.884298
ABCA3	ENSG00000167972	protein_coding	6	-0.0201533	0.863818	0.113026	0.830721	0.36588	0.655608	-0.13348	0.852468	-0.07242	0.834954	0.03	0.960452
ABCA4	ENSG00000198691	protein_coding	6	0.368932	NA	0.164644	NA	0.29608	0.596065	-0.2623	0.501611	-0.03146	0.906982	-0.0695	0.884543
ABCA5	ENSG00000154265	protein_coding	6	0.207356	0.106629	0.083962	0.830469	0.47493	0.164633	0.74186	3.737e-05	0.70873	0.0105698	0.36124	0.734985
ABCA6	ENSG00000154262	protein_coding	6	0.154106	0.188533	0.201879	0.395494	0.36631	0.284065	0.68296	0.047294	0.43502	0.236224	0.38059	0.728602
ABCA7	ENSG00000064687	protein_coding	6	0.0536814	0.161649	0.528314	0.224116	0.35352	0.708523	0.359	0.119335	0.22105	0.587891	0.06064	0.924583
ABCA8	ENSG00000141338	protein_coding	6	-0.0299311	0.753584	-0.0657613	0.856304	-0.13467	0.888224	0.38186	0.022125	0.02536	0.952951	-0.04663	0.97368
ABCA9	ENSG00000154258	protein_coding	6	0.260601	0.00465232	0.095972	0.788703	-0.0979	0.907167	-0.04007	0.92237	0.22469	0.606076	0.3576	0.739811
ABCA9-AS1	ENSG00000231749	lncRNA	3	0.240668	0.2772	0.495481	NA	NA	NA	NA	NA	0.05791	0.850802	NA	NA
ABCB1	ENSG00000085563	protein_coding	6	-0.361174	0.200722	-0.51599	NA	0.29651	0.749305	-0.75263	0.13867	-0.12455	0.664335	-0.05448	0.914084
ABCB10	ENSG00000135776	protein_coding	6	0.0289611	0.742521	-0.0308362	0.901409	0.14309	0.595236	0.25534	0.0276376	-0.03926	0.936547	0.11315	0.857599
ABCB10P1	ENSG00000274099	processed_pseudogene	3	1.42718	NA	-0.247872	NA	0.05347	0.884698	NA	NA	NA	NA	NA	NA
ABCB10P3	ENSG00000261524	processed_pseudogene	2	-0.856717	NA	NA	NA	0.05347	0.884698	NA	NA	NA	NA	NA	NA
ABCB10P4	ENSG00000260053	processed_pseudogene	2	0.770575	NA	NA	NA	0.05347	0.884698	NA	NA	NA	NA	NA	NA
ABCB11	ENSG00000073734	protein_coding	6	0.672773	NA	1.06837	NA	0.12791	0.807806	-0.21062	0.79172	-0.04104	0.948417	-0.26353	0.652141
ABCB4	ENSG00000005471	protein_coding	6	-0.276853	0.0359152	-0.202819	0.411548	-0.58367	0.227428	-0.72974	0.00322628	-0.62322	0.167556	-0.18289	0.748301
ABCB5	ENSG00000004846	protein_coding	6	1.52552	NA	0.628845	NA	0.28162	0.785318	-0.2083	0.81987	0.01064	0.981475	-0.22829	0.695477
ABCB6	ENSG00000115657	protein_coding	6	0.159925	0.26663	0.148946	0.883487	0.17621	0.674881	0.11439	0.611766	-0.05384	0.919775	-0.14415	0.774624
ABCB7	ENSG00000131269	protein_coding	6	0.058255	0.403751	-0.228751	0.353003	-0.02779	0.942231	-0.12355	0.421984	-0.03179	0.917739	-0.27816	0.659858
ABCB8	ENSG00000197150	protein_coding	6	-0.0488491	0.606144	-0.209941	0.485284	0.03084	0.957423	-0.15539	0.454559	-0.124	0.829725	-0.13598	0.787284
ABCB9	ENSG00000150967	protein_coding	6	-0.0691407	0.887216	-0.319204	NA	-0.41914	0.371711	-0.51323	0.118984	-0.06814	0.824575	-0.0718	0.882964
ABCC1	ENSG00000103222	protein_coding	6	-0.030931	0.903822	-0.0343373	0.899999	-0.16817	0.700224	-0.18762	0.247823	-0.25332	0.490096	-0.18036	0.72295
ABCC10	ENSG00000124574	protein_coding	6	0.0381508	0.960101	0.215477	0.621212	-0.05389	0.88142	0.01245	0.980722	-0.02476	0.97564	0.05055	0.942861
ABCC11	ENSG00000121270	protein_coding	6	0.0595744	NA	0.838733	NA	0.12253	0.781773	-0.58749	0.364789	-0.2686	0.455579	0.05674	0.912692
ABCC12	ENSG00000140798	protein_coding	6	-1.66404	5.43e-16	-0.649029	0.319014	-0.36402	0.617163	0.06674	0.953833	-0.06946	0.791171	-0.11936	0.835982
ABCC13	ENSG00000243064	transcribed_unprocessed_pseudogene	6	0.120015	NA	2.17716	NA	-0.23193	0.676908	-0.06303	0.94531	-0.08342	0.753911	-0.05295	0.915035
ABCC2	ENSG00000023839	protein_coding	6	-0.203979	0.377204	-0.117471	0.921528	0.19382	0.580897	-0.22866	0.80677	-0.2839	0.422172	-0.07572	0.893737
ABCC3	ENSG00000108846	protein_coding	6	-0.523517	0.674488	0.0654752	NA	0.27948	0.743565	-0.12309	0.816461	0.0209	0.979067	0.02919	0.960626
ABCC4	ENSG00000125257	protein_coding	6	0.514247	1.33e-05	0.233586	0.399031	0.39689	0.185204	0.49886	0.0259266	0.57996	0.261124	0.29184	0.678522
ABCC5	ENSG00000114770	protein_coding	6	0.092236	0.334535	0.0806988	0.586699	-0.23933	0.653669	-0.04608	0.739429	0.00559	0.99198	-0.05513	0.924156
ABCC5-AS1	ENSG00000223882	lncRNA	3	-0.255833	0.345513	0.466943	NA	NA	NA	NA	NA	0.22014	0.523107	NA	NA
ABCC6	ENSG00000091262	protein_coding	6	-0.00169151	0.985787	0.229341	0.62115	-0.22004	0.713366	-0.27822	0.126741	-0.03893	0.961642	-0.04065	0.944185
ABCC6P1	ENSG00000256340	transcribed_unprocessed_pseudogene	6	0.681331	NA	-0.407506	NA	-0.47025	0.166633	-0.27822	0.126741	-0.24202	0.735064	-0.04065	0.944185
ABCC6P2	ENSG00000255277	transcribed_unprocessed_pseudogene	5	0.460955	NA	-0.223634	NA	NA	NA	-0.27822	0.126741	-0.10485	0.893801	-0.04065	0.944185
ABCC8	ENSG00000006071	protein_coding	6	0.161144	0.587811	-0.318201	NA	0.07809	0.897986	-0.17704	0.556605	-0.04698	0.892689	0.00948	0.990964
ABCC9	ENSG00000069431	protein_coding	6	0.107528	0.0680108	0.0971082	0.654528	0.17473	0.612926	0.19564	0.136092	0.0846	0.727728	0.11953	0.800761
ABCD1	ENSG00000101986	protein_coding	6	0.232497	0.0594503	0.275181	0.496874	0.21029	0.650493	0.00182	0.996075	-0.30188	0.5978	0.07603	0.872556
ABCD1P2	ENSG00000215151	unprocessed_pseudogene	3	-0.542334	NA	0.461371	NA	NA	NA	-0.06452	0.894699	NA	NA	NA	NA
ABCD1P3	ENSG00000261233	unprocessed_pseudogene	3	-0.772907	NA	-Inf	NA	0.21029	0.650493	NA	NA	NA	NA	NA	NA
ABCD1P4	ENSG00000225293	unprocessed_pseudogene	1	NA	NA	NA	NA	0.21029	0.650493	NA	NA	NA	NA	NA	NA
ABCD1P5	ENSG00000214330	unprocessed_pseudogene	0	NA	NA	NA	NA	NA	NA	NA	NA	NA	NA	NA	NA
ABCD2	ENSG00000173208	protein_coding	6	-0.155892	0.741931	0.157732	NA	-0.35465	0.524064	-0.37353	0.562633	-0.06364	0.882452	-0.0385	0.952183
ABCD3	ENSG00000117528	protein_coding	6	-0.0977148	0.217653	-0.180468	0.38852	-0.12463	0.678187	0.00268	0.992671	-0.02848	0.92403	-0.21103	0.819152
ABCD4	ENSG00000119688	protein_coding	6	0.158543	0.203215	0.146105	0.536544	0.0298	0.971349	0.25351	0.333971	0.2048	0.584588	0.07598	0.899526
ABCE1	ENSG00000164163	protein_coding	6	-0.149885	0.099353	-0.127584	0.716139	-0.04339	0.913326	0.13913	0.344252	-0.02869	0.953176	0.01409	0.985843
ABCF1	ENSG00000204574	protein_coding	6	0.0267838	0.881318	-0.0502405	0.794565	0.12636	0.737449	-0.0266	0.884423	-0.0036	0.995103	0.05116	0.949539
ABCF2	ENSG00000285292	protein_coding	6	0.0160514	0.918912	-0.10295	0.817427	0.17563	0.646833	0.18274	0.282647	0.17159	0.50609	0.03948	0.955996
ABCF2P1	ENSG00000242159	processed_pseudogene	2	0.0203838	NA	0.30939	NA	NA	NA	NA	NA	NA	NA	NA	NA
ABCF2P2	ENSG00000228769	unprocessed_pseudogene	2	-Inf	NA	-Inf	NA	NA	NA	NA	NA	NA	NA	NA	NA
ABCF3	ENSG00000161204	protein_coding	6	0.10524	0.178356	-0.136748	0.56072	-0.19451	0.621444	0.06286	0.837803	-0.11795	0.570088	-0.22712	0.748871
ABCG1	ENSG00000160179	protein_coding	6	0.133413	0.467902	0.541087	0.0820372	0.78866	0.0285257	0.06354	0.833987	0.64663	0.161748	0.1763	0.835982
ABCG2	ENSG00000118777	protein_coding	6	-0.177604	0.502265	0.215535	0.848421	0.19034	0.65619	0.01696	0.989061	0.13269	0.816371	-0.20258	0.811009
ABCG4	ENSG00000172350	protein_coding	6	-0.293825	NA	0.663969	NA	-0.17129	0.746672	0.06699	0.907122	-0.02013	0.964826	-0.14288	0.762539
ABCG5	ENSG00000138075	protein_coding	6	0.439664	NA	1.87341	NA	-0.1346	0.778658	-0.66445	0.23556	-0.13517	0.447106	0.02688	0.970327
ABCG8	ENSG00000143921	protein_coding	6	-0.311362	NA	-0.652672	NA	-0.01626	0.976013	0.04638	0.95572	0.14992	0.714634	-0.07079	0.889555
ABHD1	ENSG00000143994	protein_coding	6	-0.489027	0.000121905	-0.352558	0.560187	-0.6647	0.0484701	-0.38798	0.240936	-0.19597	0.512774	-0.24436	0.678308
ABHD10	ENSG00000144827	protein_coding	6	-0.139899	0.10507	-0.299265	0.196441	-0.30336	0.256266	-0.17777	0.0603762	-0.24608	0.503422	-0.06826	0.961797
ABHD11	ENSG00000106077	protein_coding	6	-0.421758	0.000409686	-0.265303	0.610767	-0.59858	0.0491872	-0.12663	0.454449	-0.24527	0.47783	-0.20518	0.757036
ABHD11-AS1	ENSG00000225969	transcribed_unitary_pseudogene	3	-0.187562	NA	Inf	NA	NA	NA	NA	NA	-0.18578	0.659147	NA	NA
ABHD12	ENSG00000100997	protein_coding	6	-0.038942	0.722632	0.132394	0.822552	0.02491	0.958465	0.172	0.574224	0.03983	0.92264	0.08281	0.862438
ABHD12B	ENSG00000131969	protein_coding	6	-0.0415769	NA	0.0855836	NA	0.30876	0.61318	0.40537	0.597594	0.04203	0.92603	-0.09051	0.856217
ABHD13	ENSG00000139826	protein_coding	6	-0.0456293	0.607954	-0.0377476	0.949092	-0.09924	0.850945	0.27655	0.19078	0.08409	0.878184	-0.01934	0.97968
ABHD14A	ENSG00000248487	protein_coding	5	-0.323455	0.00648485	-0.323467	0.442105	-0.22496	0.664288	-0.26232	0.0734509	NA	NA	-0.3182	0.643724
ABHD14A-ACY1	ENSG00000114786	protein_coding	6	-0.709469	NA	0.513049	NA	-0.38825	0.14334	-0.38881	0.0041458	-0.15319	0.485382	-0.41416	0.596269
ABHD14B	ENSG00000114779	protein_coding	6	-0.072171	0.676517	0.254464	0.341469	-0.15705	0.637952	0.01939	0.959822	-0.03064	0.958468	0.01506	0.984541
ABHD15	ENSG00000168792	protein_coding	6	-0.114769	0.457009	0.0668461	0.989614	-0.17822	0.586469	0.83122	0.131546	-0.01809	0.981312	-0.14217	0.774624
ABHD15-AS1	ENSG00000264031	lncRNA	1	0.671218	NA	NA	NA	NA	NA	NA	NA	NA	NA	NA	NA
ABHD16A	ENSG00000204427	protein_coding	6	0.396284	0.0211351	-0.408663	NA	-0.08043	0.906259	0.08206	0.656521	0.1601	0.473438	-0.06449	0.902414
ABHD16B	ENSG00000183260	protein_coding	4	NA	NA	NA	NA	-0.37642	0.544527	-0.12258	0.450995	0.00809	0.990753	-0.33593	0.70632
ABHD17A	ENSG00000129968	protein_coding	6	0.0375069	0.915875	0.113797	0.814163	-0.05238	0.847739	-0.02835	0.847451	-0.19094	0.534088	-0.13792	0.818283
ABHD17AP1	ENSG00000198658	unprocessed_pseudogene	6	0.0109319	NA	0.606518	NA	-0.05238	0.847739	-0.02835	0.847451	-0.19094	0.534088	-0.13892	0.838167
ABHD17AP3	ENSG00000250536	unprocessed_pseudogene	6	0.554946	NA	-1.07226	NA	-0.07313	0.784114	-0.02835	0.847451	-0.19094	0.534088	-0.13892	0.838167
ABHD17AP4	ENSG00000229107	processed_pseudogene	5	0.647277	NA	0.939465	NA	-0.05238	0.847739	NA	NA	-0.19094	0.534088	-0.11868	0.835982
ABHD17AP5	ENSG00000263366	processed_pseudogene	5	-0.00150522	NA	0.457082	NA	-0.05238	0.847739	NA	NA	-0.20063	0.500637	-0.13892	0.838167
ABHD17AP6	ENSG00000226981	unprocessed_pseudogene	6	-0.0832988	NA	2.45679	NA	-0.05238	0.847739	-0.02835	0.847451	-0.19094	0.534088	-0.13892	0.838167
ABHD17AP7	ENSG00000260864	unprocessed_pseudogene	0	NA	NA	NA	NA	NA	NA	NA	NA	NA	NA	NA	NA
ABHD17AP8	ENSG00000260540	unprocessed_pseudogene	0	NA	NA	NA	NA	NA	NA	NA	NA	NA	NA	NA	NA
ABHD17AP9	ENSG00000261536	unprocessed_pseudogene	0	NA	NA	NA	NA	NA	NA	NA	NA	NA	NA	NA	NA
ABHD17B	ENSG00000107362	protein_coding	6	0.176397	0.0761161	-0.00628546	0.992901	0.06601	0.870224	-0.05421	0.807207	0.16078	0.69337	0.02852	0.981784
ABHD17C	ENSG00000136379	protein_coding	6	-0.338982	NA	-0.075662	NA	-0.07865	0.931027	-0.13553	0.860872	-0.19462	0.403538	-0.06656	0.900093
ABHD18	ENSG00000164074	protein_coding	6	-0.211186	0.00358781	-0.440134	0.00572648	-0.36516	0.220588	-0.27957	0.0760907	-0.3392	0.248439	-0.41532	0.643412
ABHD2	ENSG00000140526	protein_coding	6	-0.440546	0.000636454	0.406967	0.0885157	0.13375	0.846477	0.08475	0.82118	0.16768	0.768568	0.28336	0.704754
ABHD3	ENSG00000158201	protein_coding	6	-0.168842	0.118162	0.0808386	0.610814	-0.07075	0.949343	0.41193	0.10373	0.17643	0.645467	0.03314	0.972273
ABHD4	ENSG00000100439	protein_coding	6	0.216942	0.011321	0.0766591	0.748242	0.18414	0.552992	0.18004	0.116875	0.3647	0.214655	0.04855	0.928336
ABHD5	ENSG00000011198	protein_coding	6	-0.0117935	0.993747	-0.150521	0.629429	-0.03715	0.890698	0.08463	0.633659	0.01153	0.980521	-0.04626	0.955056
ABHD6	ENSG00000163686	protein_coding	6	0.226981	0.0656284	-0.10919	0.962296	0.04074	0.921077	0.05791	0.879183	0.17987	0.457655	-0.00841	0.994038
ABHD8	ENSG00000127220	protein_coding	6	-0.0132702	0.995426	0.00962681	0.939751	-0.30248	0.527165	0.0843	0.92183	-0.02642	0.968523	-0.08117	0.867204
ABI1	ENSG00000136754	protein_coding	6	-0.0610432	0.544322	-0.0863013	0.77878	0.01305	0.976787	0.16758	0.0612731	-0.03684	0.936441	0.20843	0.724521
ABI1P1	ENSG00000271484	unprocessed_pseudogene	2	0.336365	NA	-0.464631	NA	NA	NA	NA	NA	NA	NA	NA	NA
ABI2	ENSG00000138443	protein_coding	6	-0.0830012	0.226402	0.0612636	0.844357	-0.193	0.6856	-0.11514	0.578252	-0.16606	0.652095	0.1576	0.750879
ABI3	ENSG00000108798	protein_coding	6	-0.445709	0.0992855	0.336496	NA	0.37563	0.842799	-0.1581	0.752385	-0.11602	0.824799	-0.11034	0.83009
ABI3BP	ENSG00000154175	protein_coding	6	0.0309128	0.909322	0.258561	0.585076	0.23644	0.822889	0.51059	0.0439128	0.28621	0.573502	0.51149	0.700129
ABITRAM	ENSG00000119328	protein_coding	6	-0.0881461	0.431956	-0.199808	0.606276	-0.09876	0.751361	-0.0905	0.68872	-0.04894	0.903624	0.18033	0.852485
ABITRAMP1	ENSG00000251106	processed_pseudogene	2	0.066522	NA	-0.207885	NA	NA	NA	NA	NA	NA	NA	NA	NA
ABL1	ENSG00000097007	protein_coding	6	0.0972953	0.599158	0.0588862	0.872646	0.07561	0.766065	0.03471	0.845017	-0.0104	0.982725	0.05365	0.923557
ABL2	ENSG00000143322	protein_coding	6	0.0257829	0.662063	0.291166	0.205629	-0.00601	0.991281	-0.01248	0.971177	0.13066	0.708983	0.31773	0.643412
ABLIM1	ENSG00000099204	protein_coding	6	-0.197077	0.0183302	-0.651476	0.0036306	0.38055	0.4692	0.2145	0.339166	0.24863	0.555472	0.41032	0.704411
ABLIM2	ENSG00000163995	protein_coding	6	0.173722	0.151101	-0.0613921	0.800464	-0.11477	0.840407	-0.13272	0.416787	0.04737	0.939136	0.08055	0.914204
ABLIM3	ENSG00000173210	protein_coding	6	0.234199	0.000265435	0.428193	0.0223964	0.0077	0.989767	-0.01474	0.962059	0.07802	0.814366	-0.01805	0.99149
ABO	ENSG00000175164	protein_coding	6	0.373134	0.176912	0.184349	NA	-0.06002	0.931216	0.28738	0.65085	0.10415	0.896859	-0.16109	0.778366
ABR	ENSG00000159842	protein_coding	6	-0.343247	0.000406902	-0.383975	0.106441	-0.26053	0.409016	-0.11934	0.472306	-0.22563	0.533426	0.02864	0.979329
ABRA	ENSG00000174429	protein_coding	6	-0.906949	5.81e-05	-0.64675	0.000270039	-0.23143	0.677186	-0.38563	0.105179	-0.06362	0.931368	-0.45149	0.652141
ABRACL	ENSG00000146386	protein_coding	6	-0.590065	NA	0.0985239	NA	0.03683	0.950091	0.22782	0.481245	-0.02027	0.957671	-0.01135	0.99243
ABRAXAS1	ENSG00000163322	protein_coding	6	0.105543	0.231826	0.0726534	0.973405	0.28148	0.345416	0.14317	0.584328	0.17835	0.45465	0.11376	0.913972
ABRAXAS2	ENSG00000165660	protein_coding	6	-0.0629462	0.540104	-0.169588	0.470321	-0.05126	0.900537	0.03645	0.878821	-0.04449	0.869824	-0.07412	0.938834
ABT1	ENSG00000146109	protein_coding	6	0.0247778	0.76354	-0.117162	0.926452	-0.18998	0.659995	-0.35873	0.476667	0.06851	0.889289	-0.05833	0.939448
ABT1P1	ENSG00000250496	processed_pseudogene	2	0.716591	NA	-0.198902	NA	NA	NA	NA	NA	NA	NA	NA	NA
ABTB1	ENSG00000114626	protein_coding	6	0.108323	0.526028	0.235537	0.487584	0.0661	0.816014	0.29554	0.365117	0.27011	0.578873	-0.05126	0.936939
ABTB2	ENSG00000166016	protein_coding	6	0.0859221	0.832481	-0.241409	0.553413	-0.385	0.585571	-0.17665	0.394472	-0.61652	0.106746	-0.07209	0.901217
AC000029.1	ENSG00000275635	snRNA	1	NA	NA	NA	NA	NA	NA	NA	NA	0.05955	0.937199	NA	NA
AC000029.2	ENSG00000283438	misc_RNA	2	0.683903	NA	NA	NA	NA	NA	NA	NA	NA	NA	0.01587	0.987191
AC000032.1	ENSG00000260246	lncRNA	0	NA	NA	NA	NA	NA	NA	NA	NA	NA	NA	NA	NA
AC000035.1	ENSG00000282816	lncRNA	0	NA	NA	NA	NA	NA	NA	NA	NA	NA	NA	NA	NA
AC000036.1	ENSG00000225929	lncRNA	3	0.327408	NA	1.30108	NA	NA	NA	NA	NA	0.09183	0.867223	NA	NA
AC000041.1	ENSG00000242156	unprocessed_pseudogene	0	NA	NA	NA	NA	NA	NA	NA	NA	NA	NA	NA	NA
AC000050.1	ENSG00000212569	misc_RNA	2	-Inf	NA	NA	NA	NA	NA	NA	NA	-0.03412	0.970551	NA	NA
AC000050.3	ENSG00000286508	lncRNA	2	0.243158	NA	Inf	NA	NA	NA	NA	NA	NA	NA	NA	NA
AC000058.1	ENSG00000223665	lncRNA	3	-0.362442	NA	Inf	NA	NA	NA	NA	NA	0.01291	0.982725	NA	NA
AC000061.1	ENSG00000083622	lncRNA	2	NA	NA	-Inf	NA	NA	NA	NA	NA	-0.11834	0.838652	NA	NA
AC000065.1	ENSG00000286742	lncRNA	2	-0.113055	0.665109	0.606297	NA	NA	NA	NA	NA	NA	NA	NA	NA
AC000065.2	ENSG00000287932	lncRNA	2	0.00589819	NA	-0.289331	NA	NA	NA	NA	NA	NA	NA	NA	NA
AC000067.1	ENSG00000225007	lncRNA	2	NA	NA	Inf	NA	NA	NA	NA	NA	-0.09133	0.790768	NA	NA
AC000068.1	ENSG00000185065	lncRNA	3	0.547765	0.0262906	-0.297151	NA	NA	NA	NA	NA	-0.26141	0.504453	NA	NA
AC000068.2	ENSG00000273212	lncRNA	2	0.264564	NA	0.28714	NA	NA	NA	NA	NA	NA	NA	NA	NA
AC000068.3	ENSG00000273300	lncRNA	0	NA	NA	NA	NA	NA	NA	NA	NA	NA	NA	NA	NA
AC000072.1	ENSG00000286367	lncRNA	2	0.228548	0.338449	0.760068	NA	NA	NA	NA	NA	NA	NA	NA	NA
AC000077.1	ENSG00000230485	processed_pseudogene	1	Inf	NA	NA	NA	NA	NA	NA	NA	NA	NA	NA	NA
AC000078.1	ENSG00000232926	processed_pseudogene	2	0.293867	0.0676735	0.635197	NA	NA	NA	NA	NA	NA	NA	NA	NA
AC000081.1	ENSG00000230194	processed_pseudogene	2	0.308889	NA	0.377711	NA	NA	NA	NA	NA	NA	NA	NA	NA
AC000081.2	ENSG00000251940	snoRNA	4	-0.70889	NA	-0.728459	NA	NA	NA	NA	NA	-0.18854	0.53271	-0.0929	0.858608
AC000082.1	ENSG00000287652	lncRNA	2	-0.526901	NA	0.386462	NA	NA	NA	NA	NA	NA	NA	NA	NA
AC000085.1	ENSG00000287146	lncRNA	2	-0.0453013	0.892063	0.666844	NA	NA	NA	NA	NA	NA	NA	NA	NA
AC000089.1	ENSG00000235776	processed_pseudogene	3	0.408336	NA	0.0275458	NA	NA	NA	NA	NA	NA	NA	0.05709	0.911658
AC000093.1	ENSG00000284874	protein_coding	6	0.0563912	NA	0.13986	NA	0.43883	0.583844	-0.07595	0.859767	-0.08424	0.88123	0.106	0.855476
AC000095.1	ENSG00000270393	processed_pseudogene	1	NA	NA	NA	NA	-0.01875	0.963901	NA	NA	NA	NA	NA	NA
AC000095.2	ENSG00000283366	transcribed_unprocessed_pseudogene	1	NA	NA	NA	NA	NA	NA	NA	NA	0.07574	0.855959	NA	NA
AC000095.3	ENSG00000286025	polymorphic_pseudogene	4	0.525673	NA	1.15983	NA	NA	NA	-0.36166	0.568077	-0.04604	0.922451	NA	NA
AC000111.1	ENSG00000234001	processed_pseudogene	0	NA	NA	NA	NA	NA	NA	NA	NA	NA	NA	NA	NA
AC000111.2	ENSG00000237974	processed_pseudogene	1	-Inf	NA	NA	NA	NA	NA	NA	NA	NA	NA	NA	NA
AC000113.1	ENSG00000287685	lncRNA	2	0.689844	NA	0.915656	NA	NA	NA	NA	NA	NA	NA	NA	NA
AC000114.1	ENSG00000200436	misc_RNA	2	-Inf	NA	NA	NA	NA	NA	NA	NA	-0.04507	0.919988	NA	NA
AC000120.1	ENSG00000200769	misc_RNA	6	0.176635	NA	-0.396797	NA	-0.06921	0.893837	-0.00129	0.995659	-0.35069	0.631759	-0.11912	0.82597
AC000120.2	ENSG00000243107	lncRNA	4	0.065377	0.913133	0.14042	NA	-0.11514	0.912911	0.05506	0.771544	NA	NA	NA	NA
AC000120.3	ENSG00000285772	protein_coding	5	1.11755	NA	NA	NA	-0.09031	0.807916	-0.06408	0.83986	-0.16996	0.602578	0.15631	0.780956
AC000120.4	ENSG00000285953	protein_coding	3	NA	NA	NA	NA	-0.06405	0.898001	NA	NA	0.01425	0.973013	0.14338	0.852063
AC000123.1	ENSG00000224138	lncRNA	3	0.194357	0.530229	1.10851	NA	NA	NA	NA	NA	-0.10617	0.725665	NA	NA
AC000123.2	ENSG00000279265	TEC	3	-0.011916	NA	1.57403	NA	NA	NA	-0.0702	0.954714	NA	NA	NA	NA
AC000123.3	ENSG00000280347	TEC	3	0.0533926	0.794791	0.041831	0.945667	NA	NA	-0.0123	0.985088	NA	NA	NA	NA
AC000124.1	ENSG00000226770	lncRNA	3	0.238118	NA	-0.217151	NA	NA	NA	NA	NA	0.01976	0.959272	NA	NA
AC000362.1	ENSG00000230820	processed_pseudogene	3	-Inf	NA	0.110418	NA	-0.21241	0.596065	NA	NA	NA	NA	NA	NA
AC000367.1	ENSG00000224981	processed_pseudogene	2	-0.992519	NA	Inf	NA	NA	NA	NA	NA	NA	NA	NA	NA
AC000372.1	ENSG00000241921	lncRNA	1	NA	NA	NA	NA	NA	NA	NA	NA	-0.04911	0.906744	NA	NA
AC000374.1	ENSG00000227249	processed_pseudogene	0	NA	NA	NA	NA	NA	NA	NA	NA	NA	NA	NA	NA
AC000403.1	ENSG00000278727	lncRNA	2	-0.534718	NA	-0.417333	NA	NA	NA	NA	NA	NA	NA	NA	NA
AC001226.1	ENSG00000274898	lncRNA	2	0.521842	NA	-0.0565798	NA	NA	NA	NA	NA	NA	NA	NA	NA
AC001226.2	ENSG00000283208	protein_coding	4	0.13601	0.55244	0.361928	NA	NA	NA	0.16562	0.303956	-0.1112	0.752947	NA	NA
AC002044.1	ENSG00000272330	lncRNA	2	-0.572155	NA	2.2531	NA	NA	NA	NA	NA	NA	NA	NA	NA
AC002044.2	ENSG00000279591	TEC	2	0.286961	0.164362	0.618061	NA	NA	NA	NA	NA	NA	NA	NA	NA
AC002044.3	ENSG00000280092	TEC	2	0.0237475	0.783878	0.956187	NA	NA	NA	NA	NA	NA	NA	NA	NA
AC002056.1	ENSG00000213683	processed_pseudogene	4	0.277426	NA	-0.484692	NA	NA	NA	-0.00069	0.997879	NA	NA	0.0407	0.966485
AC002056.2	ENSG00000254499	lncRNA	2	0.946437	NA	NA	NA	NA	NA	NA	NA	-0.26012	0.528939	NA	NA
AC002057.1	ENSG00000287568	lncRNA	2	Inf	NA	Inf	NA	NA	NA	NA	NA	NA	NA	NA	NA
AC002057.2	ENSG00000287702	lncRNA	0	NA	NA	NA	NA	NA	NA	NA	NA	NA	NA	NA	NA
AC002059.1	ENSG00000273216	lncRNA	3	-0.00139087	NA	-1.3255	NA	NA	NA	-0.14278	0.524286	NA	NA	NA	NA
AC002059.2	ENSG00000280968	miRNA	3	Inf	NA	-Inf	NA	NA	NA	NA	NA	-0.34578	0.376936	NA	NA
AC002059.3	ENSG00000285697	transcribed_unprocessed_pseudogene	2	-0.141017	NA	-0.761348	NA	NA	NA	NA	NA	NA	NA	NA	NA
AC002064.1	ENSG00000207488	misc_RNA	3	1.73178	NA	NA	NA	NA	NA	NA	NA	0.03148	0.970912	0.06732	0.933905
AC002064.2	ENSG00000225498	lncRNA	4	0.690829	NA	-0.9834	NA	NA	NA	-0.30854	0.73452	-0.01964	0.977063	NA	NA
AC002064.3	ENSG00000234459	lncRNA	3	0.491471	NA	-1.40446	NA	NA	NA	NA	NA	0.07996	0.813705	NA	NA
AC002064.4	ENSG00000280440	TEC	4	0.308528	NA	2.15014	NA	0.09666	0.945881	0.0279	0.976896	NA	NA	NA	NA
AC002066.1	ENSG00000237813	lncRNA	2	-0.0700801	NA	0.57639	NA	NA	NA	NA	NA	NA	NA	NA	NA
AC002069.1	ENSG00000207094	snoRNA	2	NA	NA	NA	NA	NA	NA	NA	NA	-0.06306	0.923675	-0.27585	0.739811
AC002069.2	ENSG00000233420	lncRNA	2	Inf	NA	NA	NA	NA	NA	NA	NA	-0.02043	0.960963	NA	NA
AC002069.3	ENSG00000235639	processed_pseudogene	2	Inf	NA	0.651474	NA	NA	NA	NA	NA	NA	NA	NA	NA
AC002069.4	ENSG00000270812	processed_pseudogene	1	-2.17244	NA	NA	NA	NA	NA	NA	NA	NA	NA	NA	NA
AC002070.1	ENSG00000248636	lncRNA	5	0.220874	0.105694	0.0300123	0.950374	-0.04634	0.915104	-0.23724	0.700759	-0.15348	0.665256	NA	NA
AC002072.1	ENSG00000286072	lncRNA	2	1.57828	NA	Inf	NA	NA	NA	NA	NA	NA	NA	NA	NA
AC002073.1	ENSG00000202019	misc_RNA	4	0.472138	NA	-Inf	NA	NA	NA	NA	NA	-0.13742	0.756859	-0.11508	0.833631
AC002074.1	ENSG00000285090	lncRNA	4	-0.014265	NA	1.24414	NA	-0.00458	0.996084	NA	NA	-0.12673	0.629256	NA	NA
AC002074.2	ENSG00000285964	lncRNA	2	-0.308471	NA	NA	NA	NA	NA	NA	NA	-0.1484	0.647629	NA	NA
AC002075.1	ENSG00000225898	processed_pseudogene	1	-0.267111	NA	NA	NA	NA	NA	NA	NA	NA	NA	NA	NA
AC002075.2	ENSG00000237729	processed_pseudogene	4	0.355616	NA	-0.211439	NA	-0.04733	0.867691	NA	NA	NA	NA	0.04225	0.959986
AC002076.1	ENSG00000234695	lncRNA	2	Inf	NA	NA	NA	NA	NA	NA	NA	-0.07994	0.7766	NA	NA
AC002076.2	ENSG00000278388	unprocessed_pseudogene	1	-Inf	NA	NA	NA	NA	NA	NA	NA	NA	NA	NA	NA
AC002090.1	ENSG00000279743	TEC	1	NA	NA	-1.51951	NA	NA	NA	NA	NA	NA	NA	NA	NA
AC002091.1	ENSG00000265975	lncRNA	2	-2.02953	NA	-Inf	NA	NA	NA	NA	NA	NA	NA	NA	NA
AC002091.2	ENSG00000266389	lncRNA	2	-0.66228	NA	Inf	NA	NA	NA	NA	NA	NA	NA	NA	NA
AC002094.1	ENSG00000258924	lncRNA	3	NA	NA	NA	NA	-0.06882	0.855833	0.03779	0.964651	NA	NA	-0.1432	0.833999
AC002094.2	ENSG00000265618	lncRNA	0	NA	NA	NA	NA	NA	NA	NA	NA	NA	NA	NA	NA
AC002094.3	ENSG00000273171	protein_coding	4	NA	NA	NA	NA	-0.26177	0.554038	-0.65484	0.170077	0.01556	0.982725	-0.05639	0.911629
AC002094.4	ENSG00000277450	lncRNA	2	0.206793	NA	0.0847199	NA	NA	NA	NA	NA	NA	NA	NA	NA
AC002094.5	ENSG00000279532	TEC	2	-0.0679506	NA	2.41771	NA	NA	NA	NA	NA	NA	NA	NA	NA
AC002101.1	ENSG00000261018	lncRNA	0	NA	NA	NA	NA	NA	NA	NA	NA	NA	NA	NA	NA
AC002115.1	ENSG00000267626	lncRNA	1	-Inf	NA	NA	NA	NA	NA	NA	NA	NA	NA	NA	NA
AC002116.1	ENSG00000248101	lncRNA	2	NA	NA	NA	NA	-0.02094	0.971348	NA	NA	NA	NA	0.00031	0.999504
AC002116.2	ENSG00000267698	lncRNA	2	0.763941	NA	2.26043	NA	NA	NA	NA	NA	NA	NA	NA	NA
AC002127.1	ENSG00000227979	processed_pseudogene	0	NA	NA	NA	NA	NA	NA	NA	NA	NA	NA	NA	NA
AC002128.1	ENSG00000268947	lncRNA	2	-0.0133995	0.93309	1.7979	NA	NA	NA	NA	NA	NA	NA	NA	NA
AC002128.2	ENSG00000271366	lncRNA	2	-0.752159	NA	Inf	NA	NA	NA	NA	NA	NA	NA	NA	NA
AC002306.1	ENSG00000259242	lncRNA	3	-1.3096	NA	-0.117317	NA	NA	NA	NA	NA	-0.11987	0.760125	NA	NA
AC002310.1	ENSG00000235560	lncRNA	5	-0.385344	NA	-0.398476	NA	-0.15163	0.704535	0.19026	0.683048	0.01606	0.983948	NA	NA
AC002310.2	ENSG00000239791	lncRNA	4	0.704746	NA	Inf	NA	NA	NA	-0.19803	0.673081	-0.01259	0.985324	NA	NA
AC002310.3	ENSG00000260494	unprocessed_pseudogene	2	0.103901	NA	0.260375	NA	NA	NA	NA	NA	NA	NA	NA	NA
AC002310.4	ENSG00000261459	protein_coding	2	NA	NA	NA	NA	NA	NA	NA	NA	0.0566	0.915029	-0.08509	0.883737
AC002310.5	ENSG00000278922	TEC	3	0.105111	0.640364	0.0953048	0.972966	NA	NA	NA	NA	-0.05432	0.919019	NA	NA
AC002316.1	ENSG00000132359	protein_coding	6	-0.562093	0.683288	0.530482	NA	0.1028	0.881361	-0.41207	0.416296	-0.17442	0.750415	-0.03349	0.970327
AC002331.1	ENSG00000286712	lncRNA	1	NA	NA	-Inf	NA	NA	NA	NA	NA	NA	NA	NA	NA
AC002347.1	ENSG00000261433	lncRNA	2	0.973517	NA	0.373	NA	NA	NA	NA	NA	NA	NA	NA	NA
AC002347.2	ENSG00000263388	lncRNA	2	0.00917795	NA	Inf	NA	NA	NA	NA	NA	NA	NA	NA	NA
AC002350.1	ENSG00000202335	snoRNA	1	NA	NA	NA	NA	NA	NA	NA	NA	NA	NA	0.49318	0.675207
AC002350.2	ENSG00000278993	TEC	2	0.280827	0.40071	0.395334	NA	NA	NA	NA	NA	NA	NA	NA	NA
AC002351.1	ENSG00000258240	lncRNA	3	-0.918909	NA	0.823888	NA	NA	NA	NA	NA	-0.15183	0.653664	NA	NA
AC002359.1	ENSG00000202469	misc_RNA	2	-0.279164	NA	-Inf	NA	NA	NA	NA	NA	NA	NA	NA	NA
AC002365.1	ENSG00000206844	misc_RNA	2	NA	NA	NA	NA	NA	NA	NA	NA	-0.1102	0.788838	0.00382	0.995991
AC002366.1	ENSG00000232392	processed_pseudogene	2	-0.0385531	0.878579	1.15089	NA	NA	NA	NA	NA	NA	NA	NA	NA
AC002368.1	ENSG00000237741	lncRNA	1	NA	NA	NA	NA	NA	NA	NA	NA	-0.13814	0.696774	NA	NA
AC002375.1	ENSG00000257268	lncRNA	2	-Inf	NA	NA	NA	NA	NA	NA	NA	-0.11173	0.681629	NA	NA
AC002377.1	ENSG00000286163	lncRNA	2	-0.148487	NA	1.46185	NA	NA	NA	NA	NA	NA	NA	NA	NA
AC002378.1	ENSG00000225676	lncRNA	3	-0.175477	NA	Inf	NA	NA	NA	NA	NA	0.04474	0.92403	NA	NA
AC002381.1	ENSG00000228341	processed_pseudogene	2	0.348843	NA	1.13284	NA	NA	NA	NA	NA	NA	NA	NA	NA
AC002383.1	ENSG00000227863	lncRNA	3	-0.0616418	NA	Inf	NA	NA	NA	NA	NA	-0.04324	0.926578	NA	NA
AC002386.1	ENSG00000230941	lncRNA	1	NA	NA	NA	NA	NA	NA	NA	NA	0.03358	0.902027	NA	NA
AC002395.1	ENSG00000272215	snRNA	4	-0.113948	NA	-1.04078	NA	NA	NA	NA	NA	0.36555	0.564626	-0.25078	0.776133
AC002398.1	ENSG00000267049	lncRNA	1	-0.63669	NA	NA	NA	NA	NA	NA	NA	NA	NA	NA	NA
AC002398.2	ENSG00000267328	lncRNA	2	NA	NA	NA	NA	0.23472	0.535374	0.27724	0.172257	NA	NA	NA	NA
AC002400.1	ENSG00000261528	processed_pseudogene	2	-0.00841331	0.977802	0.422853	NA	NA	NA	NA	NA	NA	NA	NA	NA
AC002401.1	ENSG00000236472	lncRNA	3	-0.594275	NA	0.226459	NA	NA	NA	NA	NA	-0.00939	0.987726	NA	NA
AC002401.2	ENSG00000250282	lncRNA	3	-0.640772	0.00712879	-0.0482359	NA	NA	NA	NA	NA	-1.02922	0.0325582	NA	NA
AC002401.3	ENSG00000275025	lncRNA	2	-0.476436	0.155798	0.0583751	NA	NA	NA	NA	NA	NA	NA	NA	NA
AC002401.4	ENSG00000276851	lncRNA	2	0.264258	NA	-2.35963	NA	NA	NA	NA	NA	NA	NA	NA	NA
AC002407.1	ENSG00000200572	misc_RNA	3	1.52564	NA	NA	NA	NA	NA	NA	NA	0.09432	0.821114	0.01778	0.989541
AC002407.2	ENSG00000283638	lncRNA	4	-0.888012	NA	-0.394626	NA	NA	NA	NA	NA	-0.04283	0.907812	-0.14263	0.777275
AC002416.1	ENSG00000212434	snoRNA	4	0.408833	NA	-0.168361	NA	NA	NA	NA	NA	-0.03704	0.974556	-0.20495	0.70632
AC002428.1	ENSG00000253927	lncRNA	3	-Inf	NA	-Inf	NA	NA	NA	NA	NA	-0.04117	0.933385	NA	NA
AC002428.2	ENSG00000254239	lncRNA	3	-Inf	NA	Inf	NA	NA	NA	NA	NA	-0.137	0.758139	NA	NA
AC002429.1	ENSG00000231153	processed_pseudogene	2	0.477494	NA	-0.395392	NA	NA	NA	NA	NA	NA	NA	NA	NA
AC002429.2	ENSG00000236197	lncRNA	3	0.39184	0.0152486	0.434731	NA	NA	NA	NA	NA	-0.08062	0.919526	NA	NA
AC002451.1	ENSG00000231170	lncRNA	3	-0.259126	0.356151	-0.210221	NA	NA	NA	NA	NA	-0.039	0.936926	NA	NA
AC002451.2	ENSG00000279525	TEC	2	-0.0427714	0.937637	-0.606306	NA	NA	NA	NA	NA	NA	NA	NA	NA
AC002456.1	ENSG00000223969	lncRNA	4	0.0444618	0.935302	-0.0356038	NA	0.08372	0.837759	NA	NA	0.14186	0.65377	NA	NA
AC002456.2	ENSG00000251154	unprocessed_pseudogene	3	-Inf	NA	NA	NA	NA	NA	0.27784	0.598543	-0.62571	0.131419	NA	NA
AC002458.1	ENSG00000286411	lncRNA	2	0.157079	NA	1.03481	NA	NA	NA	NA	NA	NA	NA	NA	NA
AC002460.1	ENSG00000249317	lncRNA	2	-1.01677	NA	NA	NA	NA	NA	NA	NA	-0.11298	0.708356	NA	NA
AC002460.2	ENSG00000287292	lncRNA	3	0.517937	NA	-0.0337592	NA	NA	NA	NA	NA	-0.05995	0.878298	NA	NA
AC002461.1	ENSG00000199764	misc_RNA	2	NA	NA	NA	NA	NA	NA	NA	NA	0.04194	0.943659	-0.07668	0.885912
AC002463.1	ENSG00000223646	lncRNA	4	0.0288608	0.904879	-0.0219083	NA	NA	NA	-0.55441	0.581758	-0.09304	0.823649	NA	NA
AC002464.1	ENSG00000260188	lncRNA	2	NA	NA	-Inf	NA	NA	NA	-0.0412	0.960119	NA	NA	NA	NA
AC002465.1	ENSG00000286390	lncRNA	1	0.439494	NA	NA	NA	NA	NA	NA	NA	NA	NA	NA	NA
AC002467.1	ENSG00000241764	lncRNA	5	-0.18005	0.624368	0.248815	NA	0.21954	0.462631	-0.18352	0.445741	0.04637	0.945936	NA	NA
AC002470.1	ENSG00000272829	lncRNA	2	-0.110197	0.889214	-0.310776	NA	NA	NA	NA	NA	NA	NA	NA	NA
AC002470.2	ENSG00000285314	lncRNA	5	-Inf	NA	NA	NA	0.09473	0.786165	0.08731	0.594221	-0.04573	0.934226	0.00445	0.995224
AC002472.1	ENSG00000226872	lncRNA	3	0.402103	NA	0.740322	NA	NA	NA	NA	NA	0.06794	0.912354	NA	NA
AC002472.2	ENSG00000284060	transcribed_unprocessed_pseudogene	2	NA	NA	NA	NA	0.29596	0.637625	NA	NA	NA	NA	-0.11784	0.85076
AC002472.3	ENSG00000284130	transcribed_unprocessed_pseudogene	2	Inf	NA	-Inf	NA	NA	NA	NA	NA	NA	NA	NA	NA
AC002472.4	ENSG00000284665	unprocessed_pseudogene	0	NA	NA	NA	NA	NA	NA	NA	NA	NA	NA	NA	NA
AC002480.1	ENSG00000232759	lncRNA	3	0.445328	0.4439	0.502038	NA	NA	NA	NA	NA	-0.12915	0.689302	NA	NA
AC002480.2	ENSG00000232949	lncRNA	3	0.13274	0.969529	0.171842	NA	NA	NA	NA	NA	-0.1617	0.665256	NA	NA
AC002486.1	ENSG00000223866	processed_pseudogene	1	NA	NA	-Inf	NA	NA	NA	NA	NA	NA	NA	NA	NA
AC002486.2	ENSG00000231525	processed_pseudogene	1	2.81673	NA	NA	NA	NA	NA	NA	NA	NA	NA	NA	NA
AC002487.1	ENSG00000270425	processed_pseudogene	1	-Inf	NA	NA	NA	NA	NA	NA	NA	NA	NA	NA	NA
AC002504.1	ENSG00000214111	processed_pseudogene	2	-1.29256	NA	-Inf	NA	NA	NA	NA	NA	NA	NA	NA	NA
AC002511.1	ENSG00000232680	lncRNA	3	0.126123	NA	-Inf	NA	NA	NA	NA	NA	-0.02291	0.972132	NA	NA
AC002511.2	ENSG00000233214	lncRNA	3	-0.449471	NA	-Inf	NA	NA	NA	NA	NA	-0.0219	0.974556	NA	NA
AC002511.3	ENSG00000283479	transcribed_unprocessed_pseudogene	2	NA	NA	NA	NA	0.17928	0.795355	NA	NA	-0.03482	0.960395	NA	NA
AC002519.1	ENSG00000259810	lncRNA	2	0.367503	NA	1.13964	NA	NA	NA	NA	NA	NA	NA	NA	NA
AC002519.2	ENSG00000261457	transcribed_processed_pseudogene	2	0.355496	NA	0.500522	NA	NA	NA	NA	NA	NA	NA	NA	NA
AC002524.1	ENSG00000233247	processed_pseudogene	5	0.176716	0.236613	0.171415	0.792682	0.52777	0.0839798	0.40236	0.00031601	NA	NA	0.20017	0.748301
AC002525.1	ENSG00000279314	TEC	2	-0.191277	0.762087	0.806995	NA	NA	NA	NA	NA	NA	NA	NA	NA
AC002529.1	ENSG00000287827	lncRNA	2	-3.02578	NA	-Inf	NA	NA	NA	NA	NA	NA	NA	NA	NA
AC002540.1	ENSG00000279067	TEC	2	0.329608	NA	-0.611767	NA	NA	NA	NA	NA	NA	NA	NA	NA
AC002542.1	ENSG00000227532	processed_pseudogene	2	0.888205	NA	-1.51618	NA	NA	NA	NA	NA	NA	NA	NA	NA
AC002542.2	ENSG00000274344	misc_RNA	0	NA	NA	NA	NA	NA	NA	NA	NA	NA	NA	NA	NA
AC002542.3	ENSG00000275054	misc_RNA	0	NA	NA	NA	NA	NA	NA	NA	NA	NA	NA	NA	NA
AC002542.4	ENSG00000278482	misc_RNA	0	NA	NA	NA	NA	NA	NA	NA	NA	NA	NA	NA	NA
AC002542.5	ENSG00000278526	misc_RNA	0	NA	NA	NA	NA	NA	NA	NA	NA	NA	NA	NA	NA
AC002542.6	ENSG00000287829	lncRNA	2	0.687273	0.00366451	0.149592	NA	NA	NA	NA	NA	NA	NA	NA	NA
AC002543.1	ENSG00000235945	processed_pseudogene	2	0.131827	0.479641	0.448816	NA	NA	NA	NA	NA	NA	NA	NA	NA
AC002543.2	ENSG00000252115	misc_RNA	2	NA	NA	NA	NA	NA	NA	NA	NA	0.27056	0.628555	0.17499	0.728158
AC002545.1	ENSG00000267184	processed_pseudogene	3	-0.508646	NA	-0.231216	NA	NA	NA	NA	NA	-0.03052	0.963306	NA	NA
AC002546.1	ENSG00000267653	lncRNA	2	-0.584944	0.0383441	-0.18193	NA	NA	NA	NA	NA	NA	NA	NA	NA
AC002550.1	ENSG00000261312	lncRNA	2	0.4379	NA	Inf	NA	NA	NA	NA	NA	NA	NA	NA	NA
AC002550.2	ENSG00000276571	lncRNA	2	0.0943583	NA	0.0939916	NA	NA	NA	NA	NA	NA	NA	NA	NA
AC002551.1	ENSG00000261736	lncRNA	2	-0.418599	NA	1.48318	NA	NA	NA	NA	NA	NA	NA	NA	NA
AC002553.1	ENSG00000227782	lncRNA	4	0.137506	0.603997	0.477443	NA	NA	NA	-0.13367	0.605403	0.08401	0.899598	NA	NA
AC002553.2	ENSG00000275413	lncRNA	2	0.244359	0.379385	0.558368	NA	NA	NA	NA	NA	NA	NA	NA	NA
AC002558.1	ENSG00000239291	processed_pseudogene	3	-0.118345	0.910756	-0.421393	NA	-0.07252	0.872702	NA	NA	NA	NA	NA	NA
AC002558.2	ENSG00000261872	lncRNA	2	-0.21561	NA	0.570573	NA	NA	NA	NA	NA	NA	NA	NA	NA
AC002558.3	ENSG00000262265	lncRNA	3	-0.0191997	0.962835	0.203644	NA	-0.07252	0.872702	NA	NA	NA	NA	NA	NA
AC002563.1	ENSG00000255692	lncRNA	3	-1.846	NA	Inf	NA	NA	NA	NA	NA	-0.34195	0.194295	NA	NA
AC002980.1	ENSG00000206792	misc_RNA	2	NA	NA	NA	NA	NA	NA	NA	NA	-0.02825	0.950299	-0.04902	0.9252
AC002981.1	ENSG00000206795	misc_RNA	3	-0.131061	NA	NA	NA	NA	NA	NA	NA	0.04382	0.93923	-0.21081	0.704411
AC002984.1	ENSG00000267005	processed_pseudogene	2	0.0326595	NA	-0.464822	NA	NA	NA	NA	NA	NA	NA	NA	NA
AC002985.1	ENSG00000268193	protein_coding	2	NA	NA	NA	NA	-0.12881	0.704628	0.46093	0.230637	NA	NA	NA	NA
AC002996.1	ENSG00000257767	protein_coding	2	NA	NA	NA	NA	-0.11553	0.742902	NA	NA	NA	NA	0.06518	0.925017
AC003001.1	ENSG00000235461	lncRNA	3	1.3569	NA	Inf	NA	NA	NA	NA	NA	0.02808	0.948873	NA	NA
AC003001.2	ENSG00000276391	processed_pseudogene	2	-0.310538	NA	-Inf	NA	NA	NA	NA	NA	NA	NA	NA	NA
AC003002.1	ENSG00000268133	protein_coding	1	NA	NA	NA	NA	-0.06641	0.883555	NA	NA	NA	NA	NA	NA
AC003002.2	ENSG00000268533	protein_coding	2	-0.665721	NA	0.808998	NA	NA	NA	NA	NA	NA	NA	NA	NA
AC003002.3	ENSG00000269533	protein_coding	3	-0.198645	NA	-0.115058	NA	NA	NA	NA	NA	NA	NA	0.00418	0.995809
AC003005.1	ENSG00000268107	protein_coding	0	NA	NA	NA	NA	NA	NA	NA	NA	NA	NA	NA	NA
AC003005.2	ENSG00000268266	lncRNA	2	1.2065	NA	0.845465	NA	NA	NA	NA	NA	NA	NA	NA	NA
AC003006.1	ENSG00000269026	protein_coding	1	NA	NA	NA	NA	-0.02955	0.971716	NA	NA	NA	NA	NA	NA
AC003009.1	ENSG00000262011	lncRNA	1	Inf	NA	NA	NA	NA	NA	NA	NA	NA	NA	NA	NA
AC003035.1	ENSG00000212663	lncRNA	3	-0.157904	NA	-2.21928	NA	NA	NA	NA	NA	-0.07876	0.833916	NA	NA
AC003035.2	ENSG00000233535	lncRNA	3	-0.264915	NA	Inf	NA	NA	NA	NA	NA	-0.02801	0.946926	NA	NA
AC003043.1	ENSG00000221496	snoRNA	2	NA	NA	NA	NA	NA	NA	NA	NA	0.03753	0.942618	-0.00135	0.998622
AC003043.2	ENSG00000267211	lncRNA	1	-Inf	NA	NA	NA	NA	NA	NA	NA	NA	NA	NA	NA
AC003043.3	ENSG00000285486	lncRNA	2	-0.128488	NA	-0.482215	NA	NA	NA	NA	NA	NA	NA	NA	NA
AC003044.1	ENSG00000287523	lncRNA	2	0.969023	NA	-0.311549	NA	NA	NA	NA	NA	NA	NA	NA	NA
AC003045.1	ENSG00000214684	processed_pseudogene	0	NA	NA	NA	NA	NA	NA	NA	NA	NA	NA	NA	NA
AC003070.1	ENSG00000267344	lncRNA	2	-0.0956413	NA	0.503231	NA	NA	NA	NA	NA	NA	NA	NA	NA
AC003070.2	ENSG00000267446	lncRNA	2	-1.89759	NA	-1.35429	NA	NA	NA	NA	NA	NA	NA	NA	NA
AC003070.7	ENSG00000285757	rRNA_pseudogene	2	NA	NA	NA	NA	NA	NA	NA	NA	0.19393	0.648715	-0.08053	0.936456
AC003071.1	ENSG00000225971	processed_pseudogene	3	-0.416163	NA	0.930016	NA	NA	NA	NA	NA	NA	NA	0.14462	0.80024
AC003071.2	ENSG00000226573	processed_pseudogene	0	NA	NA	NA	NA	NA	NA	NA	NA	NA	NA	NA	NA
AC003072.1	ENSG00000250318	unprocessed_pseudogene	2	-1.03996	NA	0.693559	NA	NA	NA	NA	NA	NA	NA	NA	NA
AC003072.2	ENSG00000288153	unprocessed_pseudogene	2	-0.449292	NA	0.842868	NA	NA	NA	NA	NA	NA	NA	NA	NA
AC003077.1	ENSG00000287011	lncRNA	2	-0.313431	0.3022	-0.484404	NA	NA	NA	NA	NA	NA	NA	NA	NA
AC003080.1	ENSG00000234358	processed_pseudogene	2	-0.0803674	0.952655	-0.268484	NA	NA	NA	NA	NA	NA	NA	NA	NA
AC003084.1	ENSG00000234826	lncRNA	2	NA	NA	Inf	NA	NA	NA	NA	NA	0.04158	0.946166	NA	NA
AC003086.1	ENSG00000287672	lncRNA	3	0.149844	NA	0.182605	NA	NA	NA	NA	NA	-0.09803	0.708642	NA	NA
AC003087.1	ENSG00000227930	lncRNA	3	0.234761	NA	-Inf	NA	NA	NA	NA	NA	0.02396	0.952606	NA	NA
AC003092.1	ENSG00000236453	lncRNA	2	NA	NA	-0.832728	NA	NA	NA	NA	NA	0.00769	0.990835	NA	NA
AC003092.2	ENSG00000236938	lncRNA	2	-Inf	NA	NA	NA	NA	NA	NA	NA	-0.0045	0.992704	NA	NA
AC003093.1	ENSG00000287093	lncRNA	2	0.0171541	NA	-2.78374	NA	NA	NA	NA	NA	NA	NA	NA	NA
AC003098.1	ENSG00000267604	lncRNA	1	Inf	NA	NA	NA	NA	NA	NA	NA	NA	NA	NA	NA
AC003101.1	ENSG00000228768	lncRNA	3	-0.104776	NA	Inf	NA	NA	NA	NA	NA	0.32648	0.610985	NA	NA
AC003101.2	ENSG00000278546	lncRNA	4	-0.0908924	NA	1.15365	NA	NA	NA	NA	NA	-0.16249	0.599799	0.20161	0.784287
AC003101.3	ENSG00000278977	TEC	0	NA	NA	NA	NA	NA	NA	NA	NA	NA	NA	NA	NA
AC003102.1	ENSG00000260793	lncRNA	3	-0.147646	0.802414	0.0626409	NA	NA	NA	-0.0825	0.841102	NA	NA	NA	NA
AC003109.1	ENSG00000212590	snoRNA	1	NA	NA	NA	NA	NA	NA	NA	NA	0.07517	0.925722	NA	NA
AC003657.1	ENSG00000207151	misc_RNA	4	-0.24988	NA	-1.21163	NA	NA	NA	NA	NA	-0.13297	0.561558	-0.12434	0.85076
AC003657.2	ENSG00000278218	misc_RNA	2	0.428496	NA	-Inf	NA	NA	NA	NA	NA	NA	NA	NA	NA
AC003659.1	ENSG00000237994	lncRNA	3	0.30403	NA	0.365879	NA	NA	NA	NA	NA	0.01249	0.979063	NA	NA
AC003666.1	ENSG00000227042	lncRNA	3	0.0346136	NA	-0.882008	NA	NA	NA	NA	NA	0.04477	0.908665	NA	NA
AC003669.1	ENSG00000237539	processed_pseudogene	1	NA	NA	NA	NA	NA	NA	NA	NA	0.05907	0.893038	NA	NA
AC003681.1	ENSG00000279159	lncRNA	2	0.144306	0.145322	0.234136	0.0746497	NA	NA	NA	NA	NA	NA	NA	NA
AC003682.1	ENSG00000268392	lncRNA	2	0.387165	NA	Inf	NA	NA	NA	NA	NA	NA	NA	NA	NA
AC003684.1	ENSG00000228543	lncRNA	3	-Inf	NA	-Inf	NA	NA	NA	NA	NA	-0.1165	0.67707	NA	NA
AC003685.1	ENSG00000229012	lncRNA	1	NA	NA	NA	NA	NA	NA	NA	NA	-0.09763	0.714634	NA	NA
AC003685.2	ENSG00000231619	processed_pseudogene	2	-0.322325	NA	-0.726377	NA	NA	NA	NA	NA	NA	NA	NA	NA
AC003686.1	ENSG00000257807	processed_pseudogene	1	NA	NA	-0.439269	NA	NA	NA	NA	NA	NA	NA	NA	NA
AC003687.1	ENSG00000264598	lncRNA	0	NA	NA	NA	NA	NA	NA	NA	NA	NA	NA	NA	NA
AC003688.1	ENSG00000202251	misc_RNA	2	NA	NA	NA	NA	NA	NA	NA	NA	0.01499	0.98542	0.03112	0.962985
AC003688.2	ENSG00000262302	protein_coding	1	NA	NA	NA	NA	NA	NA	NA	NA	NA	NA	-0.17156	0.729477
AC003688.3	ENSG00000263342	lncRNA	2	0.10505	0.839876	-0.879681	NA	NA	NA	NA	NA	NA	NA	NA	NA
AC003950.1	ENSG00000285785	lncRNA	1	-Inf	NA	NA	NA	NA	NA	NA	NA	NA	NA	NA	NA
AC003956.1	ENSG00000268564	lncRNA	2	0.338748	NA	Inf	NA	NA	NA	NA	NA	NA	NA	NA	NA
AC003957.1	ENSG00000279825	TEC	1	-0.724616	NA	NA	NA	NA	NA	NA	NA	NA	NA	NA	NA
AC003958.1	ENSG00000108516	unprocessed_pseudogene	0	NA	NA	NA	NA	NA	NA	NA	NA	NA	NA	NA	NA
AC003958.2	ENSG00000234859	lncRNA	4	-1.21138	NA	-0.220724	NA	NA	NA	0.03467	0.951537	-0.14974	0.612603	NA	NA
AC003965.1	ENSG00000263280	lncRNA	3	-0.747005	NA	-0.398808	NA	NA	NA	NA	NA	-0.04585	0.889043	NA	NA
AC003965.2	ENSG00000263325	lncRNA	0	NA	NA	NA	NA	NA	NA	NA	NA	NA	NA	NA	NA
AC003973.1	ENSG00000269504	lncRNA	3	-0.779118	NA	NA	NA	NA	NA	0.26815	0.69451	-0.12145	0.655429	NA	NA
AC003973.2	ENSG00000279377	TEC	2	-0.647905	NA	1.56821	NA	NA	NA	NA	NA	NA	NA	NA	NA
AC003975.1	ENSG00000197462	lncRNA	3	1.91755	NA	-Inf	NA	NA	NA	NA	NA	-0.11663	0.781515	NA	NA
AC003982.1	ENSG00000256695	lncRNA	2	NA	NA	0.187632	NA	NA	NA	NA	NA	-0.03736	0.957685	NA	NA
AC003984.1	ENSG00000235139	lncRNA	3	-0.690401	NA	0.951237	NA	NA	NA	NA	NA	-0.03358	0.91532	NA	NA
AC003985.1	ENSG00000233824	lncRNA	1	NA	NA	NA	NA	NA	NA	NA	NA	-0.04042	0.90465	NA	NA
AC003986.1	ENSG00000229533	lncRNA	4	-Inf	NA	-Inf	NA	NA	NA	-0.05055	0.932951	-0.11446	0.815112	NA	NA
AC003986.2	ENSG00000232821	lncRNA	3	1.16523	NA	Inf	NA	NA	NA	NA	NA	-0.13588	0.685252	NA	NA
AC003986.3	ENSG00000236536	lncRNA	2	0.462411	NA	NA	NA	NA	NA	NA	NA	-0.12177	0.685252	NA	NA
AC003988.1	ENSG00000234223	lncRNA	2	-Inf	NA	NA	NA	NA	NA	NA	NA	0.02666	0.944298	NA	NA
AC003989.1	ENSG00000227948	processed_pseudogene	4	0.351752	0.0216434	0.313521	NA	-0.51822	0.0497936	0.03337	0.96772	NA	NA	NA	NA
AC003989.2	ENSG00000243621	processed_pseudogene	2	0.134897	0.632283	-0.00677371	NA	NA	NA	NA	NA	NA	NA	NA	NA
AC003991.1	ENSG00000228113	lncRNA	3	-0.0749018	0.694913	0.483488	NA	NA	NA	NA	NA	-0.17552	0.354531	NA	NA
AC003991.2	ENSG00000254003	lncRNA	3	-0.471424	NA	0.572952	NA	NA	NA	NA	NA	-0.06385	0.927202	NA	NA
AC003992.1	ENSG00000282859	lncRNA	2	0.173751	0.509309	-0.433736	NA	NA	NA	NA	NA	NA	NA	NA	NA
AC004000.1	ENSG00000237903	lncRNA	4	0.101175	NA	Inf	NA	NA	NA	NA	NA	-0.01497	0.982266	0.0597	0.967605
AC004004.1	ENSG00000270317	processed_pseudogene	1	1.00302	NA	NA	NA	NA	NA	NA	NA	NA	NA	NA	NA
AC004006.1	ENSG00000228711	processed_pseudogene	0	NA	NA	NA	NA	NA	NA	NA	NA	NA	NA	NA	NA
AC004009.1	ENSG00000224322	lncRNA	1	NA	NA	NA	NA	NA	NA	NA	NA	-0.01359	0.972996	NA	NA
AC004009.2	ENSG00000279429	TEC	2	Inf	NA	NA	NA	NA	NA	0.33474	0.695042	NA	NA	NA	NA
AC004009.3	ENSG00000279655	TEC	1	NA	NA	NA	NA	NA	NA	0.01657	0.989253	NA	NA	NA	NA
AC004012.1	ENSG00000233942	lncRNA	3	1.52279	NA	-0.78477	NA	NA	NA	NA	NA	0.00413	0.995472	NA	NA
AC004014.1	ENSG00000229603	lncRNA	3	Inf	NA	Inf	NA	NA	NA	NA	NA	-0.0506	0.889043	NA	NA
AC004014.2	ENSG00000279043	TEC	3	-1.96534	NA	Inf	NA	0.07656	0.889634	NA	NA	NA	NA	NA	NA
AC004022.1	ENSG00000228751	processed_pseudogene	2	0.213916	NA	0.213747	NA	NA	NA	NA	NA	NA	NA	NA	NA
AC004022.2	ENSG00000237160	processed_pseudogene	1	-0.840641	NA	NA	NA	NA	NA	NA	NA	NA	NA	NA	NA
AC004023.1	ENSG00000261462	lncRNA	3	0.838711	NA	0.0891401	NA	NA	NA	-0.29474	0.67015	NA	NA	NA	NA
AC004024.1	ENSG00000257624	processed_pseudogene	2	0.575343	NA	-0.121185	NA	NA	NA	NA	NA	NA	NA	NA	NA
AC004034.1	ENSG00000262482	lncRNA	2	0.503029	NA	-0.571079	NA	NA	NA	NA	NA	NA	NA	NA	NA
AC004039.1	ENSG00000230612	lncRNA	4	0.146116	NA	0.401437	NA	NA	NA	-0.57074	0.407868	-0.14766	0.541443	NA	NA
AC004047.1	ENSG00000286291	lncRNA	2	-Inf	NA	NA	NA	NA	NA	NA	NA	0.1427	0.670931	NA	NA
AC004052.1	ENSG00000251170	lncRNA	2	-1.37074	NA	NA	NA	NA	NA	NA	NA	0.03514	0.910364	NA	NA
AC004053.1	ENSG00000248242	lncRNA	3	-2.21506	NA	-Inf	NA	NA	NA	NA	NA	-0.00999	0.984769	NA	NA
AC004054.1	ENSG00000248984	lncRNA	3	-1.59106	NA	1.91163	NA	NA	NA	NA	NA	-0.08266	0.727139	NA	NA
AC004057.1	ENSG00000196656	transcribed_processed_pseudogene	5	0.0108648	NA	0.221705	NA	-0.14783	0.732766	-0.10426	0.398579	NA	NA	-0.05043	0.941013
AC004062.1	ENSG00000251312	processed_pseudogene	1	1.01274	NA	NA	NA	NA	NA	NA	NA	NA	NA	NA	NA
AC004063.1	ENSG00000250670	lncRNA	3	0.922063	NA	-0.358504	NA	NA	NA	NA	NA	-0.05159	0.893038	NA	NA
AC004066.1	ENSG00000216425	processed_pseudogene	2	NA	NA	Inf	NA	NA	NA	NA	NA	NA	NA	0.04831	0.935053
AC004066.2	ENSG00000250522	lncRNA	2	NA	NA	-Inf	NA	NA	NA	NA	NA	9e-05	0.999803	NA	NA
AC004067.1	ENSG00000273447	lncRNA	2	-0.29693	NA	0.465275	NA	NA	NA	NA	NA	NA	NA	NA	NA
AC004069.1	ENSG00000251259	lncRNA	5	0.0532574	NA	-1.56085	NA	0.07079	0.867114	NA	NA	-0.08456	0.74783	0.57558	0.596269
AC004069.2	ENSG00000251473	processed_pseudogene	2	-1.08792	NA	-Inf	NA	NA	NA	NA	NA	NA	NA	NA	NA
AC004069.3	ENSG00000252136	snoRNA	3	-0.373349	NA	Inf	NA	NA	NA	NA	NA	0.07403	0.906486	NA	NA
AC004074.1	ENSG00000237014	processed_pseudogene	0	NA	NA	NA	NA	NA	NA	NA	NA	NA	NA	NA	NA
AC004076.1	ENSG00000268163	protein_coding	5	1.25406	NA	0.243507	NA	NA	NA	-0.03082	0.927248	0.25643	0.534929	-0.09176	0.920388
AC004076.2	ENSG00000276449	lncRNA	4	0.165356	0.386033	0.372803	0.597272	0.0078	0.992785	0.60604	0.216462	NA	NA	NA	NA
AC004079.1	ENSG00000274396	misc_RNA	2	NA	NA	NA	NA	0.05743	0.954633	0.03532	0.910613	NA	NA	NA	NA
AC004079.2	ENSG00000274864	misc_RNA	2	NA	NA	NA	NA	0.05743	0.954633	0.03532	0.910613	NA	NA	NA	NA
AC004079.3	ENSG00000276528	misc_RNA	0	NA	NA	NA	NA	NA	NA	NA	NA	NA	NA	NA	NA
AC004079.4	ENSG00000276771	misc_RNA	3	NA	NA	NA	NA	0.05743	0.954633	0.03532	0.910613	-0.01032	0.983485	NA	NA
AC004079.5	ENSG00000277694	misc_RNA	2	NA	NA	NA	NA	0.05743	0.954633	0.03532	0.910613	NA	NA	NA	NA
AC004080.1	ENSG00000253308	lncRNA	3	NA	NA	NA	NA	-0.00237	0.99697	-0.31168	0.594931	-0.02884	0.953608	NA	NA
AC004080.10	ENSG00000277469	misc_RNA	2	NA	NA	NA	NA	0.03936	0.946804	-0.11043	0.511187	NA	NA	NA	NA
AC004080.11	ENSG00000277553	misc_RNA	1	NA	NA	NA	NA	NA	NA	-0.11346	0.894852	NA	NA	NA	NA
AC004080.12	ENSG00000277966	misc_RNA	0	NA	NA	NA	NA	NA	NA	NA	NA	NA	NA	NA	NA
AC004080.13	ENSG00000278020	misc_RNA	2	NA	NA	NA	NA	0.39546	0.261185	-0.09473	0.670284	NA	NA	NA	NA
AC004080.14	ENSG00000278334	misc_RNA	1	NA	NA	NA	NA	NA	NA	-0.08278	0.954362	NA	NA	NA	NA
AC004080.15	ENSG00000278592	misc_RNA	2	-0.148691	NA	-1.4952	NA	NA	NA	NA	NA	NA	NA	NA	NA
AC004080.16	ENSG00000278708	misc_RNA	2	NA	NA	NA	NA	0.03936	0.946804	-0.11043	0.511187	NA	NA	NA	NA
AC004080.17	ENSG00000286323	lncRNA	0	NA	NA	NA	NA	NA	NA	NA	NA	NA	NA	NA	NA
AC004080.2	ENSG00000253508	lncRNA	4	0.231597	NA	-0.268826	NA	NA	NA	0.07993	0.907182	-0.15862	0.731773	NA	NA
AC004080.3	ENSG00000257184	protein_coding	0	NA	NA	NA	NA	NA	NA	NA	NA	NA	NA	NA	NA
AC004080.4	ENSG00000270182	lncRNA	3	0.982143	NA	0.3154	NA	-0.05706	0.912911	NA	NA	NA	NA	NA	NA
AC004080.5	ENSG00000272801	lncRNA	0	NA	NA	NA	NA	NA	NA	NA	NA	NA	NA	NA	NA
AC004080.6	ENSG00000273433	lncRNA	4	NA	NA	NA	NA	-0.0822	0.875289	0.0135	0.986265	0.02889	0.972996	-0.18131	0.776133
AC004080.7	ENSG00000273961	misc_RNA	2	NA	NA	NA	NA	NA	NA	-0.08278	0.954362	-0.02173	0.979727	NA	NA
AC004080.8	ENSG00000276496	misc_RNA	1	NA	NA	NA	NA	NA	NA	-0.08278	0.954362	NA	NA	NA	NA
AC004080.9	ENSG00000276609	misc_RNA	0	NA	NA	NA	NA	NA	NA	NA	NA	NA	NA	NA	NA
AC004083.1	ENSG00000254180	lncRNA	3	0.0659563	NA	-0.732765	NA	NA	NA	NA	NA	0.04163	0.946926	NA	NA
AC004112.1	ENSG00000226851	lncRNA	3	0.800428	NA	0.675549	NA	NA	NA	NA	NA	-0.05772	0.891031	NA	NA
AC004125.1	ENSG00000201541	snoRNA	2	NA	NA	NA	NA	NA	NA	NA	NA	0.0828	0.819552	-0.08222	0.875592
AC004129.1	ENSG00000202233	snoRNA	2	NA	NA	NA	NA	NA	NA	NA	NA	0.04529	0.924117	0.01986	0.97588
AC004129.2	ENSG00000213798	processed_pseudogene	3	0.122592	NA	0.490597	NA	-0.27656	0.574268	NA	NA	NA	NA	NA	NA
AC004129.3	ENSG00000234406	processed_pseudogene	1	-1.65978	NA	NA	NA	NA	NA	NA	NA	NA	NA	NA	NA
AC004129.4	ENSG00000285716	lncRNA	2	-Inf	NA	-Inf	NA	NA	NA	NA	NA	NA	NA	NA	NA
AC004130.1	ENSG00000200753	snoRNA	3	Inf	NA	-Inf	NA	NA	NA	NA	NA	-0.09723	0.756787	NA	NA
AC004130.2	ENSG00000271133	lncRNA	5	0.743044	NA	0.356621	NA	-0.18707	0.847739	-0.24147	0.731539	0.1539	0.617833	NA	NA
AC004134.1	ENSG00000267592	processed_pseudogene	2	0.159452	NA	1.68602	NA	NA	NA	NA	NA	NA	NA	NA	NA
AC004147.1	ENSG00000263485	lncRNA	1	-Inf	NA	NA	NA	NA	NA	NA	NA	NA	NA	NA	NA
AC004147.2	ENSG00000263571	lncRNA	3	Inf	NA	-Inf	NA	NA	NA	NA	NA	0.12683	0.709324	NA	NA
AC004147.3	ENSG00000264791	lncRNA	1	Inf	NA	NA	NA	NA	NA	NA	NA	NA	NA	NA	NA
AC004147.4	ENSG00000265356	lncRNA	2	-Inf	NA	-1.31075	NA	NA	NA	NA	NA	NA	NA	NA	NA
AC004147.5	ENSG00000265775	lncRNA	0	NA	NA	NA	NA	NA	NA	NA	NA	NA	NA	NA	NA
AC004148.1	ENSG00000263272	lncRNA	4	-0.107746	0.628071	-0.121278	0.776719	-0.11778	0.617163	-0.12494	0.405885	NA	NA	NA	NA
AC004151.1	ENSG00000180448	protein_coding	5	-0.541773	0.98523	0.168926	0.947579	NA	NA	0.42265	0.34362	0.00935	0.987817	-0.06192	0.942861
AC004156.1	ENSG00000267666	lncRNA	3	-0.0990813	NA	0.0614843	NA	-0.22224	0.671589	NA	NA	NA	NA	NA	NA
AC004158.1	ENSG00000260664	lncRNA	5	0.685637	NA	1.21231	NA	-0.0795	0.897108	-0.11334	0.93271	-0.064	0.875553	NA	NA
AC004160.1	ENSG00000230333	lncRNA	3	0.218097	NA	0.391993	NA	NA	NA	-0.35259	0.508011	NA	NA	NA	NA
AC004160.2	ENSG00000230435	lncRNA	3	0.739088	NA	0.0209473	NA	NA	NA	NA	NA	0.00728	0.991006	NA	NA
AC004217.1	ENSG00000257494	lncRNA	3	0.197159	NA	1.99771	NA	NA	NA	NA	NA	0.01013	0.980429	NA	NA
AC004217.2	ENSG00000257658	processed_pseudogene	2	0.014629	NA	3.78201	NA	NA	NA	NA	NA	NA	NA	NA	NA
AC004221.1	ENSG00000267778	lncRNA	2	0.19076	NA	Inf	NA	NA	NA	NA	NA	NA	NA	NA	NA
AC004223.1	ENSG00000243423	processed_pseudogene	2	-0.182177	NA	-Inf	NA	NA	NA	NA	NA	NA	NA	NA	NA
AC004223.2	ENSG00000267457	lncRNA	2	-0.102864	NA	Inf	NA	NA	NA	NA	NA	NA	NA	NA	NA
AC004223.3	ENSG00000267618	protein_coding	3	NA	NA	NA	NA	-0.13935	0.780149	0.11691	0.757359	NA	NA	0.01325	0.988216
AC004223.4	ENSG00000273687	lncRNA	2	0.633505	NA	-0.223556	NA	NA	NA	NA	NA	NA	NA	NA	NA
AC004224.1	ENSG00000240311	processed_pseudogene	2	-0.368776	NA	-0.269321	NA	NA	NA	NA	NA	NA	NA	NA	NA
AC004224.2	ENSG00000263212	lncRNA	0	NA	NA	NA	NA	NA	NA	NA	NA	NA	NA	NA	NA
AC004231.1	ENSG00000234477	lncRNA	3	-0.442607	NA	0.656873	NA	NA	NA	NA	NA	0.04462	0.927321	NA	NA
AC004231.3	ENSG00000265359	lncRNA	2	0.167893	NA	Inf	NA	NA	NA	NA	NA	NA	NA	NA	NA
AC004232.1	ENSG00000262899	lncRNA	0	NA	NA	NA	NA	NA	NA	NA	NA	NA	NA	NA	NA
AC004232.2	ENSG00000279031	TEC	3	0.497178	NA	-0.954185	NA	NA	NA	0.0711	0.936497	NA	NA	NA	NA
AC004233.1	ENSG00000262362	lncRNA	2	-0.41248	NA	-1.45328	NA	NA	NA	NA	NA	NA	NA	NA	NA
AC004233.2	ENSG00000272079	lncRNA	3	-0.111261	NA	0.247576	NA	NA	NA	-0.22359	0.573841	NA	NA	NA	NA
AC004233.3	ENSG00000274367	lncRNA	2	0.321027	NA	Inf	NA	NA	NA	NA	NA	NA	NA	NA	NA
AC004241.1	ENSG00000257433	lncRNA	4	-0.0876374	NA	-0.626086	NA	NA	NA	-0.12717	0.782959	0.05415	0.903624	NA	NA
AC004241.2	ENSG00000274902	lncRNA	2	-0.00932573	NA	1.01568	NA	NA	NA	NA	NA	NA	NA	NA	NA
AC004241.3	ENSG00000276390	lncRNA	2	-0.396759	NA	-0.340229	NA	NA	NA	NA	NA	NA	NA	NA	NA
AC004241.4	ENSG00000277173	lncRNA	3	-0.000377153	NA	-0.967527	NA	NA	NA	-0.12193	0.860491	NA	NA	NA	NA
AC004241.5	ENSG00000280054	TEC	3	-0.00710386	NA	-0.108971	NA	NA	NA	0.19789	0.820343	NA	NA	NA	NA
AC004253.1	ENSG00000263990	lncRNA	2	0.150826	NA	1.13775	NA	NA	NA	NA	NA	NA	NA	NA	NA
AC004253.2	ENSG00000265046	lncRNA	1	-Inf	NA	NA	NA	NA	NA	NA	NA	NA	NA	NA	NA
AC004257.1	ENSG00000269635	lncRNA	2	-0.368878	NA	-Inf	NA	NA	NA	NA	NA	NA	NA	NA	NA
AC004263.1	ENSG00000275936	lncRNA	2	-0.0489573	NA	2.69429	NA	NA	NA	NA	NA	NA	NA	NA	NA
AC004263.2	ENSG00000286067	lncRNA	2	-0.0648553	0.912449	0.389218	NA	NA	NA	NA	NA	NA	NA	NA	NA
AC004264.1	ENSG00000268812	lncRNA	4	-0.277115	NA	Inf	NA	NA	NA	-0.04117	0.966311	NA	NA	-0.01115	0.99012
AC004264.2	ENSG00000279699	TEC	2	-0.335807	NA	0.177319	NA	NA	NA	NA	NA	NA	NA	NA	NA
AC004381.1	ENSG00000260510	lncRNA	3	-0.300618	NA	-0.28635	NA	-0.01359	0.982815	NA	NA	NA	NA	NA	NA
AC004381.2	ENSG00000275908	snRNA	3	Inf	NA	Inf	NA	NA	NA	NA	NA	NA	NA	-0.16384	0.772026
AC004381.3	ENSG00000283399	unprocessed_pseudogene	2	0.454743	NA	0.95281	NA	NA	NA	NA	NA	NA	NA	NA	NA
AC004381.4	ENSG00000285303	transcribed_unprocessed_pseudogene	3	0.578695	NA	-0.137983	NA	NA	NA	NA	NA	NA	NA	0.10629	0.836791
AC004383.1	ENSG00000226107	processed_pseudogene	2	-0.747396	NA	1.97907	NA	NA	NA	NA	NA	NA	NA	NA	NA
AC004386.1	ENSG00000213269	processed_pseudogene	3	-0.394474	NA	0.374429	NA	-0.02125	0.949343	NA	NA	NA	NA	NA	NA
AC004386.2	ENSG00000226515	processed_pseudogene	1	-Inf	NA	NA	NA	NA	NA	NA	NA	NA	NA	NA	NA
AC004386.3	ENSG00000273974	misc_RNA	1	0.38887	NA	NA	NA	NA	NA	NA	NA	NA	NA	NA	NA
AC004386.4	ENSG00000275254	misc_RNA	0	NA	NA	NA	NA	NA	NA	NA	NA	NA	NA	NA	NA
AC004386.5	ENSG00000275625	misc_RNA	0	NA	NA	NA	NA	NA	NA	NA	NA	NA	NA	NA	NA
AC004386.6	ENSG00000277922	misc_RNA	0	NA	NA	NA	NA	NA	NA	NA	NA	NA	NA	NA	NA
AC004386.7	ENSG00000278421	misc_RNA	0	NA	NA	NA	NA	NA	NA	NA	NA	NA	NA	NA	NA
AC004408.1	ENSG00000266101	lncRNA	2	-0.0124854	NA	2.20596	NA	NA	NA	NA	NA	NA	NA	NA	NA
AC004408.2	ENSG00000280177	TEC	2	-0.865471	NA	Inf	NA	NA	NA	NA	NA	NA	NA	NA	NA
AC004415.1	ENSG00000236414	lncRNA	2	1.53114	NA	NA	NA	NA	NA	NA	NA	0.20381	0.442905	NA	NA
AC004448.1	ENSG00000231477	lncRNA	0	NA	NA	NA	NA	NA	NA	NA	NA	NA	NA	NA	NA
AC004448.2	ENSG00000235979	lncRNA	3	0.506821	NA	2.78365	NA	NA	NA	NA	NA	0.04821	0.921443	NA	NA
AC004448.3	ENSG00000265126	lncRNA	1	-Inf	NA	NA	NA	NA	NA	NA	NA	NA	NA	NA	NA
AC004448.4	ENSG00000283675	snoRNA	0	NA	NA	NA	NA	NA	NA	NA	NA	NA	NA	NA	NA
AC004448.5	ENSG00000287196	lncRNA	1	2.83186	NA	NA	NA	NA	NA	NA	NA	NA	NA	NA	NA
AC004449.1	ENSG00000261204	lncRNA	2	-0.112274	NA	Inf	NA	NA	NA	NA	NA	NA	NA	NA	NA
AC004453.1	ENSG00000146677	processed_pseudogene	5	0.0848933	0.631221	-0.13943	0.847662	0.11816	0.664805	-0.01392	0.933175	NA	NA	0.14133	0.819328
AC004453.2	ENSG00000279853	TEC	2	-0.379748	NA	0.614076	NA	NA	NA	NA	NA	NA	NA	NA	NA
AC004461.1	ENSG00000206739	misc_RNA	4	-0.308138	NA	-0.269352	NA	NA	NA	NA	NA	0.09773	0.890482	-0.14458	0.871342
AC004461.2	ENSG00000237347	processed_pseudogene	2	-0.0786583	NA	-1.16917	NA	NA	NA	NA	NA	NA	NA	NA	NA
AC004461.3	ENSG00000281530	lncRNA	3	0.083712	0.802919	-0.352631	NA	NA	NA	0.12798	0.882519	NA	NA	NA	NA
AC004464.1	ENSG00000287027	lncRNA	2	-0.618474	NA	1.37625	NA	NA	NA	NA	NA	NA	NA	NA	NA
AC004466.1	ENSG00000268069	lncRNA	2	0.783579	NA	-Inf	NA	NA	NA	NA	NA	NA	NA	NA	NA
AC004466.2	ENSG00000274737	lncRNA	2	-0.18386	NA	-0.0573268	NA	NA	NA	NA	NA	NA	NA	NA	NA
AC004466.3	ENSG00000276691	lncRNA	2	-0.0176575	NA	-0.481417	NA	NA	NA	NA	NA	NA	NA	NA	NA
AC004467.1	ENSG00000275194	unprocessed_pseudogene	2	0.495186	NA	-0.117979	NA	NA	NA	NA	NA	NA	NA	NA	NA
AC004470.1	ENSG00000237019	lncRNA	3	0.107331	NA	-2.11576	NA	NA	NA	NA	NA	0.01242	0.978048	NA	NA
AC004470.2	ENSG00000288546	lncRNA	3	0.0183672	0.931555	0.205225	NA	NA	NA	NA	NA	-0.07763	0.906908	NA	NA
AC004471.1	ENSG00000223461	lncRNA	3	0.261991	NA	-0.0622843	NA	NA	NA	NA	NA	-0.3888	0.386406	NA	NA
AC004471.2	ENSG00000272682	lncRNA	2	-0.0997461	NA	-0.366032	NA	NA	NA	NA	NA	NA	NA	NA	NA
AC004477.1	ENSG00000263412	lncRNA	4	0.204643	0.419122	0.699025	0.165669	NA	NA	-0.27949	0.450091	0.12254	0.812184	NA	NA
AC004477.2	ENSG00000266341	lncRNA	0	NA	NA	NA	NA	NA	NA	NA	NA	NA	NA	NA	NA
AC004477.3	ENSG00000278765	lncRNA	2	0.452601	0.0631103	0.342126	NA	NA	NA	NA	NA	NA	NA	NA	NA
AC004485.1	ENSG00000228944	lncRNA	3	3.26083	NA	0.526797	NA	NA	NA	NA	NA	-0.02984	0.925722	NA	NA
AC004486.1	ENSG00000257905	processed_pseudogene	2	0.638434	NA	2.79842	NA	NA	NA	NA	NA	NA	NA	NA	NA
AC004490.1	ENSG00000267122	lncRNA	2	0.89883	NA	-1.04431	NA	NA	NA	NA	NA	NA	NA	NA	NA
AC004491.1	ENSG00000279996	TEC	2	-0.380698	NA	-0.617692	NA	NA	NA	NA	NA	NA	NA	NA	NA
AC004492.1	ENSG00000272072	lncRNA	2	0.138137	0.48883	0.141692	0.765774	NA	NA	NA	NA	NA	NA	NA	NA
AC004494.1	ENSG00000262312	lncRNA	2	0.0637542	NA	1.11418	NA	NA	NA	NA	NA	NA	NA	NA	NA
AC004494.2	ENSG00000278942	TEC	0	NA	NA	NA	NA	NA	NA	NA	NA	NA	NA	NA	NA
AC004510.1	ENSG00000273782	misc_RNA	3	NA	NA	NA	NA	NA	NA	0.06612	0.860945	0.09451	0.846175	0.1169	0.862488
AC004522.1	ENSG00000199711	misc_RNA	3	Inf	NA	NA	NA	NA	NA	NA	NA	-0.02266	0.97902	-0.01898	0.980457
AC004522.2	ENSG00000222966	snoRNA	3	0.655149	NA	NA	NA	NA	NA	NA	NA	0.10567	0.735287	-0.09124	0.900093
AC004522.3	ENSG00000235713	unprocessed_pseudogene	2	Inf	NA	NA	NA	NA	NA	0.04358	0.955826	NA	NA	NA	NA
AC004522.4	ENSG00000237640	lncRNA	2	-1.53444	NA	NA	NA	NA	NA	NA	NA	-0.07566	0.869897	NA	NA
AC004522.5	ENSG00000286921	lncRNA	1	0.295781	NA	NA	NA	NA	NA	NA	NA	NA	NA	NA	NA
AC004522.6	ENSG00000286923	lncRNA	2	-0.983508	NA	-2.10046	NA	NA	NA	NA	NA	NA	NA	NA	NA
AC004528.1	ENSG00000266990	lncRNA	3	-0.464697	NA	-Inf	NA	NA	NA	-0.34622	0.648187	NA	NA	NA	NA
AC004528.2	ENSG00000274177	lncRNA	1	NA	NA	NA	NA	NA	NA	0.13582	0.767504	NA	NA	NA	NA
AC004540.1	ENSG00000214870	lncRNA	6	-0.100945	0.847162	-0.0283486	NA	-0.16465	0.77801	0.06372	0.94128	-0.06564	0.843504	-0.22272	0.704411
AC004540.2	ENSG00000225792	lncRNA	3	-0.830661	NA	0.464687	NA	NA	NA	NA	NA	0.02275	0.97381	NA	NA
AC004542.1	ENSG00000269972	lncRNA	0	NA	NA	NA	NA	NA	NA	NA	NA	NA	NA	NA	NA
AC004542.2	ENSG00000269987	lncRNA	0	NA	NA	NA	NA	NA	NA	NA	NA	NA	NA	NA	NA
AC004542.3	ENSG00000275307	misc_RNA	0	NA	NA	NA	NA	NA	NA	NA	NA	NA	NA	NA	NA
AC004542.4	ENSG00000276057	misc_RNA	0	NA	NA	NA	NA	NA	NA	NA	NA	NA	NA	NA	NA
AC004542.5	ENSG00000276664	misc_RNA	0	NA	NA	NA	NA	NA	NA	NA	NA	NA	NA	NA	NA
AC004542.6	ENSG00000276965	misc_RNA	1	NA	NA	NA	NA	-0.10788	0.790289	NA	NA	NA	NA	NA	NA
AC004543.1	ENSG00000237921	lncRNA	2	0.472881	NA	-0.352669	NA	NA	NA	NA	NA	NA	NA	NA	NA
AC004549.1	ENSG00000287489	lncRNA	2	-0.755114	NA	0.0208728	NA	NA	NA	NA	NA	NA	NA	NA	NA
AC004551.1	ENSG00000257452	lncRNA	3	-0.512963	NA	-2.45632	NA	NA	NA	NA	NA	-0.16327	0.688647	NA	NA
AC004552.1	ENSG00000225071	processed_pseudogene	5	1.45217	NA	Inf	NA	-0.14783	0.732766	-0.10426	0.398579	NA	NA	-0.05043	0.941013
AC004554.1	ENSG00000223418	processed_pseudogene	2	0.205906	NA	Inf	NA	NA	NA	NA	NA	NA	NA	NA	NA
AC004554.2	ENSG00000282840	lncRNA	2	0.101999	NA	0.0664341	NA	NA	NA	NA	NA	NA	NA	NA	NA
AC004556.1	ENSG00000273532	misc_RNA	1	NA	NA	NA	NA	NA	NA	-0.15752	0.669083	NA	NA	NA	NA
AC004556.2	ENSG00000275661	misc_RNA	0	NA	NA	NA	NA	NA	NA	NA	NA	NA	NA	NA	NA
AC004556.3	ENSG00000276345	protein_coding	5	-0.178331	0.16839	-0.278435	0.652655	-0.33942	0.309838	-0.13539	0.161771	NA	NA	-0.07468	0.935793
AC004556.4	ENSG00000276351	misc_RNA	1	NA	NA	NA	NA	NA	NA	-0.15752	0.669083	NA	NA	NA	NA
AC004562.1	ENSG00000199801	misc_RNA	4	-2.35267	NA	Inf	NA	NA	NA	NA	NA	0.00453	0.99355	-0.1711	0.728602
AC004584.1	ENSG00000262298	lncRNA	2	0.244255	NA	1.52437	NA	NA	NA	NA	NA	NA	NA	NA	NA
AC004584.2	ENSG00000262623	processed_pseudogene	2	0.224629	NA	0.544607	NA	NA	NA	NA	NA	NA	NA	NA	NA
AC004584.3	ENSG00000263120	lncRNA	2	0.066762	NA	0.412042	NA	NA	NA	NA	NA	NA	NA	NA	NA
AC004585.1	ENSG00000266088	lncRNA	4	-1.24238	NA	0.140749	NA	0.00637	0.994737	NA	NA	0.14466	0.59683	NA	NA
AC004585.2	ENSG00000279775	TEC	1	4.61845	NA	NA	NA	NA	NA	NA	NA	NA	NA	NA	NA
AC004590.1	ENSG00000251239	lncRNA	2	NA	NA	NA	NA	NA	NA	-0.03368	0.977794	-0.15255	0.709705	NA	NA
AC004593.1	ENSG00000285081	lncRNA	3	-0.0663933	0.812654	0.472719	NA	NA	NA	-0.15051	0.871541	NA	NA	NA	NA
AC004593.2	ENSG00000285162	protein_coding	5	0.64577	NA	1.05055	NA	-0.03916	0.949721	-0.27614	0.422147	NA	NA	0.00931	0.991631
AC004594.1	ENSG00000240499	lncRNA	3	-0.0131159	0.876202	0.692816	NA	NA	NA	NA	NA	-0.09172	0.833228	NA	NA
AC004596.1	ENSG00000267394	lncRNA	2	-0.10882	NA	-0.180553	NA	NA	NA	NA	NA	NA	NA	NA	NA
AC004597.1	ENSG00000268673	lncRNA	1	1.9139	NA	NA	NA	NA	NA	NA	NA	NA	NA	NA	NA
AC004623.1	ENSG00000279488	TEC	4	0.479475	NA	-0.288944	NA	0.32394	0.715492	0.31582	0.713284	NA	NA	NA	NA
AC004637.1	ENSG00000267304	lncRNA	2	0.668131	NA	-Inf	NA	NA	NA	NA	NA	NA	NA	NA	NA
AC004664.1	ENSG00000252266	misc_RNA	4	-3.49817	NA	Inf	NA	NA	NA	NA	NA	0.19558	0.773095	-0.05278	0.923755
AC004672.1	ENSG00000249028	lncRNA	3	-0.0868428	NA	0.591059	NA	NA	NA	NA	NA	-0.00687	0.991006	NA	NA
AC004672.2	ENSG00000267285	lncRNA	3	-0.0439909	NA	1.3278	NA	NA	NA	NA	NA	0.07951	0.856632	NA	NA
AC004674.1	ENSG00000231216	lncRNA	2	NA	NA	NA	NA	NA	NA	-0.46259	0.0549591	0.03467	0.950622	NA	NA
AC004674.2	ENSG00000235592	unprocessed_pseudogene	2	Inf	NA	NA	NA	NA	NA	NA	NA	-0.01126	0.984441	NA	NA
AC004678.1	ENSG00000275468	processed_pseudogene	2	0.0160215	NA	-3.47516	NA	NA	NA	NA	NA	NA	NA	NA	NA
AC004678.2	ENSG00000279653	TEC	2	0.567995	NA	0.677097	NA	NA	NA	NA	NA	NA	NA	NA	NA
AC004687.1	ENSG00000265206	lncRNA	5	-0.915239	NA	0.559535	NA	NA	NA	-0.31299	0.164816	0.05569	0.899322	0.16726	0.775285
AC004687.2	ENSG00000285897	protein_coding	6	-0.114207	NA	-0.171147	NA	-0.3456	0.374618	-0.09858	0.442736	0.05496	0.85934	-0.07214	0.933905
AC004687.3	ENSG00000286788	lncRNA	2	-1.15885	NA	Inf	NA	NA	NA	NA	NA	NA	NA	NA	NA
AC004690.1	ENSG00000225583	processed_pseudogene	2	0.691939	NA	Inf	NA	NA	NA	NA	NA	NA	NA	NA	NA
AC004690.2	ENSG00000241345	lncRNA	4	-0.71282	NA	-0.00105726	NA	NA	NA	-0.12193	0.59034	-0.09676	0.677619	NA	NA
AC004691.1	ENSG00000229263	lncRNA	3	0.18919	NA	-0.282816	NA	NA	NA	NA	NA	-0.0791	0.843442	NA	NA
AC004691.2	ENSG00000250424	protein_coding	0	NA	NA	NA	NA	NA	NA	NA	NA	NA	NA	NA	NA
AC004692.1	ENSG00000213717	processed_pseudogene	4	1.42595	NA	-Inf	NA	-0.05969	0.881361	-0.22379	0.287081	NA	NA	NA	NA
AC004692.2	ENSG00000228680	lncRNA	3	-Inf	NA	-Inf	NA	NA	NA	NA	NA	-0.02547	0.945007	NA	NA
AC004696.1	ENSG00000276578	unprocessed_pseudogene	2	-0.231715	NA	-0.26116	NA	NA	NA	NA	NA	NA	NA	NA	NA
AC004696.2	ENSG00000279405	TEC	2	-0.223902	NA	-0.145441	NA	NA	NA	NA	NA	NA	NA	NA	NA
AC004702.1	ENSG00000263494	lncRNA	4	-0.0647486	NA	Inf	NA	NA	NA	NA	NA	-0.18688	0.543517	0.05828	0.921883
AC004704.1	ENSG00000249815	lncRNA	3	Inf	NA	-Inf	NA	NA	NA	NA	NA	-0.19054	0.425292	NA	NA
AC004706.1	ENSG00000261996	lncRNA	2	0.566711	NA	-1.02084	NA	NA	NA	NA	NA	NA	NA	NA	NA
AC004706.2	ENSG00000262990	processed_pseudogene	0	NA	NA	NA	NA	NA	NA	NA	NA	NA	NA	NA	NA
AC004706.3	ENSG00000282936	protein_coding	2	0.530764	NA	0.652287	NA	NA	NA	NA	NA	NA	NA	NA	NA
AC004707.1	ENSG00000206824	misc_RNA	2	-0.425171	NA	NA	NA	NA	NA	NA	NA	-0.23861	0.75775	NA	NA
AC004707.2	ENSG00000253102	lncRNA	1	NA	NA	NA	NA	NA	NA	NA	NA	-0.03463	0.919526	NA	NA
AC004765.1	ENSG00000285704	lncRNA	2	-0.0916791	0.476718	0.0202512	NA	NA	NA	NA	NA	NA	NA	NA	NA
AC004771.1	ENSG00000234203	lncRNA	3	0.684639	NA	0.618526	NA	NA	NA	NA	NA	0.23437	0.678786	NA	NA
AC004771.2	ENSG00000262227	lncRNA	2	0.0940326	NA	2.11594	NA	NA	NA	NA	NA	NA	NA	NA	NA
AC004771.3	ENSG00000262429	lncRNA	1	Inf	NA	NA	NA	NA	NA	NA	NA	NA	NA	NA	NA
AC004771.4	ENSG00000262678	lncRNA	2	-0.777218	NA	0.830376	NA	NA	NA	NA	NA	NA	NA	NA	NA
AC004774.1	ENSG00000274409	misc_RNA	0	NA	NA	NA	NA	NA	NA	NA	NA	NA	NA	NA	NA
AC004774.2	ENSG00000274709	misc_RNA	0	NA	NA	NA	NA	NA	NA	NA	NA	NA	NA	NA	NA
AC004774.3	ENSG00000277124	misc_RNA	0	NA	NA	NA	NA	NA	NA	NA	NA	NA	NA	NA	NA
AC004775.1	ENSG00000272203	lncRNA	2	-0.230628	NA	0.543038	NA	NA	NA	NA	NA	NA	NA	NA	NA
AC004777.1	ENSG00000279370	TEC	2	-1.09279	NA	-0.168361	NA	NA	NA	NA	NA	NA	NA	NA	NA
AC004784.1	ENSG00000282943	lncRNA	2	-0.573216	NA	Inf	NA	NA	NA	NA	NA	NA	NA	NA	NA
AC004788.1	ENSG00000251802	snoRNA	2	NA	NA	NA	NA	NA	NA	NA	NA	0.34133	0.245739	-0.1481	0.760269
AC004790.1	ENSG00000277766	unprocessed_pseudogene	0	NA	NA	NA	NA	NA	NA	NA	NA	NA	NA	NA	NA
AC004790.2	ENSG00000280412	TEC	0	NA	NA	NA	NA	NA	NA	NA	NA	NA	NA	NA	NA
AC004792.1	ENSG00000274777	misc_RNA	0	NA	NA	NA	NA	NA	NA	NA	NA	NA	NA	NA	NA
AC004797.1	ENSG00000177369	lncRNA	5	0.502853	NA	0.367046	NA	0.17425	0.777304	NA	NA	-0.09953	0.800119	-0.09734	0.842271
AC004801.1	ENSG00000226138	processed_pseudogene	3	-0.0241544	NA	0.242131	NA	NA	NA	NA	NA	NA	NA	-0.04789	0.959644
AC004801.2	ENSG00000240399	transcribed_processed_pseudogene	2	0.0965117	NA	-0.127514	NA	NA	NA	NA	NA	NA	NA	NA	NA
AC004801.3	ENSG00000257955	lncRNA	2	NA	NA	NA	NA	NA	NA	-0.09273	0.927079	-0.07025	0.820261	NA	NA
AC004801.4	ENSG00000257985	lncRNA	2	Inf	NA	NA	NA	NA	NA	NA	NA	-0.21341	0.410279	NA	NA
AC004801.5	ENSG00000258203	lncRNA	1	NA	NA	NA	NA	NA	NA	NA	NA	-0.08652	0.766651	NA	NA
AC004801.6	ENSG00000276814	lncRNA	2	0.666336	NA	0.102912	NA	NA	NA	NA	NA	NA	NA	NA	NA
AC004801.7	ENSG00000279840	TEC	1	1.14687	NA	NA	NA	NA	NA	NA	NA	NA	NA	NA	NA
AC004803.1	ENSG00000250132	lncRNA	3	0.144018	0.307856	0.030557	0.940303	NA	NA	0.0997	0.715047	NA	NA	NA	NA
AC004805.1	ENSG00000266076	protein_coding	5	3.07499	NA	-0.452378	NA	-0.06295	0.898124	0.04875	0.923063	0.20496	0.466449	NA	NA
AC004805.2	ENSG00000270870	processed_pseudogene	2	-0.15873	NA	0.0626126	NA	NA	NA	NA	NA	NA	NA	NA	NA
AC004805.3	ENSG00000271587	processed_pseudogene	2	-0.484334	NA	-0.00140565	NA	NA	NA	NA	NA	NA	NA	NA	NA
AC004808.1	ENSG00000280958	TEC	2	0.0982276	NA	0.538201	NA	NA	NA	NA	NA	NA	NA	NA	NA
AC004808.2	ENSG00000281008	TEC	2	-0.451244	NA	-0.112239	NA	NA	NA	NA	NA	NA	NA	NA	NA
AC004812.1	ENSG00000255575	processed_pseudogene	2	0.928999	NA	0.331726	NA	NA	NA	NA	NA	NA	NA	NA	NA
AC004812.2	ENSG00000277283	lncRNA	4	0.0169906	0.908041	-0.301984	NA	0.11286	0.81788	0.01929	0.984304	NA	NA	NA	NA
AC004815.1	ENSG00000278250	misc_RNA	1	NA	NA	NA	NA	NA	NA	NA	NA	NA	NA	-0.00156	0.998451
AC004816.1	ENSG00000259153	lncRNA	4	0.179457	NA	-0.179356	NA	-0.11014	0.706516	NA	NA	0.0001	0.99985	NA	NA
AC004816.2	ENSG00000275630	lncRNA	2	0.201172	NA	-Inf	NA	NA	NA	NA	NA	NA	NA	NA	NA
AC004817.1	ENSG00000258517	lncRNA	4	0.843761	NA	Inf	NA	NA	NA	-0.04373	0.953333	-0.03526	0.933105	NA	NA
AC004817.2	ENSG00000259907	lncRNA	4	-1.00846	NA	-0.209272	NA	0.19729	0.780479	-0.20068	0.547216	NA	NA	NA	NA
AC004817.3	ENSG00000269927	lncRNA	2	-1.05648	NA	Inf	NA	NA	NA	NA	NA	NA	NA	NA	NA
AC004817.4	ENSG00000269945	lncRNA	2	0.544804	NA	1.47691	NA	NA	NA	NA	NA	NA	NA	NA	NA
AC004817.5	ENSG00000286423	lncRNA	2	0.600684	NA	-0.858602	NA	NA	NA	NA	NA	NA	NA	NA	NA
AC004825.1	ENSG00000258431	processed_pseudogene	0	NA	NA	NA	NA	NA	NA	NA	NA	NA	NA	NA	NA
AC004825.2	ENSG00000274818	lncRNA	4	0.29106	NA	0.217443	NA	-0.14568	0.641054	0.02519	0.969817	NA	NA	NA	NA
AC004825.3	ENSG00000287643	lncRNA	2	0.0604605	0.856462	-0.0151124	NA	NA	NA	NA	NA	NA	NA	NA	NA
AC004828.1	ENSG00000258871	lncRNA	3	-0.535885	NA	-1.18705	NA	NA	NA	NA	NA	-0.07923	0.794657	NA	NA
AC004828.2	ENSG00000286333	lncRNA	2	-0.279623	NA	0.815346	NA	NA	NA	NA	NA	NA	NA	NA	NA
AC004830.1	ENSG00000201133	snoRNA	3	NA	NA	Inf	NA	NA	NA	NA	NA	0.07284	0.898134	-0.09112	0.931451
AC004830.2	ENSG00000228204	lncRNA	3	1.16616	NA	-1.46764	NA	NA	NA	NA	NA	-0.02602	0.961209	NA	NA
AC004832.1	ENSG00000181123	lncRNA	4	-Inf	NA	-Inf	NA	NA	NA	-0.05238	0.962059	-0.01674	0.970912	NA	NA
AC004832.2	ENSG00000230137	processed_pseudogene	1	Inf	NA	NA	NA	NA	NA	NA	NA	NA	NA	NA	NA
AC004832.3	ENSG00000249590	protein_coding	4	NA	NA	NA	NA	-1.07104	0.0526798	-1.81638	0.00024452	-0.50424	0.112279	-0.25958	0.648715
AC004832.4	ENSG00000272689	lncRNA	2	0.139538	NA	0.876671	NA	NA	NA	NA	NA	NA	NA	NA	NA
AC004832.5	ENSG00000273350	lncRNA	4	-0.042497	NA	0.63091	NA	NA	NA	NA	NA	-0.08653	0.773692	0.04046	0.955974
AC004832.6	ENSG00000273428	lncRNA	4	0.910614	NA	NA	NA	-0.20627	0.609938	NA	NA	-0.14036	0.823412	-0.01839	0.978311
AC004834.1	ENSG00000284523	lncRNA	2	0.128349	NA	-0.176762	NA	NA	NA	NA	NA	NA	NA	NA	NA
AC004835.1	ENSG00000230392	lncRNA	3	-1.46127	NA	-Inf	NA	NA	NA	NA	NA	-0.31193	0.471509	NA	NA
AC004835.2	ENSG00000270625	processed_pseudogene	0	NA	NA	NA	NA	NA	NA	NA	NA	NA	NA	NA	NA
AC004836.1	ENSG00000280439	TEC	2	NA	NA	NA	NA	-0.01238	0.989176	-0.23689	0.71606	NA	NA	NA	NA
AC004837.1	ENSG00000106540	processed_pseudogene	3	NA	NA	NA	NA	-0.01324	0.975816	NA	NA	0.13118	0.740021	0.0323	0.955996
AC004837.2	ENSG00000228554	lncRNA	3	0.16306	NA	0.479249	NA	NA	NA	NA	NA	-0.031	0.922799	NA	NA
AC004837.3	ENSG00000231951	lncRNA	1	NA	NA	NA	NA	NA	NA	NA	NA	-0.12168	0.643204	NA	NA
AC004837.4	ENSG00000287584	lncRNA	3	0.124974	NA	-0.633824	NA	NA	NA	NA	NA	0.0187	0.980203	NA	NA
AC004839.1	ENSG00000238832	snoRNA	3	0.374684	NA	-0.830104	NA	NA	NA	NA	NA	0.10224	0.920465	NA	NA
AC004839.2	ENSG00000272854	lncRNA	3	-0.577871	NA	0.525966	NA	NA	NA	-0.11513	0.848262	NA	NA	NA	NA
AC004840.1	ENSG00000230914	transcribed_unitary_pseudogene	3	0.293519	NA	-Inf	NA	NA	NA	NA	NA	0.03942	0.910132	NA	NA
AC004840.2	ENSG00000271163	processed_pseudogene	2	-1.39887	NA	-1.70863	NA	NA	NA	NA	NA	NA	NA	NA	NA
AC004846.1	ENSG00000258376	lncRNA	4	0.463658	NA	1.09054	NA	NA	NA	-0.03686	0.960918	-0.058	0.887242	NA	NA
AC004846.2	ENSG00000258944	lncRNA	4	-0.218844	NA	-0.13486	NA	NA	NA	-0.31687	0.319533	0.04067	0.933266	NA	NA
AC004847.1	ENSG00000260997	lncRNA	4	-1.33973	NA	1.92887	NA	0.44709	0.688259	-0.37342	0.674436	NA	NA	NA	NA
AC004849.1	ENSG00000251728	misc_RNA	4	-0.00709468	NA	2.24383	NA	NA	NA	NA	NA	0.39086	0.321197	0.00914	0.99243
AC004852.1	ENSG00000271526	processed_pseudogene	0	NA	NA	NA	NA	NA	NA	NA	NA	NA	NA	NA	NA
AC004852.2	ENSG00000278254	lncRNA	1	NA	NA	NA	NA	NA	NA	-0.16883	0.701373	NA	NA	NA	NA
AC004852.3	ENSG00000278446	processed_pseudogene	0	NA	NA	NA	NA	NA	NA	NA	NA	NA	NA	NA	NA
AC004853.1	ENSG00000270729	processed_pseudogene	1	0.728883	NA	NA	NA	NA	NA	NA	NA	NA	NA	NA	NA
AC004854.1	ENSG00000230160	processed_pseudogene	2	-0.00621879	NA	0.05285	NA	NA	NA	NA	NA	NA	NA	NA	NA
AC004854.2	ENSG00000272768	lncRNA	2	0.199009	NA	0.130324	NA	NA	NA	NA	NA	NA	NA	NA	NA
AC004858.1	ENSG00000259109	processed_pseudogene	2	-0.357584	NA	Inf	NA	NA	NA	NA	NA	NA	NA	NA	NA
AC004862.1	ENSG00000232667	lncRNA	3	-0.660162	NA	0.35775	NA	NA	NA	NA	NA	-0.04707	0.921114	NA	NA
AC004863.1	ENSG00000286407	lncRNA	2	-0.214564	NA	0.703011	NA	NA	NA	NA	NA	NA	NA	NA	NA
AC004865.1	ENSG00000236274	processed_pseudogene	2	-0.00177896	NA	-0.279851	NA	NA	NA	NA	NA	NA	NA	NA	NA
AC004865.2	ENSG00000239636	lncRNA	3	0.530208	NA	0.174099	NA	NA	NA	NA	NA	-0.23744	0.25566	NA	NA
AC004866.1	ENSG00000223514	processed_pseudogene	0	NA	NA	NA	NA	NA	NA	NA	NA	NA	NA	NA	NA
AC004866.2	ENSG00000224134	unprocessed_pseudogene	0	NA	NA	NA	NA	NA	NA	NA	NA	NA	NA	NA	NA
AC004869.1	ENSG00000230680	lncRNA	1	NA	NA	NA	NA	NA	NA	NA	NA	0.10495	0.821143	NA	NA
AC004869.2	ENSG00000240355	lncRNA	0	NA	NA	NA	NA	NA	NA	NA	NA	NA	NA	NA	NA
AC004870.1	ENSG00000214754	processed_pseudogene	1	2.07176	NA	NA	NA	NA	NA	NA	NA	NA	NA	NA	NA
AC004870.2	ENSG00000223829	lncRNA	3	1.01919	NA	-Inf	NA	NA	NA	NA	NA	-0.05984	0.80846	NA	NA
AC004870.3	ENSG00000229192	lncRNA	4	0.850842	NA	Inf	NA	0.13757	0.897617	NA	NA	0.02927	0.955367	NA	NA
AC004870.4	ENSG00000232072	lncRNA	2	1.37424	NA	NA	NA	NA	NA	NA	NA	0.04289	0.919441	NA	NA
AC004875.1	ENSG00000227743	lncRNA	2	Inf	NA	NA	NA	NA	NA	NA	NA	-0.03809	0.916157	NA	NA
AC004877.1	ENSG00000273419	lncRNA	2	0.102449	NA	0.568899	NA	NA	NA	NA	NA	NA	NA	NA	NA
AC004877.2	ENSG00000280149	TEC	2	-0.0396008	NA	-0.0507979	NA	NA	NA	NA	NA	NA	NA	NA	NA
AC004879.1	ENSG00000212422	snoRNA	3	-0.909017	NA	NA	NA	NA	NA	NA	NA	-0.0562	0.89942	-0.00853	0.99243
AC004879.2	ENSG00000286639	lncRNA	2	1.3083	NA	-Inf	NA	NA	NA	NA	NA	NA	NA	NA	NA
AC004882.1	ENSG00000200976	misc_RNA	4	0.0111054	NA	0.0146829	NA	NA	NA	NA	NA	-0.22867	0.570997	0.07717	0.950303
AC004882.2	ENSG00000232396	lncRNA	2	-0.111841	NA	NA	NA	NA	NA	NA	NA	0.00114	0.998713	NA	NA
AC004882.3	ENSG00000239446	lncRNA	1	NA	NA	NA	NA	NA	NA	NA	NA	0.00114	0.998713	NA	NA
AC004882.4	ENSG00000287967	lncRNA	2	-0.215106	0.612249	0.555492	NA	NA	NA	NA	NA	NA	NA	NA	NA
AC004884.1	ENSG00000213361	processed_pseudogene	2	-0.00357418	NA	-0.895845	NA	NA	NA	NA	NA	NA	NA	NA	NA
AC004884.2	ENSG00000242154	lncRNA	3	0.0201847	NA	0.688379	NA	NA	NA	NA	NA	-0.17268	0.495662	NA	NA
AC004888.1	ENSG00000231295	lncRNA	3	Inf	NA	-Inf	NA	NA	NA	NA	NA	-0.04351	0.88709	NA	NA
AC004890.1	ENSG00000239719	processed_pseudogene	3	0.56001	NA	0.0797403	NA	NA	NA	NA	NA	NA	NA	0.15372	0.750649
AC004890.2	ENSG00000244560	transcribed_unprocessed_pseudogene	5	0.322224	0.0625688	0.467919	NA	NA	NA	0.53819	0.333839	-0.06631	0.933573	0.01582	0.983214
AC004890.3	ENSG00000271664	unprocessed_pseudogene	2	0.105753	0.834145	0.285323	NA	NA	NA	NA	NA	NA	NA	NA	NA
AC004893.1	ENSG00000238109	processed_pseudogene	2	0.0742084	NA	0.338632	NA	NA	NA	NA	NA	NA	NA	NA	NA
AC004893.2	ENSG00000284840	transcribed_unprocessed_pseudogene	0	NA	NA	NA	NA	NA	NA	NA	NA	NA	NA	NA	NA
AC004893.3	ENSG00000286305	lncRNA	2	-0.0895424	0.760081	0.413869	NA	NA	NA	NA	NA	NA	NA	NA	NA
AC004895.1	ENSG00000231704	lncRNA	3	-0.195361	NA	0.185465	NA	NA	NA	NA	NA	0.02056	0.982266	NA	NA
AC004898.1	ENSG00000236018	processed_pseudogene	2	-0.0838517	0.833479	0.0996445	NA	NA	NA	NA	NA	NA	NA	NA	NA
AC004899.1	ENSG00000225705	processed_pseudogene	2	-2.47834	NA	-Inf	NA	NA	NA	NA	NA	NA	NA	NA	NA
AC004899.2	ENSG00000279578	TEC	2	-Inf	NA	Inf	NA	NA	NA	NA	NA	NA	NA	NA	NA
AC004900.1	ENSG00000285518	lncRNA	2	1.56307	NA	0.0418639	NA	NA	NA	NA	NA	NA	NA	NA	NA
AC004908.1	ENSG00000272240	lncRNA	3	0.297318	NA	0.167109	NA	NA	NA	-0.02233	0.977014	NA	NA	NA	NA
AC004908.2	ENSG00000272812	lncRNA	3	0.307827	NA	0.135406	NA	NA	NA	0.44392	0.361467	NA	NA	NA	NA
AC004908.3	ENSG00000273402	lncRNA	3	-0.126461	NA	0.149183	NA	NA	NA	-0.12424	0.824029	NA	NA	NA	NA
AC004909.1	ENSG00000252374	misc_RNA	1	NA	NA	NA	NA	NA	NA	NA	NA	NA	NA	0.02311	0.974802
AC004910.1	ENSG00000228429	processed_pseudogene	2	-1.24482	NA	0.345184	NA	NA	NA	NA	NA	NA	NA	NA	NA
AC004911.1	ENSG00000226592	processed_pseudogene	1	-Inf	NA	NA	NA	NA	NA	NA	NA	NA	NA	NA	NA
AC004912.1	ENSG00000238906	snoRNA	4	0.150908	NA	-0.166477	NA	NA	NA	NA	NA	0.43253	0.166018	0.48014	0.596269
AC004917.1	ENSG00000243797	lncRNA	3	-0.186731	NA	0.659837	NA	NA	NA	0.00937	0.993211	NA	NA	NA	NA
AC004918.1	ENSG00000244701	lncRNA	4	0.343459	NA	0.594773	NA	-0.05939	0.927705	0.11258	0.463681	NA	NA	NA	NA
AC004918.5	ENSG00000270157	lncRNA	3	0.0270618	0.825589	0.236278	NA	NA	NA	0.05087	0.845791	NA	NA	NA	NA
AC004920.1	ENSG00000236046	lncRNA	2	NA	NA	Inf	NA	NA	NA	NA	NA	0.09815	0.831066	NA	NA
AC004921.1	ENSG00000273341	lncRNA	2	-1.32458	NA	0.150443	NA	NA	NA	NA	NA	NA	NA	NA	NA
AC004921.2	ENSG00000287519	lncRNA	2	0.44018	NA	-1.19593	NA	NA	NA	NA	NA	NA	NA	NA	NA
AC004922.1	ENSG00000284292	protein_coding	6	0.0858779	NA	3.20229	NA	-0.06149	0.929308	0.18874	0.339469	0.01122	0.982035	-0.04744	0.928955
AC004923.1	ENSG00000254610	transcribed_unprocessed_pseudogene	2	0.274097	NA	NA	NA	NA	NA	NA	NA	-0.00537	0.995103	NA	NA
AC004923.2	ENSG00000254850	processed_pseudogene	1	-Inf	NA	NA	NA	NA	NA	NA	NA	NA	NA	NA	NA
AC004923.3	ENSG00000255230	processed_pseudogene	0	NA	NA	NA	NA	NA	NA	NA	NA	NA	NA	NA	NA
AC004923.4	ENSG00000255306	lncRNA	3	0.0655169	NA	-0.509345	NA	NA	NA	NA	NA	-0.02436	0.972996	NA	NA
AC004925.1	ENSG00000279419	TEC	2	0.21715	NA	-0.721677	NA	NA	NA	NA	NA	NA	NA	NA	NA
AC004930.1	ENSG00000241324	lncRNA	2	-Inf	NA	NA	NA	NA	NA	NA	NA	-0.0335	0.93527	NA	NA
AC004936.1	ENSG00000287409	lncRNA	1	-Inf	NA	NA	NA	NA	NA	NA	NA	NA	NA	NA	NA
AC004938.1	ENSG00000225443	processed_pseudogene	1	Inf	NA	NA	NA	NA	NA	NA	NA	NA	NA	NA	NA
AC004938.2	ENSG00000287574	lncRNA	4	-0.0698817	NA	0.57439	NA	-0.02319	0.957377	0.00791	0.986978	NA	NA	NA	NA
AC004941.1	ENSG00000228151	lncRNA	3	0.442977	NA	-0.553147	NA	NA	NA	NA	NA	-0.14075	0.795872	NA	NA
AC004941.2	ENSG00000231397	processed_pseudogene	3	-0.857133	NA	0.0412532	NA	NA	NA	-0.06778	0.843594	NA	NA	NA	NA
AC004943.1	ENSG00000259209	lncRNA	3	0.0592133	0.962301	0.544979	NA	NA	NA	NA	NA	0.13002	0.608753	NA	NA
AC004943.2	ENSG00000259768	lncRNA	4	-0.0204026	0.863818	0.193206	0.78443	NA	NA	-0.18716	0.662017	-0.04503	0.949479	NA	NA
AC004943.3	ENSG00000279206	lncRNA	2	0.223268	NA	Inf	NA	NA	NA	NA	NA	NA	NA	NA	NA
AC004944.1	ENSG00000253510	lncRNA	3	1.43923	NA	NA	NA	NA	NA	0.19706	0.73663	-0.18238	0.526274	NA	NA
AC004945.1	ENSG00000222024	processed_pseudogene	2	0.437335	NA	0.0584006	NA	NA	NA	NA	NA	NA	NA	NA	NA
AC004946.1	ENSG00000233417	lncRNA	2	-0.379974	NA	NA	NA	NA	NA	NA	NA	-0.09127	0.692443	NA	NA
AC004946.2	ENSG00000233969	lncRNA	3	Inf	NA	1.37625	NA	NA	NA	NA	NA	0.05816	0.887035	NA	NA
AC004947.1	ENSG00000233760	lncRNA	4	-0.55524	NA	0.0768272	NA	NA	NA	-0.08367	0.879943	-0.06889	0.810504	NA	NA
AC004947.2	ENSG00000280255	TEC	2	0.455907	NA	0.357381	NA	NA	NA	NA	NA	NA	NA	NA	NA
AC004947.3	ENSG00000286507	lncRNA	3	0.310335	NA	-Inf	NA	NA	NA	NA	NA	-0.05919	0.864106	NA	NA
AC004948.1	ENSG00000272745	lncRNA	3	2.11205	NA	-1.88362	NA	NA	NA	0.27542	0.779452	NA	NA	NA	NA
AC004949.1	ENSG00000283117	lncRNA	5	-Inf	NA	-Inf	NA	0.28076	0.785318	-0.37009	0.572379	-0.18128	0.42855	NA	NA
AC004951.1	ENSG00000228434	lncRNA	5	0.864126	NA	-0.432038	NA	0.04995	0.898182	-0.01647	0.945306	0.14287	0.730532	NA	NA
AC004951.2	ENSG00000239556	transcribed_unprocessed_pseudogene	4	0.227221	NA	0.260022	NA	-0.24436	0.644163	NA	NA	NA	NA	-0.01975	0.988216
AC004951.3	ENSG00000241057	transcribed_unprocessed_pseudogene	4	0.540388	NA	-Inf	NA	NA	NA	0.23532	0.327743	0.23996	0.5978	NA	NA
AC004951.4	ENSG00000273432	lncRNA	6	0.32139	NA	0.235465	NA	-0.22623	0.470019	0.02756	0.85166	0.23996	0.5978	0.10974	0.851608
AC004965.1	ENSG00000233683	processed_pseudogene	0	NA	NA	NA	NA	NA	NA	NA	NA	NA	NA	NA	NA
AC004966.1	ENSG00000200857	misc_RNA	2	NA	NA	NA	NA	NA	NA	NA	NA	-0.23019	0.353151	-0.20443	0.719423
AC004967.1	ENSG00000243554	transcribed_unprocessed_pseudogene	4	-0.573728	NA	-0.194783	NA	NA	NA	NA	NA	0.00922	0.982035	-0.07949	0.910254
AC004967.2	ENSG00000285725	lncRNA	5	0.11208	0.80701	-0.0546107	NA	NA	NA	-0.56598	0.00173008	0.00922	0.982035	-0.3806	0.596269
AC004969.1	ENSG00000238358	lncRNA	2	0.221234	NA	NA	NA	NA	NA	NA	NA	0.17338	0.736183	NA	NA
AC004972.1	ENSG00000279326	TEC	3	-0.662687	NA	2.24689	NA	NA	NA	-0.50709	0.594556	NA	NA	NA	NA
AC004973.1	ENSG00000226661	lncRNA	1	NA	NA	NA	NA	NA	NA	NA	NA	0.08495	0.791552	NA	NA
AC004974.1	ENSG00000285612	lncRNA	1	-0.185194	NA	NA	NA	NA	NA	NA	NA	NA	NA	NA	NA
AC004975.1	ENSG00000224629	processed_pseudogene	2	0.31859	NA	-2.13533	NA	NA	NA	NA	NA	NA	NA	NA	NA
AC004975.2	ENSG00000229660	lncRNA	3	0.334	NA	0.160653	NA	NA	NA	NA	NA	-0.03425	0.951399	NA	NA
AC004980.1	ENSG00000205485	transcribed_unprocessed_pseudogene	4	0.205817	0.36702	0.718541	NA	-0.10731	0.868199	NA	NA	NA	NA	-0.23319	0.748301
AC004980.2	ENSG00000214243	processed_pseudogene	2	-0.00648909	NA	2.27025	NA	NA	NA	NA	NA	NA	NA	NA	NA
AC004980.3	ENSG00000230305	unprocessed_pseudogene	2	0.830532	NA	-1.07205	NA	NA	NA	NA	NA	NA	NA	NA	NA
AC004980.4	ENSG00000238560	misc_RNA	2	NA	NA	NA	NA	NA	NA	NA	NA	0.08622	0.765292	0.41538	0.596269
AC004980.5	ENSG00000250778	unprocessed_pseudogene	3	Inf	NA	Inf	NA	NA	NA	NA	NA	0.16493	0.811772	NA	NA
AC004982.1	ENSG00000272732	lncRNA	3	0.607361	6.33e-05	0.143411	0.912659	NA	NA	0.5795	0.3471	NA	NA	NA	NA
AC004982.2	ENSG00000272894	lncRNA	2	0.451233	0.0238341	0.434106	0.553413	NA	NA	NA	NA	NA	NA	NA	NA
AC004986.1	ENSG00000227573	processed_pseudogene	2	-0.151937	NA	-3.40546	NA	NA	NA	NA	NA	NA	NA	NA	NA
AC004987.1	ENSG00000231198	processed_pseudogene	0	NA	NA	NA	NA	NA	NA	NA	NA	NA	NA	NA	NA
AC004987.2	ENSG00000233225	processed_pseudogene	4	-0.0344615	0.934318	-0.216366	NA	-0.13254	0.740957	-0.09592	0.784831	NA	NA	NA	NA
AC004987.3	ENSG00000237251	unprocessed_pseudogene	1	1.17424	NA	NA	NA	NA	NA	NA	NA	NA	NA	NA	NA
AC004987.4	ENSG00000270797	processed_pseudogene	1	-Inf	NA	NA	NA	NA	NA	NA	NA	NA	NA	NA	NA
AC004988.1	ENSG00000203446	lncRNA	4	0.215833	0.448782	0.851501	NA	NA	NA	-0.51458	0.322312	-0.02258	0.97873	NA	NA
AC004990.1	ENSG00000232756	lncRNA	3	0.155158	NA	-0.732848	NA	NA	NA	NA	NA	0.15747	0.626158	NA	NA
AC004997.1	ENSG00000248751	protein_coding	4	-0.306236	NA	NA	NA	NA	NA	-0.44045	0.235796	0.04868	0.939685	0.08992	0.862038
AC005000.1	ENSG00000228532	processed_pseudogene	6	-0.426177	NA	3.39026	NA	-0.04134	0.945938	0.04008	0.816923	-0.0526	0.893085	0.12809	0.836314
AC005000.2	ENSG00000270431	processed_pseudogene	1	-1.38818	NA	NA	NA	NA	NA	NA	NA	NA	NA	NA	NA
AC005002.1	ENSG00000224314	processed_pseudogene	1	-Inf	NA	NA	NA	NA	NA	NA	NA	NA	NA	NA	NA
AC005002.2	ENSG00000238066	processed_pseudogene	2	-Inf	NA	NA	NA	NA	NA	NA	NA	NA	NA	-0.14746	0.839338
AC005005.1	ENSG00000214125	processed_pseudogene	3	-0.305007	NA	Inf	NA	-0.03376	0.927917	NA	NA	NA	NA	NA	NA
AC005005.2	ENSG00000235573	processed_pseudogene	1	-2.2992	NA	NA	NA	NA	NA	NA	NA	NA	NA	NA	NA
AC005005.3	ENSG00000273387	lncRNA	5	-0.101004	NA	0.814938	NA	0.1946	0.820451	-0.05857	0.859234	NA	NA	0.18533	0.739811
AC005005.4	ENSG00000278920	lncRNA	3	0.263879	NA	-0.313336	NA	NA	NA	NA	NA	NA	NA	-0.08144	0.889406
AC005006.1	ENSG00000223831	lncRNA	3	0.529207	NA	-1.15713	NA	NA	NA	NA	NA	0.27376	0.622349	NA	NA
AC005008.1	ENSG00000226671	processed_pseudogene	0	NA	NA	NA	NA	NA	NA	NA	NA	NA	NA	NA	NA
AC005008.2	ENSG00000237896	lncRNA	2	Inf	NA	NA	NA	NA	NA	NA	NA	-0.00239	0.99706	NA	NA
AC005009.1	ENSG00000231255	lncRNA	4	-0.806474	NA	Inf	NA	NA	NA	0.3094	0.709453	-0.05386	0.87461	NA	NA
AC005011.1	ENSG00000235581	processed_pseudogene	3	NA	NA	Inf	NA	NA	NA	-0.22513	0.260548	NA	NA	-0.00063	0.999109
AC005013.1	ENSG00000228421	lncRNA	2	-0.0586583	NA	-0.771882	NA	NA	NA	NA	NA	NA	NA	NA	NA
AC005014.1	ENSG00000224280	processed_pseudogene	4	0.351652	NA	-0.102399	NA	0.18155	0.661993	NA	NA	-0.17908	0.497718	NA	NA
AC005014.2	ENSG00000272361	lncRNA	3	0.239711	NA	0.030857	NA	NA	NA	0.32118	0.68291	NA	NA	NA	NA
AC005014.3	ENSG00000272537	lncRNA	2	-0.393315	NA	-0.639904	NA	NA	NA	NA	NA	NA	NA	NA	NA
AC005014.4	ENSG00000287799	lncRNA	2	-0.123225	NA	0.194031	NA	NA	NA	NA	NA	NA	NA	NA	NA
AC005019.1	ENSG00000213875	processed_pseudogene	2	0.233917	NA	0.663574	NA	NA	NA	NA	NA	NA	NA	NA	NA
AC005019.2	ENSG00000224330	lncRNA	2	NA	NA	Inf	NA	NA	NA	NA	NA	0.07055	0.791907	NA	NA
AC005020.1	ENSG00000224448	processed_pseudogene	2	0.150497	NA	-0.682456	NA	NA	NA	NA	NA	NA	NA	NA	NA
AC005020.2	ENSG00000272647	protein_coding	1	NA	NA	NA	NA	NA	NA	NA	NA	0.08044	0.887035	NA	NA
AC005021.1	ENSG00000273138	lncRNA	2	0.290461	NA	-1.94232	NA	NA	NA	NA	NA	NA	NA	NA	NA
AC005033.1	ENSG00000233872	processed_pseudogene	2	-Inf	NA	-Inf	NA	NA	NA	NA	NA	NA	NA	NA	NA
AC005034.1	ENSG00000221638	snoRNA	3	Inf	NA	NA	NA	NA	NA	NA	NA	0.32357	0.398295	-0.19735	0.748301
AC005034.2	ENSG00000230477	processed_pseudogene	1	-1.8369	NA	NA	NA	NA	NA	NA	NA	NA	NA	NA	NA
AC005034.3	ENSG00000270462	lncRNA	2	0.251951	0.164601	0.0964554	NA	NA	NA	NA	NA	NA	NA	NA	NA
AC005034.4	ENSG00000270696	lncRNA	1	NA	NA	NA	NA	NA	NA	0.24463	0.143065	NA	NA	NA	NA
AC005034.5	ENSG00000270996	lncRNA	2	0.882399	NA	0.181654	NA	NA	NA	NA	NA	NA	NA	NA	NA
AC005034.6	ENSG00000271452	lncRNA	2	0.393412	0.0485176	0.396428	0.658258	NA	NA	NA	NA	NA	NA	NA	NA
AC005034.7	ENSG00000286045	lncRNA	2	-0.642241	NA	-0.121822	NA	NA	NA	NA	NA	NA	NA	NA	NA
AC005037.1	ENSG00000183308	lncRNA	3	-1.27128	NA	0.303816	NA	NA	NA	NA	NA	-0.18562	0.668822	NA	NA
AC005037.2	ENSG00000252759	misc_RNA	4	0.558624	NA	0.700447	NA	NA	NA	NA	NA	0.03777	0.957178	0.01601	0.983344
AC005040.1	ENSG00000226905	processed_pseudogene	1	Inf	NA	NA	NA	NA	NA	NA	NA	NA	NA	NA	NA
AC005040.2	ENSG00000286218	lncRNA	2	0.548503	NA	0.934165	NA	NA	NA	NA	NA	NA	NA	NA	NA
AC005041.1	ENSG00000159239	protein_coding	5	0.342223	NA	0.626137	NA	NA	NA	0.0656	0.919583	-0.01665	0.968087	0.16352	0.733485
AC005041.2	ENSG00000234521	transcribed_unitary_pseudogene	3	0.574832	NA	1.11042	NA	NA	NA	NA	NA	-0.06462	0.8799	NA	NA
AC005041.3	ENSG00000272183	lncRNA	2	0.323615	NA	-1.34485	NA	NA	NA	NA	NA	NA	NA	NA	NA
AC005041.4	ENSG00000286623	lncRNA	3	0.633631	NA	Inf	NA	NA	NA	-0.04968	0.921935	NA	NA	NA	NA
AC005041.5	ENSG00000286883	lncRNA	1	Inf	NA	NA	NA	NA	NA	NA	NA	NA	NA	NA	NA
AC005042.1	ENSG00000227331	processed_pseudogene	2	-0.120504	NA	0.112917	NA	NA	NA	NA	NA	NA	NA	NA	NA
AC005042.2	ENSG00000228586	lncRNA	2	0.287715	NA	NA	NA	NA	NA	NA	NA	-0.26376	0.504453	NA	NA
AC005042.3	ENSG00000231675	processed_pseudogene	0	NA	NA	NA	NA	NA	NA	NA	NA	NA	NA	NA	NA
AC005045.1	ENSG00000273623	misc_RNA	0	NA	NA	NA	NA	NA	NA	NA	NA	NA	NA	NA	NA
AC005045.2	ENSG00000276185	misc_RNA	0	NA	NA	NA	NA	NA	NA	NA	NA	NA	NA	NA	NA
AC005046.1	ENSG00000238297	snoRNA	4	-0.418437	NA	Inf	NA	NA	NA	NA	NA	-0.16672	0.60584	0.13058	0.784287
AC005046.2	ENSG00000273055	lncRNA	2	0.20564	NA	-0.405919	NA	NA	NA	NA	NA	NA	NA	NA	NA
AC005049.1	ENSG00000202035	misc_RNA	3	-1.85999	NA	NA	NA	NA	NA	NA	NA	-0.42986	0.256822	0.41546	0.60146
AC005050.1	ENSG00000267052	lncRNA	2	0.0136581	NA	-0.30677	NA	NA	NA	NA	NA	NA	NA	NA	NA
AC005050.2	ENSG00000286013	lncRNA	3	0.304319	NA	2.17848	NA	NA	NA	NA	NA	-0.00379	0.995661	NA	NA
AC005050.3	ENSG00000286076	lncRNA	3	-1.35142	NA	0.620764	NA	NA	NA	NA	NA	0.03957	0.942772	NA	NA
AC005052.1	ENSG00000279601	TEC	2	Inf	NA	-Inf	NA	NA	NA	NA	NA	NA	NA	NA	NA
AC005052.2	ENSG00000286366	lncRNA	2	0.307633	NA	0.766718	NA	NA	NA	NA	NA	NA	NA	NA	NA
AC005062.1	ENSG00000243004	lncRNA	5	1.07647	NA	-2.35959	NA	0.01181	0.978158	-0.0928	0.902905	-0.08446	0.776441	NA	NA
AC005064.1	ENSG00000234715	lncRNA	4	1.39103	NA	0.0659497	NA	NA	NA	-0.1139	0.932565	0.09123	0.794873	NA	NA
AC005064.2	ENSG00000251852	misc_RNA	2	NA	NA	NA	NA	NA	NA	NA	NA	-0.08262	0.880171	-0.12678	0.798057
AC005064.3	ENSG00000252047	misc_RNA	2	-Inf	NA	NA	NA	NA	NA	NA	NA	0.80288	0.141621	NA	NA
AC005066.1	ENSG00000273978	unprocessed_pseudogene	1	-Inf	NA	NA	NA	NA	NA	NA	NA	NA	NA	NA	NA
AC005070.1	ENSG00000270764	processed_pseudogene	2	0.190873	NA	1.35943	NA	NA	NA	NA	NA	NA	NA	NA	NA
AC005070.2	ENSG00000271482	processed_pseudogene	2	0.446037	NA	-Inf	NA	NA	NA	NA	NA	NA	NA	NA	NA
AC005070.3	ENSG00000272918	lncRNA	3	-0.0510768	0.702964	0.100717	0.809689	-0.0286	0.941372	NA	NA	NA	NA	NA	NA
AC005071.1	ENSG00000201913	misc_RNA	2	-0.51413	NA	NA	NA	NA	NA	NA	NA	0.32583	0.578873	NA	NA
AC005071.2	ENSG00000287631	lncRNA	2	0.461362	NA	-1.96014	NA	NA	NA	NA	NA	NA	NA	NA	NA
AC005072.1	ENSG00000272219	lncRNA	4	0.117481	0.818136	-0.143791	NA	-0.09899	0.88142	-0.00239	0.997567	NA	NA	NA	NA
AC005076.1	ENSG00000200397	misc_RNA	4	0.868252	NA	0.157905	NA	NA	NA	NA	NA	-0.01602	0.980746	0.00502	0.994977
AC005076.2	ENSG00000224046	lncRNA	5	-0.243823	NA	0.13872	NA	-0.15207	0.679805	-0.02568	0.920753	0.15943	0.806923	NA	NA
AC005076.3	ENSG00000278236	misc_RNA	2	0.282747	NA	0.423871	NA	NA	NA	NA	NA	NA	NA	NA	NA
AC005077.1	ENSG00000213549	processed_pseudogene	1	-2.37616	NA	NA	NA	NA	NA	NA	NA	NA	NA	NA	NA
AC005077.2	ENSG00000224273	transcribed_unprocessed_pseudogene	2	0.307901	NA	-0.0794533	NA	NA	NA	NA	NA	NA	NA	NA	NA
AC005077.3	ENSG00000228829	transcribed_unprocessed_pseudogene	2	0.731073	NA	NA	NA	NA	NA	NA	NA	0.29369	0.542315	NA	NA
AC005077.4	ENSG00000230882	processed_pseudogene	2	-0.702201	NA	-0.714571	NA	NA	NA	NA	NA	NA	NA	NA	NA
AC005081.1	ENSG00000287815	lncRNA	3	0.164183	NA	-Inf	NA	NA	NA	NA	NA	0.07488	0.833989	NA	NA
AC005082.1	ENSG00000226816	lncRNA	3	0.280561	NA	0.613131	NA	NA	NA	NA	NA	-0.05603	0.94084	NA	NA
AC005082.2	ENSG00000285926	lncRNA	1	Inf	NA	NA	NA	NA	NA	NA	NA	NA	NA	NA	NA
AC005083.1	ENSG00000233834	lncRNA	4	NA	NA	Inf	NA	-0.01979	0.971555	-0.35408	0.407099	-0.15685	0.520949	NA	NA
AC005084.1	ENSG00000271330	processed_pseudogene	2	0.488116	NA	Inf	NA	NA	NA	NA	NA	NA	NA	NA	NA
AC005086.1	ENSG00000252824	snoRNA	3	-0.974076	NA	NA	NA	NA	NA	NA	NA	0.06561	0.878917	0.00019	0.999733
AC005086.2	ENSG00000261535	lncRNA	3	-0.10474	NA	-0.440308	NA	NA	NA	NA	NA	-0.09453	0.840166	NA	NA
AC005086.3	ENSG00000279724	pseudogene	2	0.31968	NA	Inf	NA	NA	NA	NA	NA	NA	NA	NA	NA
AC005086.4	ENSG00000280004	pseudogene	2	0.244049	NA	-1.21199	NA	NA	NA	NA	NA	NA	NA	NA	NA
AC005086.5	ENSG00000280404	pseudogene	2	0.367984	NA	Inf	NA	NA	NA	NA	NA	NA	NA	NA	NA
AC005088.1	ENSG00000278586	processed_pseudogene	2	0.535168	NA	-Inf	NA	NA	NA	NA	NA	NA	NA	NA	NA
AC005089.1	ENSG00000274080	lncRNA	2	-0.47904	0.0139745	-0.687163	NA	NA	NA	NA	NA	NA	NA	NA	NA
AC005090.1	ENSG00000231418	lncRNA	2	NA	NA	Inf	NA	NA	NA	NA	NA	0.05272	0.890366	NA	NA
AC005091.1	ENSG00000229893	lncRNA	3	0.395397	NA	0.635537	NA	NA	NA	NA	NA	0.013	0.983109	NA	NA
AC005094.1	ENSG00000229949	processed_pseudogene	2	Inf	NA	0.21523	NA	NA	NA	NA	NA	NA	NA	NA	NA
AC005096.1	ENSG00000259294	lncRNA	3	0.0569875	0.994123	-0.354863	NA	NA	NA	NA	NA	-0.14881	0.695878	NA	NA
AC005099.1	ENSG00000226624	processed_pseudogene	3	0.391423	NA	0.17763	NA	-0.01986	0.958916	NA	NA	NA	NA	NA	NA
AC005100.1	ENSG00000260951	lncRNA	1	NA	NA	Inf	NA	NA	NA	NA	NA	NA	NA	NA	NA
AC005100.2	ENSG00000285960	lncRNA	2	0.0160669	NA	-0.717328	NA	NA	NA	NA	NA	NA	NA	NA	NA
AC005102.1	ENSG00000219039	processed_pseudogene	3	0.944634	NA	Inf	NA	NA	NA	NA	NA	0.01665	0.9747	NA	NA
AC005104.1	ENSG00000223374	lncRNA	3	0.0814797	NA	0.183964	NA	NA	NA	NA	NA	0.0317	0.960086	NA	NA
AC005104.2	ENSG00000224232	processed_pseudogene	2	0.226939	NA	0.439193	NA	NA	NA	NA	NA	NA	NA	NA	NA
AC005104.3	ENSG00000288080	lncRNA	2	-0.191853	NA	0.55342	NA	NA	NA	NA	NA	NA	NA	NA	NA
AC005105.1	ENSG00000225286	processed_pseudogene	2	-0.891882	NA	0.862102	NA	NA	NA	NA	NA	NA	NA	NA	NA
AC005144.1	ENSG00000283517	lncRNA	2	0.59451	NA	1.04332	NA	NA	NA	NA	NA	NA	NA	NA	NA
AC005153.1	ENSG00000286658	lncRNA	2	-0.391956	0.0132325	-0.623363	0.030504	NA	NA	NA	NA	NA	NA	NA	NA
AC005154.1	ENSG00000226874	processed_pseudogene	2	-0.301134	NA	-1.62905	NA	NA	NA	NA	NA	NA	NA	NA	NA
AC005154.2	ENSG00000244480	transcribed_processed_pseudogene	3	0.240598	0.491278	-0.48272	NA	0.36403	0.616447	NA	NA	NA	NA	NA	NA
AC005154.3	ENSG00000263683	lncRNA	0	NA	NA	NA	NA	NA	NA	NA	NA	NA	NA	NA	NA
AC005154.4	ENSG00000264520	lncRNA	2	0.503476	NA	-0.171382	NA	NA	NA	NA	NA	NA	NA	NA	NA
AC005154.5	ENSG00000281039	protein_coding	1	NA	NA	NA	NA	0.36403	0.616447	NA	NA	NA	NA	NA	NA
AC005156.1	ENSG00000278819	unprocessed_pseudogene	2	1.0953	NA	-0.742905	NA	NA	NA	NA	NA	NA	NA	NA	NA
AC005160.1	ENSG00000227658	lncRNA	3	0.147911	NA	0.509434	NA	NA	NA	NA	NA	0.29333	0.441689	NA	NA
AC005162.1	ENSG00000233517	lncRNA	3	-0.68957	NA	-Inf	NA	NA	NA	NA	NA	0.0589	0.846681	NA	NA
AC005162.2	ENSG00000272568	lncRNA	4	-0.326674	0.188094	-0.340327	NA	NA	NA	0.17244	0.841001	0.05713	0.924077	NA	NA
AC005165.1	ENSG00000223561	lncRNA	4	-0.0716107	0.953173	0.636932	NA	NA	NA	-0.02073	0.969603	-0.05676	0.921442	NA	NA
AC005165.2	ENSG00000239622	processed_pseudogene	2	-0.15479	NA	-0.176342	NA	NA	NA	NA	NA	NA	NA	NA	NA
AC005165.3	ENSG00000287096	lncRNA	2	0.583794	NA	0.326706	NA	NA	NA	NA	NA	NA	NA	NA	NA
AC005176.1	ENSG00000268153	transcribed_unprocessed_pseudogene	5	Inf	NA	Inf	NA	0.15025	0.847444	-0.21937	0.717392	-0.13684	0.714634	NA	NA
AC005176.2	ENSG00000269519	processed_pseudogene	0	NA	NA	NA	NA	NA	NA	NA	NA	NA	NA	NA	NA
AC005178.1	ENSG00000251243	processed_pseudogene	1	-2.07847	NA	NA	NA	NA	NA	NA	NA	NA	NA	NA	NA
AC005180.1	ENSG00000267405	lncRNA	2	0.152484	NA	1.1408	NA	NA	NA	NA	NA	NA	NA	NA	NA
AC005180.2	ENSG00000267505	lncRNA	2	-0.343489	NA	0.644326	NA	NA	NA	NA	NA	NA	NA	NA	NA
AC005181.1	ENSG00000271101	processed_pseudogene	0	NA	NA	NA	NA	NA	NA	NA	NA	NA	NA	NA	NA
AC005183.1	ENSG00000271500	processed_pseudogene	2	-0.0035988	0.978732	-0.0783191	NA	NA	NA	NA	NA	NA	NA	NA	NA
AC005185.1	ENSG00000270794	processed_pseudogene	1	NA	NA	Inf	NA	NA	NA	NA	NA	NA	NA	NA	NA
AC005189.1	ENSG00000229497	processed_pseudogene	2	0.432368	NA	Inf	NA	NA	NA	NA	NA	NA	NA	NA	NA
AC005191.1	ENSG00000271421	processed_pseudogene	0	NA	NA	NA	NA	NA	NA	NA	NA	NA	NA	NA	NA
AC005197.1	ENSG00000269694	lncRNA	2	0.403814	NA	1.20497	NA	NA	NA	NA	NA	NA	NA	NA	NA
AC005208.1	ENSG00000230258	lncRNA	3	-0.189309	NA	0.697938	NA	NA	NA	NA	NA	0.08588	0.734478	NA	NA
AC005209.1	ENSG00000263684	lncRNA	2	Inf	NA	0.226459	NA	NA	NA	NA	NA	NA	NA	NA	NA
AC005219.1	ENSG00000278815	misc_RNA	1	NA	NA	NA	NA	NA	NA	NA	NA	0.12518	0.849471	NA	NA
AC005220.1	ENSG00000236352	lncRNA	3	-0.694883	NA	-0.289696	NA	NA	NA	NA	NA	0.08204	0.888681	NA	NA
AC005224.1	ENSG00000262786	lncRNA	2	0.317353	NA	NA	NA	NA	NA	NA	NA	-0.13629	0.691209	NA	NA
AC005224.2	ENSG00000266378	lncRNA	2	-0.830354	NA	0.120462	NA	NA	NA	NA	NA	NA	NA	NA	NA
AC005224.3	ENSG00000266709	lncRNA	5	-0.311535	NA	-0.474038	NA	-0.13226	0.837286	-0.21752	0.682554	0.31925	0.33217	NA	NA
AC005225.1	ENSG00000258443	lncRNA	3	0.287685	NA	-0.58933	NA	NA	NA	NA	NA	0.16689	0.670754	NA	NA
AC005225.2	ENSG00000258603	lncRNA	4	-0.487212	0.0610499	-0.168338	NA	-0.27333	0.472687	NA	NA	-0.17593	0.68961	NA	NA
AC005225.3	ENSG00000258695	lncRNA	3	0.469837	NA	-1.53715	NA	NA	NA	NA	NA	0.13832	0.73601	NA	NA
AC005225.4	ENSG00000279026	TEC	2	0.450864	NA	-0.155918	NA	NA	NA	NA	NA	NA	NA	NA	NA
AC005229.1	ENSG00000213209	processed_pseudogene	3	-0.820147	NA	-0.133633	NA	-0.14035	0.607414	NA	NA	NA	NA	NA	NA
AC005229.2	ENSG00000213210	processed_pseudogene	3	-1.40954	NA	Inf	NA	-0.03344	0.943567	NA	NA	NA	NA	NA	NA
AC005229.3	ENSG00000270200	processed_pseudogene	2	2.33736	NA	Inf	NA	NA	NA	NA	NA	NA	NA	NA	NA
AC005229.4	ENSG00000273314	lncRNA	3	-0.0678401	NA	0.050906	NA	NA	NA	0.04263	0.830979	NA	NA	NA	NA
AC005229.5	ENSG00000287636	lncRNA	2	-1.22168	NA	-0.0371099	NA	NA	NA	NA	NA	NA	NA	NA	NA
AC005230.1	ENSG00000258930	transcribed_processed_pseudogene	2	0.0776079	NA	0.960996	NA	NA	NA	NA	NA	NA	NA	NA	NA
AC005232.1	ENSG00000285412	lncRNA	2	-0.94653	NA	-1.56513	NA	NA	NA	NA	NA	NA	NA	NA	NA
AC005234.1	ENSG00000235035	lncRNA	2	-Inf	NA	NA	NA	NA	NA	NA	NA	0.04345	0.946947	NA	NA
AC005234.2	ENSG00000286979	lncRNA	1	-0.405221	NA	NA	NA	NA	NA	NA	NA	NA	NA	NA	NA
AC005237.1	ENSG00000225521	lncRNA	3	0.547917	0.0937444	-0.427934	NA	NA	NA	NA	NA	0.14009	0.883956	NA	NA
AC005237.2	ENSG00000235861	processed_pseudogene	1	Inf	NA	NA	NA	NA	NA	NA	NA	NA	NA	NA	NA
AC005244.1	ENSG00000263648	processed_pseudogene	2	0.295827	NA	-0.559726	NA	NA	NA	NA	NA	NA	NA	NA	NA
AC005244.2	ENSG00000265400	lncRNA	1	NA	NA	-Inf	NA	NA	NA	NA	NA	NA	NA	NA	NA
AC005252.1	ENSG00000271184	processed_pseudogene	0	NA	NA	NA	NA	NA	NA	NA	NA	NA	NA	NA	NA
AC005252.2	ENSG00000280125	TEC	0	NA	NA	NA	NA	NA	NA	NA	NA	NA	NA	NA	NA
AC005252.3	ENSG00000280415	TEC	2	-1.37798	NA	Inf	NA	NA	NA	NA	NA	NA	NA	NA	NA
AC005252.4	ENSG00000286209	lncRNA	2	1.28113	NA	-Inf	NA	NA	NA	NA	NA	NA	NA	NA	NA
AC005253.1	ENSG00000268030	lncRNA	2	0.530866	NA	-0.150671	NA	NA	NA	NA	NA	NA	NA	NA	NA
AC005253.2	ENSG00000268983	lncRNA	1	NA	NA	NA	NA	NA	NA	NA	NA	NA	NA	0.06499	0.895842
AC005255.1	ENSG00000256210	processed_pseudogene	3	NA	NA	NA	NA	-0.17678	0.504541	NA	NA	0.20965	0.7155	0.00478	0.995991
AC005256.1	ENSG00000267073	lncRNA	1	NA	NA	NA	NA	NA	NA	0.16139	0.566295	NA	NA	NA	NA
AC005258.1	ENSG00000273734	protein_coding	2	NA	NA	NA	NA	NA	NA	0.37994	0.564322	NA	NA	0.09425	0.884298
AC005258.2	ENSG00000286880	lncRNA	2	-Inf	NA	0.503952	NA	NA	NA	NA	NA	NA	NA	NA	NA
AC005261.1	ENSG00000131845	protein_coding	6	-0.0284812	0.840498	-0.111586	0.773374	-0.04455	0.915104	0.06822	0.779004	0.09224	0.869503	-0.04644	0.929329
AC005261.2	ENSG00000268205	lncRNA	4	0.15167	0.0925333	0.227146	0.390555	0.31895	0.407285	0.38188	0.00060312	NA	NA	NA	NA
AC005261.3	ENSG00000268678	lncRNA	2	0.0808538	NA	-0.296513	NA	NA	NA	NA	NA	NA	NA	NA	NA
AC005261.4	ENSG00000268713	lncRNA	2	-Inf	NA	NA	NA	NA	NA	0.11542	0.550349	NA	NA	NA	NA
AC005261.5	ENSG00000268723	processed_pseudogene	2	0.467371	NA	-0.598198	NA	NA	NA	NA	NA	NA	NA	NA	NA
AC005261.6	ENSG00000279541	TEC	3	-0.0876819	0.888658	0.356333	0.194789	NA	NA	-0.22854	0.783467	NA	NA	NA	NA
AC005262.1	ENSG00000266944	processed_pseudogene	2	2	NA	NA	NA	-0.02888	0.939774	NA	NA	NA	NA	NA	NA
AC005262.2	ENSG00000267139	lncRNA	0	NA	NA	NA	NA	NA	NA	NA	NA	NA	NA	NA	NA
AC005264.1	ENSG00000267551	lncRNA	2	-0.0915802	NA	Inf	NA	NA	NA	NA	NA	NA	NA	NA	NA
AC005274.1	ENSG00000280168	TEC	1	0.364602	NA	NA	NA	NA	NA	NA	NA	NA	NA	NA	NA
AC005277.1	ENSG00000263707	lncRNA	0	NA	NA	NA	NA	NA	NA	NA	NA	NA	NA	NA	NA
AC005277.2	ENSG00000277621	lncRNA	2	0.185281	NA	2.3842	NA	NA	NA	NA	NA	NA	NA	NA	NA
AC005280.1	ENSG00000251393	lncRNA	3	-1.01373	NA	-1.28022	NA	NA	NA	NA	NA	-0.1867	0.609691	NA	NA
AC005280.2	ENSG00000284930	lncRNA	2	-1.9863	NA	0.94911	NA	NA	NA	NA	NA	NA	NA	NA	NA
AC005280.3	ENSG00000285006	lncRNA	0	NA	NA	NA	NA	NA	NA	NA	NA	NA	NA	NA	NA
AC005281.1	ENSG00000225606	lncRNA	5	-Inf	NA	-Inf	NA	-0.06208	0.966638	-0.05387	0.901915	-0.03884	0.943632	NA	NA
AC005288.1	ENSG00000266469	lncRNA	2	-0.352923	NA	Inf	NA	NA	NA	NA	NA	NA	NA	NA	NA
AC005291.1	ENSG00000264067	lncRNA	2	-0.378764	NA	Inf	NA	NA	NA	NA	NA	NA	NA	NA	NA
AC005291.2	ENSG00000273388	lncRNA	2	0.41353	NA	2.46037	NA	NA	NA	NA	NA	NA	NA	NA	NA
AC005293.1	ENSG00000285555	lncRNA	2	-0.268679	NA	0.798119	NA	NA	NA	NA	NA	NA	NA	NA	NA
AC005294.1	ENSG00000256835	processed_pseudogene	2	0.63926	0.00152955	-0.0824635	NA	NA	NA	NA	NA	NA	NA	NA	NA
AC005296.1	ENSG00000274923	unprocessed_pseudogene	2	-0.855108	NA	0.951237	NA	NA	NA	NA	NA	NA	NA	NA	NA
AC005297.1	ENSG00000227511	unprocessed_pseudogene	0	NA	NA	NA	NA	NA	NA	NA	NA	NA	NA	NA	NA
AC005297.2	ENSG00000232644	unprocessed_pseudogene	0	NA	NA	NA	NA	NA	NA	NA	NA	NA	NA	NA	NA
AC005297.3	ENSG00000237171	unprocessed_pseudogene	2	NA	NA	NA	NA	-0.40596	0.503752	-0.13179	0.619832	NA	NA	NA	NA
AC005300.1	ENSG00000236325	processed_pseudogene	2	-1.01601	NA	1.39775	NA	NA	NA	NA	NA	NA	NA	NA	NA
AC005301.1	ENSG00000273244	lncRNA	1	NA	NA	NA	NA	NA	NA	NA	NA	NA	NA	-0.22253	0.720566
AC005301.2	ENSG00000288024	lncRNA	0	NA	NA	NA	NA	NA	NA	NA	NA	NA	NA	NA	NA
AC005303.1	ENSG00000273098	lncRNA	0	NA	NA	NA	NA	NA	NA	NA	NA	NA	NA	NA	NA
AC005304.1	ENSG00000233852	lncRNA	3	0.53882	NA	-Inf	NA	NA	NA	NA	NA	0.00257	0.997537	NA	NA
AC005304.2	ENSG00000265494	lncRNA	2	-0.599851	NA	1.56527	NA	NA	NA	NA	NA	NA	NA	NA	NA
AC005304.3	ENSG00000266744	lncRNA	2	0.461335	NA	1.04049	NA	NA	NA	NA	NA	NA	NA	NA	NA
AC005306.1	ENSG00000267283	lncRNA	4	1.2086	NA	-Inf	NA	NA	NA	0.38016	0.38342	-0.12933	0.644545	NA	NA
AC005307.1	ENSG00000260725	lncRNA	1	3.56594	NA	NA	NA	NA	NA	NA	NA	NA	NA	NA	NA
AC005323.1	ENSG00000214970	lncRNA	2	0.378248	0.0477172	0.168746	0.617264	NA	NA	NA	NA	NA	NA	NA	NA
AC005323.2	ENSG00000272736	lncRNA	3	-0.242735	0.554209	-0.277708	NA	NA	NA	NA	NA	-0.31031	0.191212	NA	NA
AC005324.1	ENSG00000233002	lncRNA	2	NA	NA	Inf	NA	NA	NA	NA	NA	0.01979	0.972651	NA	NA
AC005324.2	ENSG00000233193	lncRNA	1	NA	NA	NA	NA	NA	NA	NA	NA	-0.11455	0.820715	NA	NA
AC005324.3	ENSG00000251537	protein_coding	4	0.152785	NA	0.416611	NA	NA	NA	NA	NA	-0.13249	0.756574	-0.05463	0.911753
AC005324.4	ENSG00000255104	protein_coding	4	NA	NA	NA	NA	0.40318	0.645649	-0.27966	0.576945	-0.07689	0.88079	0.16228	0.769064
AC005324.5	ENSG00000266261	lncRNA	2	1.79633	NA	Inf	NA	NA	NA	NA	NA	NA	NA	NA	NA
AC005324.6	ENSG00000267227	processed_pseudogene	0	NA	NA	NA	NA	NA	NA	NA	NA	NA	NA	NA	NA
AC005326.1	ENSG00000226744	processed_pseudogene	2	-0.681894	NA	0.351473	NA	NA	NA	NA	NA	NA	NA	NA	NA
AC005329.1	ENSG00000248015	lncRNA	3	0.00795335	NA	0.351713	NA	NA	NA	NA	NA	-0.00147	0.998675	NA	NA
AC005329.2	ENSG00000267755	lncRNA	0	NA	NA	NA	NA	NA	NA	NA	NA	NA	NA	NA	NA
AC005329.3	ENSG00000280486	lncRNA	5	-0.015399	0.795122	0.978006	NA	-0.19515	0.716302	NA	NA	0.07428	0.868547	0.11951	0.857599
AC005330.1	ENSG00000267372	lncRNA	1	Inf	NA	NA	NA	NA	NA	NA	NA	NA	NA	NA	NA
AC005332.1	ENSG00000265100	lncRNA	2	-0.50414	NA	0.504642	NA	NA	NA	NA	NA	NA	NA	NA	NA
AC005332.2	ENSG00000267731	lncRNA	2	0.533449	0.0395495	0.111755	NA	NA	NA	NA	NA	NA	NA	NA	NA
AC005332.3	ENSG00000274561	lncRNA	2	0.205439	0.226621	0.0389465	0.941734	NA	NA	NA	NA	NA	NA	NA	NA
AC005332.4	ENSG00000274712	lncRNA	4	0.0138408	0.692963	0.581202	NA	NA	NA	0.49192	0.440608	0.09595	0.698662	NA	NA
AC005332.5	ENSG00000277476	lncRNA	3	0.165529	0.350775	0.0783783	0.886815	NA	NA	NA	NA	0.27416	0.128954	NA	NA
AC005332.6	ENSG00000278730	lncRNA	4	-0.0143742	0.895757	-0.0589385	0.916478	NA	NA	-0.07634	0.611078	0.08984	0.717753	NA	NA
AC005332.7	ENSG00000278740	lncRNA	2	-0.0692608	NA	Inf	NA	NA	NA	NA	NA	NA	NA	NA	NA
AC005336.1	ENSG00000267056	processed_pseudogene	2	-0.564454	NA	0.563653	NA	NA	NA	NA	NA	NA	NA	NA	NA
AC005336.2	ENSG00000267218	processed_pseudogene	3	-0.0470017	NA	-0.126884	NA	NA	NA	NA	NA	0.02681	0.976781	NA	NA
AC005336.3	ENSG00000279717	TEC	2	-2.28304	NA	-Inf	NA	NA	NA	NA	NA	NA	NA	NA	NA
AC005339.1	ENSG00000268565	lncRNA	0	NA	NA	NA	NA	NA	NA	NA	NA	NA	NA	NA	NA
AC005341.1	ENSG00000263252	processed_pseudogene	1	1.27797	NA	NA	NA	NA	NA	NA	NA	NA	NA	NA	NA
AC005342.1	ENSG00000203593	lncRNA	3	-0.906276	NA	Inf	NA	NA	NA	NA	NA	0.14093	0.659104	NA	NA
AC005342.2	ENSG00000256706	lncRNA	3	-Inf	NA	-Inf	NA	NA	NA	NA	NA	0.22868	0.691666	NA	NA
AC005343.1	ENSG00000285627	lncRNA	2	0.280476	0.287146	-0.49281	NA	NA	NA	NA	NA	NA	NA	NA	NA
AC005343.4	ENSG00000287698	lncRNA	3	0.205556	NA	-Inf	NA	NA	NA	-0.06448	0.869444	NA	NA	NA	NA
AC005344.1	ENSG00000278255	lncRNA	2	-0.631501	NA	2.52067	NA	NA	NA	NA	NA	NA	NA	NA	NA
AC005345.1	ENSG00000236160	processed_pseudogene	0	NA	NA	NA	NA	NA	NA	NA	NA	NA	NA	NA	NA
AC005351.1	ENSG00000248493	processed_pseudogene	2	0.533579	NA	0.971349	NA	NA	NA	NA	NA	NA	NA	NA	NA
AC005355.1	ENSG00000250994	lncRNA	3	-0.233133	NA	-0.341444	NA	NA	NA	NA	NA	-0.02699	0.95711	NA	NA
AC005355.2	ENSG00000280420	TEC	3	-0.742084	NA	-1.6872	NA	NA	NA	0.04122	0.969515	NA	NA	NA	NA
AC005357.1	ENSG00000266906	processed_pseudogene	2	Inf	NA	Inf	NA	NA	NA	NA	NA	NA	NA	NA	NA
AC005357.2	ENSG00000267623	transcribed_unprocessed_pseudogene	2	3.39561	NA	NA	NA	NA	NA	NA	NA	0.11518	0.808815	NA	NA
AC005358.1	ENSG00000265489	lncRNA	2	-0.409448	NA	-1.07039	NA	NA	NA	NA	NA	NA	NA	NA	NA
AC005363.1	ENSG00000255513	transcribed_processed_pseudogene	4	NA	NA	NA	NA	-0.07102	0.804682	-0.18357	0.0390448	-0.09129	0.627102	-0.05391	0.965624
AC005363.2	ENSG00000277602	lncRNA	2	-0.170925	NA	-0.230313	NA	NA	NA	NA	NA	NA	NA	NA	NA
AC005377.1	ENSG00000270512	processed_pseudogene	2	0.306306	NA	-Inf	NA	NA	NA	NA	NA	NA	NA	NA	NA
AC005379.1	ENSG00000267159	lncRNA	1	0.957366	NA	NA	NA	NA	NA	NA	NA	NA	NA	NA	NA
AC005381.1	ENSG00000267243	lncRNA	3	-Inf	NA	Inf	NA	NA	NA	NA	NA	-0.03757	0.933471	NA	NA
AC005383.1	ENSG00000275024	lncRNA	2	0.896955	NA	Inf	NA	NA	NA	NA	NA	NA	NA	NA	NA
AC005387.1	ENSG00000268938	lncRNA	2	0.244567	NA	Inf	NA	NA	NA	NA	NA	NA	NA	NA	NA
AC005387.2	ENSG00000269191	lncRNA	2	-0.0350916	NA	-0.707568	NA	NA	NA	NA	NA	NA	NA	NA	NA
AC005389.1	ENSG00000252305	snoRNA	3	-0.752145	NA	-0.251669	NA	NA	NA	NA	NA	0.10583	0.914005	NA	NA
AC005391.1	ENSG00000275162	lncRNA	2	0.22079	NA	Inf	NA	NA	NA	NA	NA	NA	NA	NA	NA
AC005392.1	ENSG00000227606	lncRNA	3	-2.64375	NA	0.940008	NA	NA	NA	NA	NA	0.11335	0.802873	NA	NA
AC005392.2	ENSG00000231412	lncRNA	2	1.21484	NA	Inf	NA	NA	NA	NA	NA	NA	NA	NA	NA
AC005392.3	ENSG00000272396	lncRNA	2	Inf	NA	Inf	NA	NA	NA	NA	NA	NA	NA	NA	NA
AC005393.1	ENSG00000276445	lncRNA	2	0.291763	0.0494884	-0.0872832	0.965038	NA	NA	NA	NA	NA	NA	NA	NA
AC005394.1	ENSG00000266893	lncRNA	3	Inf	NA	NA	NA	NA	NA	0.28555	0.445477	0.17398	0.724467	NA	NA
AC005394.2	ENSG00000283403	lncRNA	4	0.451315	NA	-0.917368	NA	NA	NA	NA	NA	0.07405	0.834954	-0.00796	0.992238
AC005400.1	ENSG00000287249	lncRNA	2	-1.72629	NA	1.25459	NA	NA	NA	NA	NA	NA	NA	NA	NA
AC005410.1	ENSG00000241185	transcribed_processed_pseudogene	2	0.680595	NA	-Inf	NA	NA	NA	NA	NA	NA	NA	NA	NA
AC005410.2	ENSG00000266368	lncRNA	4	-0.160553	NA	-0.4461	NA	0.23973	0.646923	0.15598	0.743649	NA	NA	NA	NA
AC005412.1	ENSG00000264050	processed_pseudogene	2	-0.533484	NA	-Inf	NA	NA	NA	NA	NA	NA	NA	NA	NA
AC005414.1	ENSG00000285734	lncRNA	2	0.376774	NA	1.30327	NA	NA	NA	NA	NA	NA	NA	NA	NA
AC005476.1	ENSG00000259079	processed_pseudogene	2	-0.788845	NA	0.172186	NA	NA	NA	NA	NA	NA	NA	NA	NA
AC005476.2	ENSG00000259146	lncRNA	3	-0.293404	NA	0.63313	NA	NA	NA	NA	NA	-0.07891	0.828707	NA	NA
AC005477.1	ENSG00000200298	misc_RNA	4	0.959621	NA	Inf	NA	NA	NA	NA	NA	0.04817	0.944376	-0.05783	0.91416
AC005479.1	ENSG00000259005	lncRNA	3	-0.408044	NA	-2.12134	NA	NA	NA	NA	NA	-0.15688	0.808487	NA	NA
AC005479.2	ENSG00000270000	lncRNA	2	-0.21387	NA	-0.79415	NA	NA	NA	NA	NA	NA	NA	NA	NA
AC005480.1	ENSG00000258891	lncRNA	2	-0.0102243	0.951202	0.170472	NA	NA	NA	NA	NA	NA	NA	NA	NA
AC005480.2	ENSG00000279461	processed_pseudogene	2	0.0539675	NA	0.701763	NA	NA	NA	NA	NA	NA	NA	NA	NA
AC005481.1	ENSG00000222012	lncRNA	3	-1.06718	NA	0.885227	NA	NA	NA	NA	NA	-0.09348	0.837646	NA	NA
AC005482.1	ENSG00000233423	lncRNA	3	0.6086	NA	0.636087	NA	NA	NA	NA	NA	-0.00353	0.995103	NA	NA
AC005486.1	ENSG00000243018	lncRNA	3	0.267027	NA	0.346938	NA	NA	NA	NA	NA	0.07812	0.880413	NA	NA
AC005487.1	ENSG00000225647	lncRNA	3	0.110283	NA	-0.18174	NA	NA	NA	NA	NA	0.02745	0.952425	NA	NA
AC005495.1	ENSG00000278873	TEC	4	0.248549	0.0507581	0.719816	0.154817	0.28211	0.465511	0.59489	0.280016	NA	NA	NA	NA
AC005495.2	ENSG00000285931	lncRNA	2	0.240615	0.403703	0.372313	NA	NA	NA	NA	NA	NA	NA	NA	NA
AC005498.1	ENSG00000267224	lncRNA	2	0.212637	NA	0.601402	NA	NA	NA	NA	NA	NA	NA	NA	NA
AC005498.2	ENSG00000267421	lncRNA	4	0.0158315	NA	0.87131	NA	0.30426	0.402775	0.14464	0.848035	NA	NA	NA	NA
AC005498.3	ENSG00000269696	lncRNA	4	-0.00605971	0.960191	-0.429666	NA	NA	NA	-0.27693	0.146827	-0.13492	0.729295	NA	NA
AC005514.1	ENSG00000279599	TEC	2	-0.284547	NA	0.510008	NA	NA	NA	NA	NA	NA	NA	NA	NA
AC005515.1	ENSG00000226025	transcribed_unprocessed_pseudogene	4	-0.328383	0.342098	-0.0994618	0.955457	NA	NA	NA	NA	-0.5878	0.54912	-0.14606	0.898977
AC005515.2	ENSG00000269460	lncRNA	0	NA	NA	NA	NA	NA	NA	NA	NA	NA	NA	NA	NA
AC005518.1	ENSG00000230190	lncRNA	1	NA	NA	NA	NA	NA	NA	NA	NA	-0.03992	0.894288	NA	NA
AC005518.2	ENSG00000270634	processed_pseudogene	0	NA	NA	NA	NA	NA	NA	NA	NA	NA	NA	NA	NA
AC005519.1	ENSG00000258559	lncRNA	2	0.127845	0.569699	-0.0953697	NA	NA	NA	NA	NA	NA	NA	NA	NA
AC005520.1	ENSG00000199472	misc_RNA	3	0.88134	NA	-Inf	NA	NA	NA	NA	NA	-0.10614	0.709096	NA	NA
AC005520.2	ENSG00000223300	misc_RNA	4	-1.1185	NA	Inf	NA	NA	NA	NA	NA	-0.08617	0.88709	-0.12877	0.779423
AC005520.3	ENSG00000258653	protein_coding	6	0.642492	NA	-Inf	NA	0.10701	0.664405	-0.24827	0.0726404	-0.16784	0.629354	-0.20237	0.786719
AC005520.4	ENSG00000259065	lncRNA	5	0.0593176	0.551851	-0.105564	0.73213	-0.14556	0.710621	-0.43389	0.334934	-0.13453	0.836842	NA	NA
AC005520.5	ENSG00000270140	lncRNA	2	0.0944277	NA	0.0550409	NA	NA	NA	NA	NA	NA	NA	NA	NA
AC005520.6	ENSG00000270576	processed_pseudogene	1	NA	NA	NA	NA	-0.81426	0.469146	NA	NA	NA	NA	NA	NA
AC005520.7	ENSG00000273711	lncRNA	2	0.291688	NA	-0.340919	NA	NA	NA	NA	NA	NA	NA	NA	NA
AC005521.1	ENSG00000213296	processed_pseudogene	2	-0.289609	NA	-0.93405	NA	NA	NA	NA	NA	NA	NA	NA	NA
AC005522.1	ENSG00000250614	lncRNA	3	0.525071	NA	1.6591	NA	NA	NA	-0.11329	0.799094	NA	NA	NA	NA
AC005523.1	ENSG00000268536	lncRNA	4	0.225217	NA	-0.259215	NA	0.02101	0.961496	-0.42738	0.175902	NA	NA	NA	NA
AC005523.2	ENSG00000269604	lncRNA	2	NA	NA	NA	NA	-0.16981	0.749867	-0.21933	0.231542	NA	NA	NA	NA
AC005524.1	ENSG00000283269	transcribed_unprocessed_pseudogene	2	-Inf	NA	NA	NA	-0.21368	0.681156	NA	NA	NA	NA	NA	NA
AC005529.1	ENSG00000234208	lncRNA	2	-0.0731993	NA	NA	NA	NA	NA	NA	NA	0.03159	0.92583	NA	NA
AC005531.1	ENSG00000253183	processed_pseudogene	3	0.454568	NA	-1.22098	NA	0.08725	0.795355	NA	NA	NA	NA	NA	NA
AC005532.1	ENSG00000230825	lncRNA	3	0.0216338	NA	0.278386	NA	NA	NA	NA	NA	-0.21231	0.562572	NA	NA
AC005532.2	ENSG00000244167	processed_pseudogene	2	-0.937389	NA	Inf	NA	NA	NA	NA	NA	NA	NA	NA	NA
AC005534.1	ENSG00000224903	lncRNA	3	0.107085	NA	1.13895	NA	NA	NA	NA	NA	-0.05004	0.956515	NA	NA
AC005534.2	ENSG00000234450	processed_pseudogene	2	0.425846	NA	0.936677	NA	NA	NA	NA	NA	NA	NA	NA	NA
AC005537.1	ENSG00000201933	misc_RNA	3	NA	NA	Inf	NA	NA	NA	NA	NA	-0.05355	0.904841	-0.05173	0.933752
AC005537.2	ENSG00000232006	lncRNA	4	-0.181912	NA	-0.0251578	NA	NA	NA	-0.02301	0.97251	-0.04186	0.93328	NA	NA
AC005538.1	ENSG00000237581	lncRNA	1	NA	NA	NA	NA	NA	NA	NA	NA	-0.09464	0.807274	NA	NA
AC005538.2	ENSG00000279809	TEC	3	NA	NA	NA	NA	-0.03456	0.931794	NA	NA	0.22769	0.592749	0.15528	0.748871
AC005538.3	ENSG00000286059	lncRNA	1	-Inf	NA	NA	NA	NA	NA	NA	NA	NA	NA	NA	NA
AC005539.1	ENSG00000228937	processed_pseudogene	2	1.35888	NA	-0.653187	NA	NA	NA	NA	NA	NA	NA	NA	NA
AC005540.1	ENSG00000235852	lncRNA	3	0.0356527	NA	1.94402	NA	NA	NA	NA	NA	-0.00912	0.985118	NA	NA
AC005544.1	ENSG00000264491	lncRNA	2	-0.252558	NA	Inf	NA	NA	NA	NA	NA	NA	NA	NA	NA
AC005544.2	ENSG00000265664	lncRNA	0	NA	NA	NA	NA	NA	NA	NA	NA	NA	NA	NA	NA
AC005546.1	ENSG00000266897	lncRNA	2	-0.0715366	NA	0.11921	NA	NA	NA	NA	NA	NA	NA	NA	NA
AC005548.1	ENSG00000285541	lncRNA	1	Inf	NA	NA	NA	NA	NA	NA	NA	NA	NA	NA	NA
AC005549.1	ENSG00000264990	lncRNA	2	Inf	NA	NA	NA	NA	NA	-0.09341	0.600323	NA	NA	NA	NA
AC005550.1	ENSG00000225974	lncRNA	3	-0.15329	NA	0.261137	NA	NA	NA	NA	NA	0.01093	0.981312	NA	NA
AC005550.2	ENSG00000237070	lncRNA	3	0.0701939	0.804174	0.518719	0.864579	NA	NA	NA	NA	-0.04301	0.925722	NA	NA
AC005551.1	ENSG00000284638	protein_coding	1	Inf	NA	NA	NA	NA	NA	NA	NA	NA	NA	NA	NA
AC005552.1	ENSG00000264174	lncRNA	2	0.627053	NA	-Inf	NA	NA	NA	NA	NA	NA	NA	NA	NA
AC005559.1	ENSG00000267036	processed_pseudogene	1	-Inf	NA	NA	NA	NA	NA	NA	NA	NA	NA	NA	NA
AC005562.1	ENSG00000214719	lncRNA	6	-0.0912001	0.698202	-0.135861	NA	-0.00928	0.984219	-0.49622	0.326222	0.16129	0.52515	0.1658	0.817121
AC005562.2	ENSG00000273609	unprocessed_pseudogene	0	NA	NA	NA	NA	NA	NA	NA	NA	NA	NA	NA	NA
AC005578.1	ENSG00000280247	TEC	2	-0.538472	NA	0.667307	NA	NA	NA	NA	NA	NA	NA	NA	NA
AC005580.1	ENSG00000267320	lncRNA	1	Inf	NA	NA	NA	NA	NA	NA	NA	NA	NA	NA	NA
AC005586.1	ENSG00000240449	lncRNA	4	-0.0838559	0.832279	0.00908147	NA	NA	NA	0.15983	0.830861	0.00213	0.997892	NA	NA
AC005586.2	ENSG00000261305	lncRNA	4	1.01184	NA	Inf	NA	NA	NA	0.02272	0.959757	0.02439	0.964305	NA	NA
AC005587.1	ENSG00000216917	processed_pseudogene	2	0.641271	NA	-Inf	NA	NA	NA	NA	NA	NA	NA	NA	NA
AC005588.1	ENSG00000226509	processed_pseudogene	2	Inf	NA	Inf	NA	NA	NA	NA	NA	NA	NA	NA	NA
AC005592.1	ENSG00000261757	lncRNA	3	0.141936	NA	Inf	NA	NA	NA	0.10953	0.826394	NA	NA	NA	NA
AC005592.2	ENSG00000287203	lncRNA	2	-Inf	NA	-Inf	NA	NA	NA	NA	NA	NA	NA	NA	NA
AC005593.1	ENSG00000279584	TEC	2	-0.558303	NA	1.25248	NA	NA	NA	NA	NA	NA	NA	NA	NA
AC005594.1	ENSG00000287884	lncRNA	2	0.177803	NA	0.811609	NA	NA	NA	NA	NA	NA	NA	NA	NA
AC005597.1	ENSG00000267223	lncRNA	0	NA	NA	NA	NA	NA	NA	NA	NA	NA	NA	NA	NA
AC005599.1	ENSG00000287154	lncRNA	2	0.502329	NA	-Inf	NA	NA	NA	NA	NA	NA	NA	NA	NA
AC005606.1	ENSG00000260107	lncRNA	0	NA	NA	NA	NA	NA	NA	NA	NA	NA	NA	NA	NA
AC005606.2	ENSG00000261790	lncRNA	3	0.554299	NA	0.953852	NA	NA	NA	0.26291	0.727196	NA	NA	NA	NA
AC005609.1	ENSG00000278901	lncRNA	1	-Inf	NA	NA	NA	NA	NA	NA	NA	NA	NA	NA	NA
AC005609.2	ENSG00000278907	lncRNA	0	NA	NA	NA	NA	NA	NA	NA	NA	NA	NA	NA	NA
AC005609.3	ENSG00000278915	lncRNA	0	NA	NA	NA	NA	NA	NA	NA	NA	NA	NA	NA	NA
AC005609.4	ENSG00000278946	lncRNA	0	NA	NA	NA	NA	NA	NA	NA	NA	NA	NA	NA	NA
AC005609.5	ENSG00000279726	lncRNA	2	-0.87813	NA	Inf	NA	NA	NA	NA	NA	NA	NA	NA	NA
AC005614.1	ENSG00000269296	lncRNA	2	-0.306553	NA	-0.0699995	NA	NA	NA	NA	NA	NA	NA	NA	NA
AC005614.2	ENSG00000269749	lncRNA	0	NA	NA	NA	NA	NA	NA	NA	NA	NA	NA	NA	NA
AC005616.1	ENSG00000267423	lncRNA	2	-0.1878	0.822461	-0.1583	0.864579	NA	NA	NA	NA	NA	NA	NA	NA
AC005618.1	ENSG00000272070	lncRNA	2	0.120269	0.403828	0.0977098	0.896682	NA	NA	NA	NA	NA	NA	NA	NA
AC005618.2	ENSG00000279855	lncRNA	1	NA	NA	NA	NA	NA	NA	0.36357	0.45138	NA	NA	NA	NA
AC005618.3	ENSG00000280026	lncRNA	0	NA	NA	NA	NA	NA	NA	NA	NA	NA	NA	NA	NA
AC005618.4	ENSG00000288095	lncRNA	2	-0.266659	0.64628	0.0792455	NA	NA	NA	NA	NA	NA	NA	NA	NA
AC005619.1	ENSG00000275642	misc_RNA	1	-2.16454	NA	NA	NA	NA	NA	NA	NA	NA	NA	NA	NA
AC005622.1	ENSG00000283525	transcribed_unprocessed_pseudogene	1	0.737945	NA	NA	NA	NA	NA	NA	NA	NA	NA	NA	NA
AC005625.1	ENSG00000266963	lncRNA	1	-Inf	NA	NA	NA	NA	NA	NA	NA	NA	NA	NA	NA
AC005631.1	ENSG00000253088	misc_RNA	4	0.211212	NA	-0.303687	NA	NA	NA	NA	NA	-0.10861	0.864142	-0.20823	0.795527
AC005632.1	ENSG00000252798	scaRNA	3	0.764294	NA	NA	NA	NA	NA	NA	NA	0.0826	0.894073	-0.18757	0.745518
AC005632.2	ENSG00000257639	unprocessed_pseudogene	3	-1.63639	NA	-0.168361	NA	NA	NA	-0.40412	0.433339	NA	NA	NA	NA
AC005632.3	ENSG00000261596	lncRNA	3	-0.0532432	0.88241	0.244493	NA	NA	NA	0.56917	0.299061	NA	NA	NA	NA
AC005632.4	ENSG00000271609	processed_pseudogene	2	0.18916	NA	-1.9643	NA	NA	NA	NA	NA	NA	NA	NA	NA
AC005632.5	ENSG00000273956	lncRNA	2	1.34002	NA	-1.26767	NA	NA	NA	NA	NA	NA	NA	NA	NA
AC005632.6	ENSG00000287809	lncRNA	2	0.034795	0.965897	-0.123556	NA	NA	NA	NA	NA	NA	NA	NA	NA
AC005670.1	ENSG00000261886	lncRNA	2	0.745464	NA	-1.62521	NA	NA	NA	NA	NA	NA	NA	NA	NA
AC005670.2	ENSG00000262633	protein_coding	3	NA	NA	NA	NA	-0.28087	0.49781	-0.12562	0.619715	NA	NA	0.49176	0.620325
AC005670.3	ENSG00000262879	lncRNA	6	0.11091	0.28907	0.176774	0.62117	0.13953	0.614478	0.14888	0.275195	-0.06951	0.931386	0.25911	0.649996
AC005674.1	ENSG00000250413	lncRNA	3	-0.215163	NA	-Inf	NA	NA	NA	NA	NA	0.25392	0.219012	NA	NA
AC005674.2	ENSG00000261490	lncRNA	4	0.0737872	0.667661	0.120037	0.402926	-0.17858	0.868927	0.08828	0.863086	NA	NA	NA	NA
AC005682.1	ENSG00000226329	unprocessed_pseudogene	2	0.386906	0.0236088	-0.276637	NA	NA	NA	NA	NA	NA	NA	NA	NA
AC005682.2	ENSG00000286703	lncRNA	4	0.319781	NA	0.00405082	NA	-0.1905	0.671682	NA	NA	0.02082	0.978048	NA	NA
AC005691.1	ENSG00000278860	TEC	1	NA	NA	Inf	NA	NA	NA	NA	NA	NA	NA	NA	NA
AC005692.1	ENSG00000204990	lncRNA	4	-0.17806	NA	0.902923	NA	NA	NA	NA	NA	-0.00888	0.989514	-0.15789	0.758761
AC005692.2	ENSG00000261629	lncRNA	2	1.11102	NA	2.2728	NA	NA	NA	NA	NA	NA	NA	NA	NA
AC005692.3	ENSG00000285841	lncRNA	2	0.158503	0.548311	0.745406	NA	NA	NA	NA	NA	NA	NA	NA	NA
AC005695.1	ENSG00000262966	lncRNA	2	0.464813	NA	0.739377	NA	NA	NA	NA	NA	NA	NA	NA	NA
AC005695.2	ENSG00000263708	lncRNA	2	-0.366159	NA	-1.91441	NA	NA	NA	NA	NA	NA	NA	NA	NA
AC005695.3	ENSG00000273816	lncRNA	2	0.336954	NA	1.72713	NA	NA	NA	NA	NA	NA	NA	NA	NA
AC005696.1	ENSG00000262050	lncRNA	4	-0.0412191	0.921627	-0.432195	NA	-0.58369	0.164824	NA	NA	-0.55881	0.0367693	NA	NA
AC005696.2	ENSG00000272770	lncRNA	0	NA	NA	NA	NA	NA	NA	NA	NA	NA	NA	NA	NA
AC005696.3	ENSG00000272911	lncRNA	3	-0.0556044	NA	0.548725	NA	NA	NA	NA	NA	0.25986	0.518185	NA	NA
AC005696.4	ENSG00000277200	lncRNA	3	0.147678	NA	-0.585595	NA	NA	NA	-0.02034	0.959281	NA	NA	NA	NA
AC005697.1	ENSG00000266202	protein_coding	2	-0.25187	NA	1.55195	NA	NA	NA	NA	NA	NA	NA	NA	NA
AC005697.2	ENSG00000266527	lncRNA	2	0.0186223	NA	-0.185256	NA	NA	NA	NA	NA	NA	NA	NA	NA
AC005697.3	ENSG00000286589	lncRNA	2	Inf	NA	NA	NA	NA	NA	NA	NA	0.03657	0.924449	NA	NA
AC005699.1	ENSG00000249631	lncRNA	2	0.252751	NA	0.115099	NA	NA	NA	NA	NA	NA	NA	NA	NA
AC005702.1	ENSG00000267318	protein_coding	1	NA	NA	NA	NA	NA	NA	-0.02271	0.936268	NA	NA	NA	NA
AC005702.2	ENSG00000267526	processed_pseudogene	2	0.0147547	NA	0.394941	NA	NA	NA	NA	NA	NA	NA	NA	NA
AC005702.3	ENSG00000274378	unprocessed_pseudogene	0	NA	NA	NA	NA	NA	NA	NA	NA	NA	NA	NA	NA
AC005702.4	ENSG00000275860	unprocessed_pseudogene	2	-0.152979	NA	NA	NA	NA	NA	NA	NA	-0.0183	0.966718	NA	NA
AC005702.5	ENSG00000287664	lncRNA	1	NA	NA	NA	NA	NA	NA	NA	NA	-0.00855	0.987932	NA	NA
AC005703.1	ENSG00000230971	lncRNA	3	0.614595	NA	-Inf	NA	NA	NA	NA	NA	0.08063	0.803667	NA	NA
AC005703.2	ENSG00000237377	lncRNA	2	NA	NA	-Inf	NA	NA	NA	NA	NA	-0.11823	0.78477	NA	NA
AC005703.3	ENSG00000265445	lncRNA	2	1.37134	NA	Inf	NA	NA	NA	NA	NA	NA	NA	NA	NA
AC005703.4	ENSG00000266667	lncRNA	2	0.310626	NA	NA	NA	NA	NA	NA	NA	-0.07128	0.793573	NA	NA
AC005703.5	ENSG00000279567	TEC	1	-Inf	NA	NA	NA	NA	NA	NA	NA	NA	NA	NA	NA
AC005703.6	ENSG00000279660	TEC	2	0.457746	0.161435	0.428474	NA	NA	NA	NA	NA	NA	NA	NA	NA
AC005703.7	ENSG00000286792	lncRNA	4	-1.39807	NA	-0.721677	NA	NA	NA	NA	NA	-0.12469	0.718976	-0.02665	0.969097
AC005722.1	ENSG00000230607	processed_pseudogene	2	-Inf	NA	Inf	NA	NA	NA	NA	NA	NA	NA	NA	NA
AC005722.2	ENSG00000252349	snoRNA	4	0.128211	NA	-0.0500913	NA	NA	NA	NA	NA	0.17495	0.854426	-0.08028	0.87904
AC005722.3	ENSG00000262681	lncRNA	2	-0.456787	NA	-1.28678	NA	NA	NA	NA	NA	NA	NA	NA	NA
AC005722.4	ENSG00000264785	lncRNA	1	Inf	NA	NA	NA	NA	NA	NA	NA	NA	NA	NA	NA
AC005725.1	ENSG00000264727	lncRNA	3	-0.728724	NA	1.15947	NA	NA	NA	0.0819	0.873268	NA	NA	NA	NA
AC005726.1	ENSG00000258472	protein_coding	2	0.0346209	NA	NA	NA	NA	NA	NA	NA	NA	NA	-0.13771	0.834414
AC005726.2	ENSG00000264044	lncRNA	2	0.162974	NA	0.108113	NA	NA	NA	NA	NA	NA	NA	NA	NA
AC005726.3	ENSG00000265168	lncRNA	0	NA	NA	NA	NA	NA	NA	NA	NA	NA	NA	NA	NA
AC005726.4	ENSG00000265287	lncRNA	0	NA	NA	NA	NA	NA	NA	NA	NA	NA	NA	NA	NA
AC005730.1	ENSG00000225681	transcribed_processed_pseudogene	2	0.351267	NA	NA	NA	-0.14335	0.909227	NA	NA	NA	NA	NA	NA
AC005730.2	ENSG00000261033	lncRNA	3	-0.10116	NA	-0.209401	NA	NA	NA	-0.07009	0.945947	NA	NA	NA	NA
AC005730.3	ENSG00000266126	lncRNA	2	0.503859	NA	0.529711	NA	NA	NA	NA	NA	NA	NA	NA	NA
AC005736.1	ENSG00000263159	lncRNA	2	0.55886	NA	Inf	NA	NA	NA	NA	NA	NA	NA	NA	NA
AC005740.1	ENSG00000226040	processed_pseudogene	6	-0.420723	NA	-1.80467	NA	-0.44094	0.118641	-0.25022	0.00488183	-0.06256	0.930355	0.00838	0.994063
AC005740.2	ENSG00000250347	processed_pseudogene	2	-0.411503	NA	1.21932	NA	NA	NA	NA	NA	NA	NA	NA	NA
AC005740.3	ENSG00000254099	lncRNA	3	0.235085	NA	0.234017	NA	NA	NA	NA	NA	-0.03811	0.919648	NA	NA
AC005740.4	ENSG00000271871	lncRNA	2	0.124773	NA	0.966682	NA	NA	NA	NA	NA	NA	NA	NA	NA
AC005740.5	ENSG00000287726	lncRNA	2	0.331431	NA	-Inf	NA	NA	NA	NA	NA	NA	NA	NA	NA
AC005741.1	ENSG00000249418	processed_pseudogene	1	0.145027	NA	NA	NA	NA	NA	NA	NA	NA	NA	NA	NA
AC005746.1	ENSG00000266934	lncRNA	2	0.144528	NA	1.35673	NA	NA	NA	NA	NA	NA	NA	NA	NA
AC005746.2	ENSG00000267131	lncRNA	2	0.267675	NA	-0.529762	NA	NA	NA	NA	NA	NA	NA	NA	NA
AC005746.3	ENSG00000273982	lncRNA	2	0.0490774	NA	2.69874	NA	NA	NA	NA	NA	NA	NA	NA	NA
AC005747.1	ENSG00000007237	protein_coding	6	-0.368463	6.21e-05	0.204156	0.621967	0.11878	0.808864	-0.10888	0.517993	0.15226	0.665648	0.07137	0.922998
AC005753.1	ENSG00000278925	lncRNA	3	0.261882	NA	0.572	NA	NA	NA	NA	NA	0.21941	0.591864	NA	NA
AC005753.2	ENSG00000286736	lncRNA	2	0.146363	NA	0.29127	NA	NA	NA	NA	NA	NA	NA	NA	NA
AC005753.3	ENSG00000287527	lncRNA	3	0.374558	0.0617844	0.67398	NA	NA	NA	NA	NA	0.21941	0.591864	NA	NA
AC005757.1	ENSG00000267044	lncRNA	2	0.178098	NA	0.522143	NA	NA	NA	NA	NA	NA	NA	NA	NA
AC005758.1	ENSG00000267630	transcribed_unprocessed_pseudogene	1	NA	NA	Inf	NA	NA	NA	NA	NA	NA	NA	NA	NA
AC005759.1	ENSG00000268650	lncRNA	3	0.192623	NA	1.32674	NA	NA	NA	NA	NA	-0.15075	0.7463	NA	NA
AC005771.1	ENSG00000267471	processed_pseudogene	0	NA	NA	NA	NA	NA	NA	NA	NA	NA	NA	NA	NA
AC005772.1	ENSG00000232058	lncRNA	3	-Inf	NA	NA	NA	NA	NA	0.04299	0.97628	0.05561	0.919867	NA	NA
AC005772.2	ENSG00000287307	lncRNA	2	-0.612602	NA	0.176134	NA	NA	NA	NA	NA	NA	NA	NA	NA
AC005774.1	ENSG00000252138	snoRNA	2	NA	NA	NA	NA	NA	NA	NA	NA	-0.06717	0.847352	-0.05899	0.904277
AC005774.2	ENSG00000261198	lncRNA	2	0.275571	0.51634	2.36325	NA	NA	NA	NA	NA	NA	NA	NA	NA
AC005775.1	ENSG00000266933	lncRNA	2	-1.06188	NA	0.033281	NA	NA	NA	NA	NA	NA	NA	NA	NA
AC005776.1	ENSG00000270802	processed_pseudogene	2	-0.782144	NA	-0.437217	NA	NA	NA	NA	NA	NA	NA	NA	NA
AC005776.2	ENSG00000273218	lncRNA	3	-0.0194304	NA	0.276581	NA	NA	NA	-0.22033	0.819997	NA	NA	NA	NA
AC005777.1	ENSG00000267148	unprocessed_pseudogene	0	NA	NA	NA	NA	NA	NA	NA	NA	NA	NA	NA	NA
AC005785.1	ENSG00000268189	lncRNA	3	0.024214	NA	-0.0608893	NA	NA	NA	-0.08249	0.694318	NA	NA	NA	NA
AC005785.2	ENSG00000279203	TEC	3	0.126408	0.707996	0.155198	NA	NA	NA	0.61318	0.292441	NA	NA	NA	NA
AC005786.1	ENSG00000266959	processed_pseudogene	3	0.562566	NA	-0.278442	NA	NA	NA	NA	NA	NA	NA	-0.07674	0.887773
AC005786.2	ENSG00000267231	lncRNA	2	-0.977103	NA	-0.537146	NA	NA	NA	NA	NA	NA	NA	NA	NA
AC005786.3	ENSG00000267436	lncRNA	0	NA	NA	NA	NA	NA	NA	NA	NA	NA	NA	NA	NA
AC005786.4	ENSG00000279590	TEC	3	-Inf	NA	-Inf	NA	NA	NA	NA	NA	NA	NA	-0.07674	0.887773
AC005787.1	ENSG00000252408	snoRNA	3	-0.592739	NA	-Inf	NA	NA	NA	NA	NA	-0.00193	0.998094	NA	NA
AC005789.1	ENSG00000267090	lncRNA	0	NA	NA	NA	NA	NA	NA	NA	NA	NA	NA	NA	NA
AC005790.1	ENSG00000274447	lncRNA	2	-1.77806	NA	-Inf	NA	NA	NA	NA	NA	NA	NA	NA	NA
AC005796.1	ENSG00000279617	TEC	0	NA	NA	NA	NA	NA	NA	NA	NA	NA	NA	NA	NA
AC005798.1	ENSG00000248188	processed_pseudogene	2	0.433468	NA	0.35775	NA	NA	NA	NA	NA	NA	NA	NA	NA
AC005803.1	ENSG00000286629	lncRNA	2	-0.168996	NA	1.83256	NA	NA	NA	NA	NA	NA	NA	NA	NA
AC005808.1	ENSG00000235415	lncRNA	1	NA	NA	NA	NA	NA	NA	NA	NA	0.10217	0.762578	NA	NA
AC005821.1	ENSG00000265702	lncRNA	2	-1.52384	NA	Inf	NA	NA	NA	NA	NA	NA	NA	NA	NA
AC005821.2	ENSG00000287457	lncRNA	0	NA	NA	NA	NA	NA	NA	NA	NA	NA	NA	NA	NA
AC005822.1	ENSG00000235554	processed_pseudogene	3	-0.1666	NA	0.381191	NA	-0.21766	0.691332	NA	NA	NA	NA	NA	NA
AC005823.1	ENSG00000249658	lncRNA	2	-Inf	NA	NA	NA	NA	NA	NA	NA	0.05018	0.894383	NA	NA
AC005823.2	ENSG00000249982	lncRNA	1	NA	NA	NA	NA	NA	NA	NA	NA	0.11761	0.660353	NA	NA
AC005828.1	ENSG00000226797	lncRNA	3	-0.484908	NA	1.60115	NA	NA	NA	NA	NA	-0.03333	0.931672	NA	NA
AC005828.2	ENSG00000263501	lncRNA	2	-0.558327	NA	-Inf	NA	NA	NA	NA	NA	NA	NA	NA	NA
AC005828.3	ENSG00000263644	lncRNA	1	Inf	NA	NA	NA	NA	NA	NA	NA	NA	NA	NA	NA
AC005828.4	ENSG00000265282	lncRNA	1	-0.0102888	NA	NA	NA	NA	NA	NA	NA	NA	NA	NA	NA
AC005828.5	ENSG00000265971	lncRNA	2	-Inf	NA	1.15642	NA	NA	NA	NA	NA	NA	NA	NA	NA
AC005828.6	ENSG00000271749	unprocessed_pseudogene	2	-0.522394	NA	0.803261	NA	NA	NA	NA	NA	NA	NA	NA	NA
AC005828.7	ENSG00000271919	transcribed_processed_pseudogene	2	-0.00871689	NA	-Inf	NA	NA	NA	NA	NA	NA	NA	NA	NA
AC005829.1	ENSG00000261575	transcribed_unprocessed_pseudogene	4	0.39201	NA	-0.576016	NA	NA	NA	0.22415	0.727391	0.04391	0.969816	NA	NA
AC005829.2	ENSG00000262539	processed_pseudogene	5	0.768305	NA	0.039777	NA	0.17279	0.555314	0.10164	0.681256	-0.12244	0.879191	NA	NA
AC005831.1	ENSG00000280202	TEC	5	-0.349214	NA	-0.196188	NA	0.0275	0.957092	NA	NA	-0.00747	0.994953	0.15146	0.854742
AC005832.1	ENSG00000256381	lncRNA	3	0.232083	NA	0.498823	NA	NA	NA	NA	NA	-0.11939	0.707932	NA	NA
AC005832.2	ENSG00000256748	processed_pseudogene	2	2.7131	NA	-0.39823	NA	NA	NA	NA	NA	NA	NA	NA	NA
AC005832.3	ENSG00000256799	processed_pseudogene	2	0.170801	NA	1.38568	NA	NA	NA	NA	NA	NA	NA	NA	NA
AC005832.4	ENSG00000272921	protein_coding	2	-1.32588	NA	NA	NA	NA	NA	NA	NA	-0.0479	0.969384	NA	NA
AC005833.1	ENSG00000255639	protein_coding	5	-0.301214	NA	NA	NA	-0.29315	0.459329	0.16799	0.722712	-0.28665	0.184264	-0.49936	0.604151
AC005833.2	ENSG00000256988	lncRNA	3	-0.75511	NA	0.0821398	NA	NA	NA	NA	NA	-0.06743	0.809079	NA	NA
AC005837.1	ENSG00000261335	lncRNA	4	0.232834	NA	-0.90808	NA	-0.21685	0.511112	-0.08703	0.686903	NA	NA	NA	NA
AC005837.2	ENSG00000267168	protein_coding	1	NA	NA	NA	NA	-0.21595	0.454064	NA	NA	NA	NA	NA	NA
AC005837.3	ENSG00000274051	misc_RNA	2	-1.18893	NA	Inf	NA	NA	NA	NA	NA	NA	NA	NA	NA
AC005837.4	ENSG00000277382	lncRNA	2	-0.613647	NA	0.719341	NA	NA	NA	NA	NA	NA	NA	NA	NA
AC005838.1	ENSG00000223544	unprocessed_pseudogene	0	NA	NA	NA	NA	NA	NA	NA	NA	NA	NA	NA	NA
AC005838.2	ENSG00000252129	snoRNA	1	NA	NA	NA	NA	NA	NA	NA	NA	0.1084	0.655679	NA	NA
AC005838.3	ENSG00000266538	lncRNA	2	0.0631901	NA	-0.0676679	NA	NA	NA	NA	NA	NA	NA	NA	NA
AC005839.1	ENSG00000279089	TEC	2	0.220383	0.0699137	0.055288	NA	NA	NA	NA	NA	NA	NA	NA	NA
AC005840.1	ENSG00000213942	processed_pseudogene	2	0.364914	NA	0.0498752	NA	NA	NA	NA	NA	NA	NA	NA	NA
AC005840.2	ENSG00000256433	lncRNA	3	0.18365	0.708682	0.31541	NA	NA	NA	NA	NA	0.12873	0.869008	NA	NA
AC005840.3	ENSG00000256913	processed_pseudogene	2	0.316793	NA	-0.216999	NA	NA	NA	NA	NA	NA	NA	NA	NA
AC005840.4	ENSG00000276718	lncRNA	2	0.234543	NA	0.0622921	NA	NA	NA	NA	NA	NA	NA	NA	NA
AC005841.1	ENSG00000258092	lncRNA	3	1.05351	NA	Inf	NA	NA	NA	NA	NA	-0.08887	0.844027	NA	NA
AC005842.1	ENSG00000256862	lncRNA	5	0.165942	0.514684	0.59009	NA	-0.08258	0.847771	0.16093	0.793421	-0.03636	0.944638	NA	NA
AC005845.1	ENSG00000255775	lncRNA	3	0.209303	NA	Inf	NA	NA	NA	NA	NA	-0.18015	0.697049	NA	NA
AC005856.1	ENSG00000286997	lncRNA	2	0.0565737	0.843116	0.225174	0.432773	NA	NA	NA	NA	NA	NA	NA	NA
AC005858.1	ENSG00000280272	TEC	0	NA	NA	NA	NA	NA	NA	NA	NA	NA	NA	NA	NA
AC005858.2	ENSG00000280364	TEC	0	NA	NA	NA	NA	NA	NA	NA	NA	NA	NA	NA	NA
AC005858.3	ENSG00000280398	TEC	0	NA	NA	NA	NA	NA	NA	NA	NA	NA	NA	NA	NA
AC005863.1	ENSG00000205325	lncRNA	3	Inf	NA	NA	NA	NA	NA	NA	NA	-0.04528	0.89766	-0.15134	0.756311
AC005865.1	ENSG00000250770	transcribed_unprocessed_pseudogene	3	0.392916	NA	0.903563	NA	NA	NA	NA	NA	0.00652	0.993612	NA	NA
AC005865.2	ENSG00000287712	lncRNA	2	-0.751363	NA	0.320965	NA	NA	NA	NA	NA	NA	NA	NA	NA
AC005868.1	ENSG00000256125	processed_pseudogene	0	NA	NA	NA	NA	NA	NA	NA	NA	NA	NA	NA	NA
AC005871.1	ENSG00000235198	lncRNA	3	1.50063	NA	-Inf	NA	NA	NA	NA	NA	-0.00744	0.991006	NA	NA
AC005871.2	ENSG00000258114	lncRNA	1	NA	NA	NA	NA	NA	NA	NA	NA	0.14899	0.61757	NA	NA
AC005884.1	ENSG00000267207	lncRNA	3	0.878026	NA	-1.0399	NA	-0.1661	0.68127	NA	NA	NA	NA	NA	NA
AC005884.2	ENSG00000267449	lncRNA	3	-0.288466	NA	-0.214579	NA	-0.1661	0.68127	NA	NA	NA	NA	NA	NA
AC005888.1	ENSG00000286386	lncRNA	0	NA	NA	NA	NA	NA	NA	NA	NA	NA	NA	NA	NA
AC005899.1	ENSG00000202100	misc_RNA	4	-0.695989	NA	1.83042	NA	NA	NA	NA	NA	-0.15573	0.509444	-0.09262	0.855476
AC005899.2	ENSG00000264083	lncRNA	2	0.399611	0.244465	0.153853	NA	NA	NA	NA	NA	NA	NA	NA	NA
AC005899.3	ENSG00000264373	processed_pseudogene	2	0.647603	NA	0.508195	NA	NA	NA	NA	NA	NA	NA	NA	NA
AC005899.4	ENSG00000265139	lncRNA	0	NA	NA	NA	NA	NA	NA	NA	NA	NA	NA	NA	NA
AC005899.5	ENSG00000265794	lncRNA	1	NA	NA	NA	NA	NA	NA	0.1247	0.853049	NA	NA	NA	NA
AC005899.6	ENSG00000266385	lncRNA	2	0.268119	0.160551	1.01903	NA	NA	NA	NA	NA	NA	NA	NA	NA
AC005899.7	ENSG00000274341	lncRNA	2	0.279328	0.247673	0.580643	NA	NA	NA	NA	NA	NA	NA	NA	NA
AC005899.8	ENSG00000278668	lncRNA	2	0.255864	0.135539	0.157024	NA	NA	NA	NA	NA	NA	NA	NA	NA
AC005899.9	ENSG00000279762	lncRNA	3	0.210326	0.139015	0.531282	0.504678	NA	NA	NA	NA	0.01103	0.989328	NA	NA
AC005901.1	ENSG00000267137	lncRNA	2	Inf	NA	0.226459	NA	NA	NA	NA	NA	NA	NA	NA	NA
AC005905.1	ENSG00000251987	snoRNA	1	NA	NA	NA	NA	NA	NA	NA	NA	0.10963	0.794873	NA	NA
AC005906.1	ENSG00000255996	processed_pseudogene	4	Inf	NA	-0.804553	NA	-0.14398	0.738466	NA	NA	NA	NA	-0.10897	0.842004
AC005906.2	ENSG00000256654	lncRNA	4	-0.998901	NA	0.187632	NA	NA	NA	0.29912	0.678204	0.08089	0.864085	NA	NA
AC005906.3	ENSG00000285523	lncRNA	2	1.41944	NA	1.15642	NA	NA	NA	NA	NA	NA	NA	NA	NA
AC005908.1	ENSG00000243507	processed_pseudogene	0	NA	NA	NA	NA	NA	NA	NA	NA	NA	NA	NA	NA
AC005908.2	ENSG00000256691	lncRNA	1	NA	NA	NA	NA	NA	NA	NA	NA	-0.03644	0.939726	NA	NA
AC005908.3	ENSG00000287243	lncRNA	3	-0.921654	NA	-Inf	NA	NA	NA	NA	NA	0.0291	0.954678	NA	NA
AC005909.1	ENSG00000265425	lncRNA	1	-1.38696	NA	NA	NA	NA	NA	NA	NA	NA	NA	NA	NA
AC005909.2	ENSG00000287907	lncRNA	2	0.0361406	NA	-0.157638	NA	NA	NA	NA	NA	NA	NA	NA	NA
AC005911.1	ENSG00000278356	lncRNA	4	0.234247	NA	0.642618	NA	0.31837	0.54942	-0.0308	0.970405	NA	NA	NA	NA
AC005912.1	ENSG00000227081	processed_pseudogene	5	0.37787	NA	0.0597827	0.872369	-0.11054	0.6856	-0.12887	0.275149	NA	NA	0.04225	0.959986
AC005912.2	ENSG00000275850	lncRNA	2	0.608777	NA	0.792903	NA	NA	NA	NA	NA	NA	NA	NA	NA
AC005912.3	ENSG00000278469	misc_RNA	2	0.0428436	NA	Inf	NA	NA	NA	NA	NA	NA	NA	NA	NA
AC005914.1	ENSG00000287886	lncRNA	2	-0.192745	NA	0.291778	NA	NA	NA	NA	NA	NA	NA	NA	NA
AC005915.1	ENSG00000279446	TEC	2	0.733836	NA	0.68443	NA	NA	NA	NA	NA	NA	NA	NA	NA
AC005920.1	ENSG00000247011	lncRNA	4	-0.151273	0.693565	0.937848	NA	NA	NA	0.02524	0.954563	-0.21256	0.428043	NA	NA
AC005920.2	ENSG00000249870	lncRNA	3	0.0427786	NA	1.55676	NA	NA	NA	NA	NA	-0.03872	0.930403	NA	NA
AC005920.3	ENSG00000251665	lncRNA	3	-0.112969	0.720061	0.0944084	0.977215	NA	NA	NA	NA	-0.04638	0.950299	NA	NA
AC005920.4	ENSG00000262006	lncRNA	0	NA	NA	NA	NA	NA	NA	NA	NA	NA	NA	NA	NA
AC005921.1	ENSG00000201340	misc_RNA	5	-0.315208	NA	0.161967	NA	NA	NA	-0.52288	0.265617	-0.07114	0.895312	-0.09561	0.844111
AC005921.2	ENSG00000248702	processed_pseudogene	1	-Inf	NA	NA	NA	NA	NA	NA	NA	NA	NA	NA	NA
AC005921.3	ENSG00000262967	lncRNA	0	NA	NA	NA	NA	NA	NA	NA	NA	NA	NA	NA	NA
AC005921.4	ENSG00000278963	TEC	2	0.0458644	0.903185	0.653652	NA	NA	NA	NA	NA	NA	NA	NA	NA
AC005921.5	ENSG00000285829	lncRNA	2	1.05379	NA	-Inf	NA	NA	NA	NA	NA	NA	NA	NA	NA
AC005943.1	ENSG00000267059	protein_coding	4	NA	NA	NA	NA	-0.07615	0.872036	-0.26281	0.00636	-0.12882	0.640513	-0.14637	0.788973
AC005943.2	ENSG00000279009	TEC	0	NA	NA	NA	NA	NA	NA	NA	NA	NA	NA	NA	NA
AC005944.1	ENSG00000267469	lncRNA	0	NA	NA	NA	NA	NA	NA	NA	NA	NA	NA	NA	NA
AC005951.1	ENSG00000263199	processed_pseudogene	1	Inf	NA	NA	NA	NA	NA	NA	NA	NA	NA	NA	NA
AC005954.1	ENSG00000267138	lncRNA	2	-0.0391627	NA	-0.853411	NA	NA	NA	NA	NA	NA	NA	NA	NA
AC005954.2	ENSG00000267205	lncRNA	1	0.233181	NA	NA	NA	NA	NA	NA	NA	NA	NA	NA	NA
AC005962.1	ENSG00000278627	lncRNA	2	0.251651	NA	0.406121	NA	NA	NA	NA	NA	NA	NA	NA	NA
AC005962.2	ENSG00000287337	lncRNA	2	0.134564	NA	-0.524178	NA	NA	NA	NA	NA	NA	NA	NA	NA
AC005972.1	ENSG00000270324	processed_pseudogene	2	-1.28165	NA	Inf	NA	NA	NA	NA	NA	NA	NA	NA	NA
AC005972.2	ENSG00000272164	processed_pseudogene	2	0.513147	NA	Inf	NA	NA	NA	NA	NA	NA	NA	NA	NA
AC005972.3	ENSG00000283538	lncRNA	2	-0.0564986	NA	2.94636	NA	NA	NA	NA	NA	NA	NA	NA	NA
AC005993.1	ENSG00000266869	lncRNA	3	-1.04136	NA	-Inf	NA	NA	NA	NA	NA	-0.14244	0.710987	NA	NA
AC005995.1	ENSG00000201990	misc_RNA	3	-Inf	NA	NA	NA	NA	NA	NA	NA	0.00951	0.992863	-0.20348	0.763616
AC005996.1	ENSG00000241456	lncRNA	1	NA	NA	NA	NA	NA	NA	NA	NA	0.04205	0.940668	NA	NA
AC005998.1	ENSG00000287744	lncRNA	2	0.103579	NA	-Inf	NA	NA	NA	NA	NA	NA	NA	NA	NA
AC005999.1	ENSG00000229403	lncRNA	2	-Inf	NA	NA	NA	NA	NA	NA	NA	-0.01295	0.977737	NA	NA
AC005999.2	ENSG00000285741	lncRNA	2	-0.0186745	NA	-Inf	NA	NA	NA	NA	NA	NA	NA	NA	NA
AC006001.1	ENSG00000177418	processed_pseudogene	4	-0.0761889	NA	NA	NA	0.20822	0.901788	-0.49541	0.477067	NA	NA	0.05912	0.90949
AC006001.2	ENSG00000226824	lncRNA	3	0.138539	0.641532	0.324313	0.732185	NA	NA	NA	NA	0.05391	0.956695	NA	NA
AC006001.3	ENSG00000229180	transcribed_unprocessed_pseudogene	5	0.127266	0.666972	0.130789	0.613456	0.05105	0.866119	-0.14208	0.250841	0.15484	0.414022	NA	NA
AC006001.4	ENSG00000275400	processed_pseudogene	2	NA	NA	NA	NA	0.05105	0.866119	-0.14208	0.250841	NA	NA	NA	NA
AC006003.1	ENSG00000231515	lncRNA	3	-0.0895888	NA	Inf	NA	NA	NA	NA	NA	0.03386	0.93851	NA	NA
AC006006.1	ENSG00000271611	processed_pseudogene	0	NA	NA	NA	NA	NA	NA	NA	NA	NA	NA	NA	NA
AC006007.1	ENSG00000230746	lncRNA	1	NA	NA	NA	NA	NA	NA	NA	NA	-0.0414	0.933997	NA	NA
AC006008.1	ENSG00000286912	lncRNA	4	-0.259609	NA	-0.68075	NA	NA	NA	-0.86934	0.0429376	0.07177	0.903374	NA	NA
AC006011.1	ENSG00000200390	misc_RNA	2	NA	NA	NA	NA	NA	NA	NA	NA	0.05364	0.917751	-0.07728	0.880299
AC006011.2	ENSG00000244563	processed_pseudogene	2	NA	NA	NA	NA	-0.1051	0.773806	-0.04634	0.785857	NA	NA	NA	NA
AC006011.3	ENSG00000274010	processed_pseudogene	2	-0.109913	NA	-0.258636	NA	NA	NA	NA	NA	NA	NA	NA	NA
AC006013.1	ENSG00000236531	lncRNA	3	1.7036	NA	-Inf	NA	NA	NA	NA	NA	-0.07586	0.812025	NA	NA
AC006015.1	ENSG00000226401	unprocessed_pseudogene	1	NA	NA	NA	NA	NA	NA	NA	NA	-0.03176	0.926166	NA	NA
AC006017.1	ENSG00000229591	lncRNA	3	0.210334	NA	1.02073	NA	NA	NA	NA	NA	0.24504	0.739804	NA	NA
AC006017.2	ENSG00000276213	misc_RNA	3	0.00568862	NA	-1.12485	NA	NA	NA	NA	NA	NA	NA	0.03231	0.957694
AC006019.1	ENSG00000203335	lncRNA	4	1.08421	NA	-0.223757	NA	NA	NA	-0.14001	0.777383	-0.00167	0.99745	NA	NA
AC006019.2	ENSG00000233363	lncRNA	3	0.0336978	NA	-0.537146	NA	NA	NA	NA	NA	-0.14294	0.7515	NA	NA
AC006019.3	ENSG00000270114	lncRNA	1	-2.1793	NA	NA	NA	NA	NA	NA	NA	NA	NA	NA	NA
AC006020.1	ENSG00000226636	processed_pseudogene	2	-0.0125264	NA	-0.353641	NA	NA	NA	NA	NA	NA	NA	NA	NA
AC006022.1	ENSG00000223419	processed_pseudogene	1	1.34901	NA	NA	NA	NA	NA	NA	NA	NA	NA	NA	NA
AC006023.1	ENSG00000199273	misc_RNA	2	NA	NA	NA	NA	NA	NA	NA	NA	-0.26311	0.572572	-0.39073	0.596269
AC006023.2	ENSG00000270577	processed_pseudogene	2	-0.0435762	NA	-0.0914054	NA	NA	NA	NA	NA	NA	NA	NA	NA
AC006023.3	ENSG00000273444	unprocessed_pseudogene	2	0.621702	NA	0.528083	NA	NA	NA	NA	NA	NA	NA	NA	NA
AC006026.1	ENSG00000224785	processed_pseudogene	3	0.0464434	NA	-1.43965	NA	-0.0887	0.848288	NA	NA	NA	NA	NA	NA
AC006026.2	ENSG00000228953	processed_pseudogene	1	Inf	NA	NA	NA	NA	NA	NA	NA	NA	NA	NA	NA
AC006026.3	ENSG00000234286	lncRNA	3	-0.120315	NA	NA	NA	NA	NA	-0.04084	0.956631	0.16874	0.647857	NA	NA
AC006027.1	ENSG00000272638	lncRNA	0	NA	NA	NA	NA	NA	NA	NA	NA	NA	NA	NA	NA
AC006028.1	ENSG00000231357	processed_pseudogene	2	0.282334	NA	0.301337	NA	NA	NA	NA	NA	NA	NA	NA	NA
AC006030.1	ENSG00000264324	protein_coding	6	0.102569	NA	-1.75025	NA	0.1529	0.68436	0.28082	0.129049	0.0593	0.951399	-0.01225	0.991631
AC006033.1	ENSG00000231916	processed_pseudogene	2	1.61871	NA	-0.0473759	NA	NA	NA	NA	NA	NA	NA	NA	NA
AC006033.2	ENSG00000272908	lncRNA	2	-0.161666	NA	-0.452278	NA	NA	NA	NA	NA	NA	NA	NA	NA
AC006037.1	ENSG00000226442	lncRNA	1	NA	NA	NA	NA	NA	NA	NA	NA	-0.12479	0.662686	NA	NA
AC006037.2	ENSG00000279218	TEC	2	-Inf	NA	-Inf	NA	NA	NA	NA	NA	NA	NA	NA	NA
AC006040.1	ENSG00000286130	lncRNA	1	-0.0317464	NA	NA	NA	NA	NA	NA	NA	NA	NA	NA	NA
AC006041.1	ENSG00000229379	lncRNA	2	-Inf	NA	NA	NA	NA	NA	NA	NA	-0.20029	0.574586	NA	NA
AC006041.2	ENSG00000286376	lncRNA	2	-0.450183	NA	-0.209272	NA	NA	NA	NA	NA	NA	NA	NA	NA
AC006042.1	ENSG00000227719	lncRNA	3	-0.318097	NA	2.12493	NA	NA	NA	NA	NA	0.14806	0.543129	NA	NA
AC006042.2	ENSG00000233264	processed_pseudogene	2	0.295242	0.181499	0.163773	NA	NA	NA	NA	NA	NA	NA	NA	NA
AC006042.3	ENSG00000234141	lncRNA	2	-0.275897	NA	-0.170081	NA	NA	NA	NA	NA	NA	NA	NA	NA
AC006043.1	ENSG00000285892	lncRNA	2	0.175974	NA	-0.0141145	NA	NA	NA	NA	NA	NA	NA	NA	NA
AC006055.1	ENSG00000235886	lncRNA	3	0.199441	NA	Inf	NA	NA	NA	NA	NA	0.05309	0.901879	NA	NA
AC006057.1	ENSG00000202318	misc_RNA	3	-1.5406	NA	NA	NA	NA	NA	NA	NA	0.0607	0.907344	0.09856	0.872556
AC006058.1	ENSG00000261786	lncRNA	4	-2.83383	NA	Inf	NA	0.11615	0.692258	-0.12783	0.711671	NA	NA	NA	NA
AC006058.2	ENSG00000271192	lncRNA	2	NA	NA	NA	NA	-0.14487	0.682124	0.08046	0.909914	NA	NA	NA	NA
AC006058.3	ENSG00000272121	lncRNA	0	NA	NA	NA	NA	NA	NA	NA	NA	NA	NA	NA	NA
AC006058.4	ENSG00000280435	TEC	2	-1.20959	NA	-Inf	NA	NA	NA	NA	NA	NA	NA	NA	NA
AC006059.1	ENSG00000230084	lncRNA	4	0.199004	0.0471688	0.406807	0.458406	NA	NA	-0.08948	0.913903	0.03297	0.954791	NA	NA
AC006059.2	ENSG00000280571	protein_coding	3	NA	NA	NA	NA	NA	NA	-0.0965	0.520886	-0.28368	0.278898	-0.12083	0.928304
AC006059.3	ENSG00000285539	lncRNA	0	NA	NA	NA	NA	NA	NA	NA	NA	NA	NA	NA	NA
AC006059.4	ENSG00000287417	lncRNA	2	0.172706	NA	0.454602	NA	NA	NA	NA	NA	NA	NA	NA	NA
AC006059.5	ENSG00000287629	lncRNA	3	-0.0652302	0.809943	-0.071894	NA	NA	NA	NA	NA	0.02522	0.968007	NA	NA
AC006062.1	ENSG00000287171	lncRNA	2	1.23651	NA	Inf	NA	NA	NA	NA	NA	NA	NA	NA	NA
AC006063.1	ENSG00000255608	lncRNA	3	-3.60574	NA	Inf	NA	NA	NA	NA	NA	0.22733	0.43638	NA	NA
AC006063.2	ENSG00000284513	lncRNA	2	-Inf	NA	Inf	NA	NA	NA	NA	NA	NA	NA	NA	NA
AC006063.3	ENSG00000286866	lncRNA	2	-0.0735428	NA	Inf	NA	NA	NA	NA	NA	NA	NA	NA	NA
AC006063.4	ENSG00000287835	lncRNA	0	NA	NA	NA	NA	NA	NA	NA	NA	NA	NA	NA	NA
AC006064.1	ENSG00000245667	lncRNA	3	-0.0897435	NA	1.49225	NA	NA	NA	NA	NA	-0.16068	0.7155	NA	NA
AC006064.2	ENSG00000247853	lncRNA	4	-0.186663	NA	0.405055	NA	NA	NA	0.65028	0.403434	-0.00061	0.999728	NA	NA
AC006064.3	ENSG00000255966	lncRNA	3	-0.133971	NA	-0.254215	NA	NA	NA	NA	NA	-0.12558	0.776043	NA	NA
AC006064.4	ENSG00000269968	lncRNA	0	NA	NA	NA	NA	NA	NA	NA	NA	NA	NA	NA	NA
AC006064.5	ENSG00000276232	lncRNA	2	NA	NA	NA	NA	NA	NA	NA	NA	0.27521	0.245637	0.19667	0.857599
AC006064.6	ENSG00000285238	protein_coding	4	NA	NA	NA	NA	0.29334	0.562288	0.05573	0.698026	0.01121	0.978038	0.26475	0.655455
AC006065.1	ENSG00000255853	processed_pseudogene	1	NA	NA	-Inf	NA	NA	NA	NA	NA	NA	NA	NA	NA
AC006065.2	ENSG00000255900	processed_pseudogene	0	NA	NA	NA	NA	NA	NA	NA	NA	NA	NA	NA	NA
AC006065.3	ENSG00000255944	lncRNA	2	-Inf	NA	NA	NA	NA	NA	-0.52365	0.219551	NA	NA	NA	NA
AC006065.4	ENSG00000256732	lncRNA	3	-Inf	NA	Inf	NA	NA	NA	-0.52365	0.219551	NA	NA	NA	NA
AC006065.5	ENSG00000278866	TEC	1	-Inf	NA	NA	NA	NA	NA	NA	NA	NA	NA	NA	NA
AC006065.6	ENSG00000279171	TEC	2	-Inf	NA	-Inf	NA	NA	NA	NA	NA	NA	NA	NA	NA
AC006076.1	ENSG00000225563	lncRNA	1	NA	NA	NA	NA	NA	NA	NA	NA	-0.01165	0.984032	NA	NA
AC006077.1	ENSG00000270892	processed_pseudogene	2	0.288362	NA	0.524739	NA	NA	NA	NA	NA	NA	NA	NA	NA
AC006077.2	ENSG00000279799	TEC	3	0.147913	0.731326	-0.00840813	NA	NA	NA	0.43026	0.299061	NA	NA	NA	NA
AC006111.1	ENSG00000261938	lncRNA	0	NA	NA	NA	NA	NA	NA	NA	NA	NA	NA	NA	NA
AC006111.2	ENSG00000263235	lncRNA	3	-0.112655	NA	-0.796211	NA	NA	NA	-0.16411	0.697358	NA	NA	NA	NA
AC006111.3	ENSG00000276754	lncRNA	2	-0.303062	NA	-0.285716	NA	NA	NA	NA	NA	NA	NA	NA	NA
AC006112.1	ENSG00000286635	lncRNA	2	Inf	NA	Inf	NA	NA	NA	NA	NA	NA	NA	NA	NA
AC006115.1	ENSG00000268407	processed_pseudogene	0	NA	NA	NA	NA	NA	NA	NA	NA	NA	NA	NA	NA
AC006115.2	ENSG00000286125	lncRNA	5	0.160063	NA	-0.545863	NA	0.02673	0.945309	-0.32485	0.519157	-0.12799	0.630826	NA	NA
AC006116.1	ENSG00000200646	misc_RNA	3	NA	NA	NA	NA	NA	NA	-0.11932	0.809494	-0.07269	0.849448	0.09513	0.875592
AC006116.10	ENSG00000267606	lncRNA	3	-0.0637513	NA	0.260046	NA	-0.11793	0.837732	NA	NA	NA	NA	NA	NA
AC006116.11	ENSG00000267776	lncRNA	2	-0.0757675	NA	0.483252	NA	NA	NA	NA	NA	NA	NA	NA	NA
AC006116.12	ENSG00000285996	lncRNA	2	0.060938	NA	0.773657	NA	NA	NA	NA	NA	NA	NA	NA	NA
AC006116.2	ENSG00000266907	processed_pseudogene	2	0.425288	NA	0.106056	NA	NA	NA	NA	NA	NA	NA	NA	NA
AC006116.3	ENSG00000266932	transcribed_processed_pseudogene	2	0.235098	NA	-0.0359584	NA	NA	NA	NA	NA	NA	NA	NA	NA
AC006116.4	ENSG00000267145	processed_pseudogene	2	0.382146	NA	1.95695	NA	NA	NA	NA	NA	NA	NA	NA	NA
AC006116.5	ENSG00000267192	lncRNA	2	-0.148591	NA	-0.0792133	NA	NA	NA	NA	NA	NA	NA	NA	NA
AC006116.6	ENSG00000267298	lncRNA	2	-0.346886	NA	0.180133	NA	NA	NA	NA	NA	NA	NA	NA	NA
AC006116.7	ENSG00000267429	lncRNA	2	0.803021	NA	-0.393556	NA	NA	NA	NA	NA	NA	NA	NA	NA
AC006116.8	ENSG00000267459	transcribed_processed_pseudogene	0	NA	NA	NA	NA	NA	NA	NA	NA	NA	NA	NA	NA
AC006116.9	ENSG00000267549	lncRNA	3	0.164151	NA	-0.0188471	NA	NA	NA	-0.12087	0.754698	NA	NA	NA	NA
AC006122.1	ENSG00000213970	transcribed_processed_pseudogene	3	-0.0660579	NA	-0.282057	NA	0.01872	0.956142	NA	NA	NA	NA	NA	NA
AC006127.1	ENSG00000278643	misc_RNA	2	-1.71347	NA	Inf	NA	NA	NA	NA	NA	NA	NA	NA	NA
AC006128.1	ENSG00000279716	TEC	2	0.496767	0.0284535	-0.240657	NA	NA	NA	NA	NA	NA	NA	NA	NA
AC006130.1	ENSG00000267063	lncRNA	2	-0.114801	NA	Inf	NA	NA	NA	NA	NA	NA	NA	NA	NA
AC006130.2	ENSG00000267398	processed_pseudogene	2	-1.77617	NA	-Inf	NA	NA	NA	NA	NA	NA	NA	NA	NA
AC006130.3	ENSG00000287766	lncRNA	2	-0.14833	NA	-0.617853	NA	NA	NA	NA	NA	NA	NA	NA	NA
AC006133.1	ENSG00000278813	unprocessed_pseudogene	1	Inf	NA	NA	NA	NA	NA	NA	NA	NA	NA	NA	NA
AC006141.1	ENSG00000264895	lncRNA	3	0.0376727	0.87355	-0.0536805	0.960872	NA	NA	0.05011	0.957956	NA	NA	NA	NA
AC006144.1	ENSG00000233433	processed_pseudogene	2	0.471629	NA	Inf	NA	NA	NA	NA	NA	NA	NA	NA	NA
AC006144.2	ENSG00000287379	lncRNA	2	-0.143909	NA	-Inf	NA	NA	NA	NA	NA	NA	NA	NA	NA
AC006146.1	ENSG00000258660	lncRNA	1	NA	NA	NA	NA	NA	NA	NA	NA	-0.08953	0.767199	NA	NA
AC006148.1	ENSG00000242593	lncRNA	3	1.34179	NA	0.243432	NA	NA	NA	NA	NA	-0.18143	0.513118	NA	NA
AC006148.2	ENSG00000243574	lncRNA	2	0.500702	NA	NA	NA	NA	NA	NA	NA	0.00025	0.999728	NA	NA
AC006150.1	ENSG00000226323	lncRNA	3	1.79478	NA	-Inf	NA	NA	NA	NA	NA	-0.04733	0.925722	NA	NA
AC006153.1	ENSG00000273299	lncRNA	1	NA	NA	NA	NA	NA	NA	NA	NA	-0.62571	0.131419	NA	NA
AC006157.1	ENSG00000278847	lncRNA	2	0.0146852	NA	1.15599	NA	NA	NA	NA	NA	NA	NA	NA	NA
AC006158.1	ENSG00000275310	processed_pseudogene	0	NA	NA	NA	NA	NA	NA	NA	NA	NA	NA	NA	NA
AC006158.2	ENSG00000286120	transcribed_unprocessed_pseudogene	1	NA	NA	NA	NA	0.05044	0.935235	NA	NA	NA	NA	NA	NA
AC006158.3	ENSG00000286173	transcribed_unprocessed_pseudogene	1	NA	NA	NA	NA	0.05044	0.935235	NA	NA	NA	NA	NA	NA
AC006159.1	ENSG00000235427	lncRNA	3	-0.0311955	NA	-0.372536	NA	NA	NA	NA	NA	-0.03282	0.957858	NA	NA
AC006159.2	ENSG00000243220	lncRNA	0	NA	NA	NA	NA	NA	NA	NA	NA	NA	NA	NA	NA
AC006160.1	ENSG00000249502	lncRNA	3	0.0790185	0.76142	-0.372097	NA	NA	NA	NA	NA	0.17513	0.609691	NA	NA
AC006160.2	ENSG00000283219	unprocessed_pseudogene	0	NA	NA	NA	NA	NA	NA	NA	NA	NA	NA	NA	NA
AC006195.1	ENSG00000238090	processed_pseudogene	2	0.0619824	NA	2.65363	NA	NA	NA	NA	NA	NA	NA	NA	NA
AC006196.1	ENSG00000252517	snoRNA	1	NA	NA	NA	NA	NA	NA	NA	NA	-0.11583	0.816647	NA	NA
AC006197.1	ENSG00000257128	processed_pseudogene	2	0.527274	NA	0.769524	NA	NA	NA	NA	NA	NA	NA	NA	NA
AC006197.2	ENSG00000286591	lncRNA	2	0.733482	NA	-1.82122	NA	NA	NA	NA	NA	NA	NA	NA	NA
AC006199.1	ENSG00000257629	processed_pseudogene	2	-2.00528	NA	-Inf	NA	NA	NA	NA	NA	NA	NA	NA	NA
AC006205.1	ENSG00000255825	lncRNA	3	-0.576916	NA	-Inf	NA	NA	NA	NA	NA	-0.00272	0.997515	NA	NA
AC006205.2	ENSG00000256020	lncRNA	4	-0.404404	NA	-0.667824	NA	NA	NA	0.1696	0.838652	0.09706	0.768529	NA	NA
AC006206.1	ENSG00000256146	lncRNA	4	-0.919391	NA	Inf	NA	NA	NA	-0.22164	0.77676	-0.16081	0.593012	NA	NA
AC006206.2	ENSG00000256417	lncRNA	4	-0.569199	NA	-0.255029	NA	-0.21661	0.680593	NA	NA	-0.08232	0.89775	NA	NA
AC006207.1	ENSG00000283138	lncRNA	2	-0.0298014	NA	-0.145669	NA	NA	NA	NA	NA	NA	NA	NA	NA
AC006210.1	ENSG00000223391	processed_pseudogene	0	NA	NA	NA	NA	NA	NA	NA	NA	NA	NA	NA	NA
AC006210.2	ENSG00000238247	processed_pseudogene	3	0.335054	NA	-0.0372341	NA	0.22389	0.629433	NA	NA	NA	NA	NA	NA
AC006213.1	ENSG00000266921	lncRNA	3	0.625623	NA	0.685432	NA	NA	NA	NA	NA	0.01818	0.97586	NA	NA
AC006213.2	ENSG00000267058	lncRNA	4	0.216937	NA	0.0576462	NA	NA	NA	-0.19419	0.54872	0.18503	0.712328	NA	NA
AC006213.3	ENSG00000267191	lncRNA	2	-0.096582	0.723298	-0.370316	NA	NA	NA	NA	NA	NA	NA	NA	NA
AC006213.4	ENSG00000277806	lncRNA	2	-0.17647	NA	-0.20171	NA	NA	NA	NA	NA	NA	NA	NA	NA
AC006213.5	ENSG00000278492	lncRNA	2	0.498876	NA	0.860662	NA	NA	NA	NA	NA	NA	NA	NA	NA
AC006213.6	ENSG00000278917	TEC	2	0.318267	0.281559	0.237511	NA	NA	NA	NA	NA	NA	NA	NA	NA
AC006213.7	ENSG00000286613	lncRNA	2	-0.15745	NA	-0.337117	NA	NA	NA	NA	NA	NA	NA	NA	NA
AC006230.1	ENSG00000287778	lncRNA	4	-0.193255	NA	-0.0352945	NA	0.11132	0.700436	-0.2199	0.682799	NA	NA	NA	NA
AC006236.1	ENSG00000262961	processed_pseudogene	2	-0.11655	NA	-Inf	NA	NA	NA	NA	NA	NA	NA	NA	NA
AC006237.1	ENSG00000271392	lncRNA	2	-1.42299	NA	Inf	NA	NA	NA	NA	NA	NA	NA	NA	NA
AC006238.1	ENSG00000272799	lncRNA	3	0.178377	NA	0.93648	NA	0.29849	0.3362	NA	NA	NA	NA	NA	NA
AC006238.2	ENSG00000285653	lncRNA	2	-0.744005	NA	Inf	NA	NA	NA	NA	NA	NA	NA	NA	NA
AC006249.1	ENSG00000274578	lncRNA	1	-1.02347	NA	NA	NA	NA	NA	NA	NA	NA	NA	NA	NA
AC006252.1	ENSG00000243224	lncRNA	4	0.37718	NA	-0.797008	NA	NA	NA	0.17035	0.788616	0.04804	0.950299	NA	NA
AC006254.1	ENSG00000243696	protein_coding	6	-0.399548	0.021459	-0.0967159	0.971058	-0.17925	0.913354	0.04159	0.956029	-0.73955	0.166477	-0.31175	0.696653
AC006254.2	ENSG00000270941	processed_pseudogene	2	0.190318	NA	-0.773373	NA	NA	NA	NA	NA	NA	NA	NA	NA
AC006254.3	ENSG00000271137	processed_pseudogene	2	0.066625	NA	0.802351	NA	NA	NA	NA	NA	NA	NA	NA	NA
AC006262.1	ENSG00000268460	lncRNA	4	-0.590161	NA	-0.192058	NA	NA	NA	-0.10287	0.726404	-0.1942	0.672115	NA	NA
AC006262.2	ENSG00000269729	lncRNA	3	-0.488723	NA	Inf	NA	NA	NA	NA	NA	0.09406	0.876991	NA	NA
AC006262.3	ENSG00000269745	lncRNA	0	NA	NA	NA	NA	NA	NA	NA	NA	NA	NA	NA	NA
AC006262.4	ENSG00000277748	unprocessed_pseudogene	0	NA	NA	NA	NA	NA	NA	NA	NA	NA	NA	NA	NA
AC006270.1	ENSG00000264513	lncRNA	2	0.103677	NA	-0.307039	NA	NA	NA	NA	NA	NA	NA	NA	NA
AC006270.2	ENSG00000264529	transcribed_processed_pseudogene	2	-0.149934	NA	Inf	NA	NA	NA	NA	NA	NA	NA	NA	NA
AC006270.3	ENSG00000272383	processed_pseudogene	2	-0.321588	NA	Inf	NA	NA	NA	NA	NA	NA	NA	NA	NA
AC006272.1	ENSG00000268316	lncRNA	2	-1.08383	NA	1.3971	NA	NA	NA	NA	NA	NA	NA	NA	NA
AC006272.2	ENSG00000269483	transcribed_unprocessed_pseudogene	0	NA	NA	NA	NA	NA	NA	NA	NA	NA	NA	NA	NA
AC006273.1	ENSG00000272473	lncRNA	2	-0.546788	NA	0.0315888	NA	NA	NA	NA	NA	NA	NA	NA	NA
AC006277.1	ENSG00000279452	TEC	2	-0.0747989	0.853854	-0.149687	NA	NA	NA	NA	NA	NA	NA	NA	NA
AC006288.1	ENSG00000260970	lncRNA	3	0.575978	NA	0.0419278	NA	NA	NA	NA	NA	-0.2511	0.37687	NA	NA
AC006296.1	ENSG00000248425	lncRNA	3	Inf	NA	Inf	NA	NA	NA	NA	NA	-0.06114	0.89775	NA	NA
AC006296.2	ENSG00000251412	lncRNA	3	Inf	NA	-Inf	NA	NA	NA	NA	NA	0.04936	0.93052	NA	NA
AC006296.3	ENSG00000287360	lncRNA	2	1.54971	NA	Inf	NA	NA	NA	NA	NA	NA	NA	NA	NA
AC006299.1	ENSG00000246225	lncRNA	3	-0.303955	0.0238148	-0.247621	0.488088	NA	NA	NA	NA	-0.24379	0.712783	NA	NA
AC006305.1	ENSG00000201816	snoRNA	2	NA	NA	NA	NA	NA	NA	NA	NA	0.08903	0.803373	-0.16584	0.795036
AC006305.2	ENSG00000206129	lncRNA	4	0.0239064	NA	-0.594471	NA	NA	NA	NA	NA	-0.07954	0.846681	0.01022	0.99012
AC006305.3	ENSG00000267399	lncRNA	3	-1.18117	NA	Inf	NA	NA	NA	NA	NA	-0.07954	0.846681	NA	NA
AC006305.4	ENSG00000267732	lncRNA	2	Inf	NA	NA	NA	NA	NA	NA	NA	0.08861	0.791931	NA	NA
AC006320.1	ENSG00000253028	snoRNA	2	NA	NA	NA	NA	NA	NA	NA	NA	-0.0354	0.969831	-0.23271	0.745057
AC006326.1	ENSG00000230785	processed_pseudogene	0	NA	NA	NA	NA	NA	NA	NA	NA	NA	NA	NA	NA
AC006328.1	ENSG00000233619	processed_pseudogene	0	NA	NA	NA	NA	NA	NA	NA	NA	NA	NA	NA	NA
AC006328.2	ENSG00000284380	unprocessed_pseudogene	4	-Inf	NA	NA	NA	0.11476	0.820041	0.01766	0.961061	-0.19628	0.670563	NA	NA
AC006329.1	ENSG00000278683	unprocessed_pseudogene	1	-Inf	NA	NA	NA	NA	NA	NA	NA	NA	NA	NA	NA
AC006330.1	ENSG00000280388	TEC	3	-0.04815	0.954976	0.25533	NA	-0.31404	0.556166	NA	NA	NA	NA	NA	NA
AC006333.1	ENSG00000272686	lncRNA	4	0.0507044	0.663763	0.118054	0.75315	-0.11898	0.700714	0.36069	0.551782	NA	NA	NA	NA
AC006335.1	ENSG00000235094	unprocessed_pseudogene	0	NA	NA	NA	NA	NA	NA	NA	NA	NA	NA	NA	NA
AC006335.2	ENSG00000275352	unprocessed_pseudogene	0	NA	NA	NA	NA	NA	NA	NA	NA	NA	NA	NA	NA
AC006338.1	ENSG00000278197	unprocessed_pseudogene	0	NA	NA	NA	NA	NA	NA	NA	NA	NA	NA	NA	NA
AC006338.2	ENSG00000278602	unprocessed_pseudogene	0	NA	NA	NA	NA	NA	NA	NA	NA	NA	NA	NA	NA
AC006348.1	ENSG00000286565	lncRNA	2	0.273045	NA	1.83792	NA	NA	NA	NA	NA	NA	NA	NA	NA
AC006349.1	ENSG00000258513	transcribed_processed_pseudogene	3	-0.180688	NA	Inf	NA	-0.26812	0.529507	NA	NA	NA	NA	NA	NA
AC006355.1	ENSG00000229110	processed_pseudogene	2	-0.156449	NA	-Inf	NA	NA	NA	NA	NA	NA	NA	NA	NA
AC006355.2	ENSG00000281120	lncRNA	2	0.558171	NA	0.523273	NA	NA	NA	NA	NA	NA	NA	NA	NA
AC006357.1	ENSG00000230033	lncRNA	3	Inf	NA	-Inf	NA	NA	NA	NA	NA	-0.15415	0.665041	NA	NA
AC006360.1	ENSG00000206751	misc_RNA	4	0.229929	NA	-0.232091	NA	NA	NA	NA	NA	-0.07651	0.894288	-0.04767	0.940984
AC006362.1	ENSG00000261778	processed_pseudogene	2	1.26769	NA	-1.65319	NA	NA	NA	NA	NA	NA	NA	NA	NA
AC006363.1	ENSG00000270611	processed_pseudogene	0	NA	NA	NA	NA	NA	NA	NA	NA	NA	NA	NA	NA
AC006364.1	ENSG00000287554	lncRNA	2	0.338993	0.226885	0.407586	NA	NA	NA	NA	NA	NA	NA	NA	NA
AC006366.1	ENSG00000244000	processed_pseudogene	0	NA	NA	NA	NA	NA	NA	NA	NA	NA	NA	NA	NA
AC006369.1	ENSG00000236213	lncRNA	3	-0.400542	NA	0.9229	NA	NA	NA	NA	NA	0.09662	0.75775	NA	NA
AC006369.2	ENSG00000236572	lncRNA	2	NA	NA	-Inf	NA	NA	NA	NA	NA	-0.12499	0.625474	NA	NA
AC006372.1	ENSG00000223872	lncRNA	3	0.0749733	NA	1.19009	NA	NA	NA	NA	NA	0.07145	0.893949	NA	NA
AC006372.2	ENSG00000233191	lncRNA	4	-0.273817	NA	-1.20881	NA	NA	NA	-0.27774	0.593725	-0.16994	0.815857	NA	NA
AC006372.3	ENSG00000234210	lncRNA	4	0.0920243	NA	-0.432963	NA	NA	NA	-0.22525	0.776545	-0.05457	0.907128	NA	NA
AC006372.4	ENSG00000280266	TEC	6	0.527267	NA	-1.09577	NA	0.31232	0.630209	-0.58469	0.1588	-0.09869	0.883474	-0.03986	0.950194
AC006378.1	ENSG00000278959	TEC	2	0.473301	NA	0.033455	NA	NA	NA	NA	NA	NA	NA	NA	NA
AC006380.1	ENSG00000271027	processed_pseudogene	0	NA	NA	NA	NA	NA	NA	NA	NA	NA	NA	NA	NA
AC006386.1	ENSG00000274899	processed_pseudogene	0	NA	NA	NA	NA	NA	NA	NA	NA	NA	NA	NA	NA
AC006386.2	ENSG00000279115	processed_pseudogene	3	-Inf	NA	NA	NA	NA	NA	-0.06997	0.507397	0.09553	0.677826	NA	NA
AC006387.1	ENSG00000243193	lncRNA	3	0.454796	NA	0.0451502	NA	NA	NA	NA	NA	0.20184	0.417591	NA	NA
AC006390.1	ENSG00000251638	processed_pseudogene	1	-Inf	NA	NA	NA	NA	NA	NA	NA	NA	NA	NA	NA
AC006398.1	ENSG00000286487	lncRNA	2	Inf	NA	Inf	NA	NA	NA	NA	NA	NA	NA	NA	NA
AC006427.1	ENSG00000248851	processed_pseudogene	2	-0.552495	NA	-1.15577	NA	NA	NA	NA	NA	NA	NA	NA	NA
AC006427.2	ENSG00000286888	lncRNA	2	0.0863637	NA	-0.154431	NA	NA	NA	NA	NA	NA	NA	NA	NA
AC006435.1	ENSG00000262456	lncRNA	0	NA	NA	NA	NA	NA	NA	NA	NA	NA	NA	NA	NA
AC006435.2	ENSG00000263345	lncRNA	3	0.556035	NA	0.152749	NA	0.40695	0.509964	NA	NA	NA	NA	NA	NA
AC006435.3	ENSG00000274758	lncRNA	0	NA	NA	NA	NA	NA	NA	NA	NA	NA	NA	NA	NA
AC006435.4	ENSG00000279872	TEC	1	-0.0919175	NA	NA	NA	NA	NA	NA	NA	NA	NA	NA	NA
AC006435.5	ENSG00000280280	TEC	2	-0.267946	NA	-0.919027	NA	NA	NA	NA	NA	NA	NA	NA	NA
AC006441.1	ENSG00000263466	lncRNA	2	-0.357935	NA	-0.0288543	NA	NA	NA	NA	NA	NA	NA	NA	NA
AC006441.2	ENSG00000265428	processed_pseudogene	0	NA	NA	NA	NA	NA	NA	NA	NA	NA	NA	NA	NA
AC006441.3	ENSG00000265784	lncRNA	0	NA	NA	NA	NA	NA	NA	NA	NA	NA	NA	NA	NA
AC006441.4	ENSG00000266588	lncRNA	2	-0.46573	NA	-0.856462	NA	NA	NA	NA	NA	NA	NA	NA	NA
AC006441.5	ENSG00000277426	unprocessed_pseudogene	1	NA	NA	-Inf	NA	NA	NA	NA	NA	NA	NA	NA	NA
AC006443.1	ENSG00000252985	snoRNA	3	0.218888	NA	-2.17164	NA	NA	NA	NA	NA	-0.43678	0.444115	NA	NA
AC006445.1	ENSG00000242209	processed_pseudogene	2	0.497512	NA	0.592197	NA	NA	NA	NA	NA	NA	NA	NA	NA
AC006445.2	ENSG00000249148	processed_pseudogene	2	0.614912	NA	-1.82505	NA	NA	NA	NA	NA	NA	NA	NA	NA
AC006445.3	ENSG00000286297	lncRNA	1	-Inf	NA	NA	NA	NA	NA	NA	NA	NA	NA	NA	NA
AC006449.1	ENSG00000274996	lncRNA	0	NA	NA	NA	NA	NA	NA	NA	NA	NA	NA	NA	NA
AC006449.2	ENSG00000275532	lncRNA	2	0.436718	NA	0.862576	NA	NA	NA	NA	NA	NA	NA	NA	NA
AC006449.3	ENSG00000275665	lncRNA	2	0.567027	NA	1.26078	NA	NA	NA	NA	NA	NA	NA	NA	NA
AC006449.5	ENSG00000277182	lncRNA	4	-1.29455	NA	0.181121	NA	NA	NA	-0.23682	0.700632	0.01537	0.975534	NA	NA
AC006449.7	ENSG00000277969	lncRNA	4	-0.204441	0.452665	-0.19436	0.739697	-0.19462	0.585404	-0.00323	0.996937	NA	NA	NA	NA
AC006449.9	ENSG00000279119	TEC	1	NA	NA	NA	NA	NA	NA	NA	NA	NA	NA	0.10428	0.904156
AC006450.1	ENSG00000231227	lncRNA	1	NA	NA	NA	NA	NA	NA	NA	NA	0.06827	0.856269	NA	NA
AC006450.2	ENSG00000234921	lncRNA	2	-Inf	NA	NA	NA	NA	NA	NA	NA	0.07658	0.89566	NA	NA
AC006450.3	ENSG00000236668	lncRNA	1	NA	NA	NA	NA	NA	NA	NA	NA	0.00575	0.992312	NA	NA
AC006452.1	ENSG00000201354	misc_RNA	4	-0.00502296	NA	0.649965	NA	NA	NA	NA	NA	-0.23247	0.552484	-0.05869	0.928096
AC006452.2	ENSG00000285904	lncRNA	2	-0.131717	NA	0.515487	NA	NA	NA	NA	NA	NA	NA	NA	NA
AC006453.1	ENSG00000276861	rRNA	2	NA	NA	NA	NA	NA	NA	NA	NA	0.05537	0.92256	-0.1757	0.719423
AC006453.2	ENSG00000283132	unprocessed_pseudogene	3	Inf	NA	NA	NA	0.51275	0.490631	NA	NA	0.26795	0.228053	NA	NA
AC006453.3	ENSG00000283196	transcribed_unprocessed_pseudogene	6	-0.534553	NA	0.582876	NA	0.20417	0.823756	0.10909	0.671946	-0.52454	0.211494	0.03285	0.977882
AC006453.4	ENSG00000283214	unprocessed_pseudogene	1	NA	NA	NA	NA	0.11788	0.784577	NA	NA	NA	NA	NA	NA
AC006453.5	ENSG00000283427	unprocessed_pseudogene	2	-0.147756	NA	-Inf	NA	NA	NA	NA	NA	NA	NA	NA	NA
AC006453.6	ENSG00000283659	unprocessed_pseudogene	1	NA	NA	Inf	NA	NA	NA	NA	NA	NA	NA	NA	NA
AC006455.1	ENSG00000226587	lncRNA	1	NA	NA	NA	NA	NA	NA	NA	NA	-0.08706	0.768201	NA	NA
AC006455.2	ENSG00000227545	processed_pseudogene	0	NA	NA	NA	NA	NA	NA	NA	NA	NA	NA	NA	NA
AC006455.3	ENSG00000227923	processed_pseudogene	1	NA	NA	NA	NA	NA	NA	NA	NA	0.05999	0.8487	NA	NA
AC006455.4	ENSG00000229301	lncRNA	1	NA	NA	NA	NA	NA	NA	NA	NA	0.05999	0.8487	NA	NA
AC006455.5	ENSG00000230000	lncRNA	3	NA	NA	NA	NA	0.319	0.600677	-0.4836	0.20795	-0.13138	0.798274	NA	NA
AC006455.6	ENSG00000232165	processed_pseudogene	0	NA	NA	NA	NA	NA	NA	NA	NA	NA	NA	NA	NA
AC006455.7	ENSG00000236638	processed_pseudogene	0	NA	NA	NA	NA	NA	NA	NA	NA	NA	NA	NA	NA
AC006455.8	ENSG00000244550	lncRNA	1	NA	NA	NA	NA	NA	NA	NA	NA	-0.08592	0.886836	NA	NA
AC006457.1	ENSG00000230132	processed_pseudogene	0	NA	NA	NA	NA	NA	NA	NA	NA	NA	NA	NA	NA
AC006458.1	ENSG00000227489	lncRNA	3	1.00225	NA	Inf	NA	NA	NA	NA	NA	-0.08094	0.801936	NA	NA
AC006459.1	ENSG00000286908	lncRNA	3	Inf	NA	-Inf	NA	NA	NA	NA	NA	-0.10302	0.747675	NA	NA
AC006460.1	ENSG00000228509	lncRNA	3	-0.523009	NA	-1.69161	NA	NA	NA	NA	NA	-0.17519	0.55935	NA	NA
AC006460.2	ENSG00000284052	lncRNA	4	0.111873	0.688975	0.0467847	NA	0.11096	0.751594	-0.00609	0.993793	NA	NA	NA	NA
AC006461.1	ENSG00000228568	processed_pseudogene	2	0.0649825	NA	-0.28387	NA	NA	NA	NA	NA	NA	NA	NA	NA
AC006463.1	ENSG00000225795	processed_pseudogene	2	0.142965	NA	Inf	NA	NA	NA	NA	NA	NA	NA	NA	NA
AC006466.1	ENSG00000232887	processed_pseudogene	2	1.3383	NA	Inf	NA	NA	NA	NA	NA	NA	NA	NA	NA
AC006478.1	ENSG00000286987	lncRNA	0	NA	NA	NA	NA	NA	NA	NA	NA	NA	NA	NA	NA
AC006478.2	ENSG00000287039	lncRNA	1	0.0438422	NA	NA	NA	NA	NA	NA	NA	NA	NA	NA	NA
AC006480.1	ENSG00000201565	misc_RNA	3	-Inf	NA	NA	NA	NA	NA	NA	NA	0.08622	0.765292	0.41538	0.596269
AC006480.2	ENSG00000228019	unprocessed_pseudogene	2	-0.056828	0.810248	0.118842	NA	NA	NA	NA	NA	NA	NA	NA	NA
AC006480.3	ENSG00000273448	lncRNA	2	-0.273522	0.0977284	-0.356404	NA	NA	NA	NA	NA	NA	NA	NA	NA
AC006482.1	ENSG00000228675	lncRNA	2	-0.071179	NA	NA	NA	NA	NA	NA	NA	0.05459	0.869503	NA	NA
AC006483.1	ENSG00000228974	processed_pseudogene	3	NA	NA	Inf	NA	-0.0481	0.928408	NA	NA	NA	NA	0.02391	0.970892
AC006483.2	ENSG00000272719	lncRNA	3	0.0113286	NA	-0.209272	NA	NA	NA	NA	NA	0.04667	0.940318	NA	NA
AC006484.1	ENSG00000223841	processed_pseudogene	1	-Inf	NA	NA	NA	NA	NA	NA	NA	NA	NA	NA	NA
AC006486.1	ENSG00000268643	protein_coding	0	NA	NA	NA	NA	NA	NA	NA	NA	NA	NA	NA	NA
AC006486.2	ENSG00000279539	TEC	3	-0.373228	NA	0.730536	NA	NA	NA	NA	NA	0.02105	0.953852	NA	NA
AC006487.1	ENSG00000249906	lncRNA	3	-1.42575	NA	Inf	NA	NA	NA	NA	NA	-0.05146	0.875788	NA	NA
AC006487.2	ENSG00000250310	lncRNA	3	0.0521588	NA	0.157905	NA	NA	NA	NA	NA	-0.04044	0.926614	NA	NA
AC006499.1	ENSG00000248777	processed_pseudogene	2	3.02349	NA	-Inf	NA	NA	NA	NA	NA	NA	NA	NA	NA
AC006499.2	ENSG00000250074	processed_pseudogene	1	-Inf	NA	NA	NA	NA	NA	NA	NA	NA	NA	NA	NA
AC006499.3	ENSG00000250505	processed_pseudogene	1	Inf	NA	NA	NA	NA	NA	NA	NA	NA	NA	NA	NA
AC006499.4	ENSG00000250573	processed_pseudogene	1	-Inf	NA	NA	NA	NA	NA	NA	NA	NA	NA	NA	NA
AC006499.5	ENSG00000251278	processed_pseudogene	1	Inf	NA	NA	NA	NA	NA	NA	NA	NA	NA	NA	NA
AC006499.6	ENSG00000251296	processed_pseudogene	1	-0.586124	NA	NA	NA	NA	NA	NA	NA	NA	NA	NA	NA
AC006499.7	ENSG00000251338	processed_pseudogene	1	-0.717347	NA	NA	NA	NA	NA	NA	NA	NA	NA	NA	NA
AC006499.8	ENSG00000271544	processed_pseudogene	0	NA	NA	NA	NA	NA	NA	NA	NA	NA	NA	NA	NA
AC006504.1	ENSG00000261770	lncRNA	2	0.0470394	0.940465	-0.488121	NA	NA	NA	NA	NA	NA	NA	NA	NA
AC006504.2	ENSG00000266977	lncRNA	3	-0.00814491	NA	0.579038	NA	NA	NA	NA	NA	-0.23699	0.558741	NA	NA
AC006504.3	ENSG00000267264	processed_pseudogene	2	0.000658321	NA	-0.00421366	NA	NA	NA	NA	NA	NA	NA	NA	NA
AC006504.4	ENSG00000267389	unprocessed_pseudogene	2	Inf	NA	0.915656	NA	NA	NA	NA	NA	NA	NA	NA	NA
AC006504.5	ENSG00000267575	lncRNA	5	-0.028287	0.991108	-0.000634741	0.923204	-0.09142	0.878663	-0.42291	0.259184	-0.15879	0.596099	NA	NA
AC006504.6	ENSG00000267768	processed_pseudogene	1	-0.778169	NA	NA	NA	NA	NA	NA	NA	NA	NA	NA	NA
AC006504.7	ENSG00000281468	lncRNA	3	0.155165	NA	0.379992	NA	NA	NA	0.68238	0.276865	NA	NA	NA	NA
AC006509.1	ENSG00000224058	processed_pseudogene	3	0.103501	NA	0.0792072	NA	NA	NA	NA	NA	-0.12816	0.739596	NA	NA
AC006509.2	ENSG00000224443	processed_pseudogene	1	Inf	NA	NA	NA	NA	NA	NA	NA	NA	NA	NA	NA
AC006509.3	ENSG00000283502	snRNA	1	NA	NA	NA	NA	NA	NA	NA	NA	-0.10029	0.755928	NA	NA
AC006511.1	ENSG00000206636	misc_RNA	3	Inf	NA	NA	NA	NA	NA	NA	NA	0.26415	0.391589	-0.13887	0.772026
AC006511.2	ENSG00000240739	unprocessed_pseudogene	2	-Inf	NA	-Inf	NA	NA	NA	NA	NA	NA	NA	NA	NA
AC006511.3	ENSG00000255581	processed_pseudogene	2	-0.0216425	NA	-0.941321	NA	NA	NA	NA	NA	NA	NA	NA	NA
AC006511.4	ENSG00000279865	TEC	3	-0.0770004	NA	-0.327012	NA	NA	NA	-0.04181	0.888395	NA	NA	NA	NA
AC006511.5	ENSG00000282080	lncRNA	2	-0.817699	NA	Inf	NA	NA	NA	NA	NA	NA	NA	NA	NA
AC006511.6	ENSG00000284697	lncRNA	6	0.205505	NA	-0.357805	NA	0.00658	0.993256	-0.14018	0.858261	0.1414	0.701772	0.05735	0.939118
AC006511.7	ENSG00000288043	lncRNA	2	-0.155012	NA	NA	NA	NA	NA	0.06637	0.93548	NA	NA	NA	NA
AC006512.1	ENSG00000239701	processed_pseudogene	2	-0.897217	NA	-0.297781	NA	NA	NA	NA	NA	NA	NA	NA	NA
AC006512.2	ENSG00000257078	processed_pseudogene	2	0.47959	NA	Inf	NA	NA	NA	NA	NA	NA	NA	NA	NA
AC006517.1	ENSG00000199912	misc_RNA	3	0.122723	NA	NA	NA	NA	NA	NA	NA	-0.01919	0.966689	-0.04861	0.928922
AC006517.2	ENSG00000201549	misc_RNA	2	NA	NA	NA	NA	NA	NA	NA	NA	-0.03772	0.935945	-0.10042	0.836314
AC006517.3	ENSG00000201663	misc_RNA	3	-Inf	NA	NA	NA	NA	NA	NA	NA	-0.20692	0.317539	0.03204	0.989042
AC006517.4	ENSG00000241828	processed_pseudogene	0	NA	NA	NA	NA	NA	NA	NA	NA	NA	NA	NA	NA
AC006517.5	ENSG00000278459	misc_RNA	1	NA	NA	NA	NA	NA	NA	NA	NA	NA	NA	-0.08077	0.89706
AC006517.6	ENSG00000287713	lncRNA	3	0.274524	NA	-Inf	NA	NA	NA	0.06637	0.93548	NA	NA	NA	NA
AC006518.1	ENSG00000256651	unprocessed_pseudogene	2	-0.0337073	NA	-0.839838	NA	NA	NA	NA	NA	NA	NA	NA	NA
AC006518.2	ENSG00000256682	transcribed_processed_pseudogene	2	0.421675	0.0294055	-0.273805	NA	NA	NA	NA	NA	NA	NA	NA	NA
AC006525.1	ENSG00000287390	lncRNA	2	-0.581393	NA	Inf	NA	NA	NA	NA	NA	NA	NA	NA	NA
AC006529.1	ENSG00000240579	processed_pseudogene	3	-0.12304	NA	0.462314	NA	0.03287	0.922028	NA	NA	NA	NA	NA	NA
AC006530.1	ENSG00000258587	processed_pseudogene	1	-1.71983	NA	NA	NA	NA	NA	NA	NA	NA	NA	NA	NA
AC006538.1	ENSG00000261342	lncRNA	3	0.251181	NA	-0.473439	NA	NA	NA	0.0349	0.973126	NA	NA	NA	NA
AC006538.2	ENSG00000267001	protein_coding	4	NA	NA	NA	NA	-0.14675	0.768935	-0.18044	0.595605	0.03908	0.951399	-0.197	0.70632
AC006538.3	ENSG00000276097	lncRNA	2	-0.909838	NA	-0.252067	NA	NA	NA	NA	NA	NA	NA	NA	NA
AC006538.4	ENSG00000286460	lncRNA	2	-0.755179	NA	0.577554	NA	NA	NA	NA	NA	NA	NA	NA	NA
AC006539.1	ENSG00000240673	processed_pseudogene	3	-0.592832	NA	Inf	NA	-0.08135	0.787128	NA	NA	NA	NA	NA	NA
AC006539.2	ENSG00000268070	processed_pseudogene	2	-0.408396	NA	1.67127	NA	NA	NA	NA	NA	NA	NA	NA	NA
AC006539.3	ENSG00000274033	unprocessed_pseudogene	1	NA	NA	Inf	NA	NA	NA	NA	NA	NA	NA	NA	NA
AC006547.1	ENSG00000236540	lncRNA	3	0.132531	NA	-0.648428	NA	NA	NA	NA	NA	0.01764	0.973528	NA	NA
AC006547.2	ENSG00000243762	lncRNA	1	NA	NA	NA	NA	0.07001	0.881691	NA	NA	NA	NA	NA	NA
AC006547.3	ENSG00000268292	lncRNA	0	NA	NA	NA	NA	NA	NA	NA	NA	NA	NA	NA	NA
AC006547.4	ENSG00000277950	misc_RNA	2	0.277242	NA	-Inf	NA	NA	NA	NA	NA	NA	NA	NA	NA
AC006548.1	ENSG00000225480	processed_pseudogene	0	NA	NA	NA	NA	NA	NA	NA	NA	NA	NA	NA	NA
AC006548.2	ENSG00000270226	processed_pseudogene	1	NA	NA	-Inf	NA	NA	NA	NA	NA	NA	NA	NA	NA
AC006548.3	ENSG00000285045	unprocessed_pseudogene	1	NA	NA	-Inf	NA	NA	NA	NA	NA	NA	NA	NA	NA
AC006557.1	ENSG00000267150	lncRNA	4	0.613126	NA	-0.424814	NA	0.06014	0.944189	0.36819	0.399845	NA	NA	NA	NA
AC006557.2	ENSG00000267324	processed_pseudogene	2	0.631512	NA	Inf	NA	NA	NA	NA	NA	NA	NA	NA	NA
AC006557.3	ENSG00000267356	lncRNA	0	NA	NA	NA	NA	NA	NA	NA	NA	NA	NA	NA	NA
AC006557.4	ENSG00000267756	unprocessed_pseudogene	0	NA	NA	NA	NA	NA	NA	NA	NA	NA	NA	NA	NA
AC006557.5	ENSG00000270469	processed_pseudogene	2	0.175572	NA	0.188777	NA	NA	NA	NA	NA	NA	NA	NA	NA
AC006557.6	ENSG00000279352	TEC	3	-2.11491	NA	Inf	NA	NA	NA	0.00181	0.993451	NA	NA	NA	NA
AC006566.1	ENSG00000273368	lncRNA	2	0.311495	0.200764	0.100119	NA	NA	NA	NA	NA	NA	NA	NA	NA
AC006566.2	ENSG00000286649	lncRNA	2	-0.0367249	0.958608	0.799276	NA	NA	NA	NA	NA	NA	NA	NA	NA
AC006581.1	ENSG00000257105	lncRNA	3	0.267009	NA	-0.448109	NA	NA	NA	NA	NA	0.12412	0.676016	NA	NA
AC006581.2	ENSG00000282022	lncRNA	2	0.28179	NA	0.259262	NA	NA	NA	NA	NA	NA	NA	NA	NA
AC006583.1	ENSG00000206645	misc_RNA	4	0.321563	NA	-Inf	NA	NA	NA	NA	NA	0.31814	0.625188	0.36471	0.652141
AC006600.1	ENSG00000261882	processed_pseudogene	1	NA	NA	NA	NA	NA	NA	-0.0642	0.865247	NA	NA	NA	NA
AC006600.2	ENSG00000279606	TEC	1	0.275334	NA	NA	NA	NA	NA	NA	NA	NA	NA	NA	NA
AC006840.1	ENSG00000279918	TEC	2	Inf	NA	NA	NA	NA	NA	-0.11857	0.865054	NA	NA	NA	NA
AC006924.1	ENSG00000275314	unprocessed_pseudogene	2	-0.510232	NA	1.94001	NA	NA	NA	NA	NA	NA	NA	NA	NA
AC006927.1	ENSG00000255977	processed_pseudogene	2	-0.681841	NA	Inf	NA	NA	NA	NA	NA	NA	NA	NA	NA
AC006927.2	ENSG00000284327	processed_pseudogene	1	NA	NA	NA	NA	NA	NA	NA	NA	NA	NA	-0.23163	0.671675
AC006927.3	ENSG00000284522	processed_pseudogene	1	Inf	NA	NA	NA	NA	NA	NA	NA	NA	NA	NA	NA
AC006927.4	ENSG00000284591	processed_pseudogene	2	0.44117	NA	-Inf	NA	NA	NA	NA	NA	NA	NA	NA	NA
AC006927.5	ENSG00000285142	unprocessed_pseudogene	2	-Inf	NA	-Inf	NA	NA	NA	NA	NA	NA	NA	NA	NA
AC006942.1	ENSG00000269194	lncRNA	2	-0.194103	NA	-0.660055	NA	NA	NA	NA	NA	NA	NA	NA	NA
AC006946.1	ENSG00000235328	processed_pseudogene	2	-1.0392	NA	-1.36099	NA	NA	NA	NA	NA	NA	NA	NA	NA
AC006946.2	ENSG00000273203	lncRNA	3	0.0782521	NA	0.403352	NA	NA	NA	NA	NA	0.12675	0.736183	NA	NA
AC006946.3	ENSG00000273442	lncRNA	2	0.40001	NA	0.245747	NA	NA	NA	NA	NA	NA	NA	NA	NA
AC006947.1	ENSG00000229330	lncRNA	3	-0.592355	NA	-Inf	NA	NA	NA	NA	NA	-0.09084	0.823099	NA	NA
AC006960.1	ENSG00000201432	misc_RNA	4	-1.10469	NA	1.21375	NA	NA	NA	NA	NA	0.09314	0.903374	-0.24689	0.678522
AC006960.2	ENSG00000234457	processed_pseudogene	2	0.335487	NA	0.950879	NA	NA	NA	NA	NA	NA	NA	NA	NA
AC006960.3	ENSG00000237400	lncRNA	3	-2.64917	NA	Inf	NA	NA	NA	NA	NA	-0.01049	0.983421	NA	NA
AC006960.4	ENSG00000260070	lncRNA	3	-0.966257	NA	0.157209	NA	NA	NA	-0.36949	0.498312	NA	NA	NA	NA
AC006963.1	ENSG00000200291	misc_RNA	4	1.28303	NA	0.96078	NA	NA	NA	NA	NA	0.12303	0.818764	-0.60783	0.706436
AC006963.2	ENSG00000279587	TEC	2	-0.463934	NA	1.94338	NA	NA	NA	NA	NA	NA	NA	NA	NA
AC006965.1	ENSG00000224341	processed_pseudogene	3	0.176136	NA	-0.940353	NA	NA	NA	NA	NA	-0.04379	0.934637	NA	NA
AC006967.1	ENSG00000229365	processed_pseudogene	0	NA	NA	NA	NA	NA	NA	NA	NA	NA	NA	NA	NA
AC006967.2	ENSG00000236102	lncRNA	1	NA	NA	NA	NA	NA	NA	NA	NA	0.02913	0.943213	NA	NA
AC006967.3	ENSG00000269446	lncRNA	2	0.112467	NA	2.84124	NA	NA	NA	NA	NA	NA	NA	NA	NA
AC006970.1	ENSG00000230191	processed_pseudogene	2	-Inf	NA	0.0118804	NA	NA	NA	NA	NA	NA	NA	NA	NA
AC006970.2	ENSG00000233028	processed_pseudogene	2	-0.607431	NA	1.109	NA	NA	NA	NA	NA	NA	NA	NA	NA
AC006970.3	ENSG00000285670	lncRNA	0	NA	NA	NA	NA	NA	NA	NA	NA	NA	NA	NA	NA
AC006971.1	ENSG00000218586	processed_pseudogene	3	0.0366464	NA	-0.230217	NA	0.01261	0.971716	NA	NA	NA	NA	NA	NA
AC006972.1	ENSG00000285666	lncRNA	1	-0.224746	NA	NA	NA	NA	NA	NA	NA	NA	NA	NA	NA
AC006974.1	ENSG00000283504	lncRNA	2	0.128784	NA	0.77596	NA	NA	NA	NA	NA	NA	NA	NA	NA
AC006974.2	ENSG00000283648	lncRNA	3	-0.627194	NA	-0.590322	NA	NA	NA	NA	NA	-0.0743	0.856128	NA	NA
AC006978.1	ENSG00000235859	processed_pseudogene	5	0.292147	0.00407872	0.0891618	0.931689	0.42227	0.410113	0.47629	0.00560101	0.38393	0.61762	NA	NA
AC006978.2	ENSG00000281593	protein_coding	2	-0.250502	NA	-0.797985	NA	NA	NA	NA	NA	NA	NA	NA	NA
AC006983.1	ENSG00000251925	snoRNA	2	NA	NA	NA	NA	NA	NA	NA	NA	0.12407	0.678476	-0.11635	0.813818
AC006986.1	ENSG00000274445	processed_pseudogene	0	NA	NA	NA	NA	NA	NA	NA	NA	NA	NA	NA	NA
AC006987.1	ENSG00000278478	processed_pseudogene	0	NA	NA	NA	NA	NA	NA	NA	NA	NA	NA	NA	NA
AC006989.1	ENSG00000224518	processed_pseudogene	2	0.3185	NA	-0.227696	NA	NA	NA	NA	NA	NA	NA	NA	NA
AC006994.1	ENSG00000231063	processed_pseudogene	2	0.473534	0.000648922	-0.356374	NA	NA	NA	NA	NA	NA	NA	NA	NA
AC006994.2	ENSG00000279317	lncRNA	6	0.408466	NA	-0.25528	NA	0.15222	0.703869	-0.24403	0.520908	-0.03298	0.956643	-0.04714	0.935793
AC007000.1	ENSG00000201959	misc_RNA	1	NA	NA	NA	NA	NA	NA	NA	NA	0.32583	0.578873	NA	NA
AC007000.2	ENSG00000213542	processed_pseudogene	3	0.385414	NA	0.65395	NA	0.00927	0.976333	NA	NA	NA	NA	NA	NA
AC007000.3	ENSG00000225726	processed_pseudogene	2	0.187289	NA	0.419375	NA	NA	NA	NA	NA	NA	NA	NA	NA
AC007000.4	ENSG00000259628	lncRNA	3	-0.325409	NA	-0.00656247	NA	NA	NA	NA	NA	0.08508	0.770737	NA	NA
AC007001.1	ENSG00000267055	lncRNA	0	NA	NA	NA	NA	NA	NA	NA	NA	NA	NA	NA	NA
AC007003.1	ENSG00000231183	lncRNA	1	NA	NA	NA	NA	NA	NA	NA	NA	0.00682	0.991846	NA	NA
AC007009.1	ENSG00000244239	lncRNA	2	NA	NA	NA	NA	-0.15991	0.717624	-0.1974	0.567628	NA	NA	NA	NA
AC007012.1	ENSG00000259963	processed_pseudogene	0	NA	NA	NA	NA	NA	NA	NA	NA	NA	NA	NA	NA
AC007012.2	ENSG00000278975	TEC	4	-Inf	NA	NA	NA	0.01241	0.98901	-0.23619	0.724352	NA	NA	0.03116	0.957708
AC007014.1	ENSG00000262020	lncRNA	2	-0.137186	NA	-0.931052	NA	NA	NA	NA	NA	NA	NA	NA	NA
AC007014.2	ENSG00000274038	lncRNA	2	0.593968	NA	0.608569	NA	NA	NA	NA	NA	NA	NA	NA	NA
AC007016.1	ENSG00000249930	processed_pseudogene	2	0.10107	NA	-1.5255	NA	NA	NA	NA	NA	NA	NA	NA	NA
AC007021.1	ENSG00000206862	misc_RNA	4	-0.506884	NA	Inf	NA	NA	NA	NA	NA	0.00092	0.999728	-0.15554	0.761286
AC007027.1	ENSG00000274118	misc_RNA	1	NA	NA	NA	NA	NA	NA	NA	NA	NA	NA	-0.15283	0.763787
AC007029.1	ENSG00000201774	misc_RNA	2	0.0299406	NA	NA	NA	NA	NA	NA	NA	0.14791	0.713895	NA	NA
AC007029.2	ENSG00000271185	lncRNA	2	-0.909034	NA	2.05531	NA	NA	NA	NA	NA	NA	NA	NA	NA
AC007032.1	ENSG00000273320	lncRNA	2	0.836735	NA	1.61232	NA	NA	NA	NA	NA	NA	NA	NA	NA
AC007036.1	ENSG00000227017	lncRNA	3	-0.00495181	NA	0.366865	NA	NA	NA	NA	NA	-0.07141	0.897093	NA	NA
AC007036.2	ENSG00000230751	lncRNA	3	-0.425923	NA	-0.0300433	NA	NA	NA	NA	NA	0.43611	0.211719	NA	NA
AC007036.3	ENSG00000251660	lncRNA	2	NA	NA	NA	NA	0.05421	0.940294	0.36344	0.133753	NA	NA	NA	NA
AC007036.4	ENSG00000283618	sRNA	1	Inf	NA	NA	NA	NA	NA	NA	NA	NA	NA	NA	NA
AC007036.5	ENSG00000286847	lncRNA	2	-0.00600728	NA	-1.09741	NA	NA	NA	NA	NA	NA	NA	NA	NA
AC007038.1	ENSG00000272807	lncRNA	2	0.166171	0.739481	0.336814	NA	NA	NA	NA	NA	NA	NA	NA	NA
AC007040.1	ENSG00000228384	lncRNA	3	-0.279283	NA	-0.105582	NA	NA	NA	NA	NA	-0.01977	0.978357	NA	NA
AC007040.2	ENSG00000258881	protein_coding	5	-0.217874	NA	1.67195	NA	-0.41181	0.45023	NA	NA	0.00951	0.985293	0.11401	0.822939
AC007040.3	ENSG00000277764	misc_RNA	2	-0.538683	NA	Inf	NA	NA	NA	NA	NA	NA	NA	NA	NA
AC007041.1	ENSG00000235411	processed_pseudogene	3	0.0764904	0.649919	0.235445	NA	-0.04059	0.917687	NA	NA	NA	NA	NA	NA
AC007064.1	ENSG00000237358	processed_pseudogene	1	Inf	NA	NA	NA	NA	NA	NA	NA	NA	NA	NA	NA
AC007064.2	ENSG00000237689	lncRNA	2	-0.381924	NA	NA	NA	NA	NA	NA	NA	0.17717	0.758228	NA	NA
AC007064.3	ENSG00000237835	processed_pseudogene	0	NA	NA	NA	NA	NA	NA	NA	NA	NA	NA	NA	NA
AC007064.4	ENSG00000283535	unprocessed_pseudogene	0	NA	NA	NA	NA	NA	NA	NA	NA	NA	NA	NA	NA
AC007066.1	ENSG00000213216	processed_pseudogene	4	0.212615	0.453678	-0.375584	NA	0.02534	0.935309	NA	NA	NA	NA	0.31674	0.643724
AC007066.2	ENSG00000261094	lncRNA	4	0.239503	0.423967	0.452776	NA	0.01272	0.992737	-0.40795	0.427368	NA	NA	NA	NA
AC007066.3	ENSG00000286718	lncRNA	2	0.180749	NA	-Inf	NA	NA	NA	NA	NA	NA	NA	NA	NA
AC007068.1	ENSG00000213443	processed_pseudogene	3	NA	NA	NA	NA	0.10812	0.707856	0.01156	0.942281	NA	NA	-0.10573	0.868554
AC007091.1	ENSG00000223838	lncRNA	3	-0.202506	NA	0.104896	NA	NA	NA	NA	NA	-0.02711	0.950953	NA	NA
AC007092.1	ENSG00000285673	lncRNA	2	-0.11655	NA	NA	NA	NA	NA	-0.99027	0.0731864	NA	NA	NA	NA
AC007098.1	ENSG00000231609	lncRNA	3	-0.00526682	NA	0.25141	NA	NA	NA	NA	NA	-0.25438	0.486542	NA	NA
AC007098.2	ENSG00000237162	processed_pseudogene	2	0.434125	NA	1.76153	NA	NA	NA	NA	NA	NA	NA	NA	NA
AC007099.1	ENSG00000231172	lncRNA	4	0.528268	NA	-0.269177	NA	NA	NA	-0.25578	0.217271	-0.07682	0.870609	NA	NA
AC007099.2	ENSG00000237293	lncRNA	1	NA	NA	NA	NA	NA	NA	NA	NA	-0.08124	0.842755	NA	NA
AC007099.3	ENSG00000238410	snoRNA	3	Inf	NA	Inf	NA	NA	NA	NA	NA	0.02674	0.964862	NA	NA
AC007100.1	ENSG00000271955	lncRNA	2	-0.232363	NA	-Inf	NA	NA	NA	NA	NA	NA	NA	NA	NA
AC007100.2	ENSG00000286604	lncRNA	2	-Inf	NA	-Inf	NA	NA	NA	NA	NA	NA	NA	NA	NA
AC007106.1	ENSG00000251410	lncRNA	3	-0.0772041	NA	-0.93405	NA	NA	NA	NA	NA	0.00581	0.987032	NA	NA
AC007106.2	ENSG00000287389	lncRNA	1	1.0455	NA	NA	NA	NA	NA	NA	NA	NA	NA	NA	NA
AC007114.1	ENSG00000263004	lncRNA	3	0.00260478	0.978732	-0.0378862	0.887778	NA	NA	NA	NA	-0.03687	0.933092	NA	NA
AC007114.2	ENSG00000263089	lncRNA	4	-0.0610656	0.852435	0.119047	0.850405	-0.24287	0.577598	-0.3402	0.143065	NA	NA	NA	NA
AC007115.1	ENSG00000258148	processed_pseudogene	1	0.926572	NA	NA	NA	NA	NA	NA	NA	NA	NA	NA	NA
AC007126.1	ENSG00000250497	lncRNA	3	0.113327	NA	-0.366271	NA	NA	NA	NA	NA	0.11084	0.811649	NA	NA
AC007128.1	ENSG00000229970	lncRNA	5	Inf	NA	1.93044	NA	-0.15991	0.717624	-0.1974	0.567628	-0.00961	0.986071	NA	NA
AC007128.2	ENSG00000272328	lncRNA	0	NA	NA	NA	NA	NA	NA	NA	NA	NA	NA	NA	NA
AC007130.1	ENSG00000286478	lncRNA	3	0.148694	0.535141	0.534715	NA	NA	NA	NA	NA	-0.04757	0.925299	NA	NA
AC007132.1	ENSG00000285611	lncRNA	1	Inf	NA	NA	NA	NA	NA	NA	NA	NA	NA	NA	NA
AC007136.1	ENSG00000267180	transcribed_processed_pseudogene	0	NA	NA	NA	NA	NA	NA	NA	NA	NA	NA	NA	NA
AC007151.1	ENSG00000262516	processed_pseudogene	2	0.152982	0.731281	0.249009	NA	NA	NA	NA	NA	NA	NA	NA	NA
AC007159.1	ENSG00000261146	lncRNA	2	1.10219	NA	-Inf	NA	NA	NA	NA	NA	NA	NA	NA	NA
AC007160.1	ENSG00000176043	processed_pseudogene	2	1.56943	NA	NA	NA	NA	NA	NA	NA	NA	NA	-0.10306	0.846811
AC007161.1	ENSG00000234718	transcribed_processed_pseudogene	4	0.434098	0.0353027	0.674302	NA	-0.03786	0.94579	NA	NA	-0.14177	0.703087	NA	NA
AC007161.2	ENSG00000270314	processed_pseudogene	2	0.380597	0.0725453	-0.304533	NA	NA	NA	NA	NA	NA	NA	NA	NA
AC007161.3	ENSG00000283549	lncRNA	1	NA	NA	NA	NA	NA	NA	0.35224	0.593281	NA	NA	NA	NA
AC007179.1	ENSG00000231815	lncRNA	3	-0.319646	NA	NA	NA	0.09245	0.90332	NA	NA	0.0467	0.876146	NA	NA
AC007179.2	ENSG00000233891	lncRNA	2	0.283312	NA	NA	NA	0.16897	0.823463	NA	NA	NA	NA	NA	NA
AC007179.3	ENSG00000270447	processed_pseudogene	0	NA	NA	NA	NA	NA	NA	NA	NA	NA	NA	NA	NA
AC007182.1	ENSG00000224721	lncRNA	3	0.456769	NA	Inf	NA	NA	NA	NA	NA	-0.29308	0.0670778	NA	NA
AC007182.2	ENSG00000242951	processed_pseudogene	2	-0.000830309	0.979476	-0.029149	NA	NA	NA	NA	NA	NA	NA	NA	NA
AC007182.3	ENSG00000280494	miRNA	1	NA	NA	NA	NA	NA	NA	NA	NA	0.21586	0.847104	NA	NA
AC007191.1	ENSG00000279407	TEC	2	-0.00998482	0.963389	-0.215687	0.886111	NA	NA	NA	NA	NA	NA	NA	NA
AC007192.1	ENSG00000268173	protein_coding	5	Inf	NA	NA	NA	0.10543	0.844267	0.29305	0.0601875	0.09197	0.766659	0.36719	0.769064
AC007192.2	ENSG00000269145	lncRNA	0	NA	NA	NA	NA	NA	NA	NA	NA	NA	NA	NA	NA
AC007193.1	ENSG00000268810	lncRNA	0	NA	NA	NA	NA	NA	NA	NA	NA	NA	NA	NA	NA
AC007193.2	ENSG00000269124	lncRNA	2	0.391241	NA	-0.730223	NA	NA	NA	NA	NA	NA	NA	NA	NA
AC007193.3	ENSG00000269151	lncRNA	0	NA	NA	NA	NA	NA	NA	NA	NA	NA	NA	NA	NA
AC007204.1	ENSG00000273791	unprocessed_pseudogene	2	-0.140788	NA	Inf	NA	NA	NA	NA	NA	NA	NA	NA	NA
AC007204.2	ENSG00000274800	unprocessed_pseudogene	2	Inf	NA	Inf	NA	NA	NA	NA	NA	NA	NA	NA	NA
AC007207.1	ENSG00000242444	transcribed_processed_pseudogene	2	-2.92958	NA	-Inf	NA	NA	NA	NA	NA	NA	NA	NA	NA
AC007215.1	ENSG00000242329	processed_pseudogene	2	0.776892	NA	-Inf	NA	NA	NA	NA	NA	NA	NA	NA	NA
AC007216.1	ENSG00000260488	lncRNA	2	0.469387	NA	-2.00276	NA	NA	NA	NA	NA	NA	NA	NA	NA
AC007216.2	ENSG00000261216	lncRNA	2	0.441454	NA	1.92532	NA	NA	NA	NA	NA	NA	NA	NA	NA
AC007216.3	ENSG00000261560	lncRNA	2	-0.113547	0.829321	1.1186	NA	NA	NA	NA	NA	NA	NA	NA	NA
AC007216.4	ENSG00000263307	lncRNA	2	-0.028684	NA	-1.1733	NA	NA	NA	NA	NA	NA	NA	NA	NA
AC007216.5	ENSG00000277458	unprocessed_pseudogene	0	NA	NA	NA	NA	NA	NA	NA	NA	NA	NA	NA	NA
AC007218.1	ENSG00000260362	lncRNA	1	-Inf	NA	NA	NA	NA	NA	NA	NA	NA	NA	NA	NA
AC007218.2	ENSG00000283221	lncRNA	2	-Inf	NA	Inf	NA	NA	NA	NA	NA	NA	NA	NA	NA
AC007218.3	ENSG00000287830	lncRNA	1	-2.0708	NA	NA	NA	NA	NA	NA	NA	NA	NA	NA	NA
AC007220.1	ENSG00000263033	lncRNA	3	0.793016	NA	0.720729	NA	NA	NA	NA	NA	0.07086	0.879557	NA	NA
AC007220.2	ENSG00000287121	lncRNA	2	-0.632309	NA	0.0380632	NA	NA	NA	NA	NA	NA	NA	NA	NA
AC007221.1	ENSG00000283003	lncRNA	2	0.199353	NA	0.641917	NA	NA	NA	NA	NA	NA	NA	NA	NA
AC007222.1	ENSG00000283584	snoRNA	3	0.828575	NA	0.0537018	NA	NA	NA	NA	NA	0.47943	0.413067	NA	NA
AC007222.2	ENSG00000287340	lncRNA	2	0.526558	NA	0.283815	NA	NA	NA	NA	NA	NA	NA	NA	NA
AC007223.1	ENSG00000260835	lncRNA	1	-Inf	NA	NA	NA	NA	NA	NA	NA	NA	NA	NA	NA
AC007224.1	ENSG00000260764	processed_pseudogene	2	0.448888	NA	-Inf	NA	NA	NA	NA	NA	NA	NA	NA	NA
AC007224.2	ENSG00000279357	TEC	2	-0.652334	NA	0.349821	NA	NA	NA	NA	NA	NA	NA	NA	NA
AC007225.1	ENSG00000260782	processed_pseudogene	2	0.117955	NA	0.223931	NA	NA	NA	NA	NA	NA	NA	NA	NA
AC007225.2	ENSG00000261725	processed_pseudogene	1	-Inf	NA	NA	NA	NA	NA	NA	NA	NA	NA	NA	NA
AC007229.1	ENSG00000267544	processed_pseudogene	4	-0.0732483	0.805939	-0.266948	0.629637	-0.15887	0.510458	-0.06938	0.758188	NA	NA	NA	NA
AC007237.1	ENSG00000226230	processed_pseudogene	0	NA	NA	NA	NA	NA	NA	NA	NA	NA	NA	NA	NA
AC007238.1	ENSG00000231043	processed_pseudogene	4	0.00889233	0.957458	0.247438	0.705709	0.07601	0.773893	NA	NA	NA	NA	0.0376	0.967605
AC007240.1	ENSG00000206647	snoRNA	3	-0.0914976	NA	NA	NA	NA	NA	NA	NA	0.15914	0.659734	0.01843	0.983214
AC007240.2	ENSG00000206898	snoRNA	4	-Inf	NA	Inf	NA	NA	NA	NA	NA	-0.05538	0.97586	-0.26725	0.745189
AC007240.3	ENSG00000285872	lncRNA	2	-0.800153	NA	1.3437	NA	NA	NA	NA	NA	NA	NA	NA	NA
AC007241.1	ENSG00000278391	misc_RNA	0	NA	NA	NA	NA	NA	NA	NA	NA	NA	NA	NA	NA
AC007241.2	ENSG00000282909	transcribed_unprocessed_pseudogene	2	NA	NA	NA	NA	NA	NA	NA	NA	-0.07993	0.818534	-0.10123	0.837408
AC007242.1	ENSG00000202137	misc_RNA	1	-1.44699	NA	NA	NA	NA	NA	NA	NA	NA	NA	NA	NA
AC007244.1	ENSG00000286265	protein_coding	5	-0.193847	NA	0.303816	NA	-0.3042	0.184402	0.09619	0.880859	NA	NA	-0.33157	0.642109
AC007250.1	ENSG00000273063	lncRNA	1	Inf	NA	NA	NA	NA	NA	NA	NA	NA	NA	NA	NA
AC007253.1	ENSG00000235653	processed_pseudogene	1	1.9683	NA	NA	NA	NA	NA	NA	NA	NA	NA	NA	NA
AC007255.1	ENSG00000223813	lncRNA	4	-0.0953999	NA	-1.18122	NA	NA	NA	-0.17104	0.708691	0.23431	0.369062	NA	NA
AC007255.2	ENSG00000270196	processed_pseudogene	2	0.198182	NA	-0.565331	NA	NA	NA	NA	NA	NA	NA	NA	NA
AC007256.1	ENSG00000213090	processed_pseudogene	2	-0.115379	0.516902	-0.0459938	NA	NA	NA	NA	NA	NA	NA	NA	NA
AC007262.1	ENSG00000271656	processed_pseudogene	2	1.10664	NA	-0.174151	NA	NA	NA	NA	NA	NA	NA	NA	NA
AC007262.2	ENSG00000284959	lncRNA	3	-0.263523	0.167165	-0.271821	NA	NA	NA	NA	NA	-0.37361	0.306907	NA	NA
AC007269.1	ENSG00000287184	lncRNA	2	-0.43712	NA	-0.381167	NA	NA	NA	NA	NA	NA	NA	NA	NA
AC007271.1	ENSG00000287771	lncRNA	3	-1.02403	NA	3.02563	NA	NA	NA	NA	NA	-0.06122	0.921442	NA	NA
AC007272.1	ENSG00000232719	lncRNA	3	-0.0225068	NA	0.00427267	NA	NA	NA	NA	NA	-0.06276	0.834954	NA	NA
AC007272.2	ENSG00000273975	misc_RNA	3	-0.399262	NA	Inf	NA	NA	NA	NA	NA	NA	NA	-0.19082	0.750649
AC007274.1	ENSG00000223422	unprocessed_pseudogene	1	Inf	NA	NA	NA	NA	NA	NA	NA	NA	NA	NA	NA
AC007274.2	ENSG00000236690	unprocessed_pseudogene	0	NA	NA	NA	NA	NA	NA	NA	NA	NA	NA	NA	NA
AC007274.3	ENSG00000275280	processed_pseudogene	0	NA	NA	NA	NA	NA	NA	NA	NA	NA	NA	NA	NA
AC007275.1	ENSG00000278854	processed_pseudogene	0	NA	NA	NA	NA	NA	NA	NA	NA	NA	NA	NA	NA
AC007277.1	ENSG00000213981	lncRNA	3	-0.478967	NA	-0.0757347	NA	NA	NA	NA	NA	-0.02015	0.962388	NA	NA
AC007277.2	ENSG00000275414	misc_RNA	0	NA	NA	NA	NA	NA	NA	NA	NA	NA	NA	NA	NA
AC007278.1	ENSG00000234389	lncRNA	3	-1.27845	NA	0.902744	NA	NA	NA	NA	NA	0.15371	0.712328	NA	NA
AC007278.2	ENSG00000236525	lncRNA	3	-1.95665	NA	Inf	NA	NA	NA	NA	NA	0.08534	0.80813	NA	NA
AC007279.1	ENSG00000230799	processed_pseudogene	2	0.285832	NA	0.378376	NA	NA	NA	NA	NA	NA	NA	NA	NA
AC007279.2	ENSG00000287133	lncRNA	4	-0.583749	NA	-0.157437	NA	NA	NA	NA	NA	0.2172	0.794657	-0.00326	0.996719
AC007283.1	ENSG00000234431	lncRNA	0	NA	NA	NA	NA	NA	NA	NA	NA	NA	NA	NA	NA
AC007283.2	ENSG00000235579	processed_pseudogene	2	-0.000603755	0.940886	-0.0487145	NA	NA	NA	NA	NA	NA	NA	NA	NA
AC007284.1	ENSG00000251996	misc_RNA	3	-2.42055	NA	NA	NA	NA	NA	NA	NA	0.16089	0.626034	-0.06133	0.9342
AC007285.1	ENSG00000227014	lncRNA	3	-0.0509476	NA	0.660167	NA	NA	NA	NA	NA	-0.08077	0.798718	NA	NA
AC007285.2	ENSG00000231519	lncRNA	3	0.407252	NA	0.000244666	NA	NA	NA	NA	NA	0.04355	0.946926	NA	NA
AC007292.1	ENSG00000267980	lncRNA	2	0.0296178	NA	0.322829	NA	NA	NA	NA	NA	NA	NA	NA	NA
AC007292.2	ENSG00000269318	lncRNA	4	-0.051545	NA	1.19223	NA	0.24745	0.535374	-0.03634	0.932167	NA	NA	NA	NA
AC007292.3	ENSG00000269807	lncRNA	2	0.0652783	NA	-1.11507	NA	NA	NA	NA	NA	NA	NA	NA	NA
AC007298.1	ENSG00000257715	lncRNA	3	-0.229137	NA	0.798648	NA	NA	NA	NA	NA	-0.03196	0.965624	NA	NA
AC007298.2	ENSG00000257878	lncRNA	3	-0.0342619	NA	-0.445697	NA	NA	NA	NA	NA	-0.04599	0.899566	NA	NA
AC007308.1	ENSG00000272600	lncRNA	0	NA	NA	NA	NA	NA	NA	NA	NA	NA	NA	NA	NA
AC007312.1	ENSG00000224946	processed_pseudogene	2	0.072167	NA	0.233498	NA	NA	NA	NA	NA	NA	NA	NA	NA
AC007314.1	ENSG00000234818	lncRNA	3	-0.236991	NA	-0.935463	NA	NA	NA	NA	NA	-0.07257	0.836053	NA	NA
AC007317.1	ENSG00000285898	lncRNA	2	0.308281	NA	0.803705	NA	NA	NA	NA	NA	NA	NA	NA	NA
AC007317.2	ENSG00000287468	lncRNA	2	0.42028	NA	Inf	NA	NA	NA	NA	NA	NA	NA	NA	NA
AC007318.1	ENSG00000172974	processed_pseudogene	5	-0.18796	0.00974032	-0.267446	0.143763	-0.13513	0.674629	-0.30518	0.00051122	NA	NA	-0.19045	0.779336
AC007318.2	ENSG00000272025	snoRNA	2	NA	NA	NA	NA	NA	NA	NA	NA	0.03408	0.928565	-0.16576	0.767615
AC007318.3	ENSG00000273763	transcribed_processed_pseudogene	2	0.176908	NA	0.0199504	NA	NA	NA	NA	NA	NA	NA	NA	NA
AC007319.1	ENSG00000224063	lncRNA	3	-0.236011	0.12371	0.267026	NA	NA	NA	NA	NA	-0.00395	0.994734	NA	NA
AC007322.1	ENSG00000227444	unprocessed_pseudogene	0	NA	NA	NA	NA	NA	NA	NA	NA	NA	NA	NA	NA
AC007322.2	ENSG00000229725	unprocessed_pseudogene	0	NA	NA	NA	NA	NA	NA	NA	NA	NA	NA	NA	NA
AC007322.3	ENSG00000237968	unprocessed_pseudogene	0	NA	NA	NA	NA	NA	NA	NA	NA	NA	NA	NA	NA
AC007322.4	ENSG00000251618	unprocessed_pseudogene	0	NA	NA	NA	NA	NA	NA	NA	NA	NA	NA	NA	NA
AC007325.1	ENSG00000276017	protein_coding	4	Inf	NA	NA	NA	0.00988	0.988905	NA	NA	0.1688	0.602119	0.09489	0.97368
AC007325.2	ENSG00000277196	protein_coding	6	0.274019	0.379561	0.0699204	0.901699	-0.64125	0.298462	-0.22704	0.493592	0.19197	0.792183	-0.41343	0.615173
AC007325.3	ENSG00000278573	pseudogene	3	NA	NA	NA	NA	-0.03511	0.928219	0.03045	0.932837	NA	NA	-0.12538	0.808483
AC007325.4	ENSG00000278817	protein_coding	5	-0.449008	1.34e-05	-0.369435	0.236353	-0.33417	0.177796	-0.13199	0.254449	NA	NA	-0.32577	0.652141
AC007326.1	ENSG00000271275	processed_pseudogene	1	-Inf	NA	NA	NA	NA	NA	NA	NA	NA	NA	NA	NA
AC007326.2	ENSG00000280418	lncRNA	1	NA	NA	Inf	NA	NA	NA	NA	NA	NA	NA	NA	NA
AC007326.3	ENSG00000283583	unprocessed_pseudogene	1	2.24998	NA	NA	NA	NA	NA	NA	NA	NA	NA	NA	NA
AC007326.4	ENSG00000283809	protein_coding	2	NA	NA	NA	NA	NA	NA	NA	NA	-0.28658	0.720547	-0.32577	0.652141
AC007326.5	ENSG00000284294	lncRNA	2	-Inf	NA	NA	NA	NA	NA	NA	NA	-0.28658	0.720547	NA	NA
AC007327.1	ENSG00000228770	processed_pseudogene	2	-0.0436708	NA	0.322638	NA	NA	NA	NA	NA	NA	NA	NA	NA
AC007327.2	ENSG00000229679	lncRNA	3	0.261589	NA	0.454155	NA	NA	NA	NA	NA	0.09175	0.832845	NA	NA
AC007333.1	ENSG00000260478	lncRNA	1	NA	NA	Inf	NA	NA	NA	NA	NA	NA	NA	NA	NA
AC007333.2	ENSG00000260975	lncRNA	1	Inf	NA	NA	NA	NA	NA	NA	NA	NA	NA	NA	NA
AC007336.1	ENSG00000261997	lncRNA	2	-0.285793	0.438757	0.547598	NA	NA	NA	NA	NA	NA	NA	NA	NA
AC007336.2	ENSG00000274508	lncRNA	2	-1.66383	NA	0.523273	NA	NA	NA	NA	NA	NA	NA	NA	NA
AC007336.3	ENSG00000279030	TEC	3	0.0322843	NA	-0.315856	NA	NA	NA	-0.40973	0.376387	NA	NA	NA	NA
AC007342.1	ENSG00000259926	lncRNA	2	-0.224469	NA	-0.0245268	NA	NA	NA	NA	NA	NA	NA	NA	NA
AC007342.2	ENSG00000259962	unprocessed_pseudogene	2	-Inf	NA	Inf	NA	NA	NA	NA	NA	NA	NA	NA	NA
AC007342.3	ENSG00000260078	transcribed_unprocessed_pseudogene	4	-1.47031	NA	0.817579	NA	-0.17864	0.636318	NA	NA	-0.13619	0.707889	NA	NA
AC007342.4	ENSG00000261804	lncRNA	3	-1.66664	NA	0.303816	NA	NA	NA	NA	NA	0.01416	0.976613	NA	NA
AC007342.5	ENSG00000262714	lncRNA	3	-0.579139	NA	-2.07615	NA	NA	NA	0.05758	0.927772	NA	NA	NA	NA
AC007342.6	ENSG00000279344	TEC	2	0.272019	0.168969	0.348372	NA	NA	NA	NA	NA	NA	NA	NA	NA
AC007342.7	ENSG00000279722	TEC	2	0.140163	0.272032	-0.0968815	0.652642	NA	NA	NA	NA	NA	NA	NA	NA
AC007342.8	ENSG00000279741	TEC	2	0.395457	NA	-1.19456	NA	NA	NA	NA	NA	NA	NA	NA	NA
AC007342.9	ENSG00000280027	TEC	2	-1.30015	NA	0.745836	NA	NA	NA	NA	NA	NA	NA	NA	NA
AC007343.1	ENSG00000286845	lncRNA	0	NA	NA	NA	NA	NA	NA	NA	NA	NA	NA	NA	NA
AC007344.1	ENSG00000260850	lncRNA	2	NA	NA	NA	NA	0.0087	0.990569	NA	NA	-0.13446	0.677731	NA	NA
AC007346.1	ENSG00000260258	transcribed_processed_pseudogene	2	0.00507188	NA	Inf	NA	NA	NA	NA	NA	NA	NA	NA	NA
AC007346.2	ENSG00000260939	processed_pseudogene	2	Inf	NA	Inf	NA	NA	NA	NA	NA	NA	NA	NA	NA
AC007347.1	ENSG00000261049	lncRNA	2	0.474835	NA	-0.0615189	NA	NA	NA	NA	NA	NA	NA	NA	NA
AC007347.2	ENSG00000280454	pseudogene	0	NA	NA	NA	NA	NA	NA	NA	NA	NA	NA	NA	NA
AC007349.1	ENSG00000229424	lncRNA	3	1.07011	NA	0.0991889	NA	NA	NA	NA	NA	-0.00255	0.995514	NA	NA
AC007349.2	ENSG00000230831	lncRNA	3	-0.69406	NA	2.21375	NA	NA	NA	NA	NA	-0.07028	0.838832	NA	NA
AC007349.3	ENSG00000235728	lncRNA	3	-0.537374	NA	NA	NA	NA	NA	0.03589	0.967234	-0.06548	0.796052	NA	NA
AC007349.4	ENSG00000272984	lncRNA	2	2.3608	NA	-Inf	NA	NA	NA	NA	NA	NA	NA	NA	NA
AC007350.1	ENSG00000286300	lncRNA	2	0.053784	NA	0.336363	NA	NA	NA	NA	NA	NA	NA	NA	NA
AC007351.1	ENSG00000273570	misc_RNA	0	NA	NA	NA	NA	NA	NA	NA	NA	NA	NA	NA	NA
AC007351.2	ENSG00000273942	misc_RNA	0	NA	NA	NA	NA	NA	NA	NA	NA	NA	NA	NA	NA
AC007351.3	ENSG00000274230	misc_RNA	0	NA	NA	NA	NA	NA	NA	NA	NA	NA	NA	NA	NA
AC007351.4	ENSG00000275231	misc_RNA	0	NA	NA	NA	NA	NA	NA	NA	NA	NA	NA	NA	NA
AC007359.1	ENSG00000236951	lncRNA	2	NA	NA	NA	NA	NA	NA	0.06956	0.938015	0.20322	0.509391	NA	NA
AC007362.1	ENSG00000225216	lncRNA	3	-0.218403	NA	-0.543107	NA	NA	NA	NA	NA	-0.00108	0.998749	NA	NA
AC007363.1	ENSG00000270677	processed_pseudogene	2	1.81374	NA	Inf	NA	NA	NA	NA	NA	NA	NA	NA	NA
AC007365.1	ENSG00000226756	lncRNA	4	0.242547	NA	-0.0588582	NA	NA	NA	-0.12214	0.547238	-0.12769	0.772791	NA	NA
AC007365.2	ENSG00000227791	processed_pseudogene	2	-0.10902	NA	-0.703746	NA	NA	NA	NA	NA	NA	NA	NA	NA
AC007368.1	ENSG00000255595	lncRNA	4	-0.138128	NA	-1.93405	NA	NA	NA	-0.05973	0.846239	0.03569	0.919526	NA	NA
AC007370.1	ENSG00000250098	lncRNA	3	0.23454	NA	-1.20927	NA	NA	NA	NA	NA	0.07924	0.812279	NA	NA
AC007370.2	ENSG00000250371	lncRNA	3	-0.0593364	NA	1.6209	NA	NA	NA	NA	NA	-0.04685	0.92119	NA	NA
AC007375.1	ENSG00000201384	snoRNA	3	NA	NA	Inf	NA	NA	NA	NA	NA	0.24776	0.432705	-0.1079	0.853396
AC007375.2	ENSG00000259164	protein_coding	0	NA	NA	NA	NA	NA	NA	NA	NA	NA	NA	NA	NA
AC007375.3	ENSG00000269883	lncRNA	2	4.04776	NA	0.698523	NA	NA	NA	NA	NA	NA	NA	NA	NA
AC007376.1	ENSG00000258566	processed_pseudogene	2	-1.48642	NA	Inf	NA	NA	NA	NA	NA	NA	NA	NA	NA
AC007376.2	ENSG00000258569	lncRNA	3	-0.0417158	NA	-0.0549534	NA	NA	NA	NA	NA	0.01504	0.97586	NA	NA
AC007378.1	ENSG00000273090	lncRNA	2	-0.127085	NA	-0.119422	NA	NA	NA	NA	NA	NA	NA	NA	NA
AC007381.1	ENSG00000228590	lncRNA	3	-0.766435	NA	Inf	NA	NA	NA	NA	NA	0.04948	0.925722	NA	NA
AC007381.2	ENSG00000287640	lncRNA	3	-0.513943	NA	NA	NA	NA	NA	NA	NA	0.43076	0.329	-0.41042	0.571671
AC007382.1	ENSG00000279519	TEC	2	NA	NA	NA	NA	0.19526	0.587781	0.0433	0.804076	NA	NA	NA	NA
AC007383.1	ENSG00000159186	processed_pseudogene	2	1.28873	NA	-0.227696	NA	NA	NA	NA	NA	NA	NA	NA	NA
AC007383.2	ENSG00000227946	lncRNA	4	0.164697	0.501306	0.108941	NA	NA	NA	0.09377	0.502914	-0.17108	0.785981	NA	NA
AC007383.3	ENSG00000231955	lncRNA	1	NA	NA	NA	NA	NA	NA	NA	NA	0.05448	0.856912	NA	NA
AC007383.4	ENSG00000277502	misc_RNA	2	NA	NA	NA	NA	NA	NA	NA	NA	0.17305	0.723106	-0.10678	0.876113
AC007383.5	ENSG00000281780	snoRNA	4	2.10837	NA	0.300425	NA	NA	NA	NA	NA	0.30772	0.398655	-0.10678	0.876113
AC007384.1	ENSG00000237513	lncRNA	3	0.108757	0.687599	0.273688	NA	NA	NA	NA	NA	0.19986	0.622349	NA	NA
AC007386.1	ENSG00000227394	processed_pseudogene	2	0.241944	NA	-0.0168338	NA	NA	NA	NA	NA	NA	NA	NA	NA
AC007387.1	ENSG00000224646	processed_pseudogene	2	-0.776009	NA	0.246893	NA	NA	NA	NA	NA	NA	NA	NA	NA
AC007387.2	ENSG00000286739	lncRNA	2	-0.43177	NA	-1.08583	NA	NA	NA	NA	NA	NA	NA	NA	NA
AC007387.3	ENSG00000287687	lncRNA	3	-1.21554	NA	-0.435784	NA	NA	NA	NA	NA	0.00868	0.986483	NA	NA
AC007389.1	ENSG00000204929	lncRNA	5	0.899437	0.0010296	0.952111	NA	NA	NA	0.05132	0.846239	-0.32732	0.462331	0.02231	0.976538
AC007389.2	ENSG00000223739	processed_pseudogene	2	-0.72166	NA	1.11078	NA	NA	NA	NA	NA	NA	NA	NA	NA
AC007389.3	ENSG00000235725	lncRNA	5	0.499903	NA	Inf	NA	-0.30014	0.479619	0.16999	0.712921	-0.05664	0.907812	NA	NA
AC007389.4	ENSG00000237979	processed_pseudogene	2	0.680787	NA	0.150379	NA	NA	NA	NA	NA	NA	NA	NA	NA
AC007389.5	ENSG00000281920	lncRNA	2	0.126528	NA	1.39657	NA	NA	NA	NA	NA	NA	NA	NA	NA
AC007390.1	ENSG00000233159	processed_pseudogene	1	Inf	NA	NA	NA	NA	NA	NA	NA	NA	NA	NA	NA
AC007390.2	ENSG00000272054	lncRNA	2	0.176634	0.220755	-0.0485769	0.925936	NA	NA	NA	NA	NA	NA	NA	NA
AC007391.1	ENSG00000232028	lncRNA	3	-0.523093	NA	1.71881	NA	NA	NA	NA	NA	0.01123	0.989789	NA	NA
AC007391.2	ENSG00000285925	lncRNA	1	1.42124	NA	NA	NA	NA	NA	NA	NA	NA	NA	NA	NA
AC007391.3	ENSG00000287316	lncRNA	2	-0.323984	NA	-1.11858	NA	NA	NA	NA	NA	NA	NA	NA	NA
AC007394.1	ENSG00000223604	processed_pseudogene	1	Inf	NA	NA	NA	NA	NA	NA	NA	NA	NA	NA	NA
AC007395.1	ENSG00000231386	processed_pseudogene	2	0.198983	NA	-0.46882	NA	NA	NA	NA	NA	NA	NA	NA	NA
AC007402.1	ENSG00000231918	lncRNA	3	1.58378	NA	-Inf	NA	NA	NA	NA	NA	0.00215	0.997384	NA	NA
AC007402.2	ENSG00000287867	lncRNA	2	1.5461	NA	0.306066	NA	NA	NA	NA	NA	NA	NA	NA	NA
AC007403.1	ENSG00000223859	lncRNA	2	NA	NA	Inf	NA	NA	NA	NA	NA	0.02687	0.956612	NA	NA
AC007405.1	ENSG00000222509	misc_RNA	2	NA	NA	NA	NA	NA	NA	NA	NA	-0.08746	0.897767	0.01152	0.987838
AC007405.2	ENSG00000234350	lncRNA	5	0.167577	NA	-0.754802	NA	-0.11915	0.776474	-0.36545	0.555404	-0.09852	0.785236	NA	NA
AC007405.3	ENSG00000235934	lncRNA	3	-0.0659443	NA	Inf	NA	NA	NA	NA	NA	0.05201	0.924515	NA	NA
AC007405.4	ENSG00000239467	lncRNA	4	0.59889	NA	0.048419	NA	-0.21742	0.641225	NA	NA	-0.06579	0.905987	NA	NA
AC007405.5	ENSG00000286611	lncRNA	2	1.03335	NA	-0.653187	NA	NA	NA	NA	NA	NA	NA	NA	NA
AC007406.1	ENSG00000255671	lncRNA	2	-1.03075	NA	NA	NA	NA	NA	NA	NA	0.03774	0.922562	NA	NA
AC007406.2	ENSG00000255746	lncRNA	3	0.555266	NA	0.851838	NA	NA	NA	NA	NA	0.00651	0.993919	NA	NA
AC007406.3	ENSG00000256540	lncRNA	3	0.0727312	0.932292	0.0581331	NA	NA	NA	NA	NA	-0.11486	0.859085	NA	NA
AC007406.4	ENSG00000256577	lncRNA	5	-Inf	NA	0.278323	NA	0.3926	0.583622	-0.34013	0.389092	-0.08371	0.889595	NA	NA
AC007406.5	ENSG00000261799	lncRNA	3	0.141556	0.257756	-0.0306351	0.909866	NA	NA	0.19567	0.189407	NA	NA	NA	NA
AC007422.1	ENSG00000235495	lncRNA	3	Inf	NA	Inf	NA	NA	NA	NA	NA	-0.16126	0.672823	NA	NA
AC007423.1	ENSG00000271239	lncRNA	2	-1.37131	NA	-1.60792	NA	NA	NA	NA	NA	NA	NA	NA	NA
AC007424.1	ENSG00000257501	transcribed_processed_pseudogene	3	-0.187309	NA	0.125292	NA	NA	NA	-0.19653	0.847019	NA	NA	NA	NA
AC007431.1	ENSG00000263499	lncRNA	3	0.138114	0.703496	0.504517	NA	NA	NA	-0.07351	0.935781	NA	NA	NA	NA
AC007431.2	ENSG00000266100	lncRNA	2	-0.12782	NA	-0.366526	NA	NA	NA	NA	NA	NA	NA	NA	NA
AC007431.3	ENSG00000280028	TEC	2	0.106539	0.854108	0.926042	NA	NA	NA	NA	NA	NA	NA	NA	NA
AC007432.1	ENSG00000286387	lncRNA	2	-Inf	NA	-Inf	NA	NA	NA	NA	NA	NA	NA	NA	NA
AC007435.1	ENSG00000227187	processed_pseudogene	2	0.63096	NA	-0.920736	NA	NA	NA	NA	NA	NA	NA	NA	NA
AC007435.2	ENSG00000277948	misc_RNA	2	0.437974	NA	0.4544	NA	NA	NA	NA	NA	NA	NA	NA	NA
AC007448.1	ENSG00000207410	snoRNA	2	NA	NA	NA	NA	NA	NA	NA	NA	0.13495	0.677826	0.02254	0.971445
AC007448.2	ENSG00000264093	processed_pseudogene	0	NA	NA	NA	NA	NA	NA	NA	NA	NA	NA	NA	NA
AC007448.3	ENSG00000264421	lncRNA	2	-0.24895	NA	-0.924167	NA	NA	NA	NA	NA	NA	NA	NA	NA
AC007448.4	ENSG00000266473	lncRNA	2	0.517699	NA	-0.754076	NA	NA	NA	NA	NA	NA	NA	NA	NA
AC007448.5	ENSG00000285877	lncRNA	2	0.215391	NA	0.973061	NA	NA	NA	NA	NA	NA	NA	NA	NA
AC007450.1	ENSG00000256237	lncRNA	3	-Inf	NA	1.10481	NA	NA	NA	NA	NA	0.12335	0.797964	NA	NA
AC007450.2	ENSG00000274551	unprocessed_pseudogene	2	1.9093	NA	-0.317954	NA	NA	NA	NA	NA	NA	NA	NA	NA
AC007450.3	ENSG00000277705	processed_pseudogene	2	-0.162733	NA	Inf	NA	NA	NA	NA	NA	NA	NA	NA	NA
AC007450.4	ENSG00000278654	processed_pseudogene	2	0.0468143	NA	-1.11858	NA	NA	NA	NA	NA	NA	NA	NA	NA
AC007458.1	ENSG00000256708	processed_pseudogene	1	-0.435619	NA	NA	NA	NA	NA	NA	NA	NA	NA	NA	NA
AC007463.1	ENSG00000226506	lncRNA	1	NA	NA	NA	NA	NA	NA	NA	NA	-0.08184	0.723247	NA	NA
AC007463.2	ENSG00000286857	lncRNA	2	-2.48752	NA	-Inf	NA	NA	NA	NA	NA	NA	NA	NA	NA
AC007483.1	ENSG00000287641	lncRNA	0	NA	NA	NA	NA	NA	NA	NA	NA	NA	NA	NA	NA
AC007485.1	ENSG00000275710	lncRNA	2	1.0266	NA	0.998055	NA	NA	NA	NA	NA	NA	NA	NA	NA
AC007485.2	ENSG00000279059	TEC	3	-0.00999	0.940767	-0.0541315	0.865422	NA	NA	-0.05562	0.780401	NA	NA	NA	NA
AC007490.1	ENSG00000279427	TEC	0	NA	NA	NA	NA	NA	NA	NA	NA	NA	NA	NA	NA
AC007491.1	ENSG00000283258	lncRNA	2	-Inf	NA	Inf	NA	NA	NA	NA	NA	NA	NA	NA	NA
AC007493.1	ENSG00000260573	lncRNA	3	-0.385606	NA	-0.420962	NA	NA	NA	NA	NA	-0.02957	0.946211	NA	NA
AC007493.2	ENSG00000261393	lncRNA	1	0.566849	NA	NA	NA	NA	NA	NA	NA	NA	NA	NA	NA
AC007494.1	ENSG00000260012	processed_pseudogene	2	0.319498	0.211286	0.077764	NA	NA	NA	NA	NA	NA	NA	NA	NA
AC007494.2	ENSG00000260744	lncRNA	2	0.217084	0.684082	0.121376	NA	NA	NA	NA	NA	NA	NA	NA	NA
AC007494.3	ENSG00000279509	TEC	2	0.417958	0.116124	0.547213	NA	NA	NA	NA	NA	NA	NA	NA	NA
AC007495.1	ENSG00000260041	lncRNA	4	-1.09653	NA	0.226459	NA	NA	NA	0.03749	0.970117	-0.05442	0.88518	NA	NA
AC007496.1	ENSG00000260194	lncRNA	2	0.0205928	0.944842	0.157176	NA	NA	NA	NA	NA	NA	NA	NA	NA
AC007496.2	ENSG00000261630	lncRNA	2	0.16818	NA	0.0356916	NA	NA	NA	NA	NA	NA	NA	NA	NA
AC007496.3	ENSG00000280392	TEC	2	-0.170891	0.221419	0.4184	NA	NA	NA	NA	NA	NA	NA	NA	NA
AC007497.1	ENSG00000275191	lncRNA	2	-0.38998	NA	-0.240273	NA	NA	NA	NA	NA	NA	NA	NA	NA
AC007497.2	ENSG00000287909	lncRNA	1	Inf	NA	NA	NA	NA	NA	NA	NA	NA	NA	NA	NA
AC007513.1	ENSG00000258272	lncRNA	2	NA	NA	Inf	NA	NA	NA	NA	NA	-0.15473	0.644082	NA	NA
AC007527.1	ENSG00000256306	lncRNA	3	-Inf	NA	Inf	NA	NA	NA	NA	NA	0.02166	0.961293	NA	NA
AC007527.2	ENSG00000277935	lncRNA	0	NA	NA	NA	NA	NA	NA	NA	NA	NA	NA	NA	NA
AC007528.1	ENSG00000286303	lncRNA	1	0.826922	NA	NA	NA	NA	NA	NA	NA	NA	NA	NA	NA
AC007529.1	ENSG00000255871	lncRNA	3	-0.019262	NA	-Inf	NA	NA	NA	NA	NA	-0.03888	0.933097	NA	NA
AC007529.2	ENSG00000283240	lncRNA	3	-0.107245	NA	Inf	NA	NA	NA	NA	NA	-0.11141	0.87637	NA	NA
AC007533.1	ENSG00000222767	misc_RNA	4	-0.27896	NA	Inf	NA	NA	NA	NA	NA	0.11207	0.901849	0.05465	0.96745
AC007533.2	ENSG00000261369	lncRNA	2	0.451517	0.0239079	-0.00182067	NA	NA	NA	NA	NA	NA	NA	NA	NA
AC007535.1	ENSG00000287928	lncRNA	1	-1.74086	NA	NA	NA	NA	NA	NA	NA	NA	NA	NA	NA
AC007536.1	ENSG00000255356	processed_pseudogene	0	NA	NA	NA	NA	NA	NA	NA	NA	NA	NA	NA	NA
AC007537.1	ENSG00000242405	processed_pseudogene	3	0.403043	NA	-0.0646122	NA	NA	NA	NA	NA	-0.02191	0.95866	NA	NA
AC007540.1	ENSG00000222160	misc_RNA	1	NA	NA	NA	NA	NA	NA	NA	NA	NA	NA	0.01517	0.994702
AC007540.2	ENSG00000257579	lncRNA	2	Inf	NA	NA	NA	NA	NA	NA	NA	0.20591	0.64891	NA	NA
AC007541.1	ENSG00000260329	lncRNA	4	0.0913243	0.725649	0.0704403	0.924373	-0.16245	0.575634	-0.01402	0.981151	NA	NA	NA	NA
AC007546.1	ENSG00000277595	lncRNA	2	-0.37744	NA	1.55904	NA	NA	NA	NA	NA	NA	NA	NA	NA
AC007546.2	ENSG00000279360	TEC	2	2.13874	NA	NA	NA	NA	NA	0.07305	0.930122	NA	NA	NA	NA
AC007546.3	ENSG00000286220	transcribed_unprocessed_pseudogene	2	-1.59236	NA	Inf	NA	NA	NA	NA	NA	NA	NA	NA	NA
AC007547.1	ENSG00000213155	processed_pseudogene	1	-0.0691846	NA	NA	NA	NA	NA	NA	NA	NA	NA	NA	NA
AC007547.2	ENSG00000239805	processed_pseudogene	1	-Inf	NA	NA	NA	NA	NA	NA	NA	NA	NA	NA	NA
AC007547.3	ENSG00000285546	rRNA_pseudogene	1	NA	NA	NA	NA	NA	NA	NA	NA	0.31338	0.702725	NA	NA
AC007551.1	ENSG00000232736	processed_pseudogene	3	-0.870562	NA	-Inf	NA	NA	NA	NA	NA	NA	NA	-0.03934	0.958677
AC007551.2	ENSG00000274328	processed_pseudogene	2	0.114082	NA	-1.40273	NA	NA	NA	NA	NA	NA	NA	NA	NA
[truncated: 58,643 more rows]

## Sheet: TR
Gene Symbol	Ensembl Gene ID	Gene Biotype	N of raw data sets	GSE147494 log2_FC	GSE147494 Padj	GSE35661 log2_FC	GSE35661 Padj	GSE27536 log2_FC	GSE27536 Padj	GSE120862_Left leg log2_FC	GSE120862_Left leg Padj	GSE120862_Right leg log2_FC	GSE120862_Right leg Padj	GSE1786 log2_FC	GSE1786 Padj	GSE60591 log2_FC	GSE60591 Padj	GSE60833_Leg1 log2_FC	GSE60833_Leg1 Padj	GSE60833_Leg2_FC	GSE60833_Leg2 Padj	GSE111551 log2_FC	GSE111551 Padj	GSE117070 log2_FC	GSE117070 Padj
A1BG	ENSG00000121410	protein_coding	10	0.0533	0.833769	-0.0379	0.589764	0.02475	0.866379	0.369238	NA	-0.125676	NA	NA	NA	0.32772	NA	-0.400498	NA	-0.939807	NA	0.01217	0.998411	-0.04809	0.571172
A1BG-AS1	ENSG00000268895	lncRNA	10	0.10538	0.604652	-0.00578	0.958053	0.06154	0.564773	0.320763	0.782522	-0.515365	0.500514	NA	NA	0.173392	NA	0.280812	NA	-0.168327	NA	0.11662	0.998411	0.06934	0.439176
A1CF	ENSG00000148584	protein_coding	11	-0.01563	0.930097	-0.03583	0.744152	0.04882	0.749022	-0.0827072	NA	1.06494	NA	0.06061	0.710682	-0.417606	NA	-0.211656	NA	0.969257	NA	0.01026	0.998411	0.07278	0.373589
A2M	ENSG00000175899	protein_coding	11	0.31299	6e-07	0.69337	0	0.73227	0.00012442	0.873257	2.67811e-11	0.725354	2.15028e-05	0.23324	0.40535	0.613607	4.07889e-09	0.288745	0.429307	0.355686	0.0906346	-0.11068	0.998411	0.20694	0.029433
A2M-AS1	ENSG00000245105	lncRNA	10	0.0731	0.745006	0.01524	0.930906	-0.06649	0.729392	0.304145	0.225374	0.178795	0.530104	NA	NA	-0.0132251	0.988716	-0.137243	NA	-0.104035	0.914652	0.03374	0.998411	0.10821	0.521169
A2ML1	ENSG00000166535	protein_coding	10	-0.02166	0.887501	0.07672	0.445339	-0.14697	0.126456	0.0478027	NA	-1.01237	NA	NA	NA	0.0163666	NA	-0.0478602	NA	-0.160189	NA	0.05526	0.998411	-0.02669	0.818275
A2ML1-AS1	ENSG00000256661	lncRNA	2	0.04344	0.726099	NA	NA	NA	NA	NA	NA	NA	NA	NA	NA	NA	NA	NA	NA	NA	NA	-0.02985	0.998411	NA	NA
A2ML1-AS2	ENSG00000256904	lncRNA	3	0.07047	0.672962	NA	NA	NA	NA	NA	NA	NA	NA	NA	NA	-Inf	NA	NA	NA	NA	NA	-0.1256	0.998411	NA	NA
A2MP1	ENSG00000256069	transcribed_unprocessed_pseudogene	7	-0.00839	0.979343	NA	NA	NA	NA	0.228936	0.760249	-0.303289	0.620398	NA	NA	-0.0380859	0.940064	-0.441166	NA	0.290628	NA	-0.05144	0.998411	NA	NA
A3GALT2	ENSG00000184389	protein_coding	5	NA	NA	NA	NA	NA	NA	-1.4851	NA	1.90135	NA	NA	NA	-0.185269	NA	Inf	NA	-1.08221	NA	NA	NA	NA	NA
A4GALT	ENSG00000128274	protein_coding	10	0.03684	0.910104	-0.01126	0.897794	0.06969	0.640889	0.629166	0.0469773	0.509351	0.00474901	-0.03933	0.849709	0.0894013	0.675708	0.200721	0.737113	-0.135702	0.66571	NA	NA	0.11237	0.192794
A4GNT	ENSG00000118017	protein_coding	11	0.04881	0.792868	-0.01851	0.873087	-0.07982	0.346523	0.0457652	NA	-0.00790808	NA	-0.06871	0.606204	-0.582556	NA	1.13491	NA	0.291677	NA	0.01273	0.998411	0.04763	0.581026
AAAS	ENSG00000094914	protein_coding	11	-0.04836	0.726207	0.02422	0.781101	0.11419	0.392098	-0.0873556	0.573016	-0.0430874	0.73002	0.04741	0.792132	0.0586867	0.461724	0.142327	0.511229	-0.108671	0.672335	-0.10734	0.998411	0.02524	0.811554
AACS	ENSG00000081760	protein_coding	11	0.0563	0.825123	0.13576	0.0496576	0.14207	0.345867	-0.0718818	0.794348	-0.0150822	0.942024	0.00155	0.993851	0.394425	0.00358332	0.308544	0.465458	0.237597	0.396227	-0.02271	0.998411	-0.10895	0.331343
AACSP1	ENSG00000250420	transcribed_unprocessed_pseudogene	10	-0.0034	0.993091	-0.09776	0.266551	-0.06373	0.520097	-0.366436	NA	-Inf	NA	NA	NA	0.110744	NA	-Inf	NA	-Inf	NA	0.02376	0.998411	0.03862	0.648999
AADAC	ENSG00000114771	protein_coding	10	0.02299	0.890909	-0.02978	0.769712	-0.00602	0.971154	3.34718	NA	Inf	NA	-0.01847	0.942319	-Inf	NA	-1.96574	NA	NA	NA	-0.05719	0.998411	-0.01015	0.931296
AADACL2	ENSG00000197953	protein_coding	10	-0.0322	0.859688	0.04377	0.576807	-0.01935	0.910401	2.79484	NA	1.77663	NA	NA	NA	0.145384	NA	-Inf	NA	0.38264	NA	0.04931	0.998411	-0.00025	0.99768
AADACL2-AS1	ENSG00000242908	lncRNA	3	-0.03078	0.862667	NA	NA	NA	NA	NA	NA	Inf	NA	NA	NA	NA	NA	NA	NA	NA	NA	-0.05529	0.998411	NA	NA
AADACL3	ENSG00000188984	protein_coding	4	0.04466	0.896964	NA	NA	NA	NA	NA	NA	NA	NA	NA	NA	0.332025	NA	-1.90862	NA	NA	NA	0.01764	0.998411	NA	NA
AADACL4	ENSG00000204518	protein_coding	7	-0.0878	0.358733	NA	NA	NA	NA	2.05365	NA	1.84153	NA	NA	NA	-1.99226	NA	Inf	NA	-0.810094	NA	0.08754	0.998411	NA	NA
AADACP1	ENSG00000240602	transcribed_unprocessed_pseudogene	10	-0.0104	0.962863	-0.02955	0.708311	-0.07606	0.364205	-0.196002	NA	1.79207	NA	NA	NA	1.04463	NA	-0.0246108	NA	Inf	NA	0.06964	0.998411	0.00029	0.997551
AADAT	ENSG00000109576	protein_coding	10	0.03724	0.855632	0.05705	0.485513	0.19932	0.112339	0.102124	0.708326	0.120881	0.710871	NA	NA	-0.139884	0.423058	-0.188432	0.737635	0.504651	0.250469	-0.00643	0.998948	-0.03206	0.803394
AAGAB	ENSG00000103591	protein_coding	11	-0.05409	0.648681	-0.01484	0.920581	0.08845	0.747646	-0.222788	0.0378636	-0.146011	0.138553	0.08685	0.557363	0.0608891	0.530476	0.151163	0.51644	0.133495	0.423244	-0.04748	0.998411	-0.04615	0.610364
AAK1	ENSG00000115977	protein_coding	11	0.06944	0.572184	0.00212	0.98924	-0.03568	0.82817	0.191441	0.310415	0.121478	0.550231	-0.55446	0.14601	0.017916	0.90984	-0.00540801	0.966067	0.160767	0.421893	-0.14113	0.998411	-0.09834	0.545165
AAMDC	ENSG00000087884	protein_coding	10	-0.09801	0.311949	0.00704	0.958792	-0.28013	0.070662	-0.221594	0.344545	-0.380295	0.274348	-0.47695	0.0803394	0.114728	0.395518	-0.00584489	0.877683	0.151891	0.455135	NA	NA	0.04781	0.602464
AAMP	ENSG00000127837	protein_coding	11	0.05063	0.794165	0.02828	0.745486	-0.09186	0.35213	-0.213668	0.183978	0.0324021	0.847914	0.08669	0.503727	-0.00500389	0.966992	0.2411	0.367918	-0.147741	0.514602	-0.02884	0.998411	-0.15675	0.00470611
AANAT	ENSG00000129673	protein_coding	11	-0.01635	0.956844	-0.0312	0.798944	-0.0827	0.469305	0.757906	NA	0.544785	NA	-0.01376	0.939538	0.0949352	NA	0.466104	NA	-0.612143	NA	0.00991	0.999091	0.00626	0.965744
AAR2	ENSG00000131043	protein_coding	11	-0.03162	0.897004	-0.01878	0.813848	0.06434	0.641232	-0.0949751	0.514087	-0.115675	0.407514	0.00236	0.988907	0.0786655	0.445218	0.109666	0.779865	-0.237066	0.391492	0.03527	0.998411	0.0024	0.984866
AARD	ENSG00000205002	protein_coding	7	-0.05108	0.764703	NA	NA	NA	NA	0.173066	0.893003	-0.0978636	0.936504	NA	NA	-1.45142	NA	-0.949743	NA	0.64993	NA	0.10722	0.998411	NA	NA
AARS1	ENSG00000090861	protein_coding	11	-0.01453	0.925122	-0.06544	0.357143	-0.04427	0.692795	-0.345831	0.00360536	-0.132389	0.307336	-0.06724	0.632251	-0.0602301	0.452903	0.0141482	0.989704	-0.227269	0.298598	-0.0394	0.998411	-0.10166	0.14384
AARS1P1	ENSG00000249038	processed_pseudogene	0	NA	NA	NA	NA	NA	NA	NA	NA	NA	NA	NA	NA	NA	NA	NA	NA	NA	NA	NA	NA	NA	NA
AARS2	ENSG00000124608	protein_coding	10	0.0375	0.901249	-0.0488	0.591435	0.02834	0.852186	-0.278281	0.183333	-0.124256	0.49276	NA	NA	0.213553	0.00996569	0.15991	0.687636	-0.113791	0.663419	0.04289	0.998411	0.04442	0.630371
AARSD1	ENSG00000266967	protein_coding	9	NA	NA	-0.0005	0.997263	-0.19553	0.0383204	-0.259213	0.517166	0.0832915	0.870762	-0.09966	0.603805	-0.222146	0.149653	-0.168182	NA	0.0656044	0.821823	NA	NA	-0.06911	0.354158
AASDH	ENSG00000157426	protein_coding	10	0.00617	0.980286	0.0116	0.93897	-0.0706	0.680689	-0.151555	0.379955	-0.216754	0.21316	NA	NA	-0.0556037	0.623337	-0.175716	0.58888	0.0505804	0.788419	-0.01014	0.998495	0.01375	0.929617
AASDHPPT	ENSG00000149313	protein_coding	11	-0.0281	0.858492	-0.09028	0.150182	-0.02325	0.910047	-0.2138	0.133305	-0.185875	0.0301113	0.1667	0.594349	-0.0284634	0.789298	-0.14875	0.577576	0.179058	0.274098	0.00435	0.999558	0.03077	0.915011
AASS	ENSG00000008311	protein_coding	11	0.05914	0.824116	0.03812	0.772689	-0.04263	0.863453	-0.188234	0.178687	0.0163837	0.887115	0.07224	0.68435	-0.204377	0.31799	-0.048161	0.837885	0.497135	0.404368	-0.00567	0.999091	-0.17404	0.330003
AATBC	ENSG00000215458	lncRNA	10	0.00753	0.981615	-0.01571	0.895859	-0.04654	0.762035	-0.422245	0.574433	0.303673	0.687549	NA	NA	0.165116	0.730315	0.20957	NA	0.351767	NA	0.0685	0.998411	0.01116	0.940325
AATF	ENSG00000275700	protein_coding	11	-0.10619	0.3577	0.01132	0.909157	0.03308	0.848068	-0.252428	0.0400731	-0.0797265	0.660884	-0.03555	0.889726	-0.101296	0.329657	0.140401	0.756251	-0.172717	0.374889	-0.04648	0.998411	-0.04817	0.629515
AATK	ENSG00000181409	protein_coding	11	-0.03784	0.954935	0.06131	0.369684	-0.12057	0.316924	0.461494	0.369508	0.613798	0.0271153	-0.0453	0.711686	0.312613	0.546506	0.00915223	NA	0.920666	0.767274	0.04509	0.998411	0.07594	0.312434
ABALON	ENSG00000281376	lncRNA	5	NA	NA	NA	NA	NA	NA	0.876011	NA	0.0923689	NA	NA	NA	-0.0673351	NA	-0.911115	NA	-0.0862283	NA	NA	NA	NA	NA
ABAT	ENSG00000183044	protein_coding	11	-0.11377	0.379595	0.02293	0.838775	0.12903	0.44472	0.0698511	0.903482	0.050492	0.974766	-0.08896	0.588702	-0.144935	0.400822	-0.00262543	NA	0.0289281	0.815768	0.02285	0.998411	0.05113	0.647725
ABBA01000933.1	ENSG00000283367	sRNA	0	NA	NA	NA	NA	NA	NA	NA	NA	NA	NA	NA	NA	NA	NA	NA	NA	NA	NA	NA	NA	NA	NA
ABBA01000935.2	ENSG00000283544	unprocessed_pseudogene	9	NA	NA	0.01211	0.920385	0.06038	0.68121	-2.06425	NA	1.90107	NA	-0.00904	0.957575	2.94554	NA	-Inf	NA	1.01973	NA	NA	NA	-0.03265	0.746456
ABBA01006766.1	ENSG00000265233	processed_pseudogene	0	NA	NA	NA	NA	NA	NA	NA	NA	NA	NA	NA	NA	NA	NA	NA	NA	NA	NA	NA	NA	NA	NA
ABBA01010928.1	ENSG00000283274	rRNA	0	NA	NA	NA	NA	NA	NA	NA	NA	NA	NA	NA	NA	NA	NA	NA	NA	NA	NA	NA	NA	NA	NA
ABBA01031658.1	ENSG00000283568	rRNA	0	NA	NA	NA	NA	NA	NA	NA	NA	NA	NA	NA	NA	NA	NA	NA	NA	NA	NA	NA	NA	NA	NA
ABBA01031669.1	ENSG00000283592	misc_RNA	2	-0.22043	0.586094	NA	NA	NA	NA	NA	NA	NA	NA	NA	NA	NA	NA	NA	NA	NA	NA	-0.05677	0.998411	NA	NA
ABBA01037345.1	ENSG00000278294	rRNA	0	NA	NA	NA	NA	NA	NA	NA	NA	NA	NA	NA	NA	NA	NA	NA	NA	NA	NA	NA	NA	NA	NA
ABBA01037348.1	ENSG00000278457	rRNA	0	NA	NA	NA	NA	NA	NA	NA	NA	NA	NA	NA	NA	NA	NA	NA	NA	NA	NA	NA	NA	NA	NA
ABBA01045074.1	ENSG00000286916	processed_pseudogene	0	NA	NA	NA	NA	NA	NA	NA	NA	NA	NA	NA	NA	NA	NA	NA	NA	NA	NA	NA	NA	NA	NA
ABBA01045074.2	ENSG00000287800	processed_pseudogene	0	NA	NA	NA	NA	NA	NA	NA	NA	NA	NA	NA	NA	NA	NA	NA	NA	NA	NA	NA	NA	NA	NA
ABCA1	ENSG00000165029	protein_coding	11	0.07209	0.690062	0.17943	0.35297	0.62602	0.00176292	0.795548	0.000658948	0.600614	0.0291138	0.01086	0.94493	0.138078	0.544785	-0.175285	0.557865	0.244947	0.512172	-0.13667	0.998411	0.13207	0.641729
ABCA10	ENSG00000154263	protein_coding	7	0.14175	0.457329	NA	NA	NA	NA	0.0665191	0.817354	0.275389	0.313174	NA	NA	-0.265942	0.0602906	-0.208227	0.680614	0.127439	0.620241	-0.1169	0.998411	NA	NA
ABCA11P	ENSG00000251595	transcribed_processed_pseudogene	10	NA	NA	-0.05481	0.681386	0.20626	0.242464	-0.134163	0.674919	0.0789407	0.830558	0.11392	0.342819	-0.0722203	0.794755	-0.0572095	NA	0.0612355	NA	-0.0273	0.998411	0.00326	0.99007
ABCA12	ENSG00000144452	protein_coding	11	0.00991	0.941244	0.01131	0.906341	-0.01108	0.930566	0.150948	NA	1.29132	NA	0.03579	0.806808	-1.13183	NA	0.208491	NA	1.93133	NA	0.01566	0.998411	0.01156	0.909401
ABCA13	ENSG00000179869	protein_coding	10	0.0279	0.788213	0.00726	0.929488	-0.0639	0.587521	2.14595	NA	-0.00210709	NA	NA	NA	2.78727	NA	1.0275	NA	1.07548	NA	0.00676	0.998411	0.0262	0.63931
ABCA17P	ENSG00000238098	transcribed_unitary_pseudogene	10	0.10081	0.454308	-0.13961	0.240678	-0.08433	0.508899	-0.00760424	0.914051	-0.0800195	0.938421	NA	NA	-0.0953859	0.65057	0.0726915	NA	-0.222339	NA	0.03013	0.998411	-0.00607	0.967236
ABCA2	ENSG00000107331	protein_coding	11	-0.06744	0.644502	-0.01767	0.875065	0.15856	0.204231	0.0163608	0.816362	-0.00448833	0.941726	-0.08078	0.627868	0.0290107	0.80727	0.171632	0.503984	-0.0674401	0.744051	-0.0026	0.999558	-0.00214	0.986993
ABCA3	ENSG00000167972	protein_coding	11	0.0067	0.978888	-0.04981	0.57072	0.00439	0.979867	0.0864629	0.484435	0.152533	0.233182	-0.21155	0.420892	-0.102804	0.343853	0.00682166	0.991134	-0.313706	0.302926	0.00572	0.999091	0.05249	0.657201
ABCA4	ENSG00000198691	protein_coding	11	-0.00493	0.9825	-0.11013	0.130786	0.05054	0.753275	1.1956	0.0789426	1.60874	0.0283259	0.06602	0.623552	0.497511	NA	0.810671	NA	0.549701	NA	0.03634	0.998411	0.07122	0.404063
ABCA5	ENSG00000154265	protein_coding	11	-0.04787	0.775225	-0.04738	0.802807	0.08434	0.601447	-0.27307	0.0381786	-0.235012	0.359137	0.30542	0.117696	-0.219889	0.0923263	-0.0997972	0.762908	0.322399	0.337152	0.02565	0.998411	-0.07706	0.793511
ABCA6	ENSG00000154262	protein_coding	11	0.06415	0.714272	0.04076	0.753256	0.20474	0.234425	0.269619	0.304023	0.237298	0.335073	-0.01194	0.960034	-0.00364135	0.999662	-0.198211	0.624858	0.17644	0.578956	-0.02907	0.998411	0.11169	0.532243
ABCA7	ENSG00000064687	protein_coding	11	-0.00676	0.984577	-0.09764	0.207627	0.30999	0.00782342	0.0335533	0.630015	0.420087	0.0347604	0.00381	0.983317	-0.232266	0.2514	0.278274	0.574303	-0.222633	0.774608	-0.01078	0.998411	0.00744	0.964233
ABCA8	ENSG00000141338	protein_coding	11	0.11679	0.365104	0.09994	0.418941	0.32473	0.072734	0.28641	0.145458	0.258942	0.179675	-0.68674	0.0336347	-0.037422	0.888969	-0.242237	0.284266	-0.0517354	0.904457	-0.10663	0.998411	0.05904	0.817302
ABCA9	ENSG00000154258	protein_coding	10	0.2351	0.00875085	0.08423	0.523448	0.14225	0.611729	0.244707	0.10395	0.192469	0.390559	NA	NA	-0.111739	0.402926	-0.205777	0.623272	0.097316	0.723415	-0.0055	0.999558	-0.05377	0.817586
ABCA9-AS1	ENSG00000231749	lncRNA	7	-0.02316	0.923667	NA	NA	NA	NA	Inf	NA	0.135605	NA	NA	NA	0.923709	NA	3.26747	NA	-Inf	NA	-0.01767	0.998411	NA	NA
ABCB1	ENSG00000085563	protein_coding	11	0.04623	0.781578	-0.18506	0.120223	-0.06272	0.820754	0.0809183	0.88675	-0.0822575	0.965527	0.04165	0.819754	0.642394	0.242266	-0.572854	NA	0.138938	NA	0.07251	0.998411	-0.22713	0.0224297
ABCB10	ENSG00000135776	protein_coding	10	-0.01666	0.952494	-0.16431	0.134458	0.14007	0.559039	-0.105443	0.449518	-0.189961	0.0246268	NA	NA	-0.156033	0.0691597	-0.213299	0.39866	0.053562	0.775806	0.05718	0.998411	0.02329	0.947181
ABCB10P1	ENSG00000274099	processed_pseudogene	5	NA	NA	NA	NA	NA	NA	-0.45741	NA	-1.99661	NA	NA	NA	-1.04767	NA	Inf	NA	-0.896576	NA	NA	NA	NA	NA
ABCB10P3	ENSG00000261524	processed_pseudogene	4	NA	NA	NA	NA	NA	NA	NA	NA	Inf	NA	NA	NA	0.287469	NA	0.449463	NA	-0.754883	NA	NA	NA	NA	NA
ABCB10P4	ENSG00000260053	processed_pseudogene	5	NA	NA	NA	NA	NA	NA	-1.0547	NA	-0.173956	NA	NA	NA	0.508491	NA	-0.22164	NA	0.983013	NA	NA	NA	NA	NA
ABCB11	ENSG00000073734	protein_coding	11	-0.04496	0.742551	0.08161	0.202081	-0.00689	0.969287	2.29066	NA	0.0990179	NA	0.05169	0.806006	-0.949824	NA	1.11239	NA	-0.214765	NA	0.01734	0.998411	0.02948	0.775293
ABCB4	ENSG00000005471	protein_coding	11	-0.07068	0.60476	-0.07331	0.512031	-0.11842	0.64042	-0.181829	0.341197	-0.332888	0.218257	0.17428	0.502495	-0.180687	0.21647	-0.195087	0.576326	0.056591	0.771103	-0.10532	0.998411	-0.22713	0.0224297
ABCB5	ENSG00000004846	protein_coding	10	0.07035	0.370445	-0.00926	0.954988	0.03236	0.828685	3.50718	0.00232548	2.8106	0.0589453	NA	NA	2.52958	NA	1.1107	NA	1.42902	NA	0.02628	0.998411	-0.00694	0.966898
ABCB6	ENSG00000115657	protein_coding	11	-0.21348	0.0138945	-0.19111	0.00587522	-0.19659	0.206092	-0.499358	0.0414338	-0.378055	0.21227	-0.22015	0.415574	-0.424244	0.0392514	-0.147671	0.765101	-0.199496	0.584742	-0.06158	0.998411	-0.30167	0.00795399
ABCB7	ENSG00000131269	protein_coding	11	0.00401	0.985596	0.10727	0.0947829	-0.01742	0.902601	-0.0969011	0.594928	-0.0881606	0.541465	0.15179	0.281232	0.0458412	0.618462	-0.0299354	0.86689	0.20081	0.197909	-0.05777	0.998411	0.09473	0.360381
ABCB8	ENSG00000197150	protein_coding	11	0.10576	0.513779	0.09114	0.329432	-0.08211	0.673121	0.0306128	0.773369	0.20891	0.0259904	-0.06138	0.770371	0.223357	0.0300408	0.286528	0.24459	0.0908001	0.651024	-0.00465	0.999091	0.03689	0.784817
ABCB9	ENSG00000150967	protein_coding	11	0.08408	0.550745	0.02369	0.829232	0.03237	0.849082	0.872117	0.00322076	0.486821	0.152201	0.15049	0.539121	0.752983	0.00105123	0.16606	NA	0.17622	NA	0.02115	0.998411	-0.01558	0.889376
ABCC1	ENSG00000103222	protein_coding	11	-0.07791	0.583749	-0.15887	0.042481	-0.15787	0.197388	-0.372694	0.0038761	-0.414463	0.00725215	-0.40254	0.0833772	-0.115219	0.546233	-0.0469358	0.965266	0.0317703	0.781163	-0.05325	0.998411	-0.25979	0.00260565
ABCC10	ENSG00000124574	protein_coding	11	0.05069	0.838526	0.02141	0.878034	0.33754	0.055993	0.0167548	0.94126	-0.0003307	0.950261	-0.09444	0.604677	0.101118	0.333968	0.131159	0.67219	-0.024204	0.923178	0.01065	0.998411	-0.05543	0.562304
ABCC11	ENSG00000121270	protein_coding	10	0.05238	0.812776	-0.07591	0.407587	0.09859	0.244172	0.193656	NA	1.01916	NA	NA	NA	0.391729	NA	-0.222963	NA	-0.322358	NA	0.03876	0.998411	0.02107	0.859453
ABCC12	ENSG00000140798	protein_coding	10	-0.04724	0.682221	0.04319	0.864939	0.10577	0.606727	0.0366072	0.97208	0.825887	0.823324	NA	NA	0.209695	0.572882	0.181527	NA	0.0734733	0.793237	0.03187	0.998411	0.06378	0.754448
ABCC13	ENSG00000243064	transcribed_unprocessed_pseudogene	8	0.10081	0.498001	-0.02277	0.866036	0.02462	0.878717	-1.38722	NA	0.597256	NA	NA	NA	NA	NA	NA	NA	Inf	NA	-0.00069	0.999847	0.04018	0.706639
ABCC2	ENSG00000023839	protein_coding	11	-0.19288	0.31414	-0.05483	0.663328	-0.16448	0.20989	-0.579184	0.0972824	-0.177689	0.607955	0.02498	0.922435	-0.532692	0.0428159	0.0519564	NA	-0.158097	0.842016	0.05383	0.998411	-0.08112	0.433678
ABCC3	ENSG00000108846	protein_coding	11	0.05607	0.746575	0.01722	0.889295	0.04639	0.811944	0.46579	0.377186	0.98192	0.272862	0.07272	0.596691	-0.41239	NA	-0.617173	NA	0.0765422	NA	0.2145	0.998411	0.01094	0.945758
ABCC4	ENSG00000125257	protein_coding	11	-0.00355	0.992671	0.02386	0.842961	0.13023	0.435529	-0.264955	0.0962992	-0.138643	0.650888	-0.05596	0.728055	-0.0471693	0.864208	-0.0468807	0.909694	0.0173835	0.961622	0.05492	0.998411	0.01307	0.958603
ABCC5	ENSG00000114770	protein_coding	11	-0.15308	0.00798206	-0.12478	0.0269242	0.09106	0.769493	-0.521247	0.00263834	-0.426955	0.034179	-0.12462	0.449034	-0.185905	0.0909439	-0.323733	0.29254	0.0577263	0.823936	-0.04835	0.998411	-0.1243	0.321668
ABCC5-AS1	ENSG00000223882	lncRNA	7	-0.00895	0.978695	NA	NA	NA	NA	Inf	NA	Inf	NA	NA	NA	0.0504434	NA	-0.538017	NA	0.240578	NA	0.02345	0.998411	NA	NA
ABCC6	ENSG00000091262	protein_coding	11	-0.26775	0.167232	-0.13917	0.0536463	-0.0745	0.693464	-0.653848	0.0180311	-0.686829	0.0169422	-0.15393	0.350079	-0.300391	0.519323	-0.131235	0.543023	0.0953988	0.999556	-0.10023	0.998411	-0.02537	0.854477
ABCC6P1	ENSG00000256340	transcribed_unprocessed_pseudogene	11	-0.04499	0.915905	-0.13917	0.0536463	-0.0745	0.693464	0.503129	NA	-0.254274	NA	-0.08778	0.618138	-0.378728	NA	-0.75125	NA	-1.0395	NA	-0.10023	0.998411	-0.02537	0.854477
ABCC6P2	ENSG00000255277	transcribed_unprocessed_pseudogene	11	-0.06215	0.863977	-0.13917	0.0536463	-0.0745	0.693464	-0.861593	0.176608	-0.717305	0.410608	-0.08778	0.618138	-0.174974	0.644651	-0.133672	NA	-0.0701605	NA	-0.10023	0.998411	-0.02537	0.854477
ABCC8	ENSG00000006071	protein_coding	11	0.09241	0.548459	0.00778	0.953346	0.05235	0.735778	-0.153375	0.712174	0.0251042	0.959185	-0.01696	0.933951	-0.0109871	0.942962	0.231003	NA	-0.340251	0.789591	0.01217	0.998411	0.01699	0.904664
ABCC9	ENSG00000069431	protein_coding	11	0.03906	0.587068	0.03646	0.797263	-0.25207	0.11114	0.15282	0.197143	0.0125974	0.992367	0.06939	0.64995	-0.0330752	0.79084	-0.270777	0.303639	0.065987	0.778537	-0.01613	0.998411	-0.05809	0.758763
ABCD1	ENSG00000101986	protein_coding	11	0.02263	0.930806	0.06122	0.528844	0.01966	0.944783	-0.0703112	0.644752	0.03248	0.966907	0.04898	0.773446	-0.0748113	0.597103	0.116845	0.842455	-0.288691	0.439858	-0.02006	0.998411	0.03631	0.733792
ABCD1P2	ENSG00000215151	unprocessed_pseudogene	7	NA	NA	-0.0627	0.358128	0.00862	0.955028	0.00153147	NA	-1.41658	NA	0.06345	0.708162	NA	NA	-Inf	NA	NA	NA	NA	NA	-0.00941	0.933244
ABCD1P3	ENSG00000261233	unprocessed_pseudogene	2	NA	NA	NA	NA	NA	NA	-1.45741	NA	0.500406	NA	NA	NA	NA	NA	NA	NA	NA	NA	NA	NA	NA	NA
ABCD1P4	ENSG00000225293	unprocessed_pseudogene	4	NA	NA	NA	NA	NA	NA	-Inf	NA	Inf	NA	NA	NA	-0.947204	NA	NA	NA	-Inf	NA	NA	NA	NA	NA
ABCD1P5	ENSG00000214330	unprocessed_pseudogene	0	NA	NA	NA	NA	NA	NA	NA	NA	NA	NA	NA	NA	NA	NA	NA	NA	NA	NA	NA	NA	NA	NA
ABCD2	ENSG00000173208	protein_coding	11	-0.03283	0.897001	-0.01074	0.920385	0.01258	0.914683	0.414612	0.368106	0.603146	0.120974	0.00606	0.968616	0.225951	NA	-0.918318	NA	-0.566307	NA	0.12238	0.998411	-0.02166	0.783814
ABCD3	ENSG00000117528	protein_coding	11	0.05168	0.638387	0.09801	0.0743649	0.27451	0.00801169	-0.0249648	0.859451	0.0449995	0.780097	0.22748	0.347583	0.0229797	0.891774	0.0204436	0.902038	0.259321	0.130763	-0.05656	0.998411	0.05918	0.798021
ABCD4	ENSG00000119688	protein_coding	11	0.06089	0.718396	0.00113	0.993766	0.44341	0.00385572	0.0930129	0.450649	0.0706171	0.722199	-0.00923	0.95227	0.0242196	0.843885	-0.0185286	0.940255	0.0341223	0.866448	-0.01119	0.998411	-0.05694	0.690791
ABCE1	ENSG00000164163	protein_coding	11	0.06954	0.429324	0.11817	0.301321	0.15056	0.162874	0.0598255	0.721108	0.0831104	0.653278	0.10006	0.614925	0.106094	0.275358	0.0820354	0.932965	0.27693	0.206954	-0.04514	0.998411	0.04372	0.822781
ABCF1	ENSG00000204574	protein_coding	11	-0.02227	0.838526	0.05438	0.577721	0.03762	0.745933	-0.350887	0.0206756	-0.176079	0.117142	0.07283	0.615958	-0.0477797	0.586372	0.0703264	0.818272	-0.102042	0.6551	-0.03517	0.998411	-0.12332	0.111271
ABCF2	ENSG00000285292	protein_coding	11	0.04231	0.671694	0.01904	0.920385	0.05074	0.746817	-0.283569	0.0391636	-0.208348	0.0740043	0.14818	0.410196	0.00962425	0.929896	0.107418	0.73706	-0.123122	0.734549	-0.06495	0.998411	-0.04247	0.65743
ABCF2P1	ENSG00000242159	processed_pseudogene	5	NA	NA	NA	NA	NA	NA	-0.152342	NA	-0.0885574	NA	NA	NA	-0.361477	NA	-0.158985	NA	0.439859	NA	NA	NA	NA	NA
ABCF2P2	ENSG00000228769	unprocessed_pseudogene	0	NA	NA	NA	NA	NA	NA	NA	NA	NA	NA	NA	NA	NA	NA	NA	NA	NA	NA	NA	NA	NA	NA
ABCF3	ENSG00000161204	protein_coding	11	-0.01096	0.949262	0.055	0.47846	-0.03012	0.851637	-0.33619	0.0299608	-0.181096	0.0785782	0.09469	0.448113	-0.00244561	0.98197	0.0591003	0.812549	-0.025484	0.948309	-0.03356	0.998411	-0.13066	0.0768893
ABCG1	ENSG00000160179	protein_coding	11	0.05072	0.903805	0.26934	0.0437812	0.29585	0.288463	0.387322	0.0529519	0.295444	0.197235	0.05068	0.860764	0.283339	0.157563	0.171274	0.722333	0.153669	0.741824	-0.11592	0.998411	-0.13401	0.330686
ABCG2	ENSG00000118777	protein_coding	11	0.03576	0.85488	-0.02804	0.755974	0.07573	0.537675	0.808579	0.104086	0.933159	0.0467104	-0.12322	0.433886	0.0677815	0.959648	0.605494	NA	-0.111133	NA	0.0095	0.998411	0.02357	0.793535
ABCG4	ENSG00000172350	protein_coding	11	0.06416	0.769996	0.03272	0.669115	0.06403	0.591556	1.42166	0.0551167	0.472531	0.44709	0.00124	0.994949	0.417665	NA	0.582306	NA	-0.0488615	NA	0.01036	0.998556	0.08058	0.370275
ABCG5	ENSG00000138075	protein_coding	11	0.0043	0.985565	-0.07089	0.411332	0.02994	0.838229	-1.00677	NA	0.0251578	NA	-0.00883	0.959183	-2.62096	NA	1.07245	NA	0.568071	NA	0.04068	0.998411	0.0114	0.908031
ABCG8	ENSG00000143921	protein_coding	10	-0.02486	0.933322	0.01329	0.933347	-0.0905	0.481797	-0.965995	NA	0.43946	NA	NA	NA	0.33339	NA	-0.635086	NA	-Inf	NA	0.05832	0.998411	0.05934	0.579155
ABHD1	ENSG00000143994	protein_coding	10	0.15479	0.393682	0.26765	2.558e-05	0.56399	0.00284246	0.0754069	0.725885	0.381842	0.0503231	NA	NA	0.574976	0.00704524	0.273574	0.479878	0.24877	0.271939	-0.19398	0.998411	0.19748	0.044343
ABHD10	ENSG00000144827	protein_coding	11	-0.02805	0.934114	-0.01727	0.894466	-0.1982	0.12344	-0.147355	0.48954	-0.13608	0.339091	0.04263	0.891435	0.101008	0.293773	-0.00330095	0.975692	0.13172	0.470244	-0.08244	0.998411	0.04951	0.558531
ABHD11	ENSG00000106077	protein_coding	11	0.06795	0.701075	0.17419	0.00894566	0.02563	0.829308	-0.0707898	0.802378	0.0185069	0.861618	-0.04372	0.799721	0.466712	3.4962e-05	0.363913	0.333682	0.311619	0.30189	-0.04425	0.998411	0.05072	0.51099
ABHD11-AS1	ENSG00000225969	transcribed_unitary_pseudogene	7	0.06174	0.817201	NA	NA	NA	NA	2.49993	NA	0.098461	NA	NA	NA	-0.638105	NA	0.226405	NA	Inf	NA	0.01476	0.998411	NA	NA
ABHD12	ENSG00000100997	protein_coding	10	0.03531	0.853318	0.06059	0.322608	0.14091	0.220033	0.248101	0.150108	0.245473	0.191687	NA	NA	0.0961511	0.470842	0.150768	0.737635	-0.0670842	0.840819	0.0721	0.998411	0.07181	0.416888
ABHD12B	ENSG00000131969	protein_coding	10	-0.06224	0.697935	-0.01423	0.868286	0.01927	0.870476	0.408971	NA	-0.79821	NA	NA	NA	-0.235232	NA	-1.62226	NA	0.0972983	NA	0.01627	0.998411	0.0097	0.900755
ABHD13	ENSG00000139826	protein_coding	10	0.06217	0.719797	-0.0705	0.333371	0.00638	0.978333	0.00338666	0.981601	0.0559932	0.769037	NA	NA	-0.106015	0.483146	-0.258263	0.409921	0.181652	0.393995	0.02001	0.998411	0.05412	0.84156
ABHD14A	ENSG00000248487	protein_coding	9	NA	NA	-0.04749	0.584699	-0.20974	0.098334	-0.359693	0.0926254	-0.323048	0.115572	-0.17835	0.365862	0.219242	0.0428415	0.15825	0.865843	0.0737782	0.803446	NA	NA	-0.13846	0.0700105
ABHD14A-ACY1	ENSG00000114786	protein_coding	11	-0.01305	0.954153	0.31426	1.29e-06	0.28211	0.0559599	-0.389335	NA	1.22456	NA	0.37154	0.0836759	-0.63413	NA	-0.41548	NA	1.29821	NA	-0.16974	0.998411	-0.0041	0.980465
ABHD14B	ENSG00000114779	protein_coding	10	0.01192	0.970819	0.21785	0.0561396	0.11423	0.720044	0.164919	0.17697	0.217666	0.0990009	NA	NA	0.204272	0.018496	0.162524	0.570606	0.0453968	0.889757	-0.05669	0.998411	-0.00378	0.981288
ABHD15	ENSG00000168792	protein_coding	10	0.03347	0.922264	0.11173	0.0418455	0.01049	0.943023	0.384511	0.154716	0.239534	0.192709	NA	NA	0.215373	0.187657	0.12356	NA	0.0798702	0.938913	-0.00466	0.999091	-0.004	0.974361
ABHD15-AS1	ENSG00000264031	lncRNA	1	NA	NA	NA	NA	NA	NA	NA	NA	NA	NA	NA	NA	NA	NA	NA	NA	-Inf	NA	NA	NA	NA	NA
ABHD16A	ENSG00000204427	protein_coding	10	-0.10523	0.19537	-0.02382	0.851483	-0.10978	0.457743	-0.36919	0.275311	-0.339874	0.507528	NA	NA	-0.231149	0.199733	-0.16802	NA	-0.234451	0.564045	0.02289	0.998411	-0.13146	0.0825596
ABHD16B	ENSG00000183260	protein_coding	5	0.00989	0.973326	0.01885	0.902206	-0.13975	0.342369	NA	NA	NA	NA	NA	NA	NA	NA	NA	NA	NA	NA	0.06711	0.998411	0.07342	0.392694
ABHD17A	ENSG00000129968	protein_coding	11	0.00803	0.957368	0.10077	0.237511	0.04265	0.787229	-0.1005	0.646389	-0.0966217	0.504174	0.22089	0.313922	0.14366	0.172086	0.0857424	0.754852	-0.0743318	0.763405	-0.021	0.998411	0.03249	0.68132
ABHD17AP1	ENSG00000198658	unprocessed_pseudogene	11	0.00803	0.957368	0.10077	0.237511	0.04265	0.787229	-0.429993	0.502315	-0.143829	0.768407	0.22089	0.313922	0.307644	0.480365	0.637683	NA	0.210832	NA	-0.021	0.998411	0.03249	0.68132
ABHD17AP3	ENSG00000250536	unprocessed_pseudogene	10	0.00803	0.957368	0.10077	0.237511	0.04265	0.787229	-0.292728	NA	0.153333	NA	0.22089	0.313922	-0.519259	NA	0.595481	NA	-0.0134573	NA	NA	NA	0.03249	0.68132
ABHD17AP4	ENSG00000229107	processed_pseudogene	7	0.00803	0.957368	NA	NA	NA	NA	0.173653	NA	-0.359961	NA	NA	NA	0.355012	NA	0.0209081	NA	2.63717	NA	0.04277	0.998411	NA	NA
ABHD17AP5	ENSG00000263366	processed_pseudogene	6	0.00674	0.967671	NA	NA	NA	NA	2.21526	NA	0.0462506	NA	NA	NA	-1.11441	NA	0.0239731	NA	0.103057	NA	NA	NA	NA	NA
ABHD17AP6	ENSG00000226981	unprocessed_pseudogene	11	0.00803	0.957368	0.10077	0.237511	0.04265	0.787229	-0.931546	NA	-0.71881	NA	0.22089	0.313922	0.28856	NA	0.0976384	NA	0.137043	NA	0.00126	0.999847	0.03249	0.68132
ABHD17AP7	ENSG00000260864	unprocessed_pseudogene	0	NA	NA	NA	NA	NA	NA	NA	NA	NA	NA	NA	NA	NA	NA	NA	NA	NA	NA	NA	NA	NA	NA
ABHD17AP8	ENSG00000260540	unprocessed_pseudogene	0	NA	NA	NA	NA	NA	NA	NA	NA	NA	NA	NA	NA	NA	NA	NA	NA	NA	NA	NA	NA	NA	NA
ABHD17AP9	ENSG00000261536	unprocessed_pseudogene	0	NA	NA	NA	NA	NA	NA	NA	NA	NA	NA	NA	NA	NA	NA	NA	NA	NA	NA	NA	NA	NA	NA
ABHD17B	ENSG00000107362	protein_coding	11	-0.03164	0.909816	-0.24954	0.0276129	-0.10013	0.507781	-0.0750608	0.65393	-0.149552	0.190157	0.17716	0.283388	-0.0731007	0.494727	-0.26922	0.237032	-0.123035	0.658064	0.01636	0.998411	-0.07569	0.669416
ABHD17C	ENSG00000136379	protein_coding	10	0.07543	0.727033	0.05605	0.438646	-0.07456	0.509179	0.623878	0.118446	0.622065	0.023426	NA	NA	0.375615	0.147774	0.290892	NA	0.217408	NA	-0.03887	0.998411	0.03503	0.834284
ABHD18	ENSG00000164074	protein_coding	11	0.00957	0.975595	0.12605	0.0895094	0.03829	0.881044	-0.276658	0.0999419	-0.208207	0.305282	0.02388	0.889474	0.230975	0.0632029	-0.0302074	0.854293	0.41363	0.0723326	-0.08648	0.998411	0.0621	0.771415
ABHD2	ENSG00000140526	protein_coding	11	-0.02539	0.946917	0.07886	0.584965	0.39117	0.0503272	0.440296	0.145807	0.44343	0.166871	0.01284	0.946013	0.408678	0.0148508	0.521289	0.138419	0.0843174	0.938186	-0.04549	0.998411	-0.12039	0.406841
ABHD3	ENSG00000158201	protein_coding	11	-0.00521	0.989911	0.05121	0.815372	0.38618	0.0414987	-0.0840676	0.758049	-0.0613049	0.755873	0.18219	0.334666	-0.0584417	0.841625	0.124771	0.95921	0.164759	0.554016	-0.00161	0.999847	-0.16348	0.575249
ABHD4	ENSG00000100439	protein_coding	11	-0.10549	0.572184	0.00778	0.947721	0.00113	0.995365	0.00386935	0.983658	0.0596861	0.604527	-0.04806	0.798293	-0.0680351	0.664409	0.0498084	0.957535	-0.0816237	0.730835	-0.05224	0.998411	-0.00208	0.983912
ABHD5	ENSG00000011198	protein_coding	11	-0.05898	0.66353	-0.07054	0.537983	-0.12473	0.291882	-0.245783	0.0588515	-0.18956	0.0833118	-0.06687	0.719104	-0.030781	0.838733	-0.00900558	0.971425	0.220478	0.265989	-0.00075	0.999847	-0.00249	0.988192
ABHD6	ENSG00000163686	protein_coding	11	0.17098	0.072004	0.04636	0.61229	0.23949	0.156908	0.480971	0.00441434	0.508646	0.00178042	0.09939	0.715454	0.367478	0.0217205	-0.0380818	0.950579	0.0585889	0.907933	0.01996	0.998411	0.10022	0.388948
ABHD8	ENSG00000127220	protein_coding	11	-0.10716	0.441864	-0.07628	0.305759	-0.02928	0.853303	-0.362718	0.0266793	-0.275848	0.0613164	0.04644	0.78861	0.127988	0.550032	0.0967117	0.786108	-0.0683251	0.800988	0.02639	0.998411	-0.03653	0.713344
ABI1	ENSG00000136754	protein_coding	11	0.04054	0.699802	-0.06421	0.669947	0.18909	0.320309	0.133863	0.388077	0.0760678	0.54912	-0.1945	0.322574	-0.0380766	0.607203	0.0054286	0.987947	0.112316	0.452015	-0.04303	0.998411	-0.08302	0.708499
ABI1P1	ENSG00000271484	unprocessed_pseudogene	2	NA	NA	NA	NA	NA	NA	NA	NA	-0.968665	NA	NA	NA	NA	NA	Inf	NA	NA	NA	NA	NA	NA	NA
ABI2	ENSG00000138443	protein_coding	11	0.21788	0.0330619	0.00787	0.951167	0.11125	0.313347	0.19966	0.107235	0.141229	0.592896	0.07347	0.611311	0.156492	0.0325142	0.0459735	0.902942	0.178823	0.276354	-0.01853	0.998411	0.00538	0.977845
ABI3	ENSG00000108798	protein_coding	10	0.09181	0.775225	0.03883	0.666279	0.11061	0.319537	0.431463	0.111152	0.497684	0.0783611	NA	NA	0.759295	6.68936e-07	0.347186	NA	0.260979	0.550704	0.08128	0.998411	0.10766	0.216847
ABI3BP	ENSG00000154175	protein_coding	11	0.23565	0.11984	0.55115	0.00213586	0.86205	0.0249904	1.05659	0.0846937	0.957551	2.86601e-05	0.07596	0.656749	0.296157	0.172086	-0.0920813	0.838131	0.0435708	0.785139	-0.1155	0.998411	0.09306	0.709194
ABITRAM	ENSG00000119328	protein_coding	11	-0.0203	0.941762	0.02945	0.696666	0.07547	0.624803	-0.209245	0.300105	-0.228091	0.0987904	0.2507	0.147987	-0.0166301	0.891716	-0.0179898	0.943021	0.293835	0.244081	-0.03424	0.998411	0.0524	0.772597
ABITRAMP1	ENSG00000251106	processed_pseudogene	5	NA	NA	NA	NA	NA	NA	-Inf	NA	1.10948	NA	NA	NA	0.19261	NA	-1.08703	NA	Inf	NA	NA	NA	NA	NA
ABL1	ENSG00000097007	protein_coding	11	-0.07363	0.487487	0.02098	0.853189	0.15092	0.320308	0.0496304	0.737491	-0.0261874	0.829837	-0.13259	0.445304	-0.0759778	0.393119	-0.0297564	0.901951	-0.378359	0.0413976	-0.03264	0.998411	-0.20413	0.0164562
ABL2	ENSG00000143322	protein_coding	11	0.05446	0.805565	0.02802	0.819806	0.05479	0.774726	0.0659877	0.777515	-0.0985429	0.458724	0.14325	0.284699	0.064192	0.710829	-0.160472	0.604846	-0.0668057	0.854004	0.05053	0.998411	-0.04768	0.55394
ABLIM1	ENSG00000099204	protein_coding	11	0.01263	0.971511	0.02097	0.910292	0.03793	0.905952	0.10433	0.669042	0.119677	0.64416	-0.09751	0.84406	0.00125296	0.933823	-0.0489632	0.818522	5.60052e-05	0.995196	0.03273	0.998411	-0.17997	0.145396
ABLIM2	ENSG00000163995	protein_coding	10	-0.08808	0.268254	-0.17603	0.0218168	-0.26991	0.0422042	-0.207439	0.270395	-0.321553	0.144545	NA	NA	-0.178633	0.285229	-0.160387	0.535996	-0.30008	0.393346	-0.09032	0.998411	-0.23095	0.0812831
ABLIM3	ENSG00000173210	protein_coding	11	0.20056	0.00519652	0.34196	0.00013198	0.61675	0.00250867	0.624265	1.30817e-12	0.538582	0.000394054	-0.00148	0.997426	0.353628	8.0785e-05	0.0638265	0.744742	0.232963	0.246697	-0.06649	0.998411	0.0225	0.886351
ABO	ENSG00000175164	protein_coding	11	-0.04746	0.896536	-0.01583	0.936825	0.00349	0.986806	0.33412	0.441028	0.2793	0.358201	-0.30729	0.601961	-0.0361674	0.92186	0.144156	0.815451	0.416609	0.267426	0.02942	0.998411	-0.0117	0.922863
ABR	ENSG00000159842	protein_coding	11	-0.0773	0.720078	-0.06732	0.412176	-0.05478	0.743083	-0.0617679	0.807505	-0.0497411	0.882058	-0.20445	0.257035	-0.0115813	0.943083	-0.0420818	0.858995	-0.0250102	0.955001	-0.06982	0.998411	-0.05562	0.622206
ABRA	ENSG00000174429	protein_coding	10	-0.26446	0.152034	-0.05142	0.83336	0.0935	0.68878	-0.656176	0.0127095	-0.429561	0.0823828	NA	NA	-0.468234	0.144976	0.166408	0.843127	0.117998	0.576521	-0.30662	0.998411	-0.29061	0.228551
ABRACL	ENSG00000146386	protein_coding	10	0.09426	0.640217	0.47191	1.547e-05	0.5287	0.0156053	1.42795	0.00280273	1.41089	8.79169e-07	NA	NA	0.520038	0.0785196	0.397978	NA	0.337021	NA	-0.00297	0.999558	0.00529	0.9825
ABRAXAS1	ENSG00000163322	protein_coding	10	-0.07189	0.72493	-0.1755	0.0597543	-0.28224	0.0802255	-0.0909268	0.69104	-0.180023	0.444236	NA	NA	-0.50718	3.4277e-05	-0.291166	0.457497	-0.0661954	0.934804	0.04654	0.998411	0.04661	0.867425
ABRAXAS2	ENSG00000165660	protein_coding	11	-0.11767	0.123071	-0.1729	0.00328236	-0.17647	0.0763482	-0.313331	0.0199201	-0.316641	0.00189432	0.12587	0.450979	-0.146569	0.0392289	-0.220922	0.401773	0.0711299	0.711975	-0.00132	0.999847	-0.02315	0.852034
ABT1	ENSG00000146109	protein_coding	11	-0.08411	0.627527	-0.05992	0.458392	-0.23308	0.0228829	-0.224493	0.0474749	-0.252794	0.0253906	-0.00925	0.96235	-0.0449582	0.735718	0.0181274	0.994386	-0.200615	0.323946	0.0604	0.998411	-0.07846	0.311564
ABT1P1	ENSG00000250496	processed_pseudogene	2	NA	NA	NA	NA	NA	NA	-Inf	NA	NA	NA	NA	NA	NA	NA	NA	NA	Inf	NA	NA	NA	NA	NA
ABTB1	ENSG00000114626	protein_coding	10	-0.00473	0.987972	0.08632	0.171518	0.1482	0.402383	-0.16189	0.156342	-0.0687271	0.536871	NA	NA	0.0706526	0.473446	0.032651	0.968741	-0.0220036	0.93821	0.01386	0.998948	0.03024	0.769036
ABTB2	ENSG00000166016	protein_coding	11	-0.25253	0.0956873	-0.13111	0.0619061	-0.20114	0.180837	-0.379797	0.123128	-0.477368	0.0856228	-0.25629	0.252076	-0.12767	0.554146	-0.170166	0.590637	-0.303126	0.639418	0.05481	0.998411	-0.15163	0.0672519
AC000029.1	ENSG00000275635	snRNA	1	0.00664	0.986939	NA	NA	NA	NA	NA	NA	NA	NA	NA	NA	NA	NA	NA	NA	NA	NA	NA	NA	NA	NA
AC000029.2	ENSG00000283438	misc_RNA	2	NA	NA	NA	NA	NA	NA	NA	NA	NA	NA	NA	NA	NA	NA	NA	NA	Inf	NA	-0.00374	0.999558	NA	NA
AC000032.1	ENSG00000260246	lncRNA	3	NA	NA	NA	NA	NA	NA	NA	NA	NA	NA	NA	NA	-0.360247	NA	0.128513	NA	-0.755353	NA	NA	NA	NA	NA
AC000035.1	ENSG00000282816	lncRNA	0	NA	NA	NA	NA	NA	NA	NA	NA	NA	NA	NA	NA	NA	NA	NA	NA	NA	NA	NA	NA	NA	NA
AC000036.1	ENSG00000225929	lncRNA	7	-0.03283	0.868045	NA	NA	NA	NA	0.558963	NA	0.37746	NA	NA	NA	-0.359317	NA	0.101047	NA	2.07254	NA	0.00232	0.999846	NA	NA
AC000041.1	ENSG00000242156	unprocessed_pseudogene	0	NA	NA	NA	NA	NA	NA	NA	NA	NA	NA	NA	NA	NA	NA	NA	NA	NA	NA	NA	NA	NA	NA
AC000050.1	ENSG00000212569	misc_RNA	5	0.11815	0.606509	NA	NA	NA	NA	NA	NA	-Inf	NA	NA	NA	0.117795	NA	Inf	NA	NA	NA	0.00975	0.999091	NA	NA
AC000050.3	ENSG00000286508	lncRNA	6	NA	NA	NA	NA	NA	NA	0.0661734	0.937649	0.347423	0.845654	NA	NA	0.349945	0.349815	0.248867	NA	0.422128	NA	0.03059	0.998411	NA	NA
AC000058.1	ENSG00000223665	lncRNA	4	0.02844	0.913142	NA	NA	NA	NA	NA	NA	NA	NA	NA	NA	-Inf	NA	Inf	NA	NA	NA	-0.02498	0.998411	NA	NA
AC000061.1	ENSG00000083622	lncRNA	2	-0.05985	0.702418	NA	NA	NA	NA	NA	NA	NA	NA	NA	NA	NA	NA	NA	NA	NA	NA	0.04066	0.998411	NA	NA
AC000065.1	ENSG00000286742	lncRNA	5	NA	NA	NA	NA	NA	NA	1.89618	NA	1.6197	NA	NA	NA	-1.50171	NA	0.498345	NA	-0.580082	NA	NA	NA	NA	NA
AC000065.2	ENSG00000287932	lncRNA	2	NA	NA	NA	NA	NA	NA	NA	NA	-Inf	NA	NA	NA	NA	NA	-Inf	NA	NA	NA	NA	NA	NA	NA
AC000067.1	ENSG00000225007	lncRNA	6	-0.01033	0.968325	NA	NA	NA	NA	-0.366436	NA	-Inf	NA	NA	NA	-Inf	NA	NA	NA	0.452246	NA	0.1062	0.998411	NA	NA
AC000068.1	ENSG00000185065	lncRNA	7	0.02282	0.932861	NA	NA	NA	NA	-0.0989626	0.828067	-0.230754	0.758093	NA	NA	-0.351413	NA	0.289162	NA	-0.0812839	NA	0.06522	0.998411	NA	NA
AC000068.2	ENSG00000273212	lncRNA	5	NA	NA	NA	NA	NA	NA	-0.597652	NA	-0.336661	NA	NA	NA	0.177936	NA	0.024841	NA	1.04678	NA	NA	NA	NA	NA
AC000068.3	ENSG00000273300	lncRNA	0	NA	NA	NA	NA	NA	NA	NA	NA	NA	NA	NA	NA	NA	NA	NA	NA	NA	NA	NA	NA	NA	NA
AC000072.1	ENSG00000286367	lncRNA	5	NA	NA	NA	NA	NA	NA	-0.291213	0.712017	-0.39114	0.537862	NA	NA	-0.344297	0.110265	-0.381605	NA	-0.148433	NA	NA	NA	NA	NA
AC000077.1	ENSG00000230485	processed_pseudogene	1	NA	NA	NA	NA	NA	NA	NA	NA	-Inf	NA	NA	NA	NA	NA	NA	NA	NA	NA	NA	NA	NA	NA
AC000078.1	ENSG00000232926	processed_pseudogene	5	NA	NA	NA	NA	NA	NA	-0.414587	0.438424	-0.0565837	0.778922	NA	NA	-0.151997	0.723103	0.0868073	NA	-0.364617	0.593637	NA	NA	NA	NA
AC000081.1	ENSG00000230194	processed_pseudogene	5	NA	NA	NA	NA	NA	NA	Inf	NA	Inf	NA	NA	NA	-1.48229	NA	0.634868	NA	-0.198727	NA	NA	NA	NA	NA
AC000081.2	ENSG00000251940	snoRNA	6	0.03484	0.830705	NA	NA	NA	NA	NA	NA	-Inf	NA	NA	NA	-0.702793	NA	-0.758181	NA	-Inf	NA	-0.00388	0.999091	NA	NA
AC000082.1	ENSG00000287652	lncRNA	5	NA	NA	NA	NA	NA	NA	1.10649	NA	2.4442	NA	NA	NA	1.60955	NA	-0.444127	NA	0.21937	NA	NA	NA	NA	NA
AC000085.1	ENSG00000287146	lncRNA	5	NA	NA	NA	NA	NA	NA	0.240049	0.586909	-0.0364453	0.973215	NA	NA	0.09378	0.774131	0.230911	NA	0.55963	NA	NA	NA	NA	NA
AC000089.1	ENSG00000235776	processed_pseudogene	5	NA	NA	NA	NA	NA	NA	-0.724789	0.00956481	-0.375102	0.271613	NA	NA	-0.0881357	0.793688	0.080005	NA	-0.286396	0.668187	NA	NA	NA	NA
AC000093.1	ENSG00000284874	protein_coding	11	0.09322	0.611651	0.00135	0.990809	-0.03298	0.864765	0.410153	0.731332	0.0577637	0.972861	0.14058	0.417585	0.292882	NA	0.184205	NA	0.319292	NA	0.03979	0.998411	0.10141	0.141998
AC000095.1	ENSG00000270393	processed_pseudogene	0	NA	NA	NA	NA	NA	NA	NA	NA	NA	NA	NA	NA	NA	NA	NA	NA	NA	NA	NA	NA	NA	NA
AC000095.2	ENSG00000283366	transcribed_unprocessed_pseudogene	1	-0.02137	0.934847	NA	NA	NA	NA	NA	NA	NA	NA	NA	NA	NA	NA	NA	NA	NA	NA	NA	NA	NA	NA
AC000095.3	ENSG00000286025	polymorphic_pseudogene	10	0.06713	0.732254	0.05325	0.598782	0.0209	0.90846	-0.139021	NA	0.601854	NA	-0.00209	0.992888	-0.262216	NA	1.28315	NA	-0.204369	NA	NA	NA	0.08893	0.392968
AC000111.1	ENSG00000234001	processed_pseudogene	0	NA	NA	NA	NA	NA	NA	NA	NA	NA	NA	NA	NA	NA	NA	NA	NA	NA	NA	NA	NA	NA	NA
AC000111.2	ENSG00000237974	processed_pseudogene	0	NA	NA	NA	NA	NA	NA	NA	NA	NA	NA	NA	NA	NA	NA	NA	NA	NA	NA	NA	NA	NA	NA
AC000113.1	ENSG00000287685	lncRNA	3	NA	NA	NA	NA	NA	NA	Inf	NA	NA	NA	NA	NA	Inf	NA	NA	NA	Inf	NA	NA	NA	NA	NA
AC000114.1	ENSG00000200436	misc_RNA	2	-0.01907	0.932386	NA	NA	NA	NA	NA	NA	NA	NA	NA	NA	NA	NA	NA	NA	NA	NA	-0.06758	0.998411	NA	NA
AC000120.1	ENSG00000200769	misc_RNA	11	-0.25265	0.605077	0.07251	0.634406	-0.05506	0.778248	-0.528527	NA	-0.718554	NA	0.11396	0.530498	0.376416	NA	0.338688	NA	0.520979	NA	-0.14477	0.998411	-0.07862	0.753603
AC000120.2	ENSG00000243107	lncRNA	9	NA	NA	-0.07481	0.512212	0.06815	0.677297	0.541704	NA	-1.11102	NA	-0.28492	0.336645	0.326452	NA	-0.124084	NA	0.26958	NA	NA	NA	-0.01702	0.959696
AC000120.3	ENSG00000285772	protein_coding	8	0.00282	0.991548	0.10427	0.368664	-0.01319	0.959211	NA	NA	NA	NA	0.07506	0.480977	Inf	NA	NA	NA	Inf	NA	-0.03809	0.998411	-0.1984	0.118737
AC000120.4	ENSG00000285953	protein_coding	2	0.03652	0.779605	NA	NA	NA	NA	NA	NA	NA	NA	NA	NA	NA	NA	NA	NA	NA	NA	-0.00543	0.999091	NA	NA
AC000123.1	ENSG00000224138	lncRNA	7	0.04243	0.855857	NA	NA	NA	NA	0.163697	NA	0.729556	0.387413	NA	NA	0.827719	NA	-0.553081	NA	0.355738	NA	-0.01676	0.998411	NA	NA
AC000123.2	ENSG00000279265	TEC	9	NA	NA	0.00946	0.939121	-0.04711	0.652901	0.105057	NA	0.0458967	NA	NA	NA	0.318182	NA	0.350486	NA	0.202281	NA	0.0516	0.998411	0.06067	0.410511
AC000123.3	ENSG00000280347	TEC	9	NA	NA	0.07709	0.296563	-0.01992	0.878921	0.183262	0.73867	0.435439	0.302955	NA	NA	0.238746	0.622516	-0.627521	NA	0.124669	NA	-0.07099	0.998411	0.08672	0.324934
AC000124.1	ENSG00000226770	lncRNA	7	0.03693	0.808483	NA	NA	NA	NA	Inf	NA	1.38684	NA	NA	NA	1.88815	NA	-1.09587	NA	-Inf	NA	-0.05048	0.998411	NA	NA
AC000362.1	ENSG00000230820	processed_pseudogene	0	NA	NA	NA	NA	NA	NA	NA	NA	NA	NA	NA	NA	NA	NA	NA	NA	NA	NA	NA	NA	NA	NA
AC000367.1	ENSG00000224981	processed_pseudogene	3	NA	NA	NA	NA	NA	NA	Inf	NA	-1.43567	NA	NA	NA	NA	NA	NA	NA	Inf	NA	NA	NA	NA	NA
AC000372.1	ENSG00000241921	lncRNA	2	0.00588	0.981675	NA	NA	NA	NA	NA	NA	NA	NA	NA	NA	NA	NA	NA	NA	NA	NA	0.00108	0.999847	NA	NA
AC000374.1	ENSG00000227249	processed_pseudogene	2	NA	NA	NA	NA	NA	NA	-Inf	NA	Inf	NA	NA	NA	NA	NA	NA	NA	NA	NA	NA	NA	NA	NA
AC000403.1	ENSG00000278727	lncRNA	5	NA	NA	NA	NA	NA	NA	0.877024	0.127311	0.770643	0.103959	NA	NA	-0.0634297	NA	-0.107315	NA	0.292366	NA	NA	NA	NA	NA
AC001226.1	ENSG00000274898	lncRNA	5	NA	NA	NA	NA	NA	NA	0.578255	NA	1.48503	NA	NA	NA	0.203855	NA	-0.434895	NA	0.947871	NA	NA	NA	NA	NA
AC001226.2	ENSG00000283208	protein_coding	10	0.049	0.830428	0.13478	0.0371361	0.14836	0.236588	-0.545416	0.581845	-0.158245	0.969631	0.0976	0.45854	-0.938564	NA	-1.13108	NA	-0.0603034	NA	NA	NA	-0.1147	0.317889
AC002044.1	ENSG00000272330	lncRNA	5	NA	NA	NA	NA	NA	NA	-0.638255	NA	-0.552571	NA	NA	NA	0.652682	NA	-1.01527	NA	-2.47998	NA	NA	NA	NA	NA
AC002044.2	ENSG00000279591	TEC	5	NA	NA	NA	NA	NA	NA	-0.574564	NA	-Inf	NA	NA	NA	0.131176	NA	0.691081	NA	-0.532019	NA	NA	NA	NA	NA
AC002044.3	ENSG00000280092	TEC	5	NA	NA	NA	NA	NA	NA	-Inf	NA	Inf	NA	NA	NA	0.674924	NA	-2.58647	NA	1.21657	NA	NA	NA	NA	NA
AC002056.1	ENSG00000213683	processed_pseudogene	9	NA	NA	-0.01561	0.86722	-0.08464	0.563088	-0.184917	0.933365	-0.405988	0.747066	0.03954	0.799465	-0.11057	0.811875	-0.46321	NA	-0.331553	NA	NA	NA	-0.13632	0.0246903
AC002056.2	ENSG00000254499	lncRNA	7	0.10042	0.436367	NA	NA	NA	NA	-Inf	NA	Inf	NA	NA	NA	-0.0417004	NA	0.552328	NA	-0.243387	NA	-0.00181	0.999847	NA	NA
AC002057.1	ENSG00000287568	lncRNA	0	NA	NA	NA	NA	NA	NA	NA	NA	NA	NA	NA	NA	NA	NA	NA	NA	NA	NA	NA	NA	NA	NA
AC002057.2	ENSG00000287702	lncRNA	1	NA	NA	NA	NA	NA	NA	Inf	NA	NA	NA	NA	NA	NA	NA	NA	NA	NA	NA	NA	NA	NA	NA
AC002059.1	ENSG00000273216	lncRNA	8	NA	NA	-0.12483	0.122422	0.11003	0.326123	-0.393759	NA	-0.693455	NA	NA	NA	0.328906	NA	0.915856	NA	0.180126	NA	NA	NA	0.0787	0.22473
AC002059.2	ENSG00000280968	miRNA	7	-0.07596	0.746386	NA	NA	NA	NA	Inf	NA	Inf	NA	NA	NA	-Inf	NA	Inf	NA	-Inf	NA	-0.03187	0.998411	NA	NA
AC002059.3	ENSG00000285697	transcribed_unprocessed_pseudogene	5	NA	NA	NA	NA	NA	NA	0.437677	NA	-0.23846	0.953959	NA	NA	-0.0359332	NA	-0.420414	NA	0.482416	NA	NA	NA	NA	NA
AC002064.1	ENSG00000207488	misc_RNA	2	0.01771	0.956955	NA	NA	NA	NA	NA	NA	NA	NA	NA	NA	NA	NA	NA	NA	NA	NA	0.04703	0.998411	NA	NA
AC002064.2	ENSG00000225498	lncRNA	10	0.02824	0.920825	-0.07994	0.206518	-0.0035	0.978333	-1.66415	NA	0.78788	NA	NA	NA	2.96025	NA	1.96039	NA	0.699239	NA	-0.09189	0.998411	0.09534	0.132505
AC002064.3	ENSG00000234459	lncRNA	7	0.03382	0.805575	NA	NA	NA	NA	-1.21374	NA	-0.0535154	NA	NA	NA	-1.77215	NA	-0.499395	NA	-2.16146	NA	-0.04267	0.998411	NA	NA
AC002064.4	ENSG00000280440	TEC	6	NA	NA	-0.0048	0.968172	-0.09076	0.294459	NA	NA	Inf	NA	NA	NA	NA	NA	Inf	NA	NA	NA	0.01331	0.998411	-0.0282	0.742002
AC002066.1	ENSG00000237813	lncRNA	5	NA	NA	NA	NA	NA	NA	0.0189106	NA	0.920253	NA	NA	NA	0.679232	NA	0.513742	NA	-0.407525	NA	NA	NA	NA	NA
AC002069.1	ENSG00000207094	snoRNA	2	-0.04358	0.913516	NA	NA	NA	NA	NA	NA	NA	NA	NA	NA	NA	NA	NA	NA	NA	NA	-0.19272	0.998411	NA	NA
AC002069.2	ENSG00000233420	lncRNA	4	0.03042	0.890241	NA	NA	NA	NA	NA	NA	-Inf	NA	NA	NA	Inf	NA	NA	NA	NA	NA	-0.02718	0.998411	NA	NA
AC002069.3	ENSG00000235639	processed_pseudogene	0	NA	NA	NA	NA	NA	NA	NA	NA	NA	NA	NA	NA	NA	NA	NA	NA	NA	NA	NA	NA	NA	NA
AC002069.4	ENSG00000270812	processed_pseudogene	1	NA	NA	NA	NA	NA	NA	NA	NA	Inf	NA	NA	NA	NA	NA	NA	NA	NA	NA	NA	NA	NA	NA
AC002070.1	ENSG00000248636	lncRNA	10	-0.08868	0.692823	-0.12518	0.245291	-0.19445	0.254531	-0.564048	0.0462445	-0.371336	0.0409783	NA	NA	-0.476268	0.055134	-0.392203	NA	-0.40502	0.223251	0.09535	0.998411	-0.05139	0.690263
AC002072.1	ENSG00000286072	lncRNA	3	NA	NA	NA	NA	NA	NA	0.500113	NA	NA	NA	NA	NA	0.309539	NA	Inf	NA	NA	NA	NA	NA	NA	NA
AC002073.1	ENSG00000202019	misc_RNA	7	0.04569	0.785027	NA	NA	NA	NA	Inf	NA	Inf	NA	NA	NA	Inf	NA	-0.899792	NA	-0.69857	NA	-0.0581	0.998411	NA	NA
AC002074.1	ENSG00000285090	lncRNA	7	-0.0245	0.87922	NA	NA	NA	NA	0.576896	NA	0.602887	NA	NA	NA	-0.88025	NA	1.09863	NA	2.04123	NA	0.02922	0.998411	NA	NA
AC002074.2	ENSG00000285964	lncRNA	2	-0.06253	0.721248	NA	NA	NA	NA	NA	NA	NA	NA	NA	NA	NA	NA	NA	NA	NA	NA	0.03517	0.998411	NA	NA
AC002075.1	ENSG00000225898	processed_pseudogene	1	NA	NA	NA	NA	NA	NA	NA	NA	NA	NA	NA	NA	NA	NA	NA	NA	-Inf	NA	NA	NA	NA	NA
AC002075.2	ENSG00000237729	processed_pseudogene	5	NA	NA	NA	NA	NA	NA	-0.477059	0.726669	-0.310673	0.761774	NA	NA	0.168113	NA	-0.629385	NA	-0.173792	NA	NA	NA	NA	NA
AC002076.1	ENSG00000234695	lncRNA	7	0.00214	0.992939	NA	NA	NA	NA	1.99696	NA	1.17282	NA	NA	NA	0.0344192	NA	-Inf	NA	0.610655	NA	0.06243	0.998411	NA	NA
AC002076.2	ENSG00000278388	unprocessed_pseudogene	0	NA	NA	NA	NA	NA	NA	NA	NA	NA	NA	NA	NA	NA	NA	NA	NA	NA	NA	NA	NA	NA	NA
AC002090.1	ENSG00000279743	TEC	0	NA	NA	NA	NA	NA	NA	NA	NA	NA	NA	NA	NA	NA	NA	NA	NA	NA	NA	NA	NA	NA	NA
AC002091.1	ENSG00000265975	lncRNA	5	NA	NA	NA	NA	NA	NA	1.73041	NA	1.52072	NA	NA	NA	2.10954	NA	-Inf	NA	-0.304865	NA	NA	NA	NA	NA
AC002091.2	ENSG00000266389	lncRNA	5	NA	NA	NA	NA	NA	NA	1.73531	NA	-0.187598	NA	NA	NA	0.937166	NA	0.246346	NA	-Inf	NA	NA	NA	NA	NA
AC002094.1	ENSG00000258924	lncRNA	4	NA	NA	0.12461	0.10287	-0.01528	0.942133	NA	NA	NA	NA	NA	NA	Inf	NA	NA	NA	NA	NA	NA	NA	-0.12649	0.166314
AC002094.2	ENSG00000265618	lncRNA	0	NA	NA	NA	NA	NA	NA	NA	NA	NA	NA	NA	NA	NA	NA	NA	NA	NA	NA	NA	NA	NA	NA
AC002094.3	ENSG00000273171	protein_coding	5	0.00119	0.997018	-0.03073	0.817678	-0.06413	0.588003	NA	NA	NA	NA	-0.0519	0.655594	NA	NA	NA	NA	NA	NA	NA	NA	0.05406	0.53874
AC002094.4	ENSG00000277450	lncRNA	5	NA	NA	NA	NA	NA	NA	-2.94615	NA	0.697052	NA	NA	NA	0.401742	NA	-0.664913	NA	-0.297048	NA	NA	NA	NA	NA
AC002094.5	ENSG00000279532	TEC	6	NA	NA	NA	NA	NA	NA	-0.229966	NA	-0.456855	NA	NA	NA	-0.359069	NA	0.567497	NA	-0.586007	NA	0.1114	0.998411	NA	NA
AC002101.1	ENSG00000261018	lncRNA	1	NA	NA	NA	NA	NA	NA	NA	NA	NA	NA	NA	NA	NA	NA	NA	NA	NA	NA	0.14048	0.998411	NA	NA
AC002115.1	ENSG00000267626	lncRNA	2	NA	NA	NA	NA	NA	NA	NA	NA	NA	NA	NA	NA	1.49454	NA	NA	NA	-Inf	NA	NA	NA	NA	NA
AC002116.1	ENSG00000248101	lncRNA	1	NA	NA	NA	NA	NA	NA	NA	NA	NA	NA	NA	NA	NA	NA	NA	NA	NA	NA	0.04733	0.998411	NA	NA
AC002116.2	ENSG00000267698	lncRNA	6	NA	NA	NA	NA	NA	NA	0.0215925	NA	-0.196733	NA	NA	NA	-0.198163	NA	0.0401418	NA	-1.31946	NA	0.01228	0.998556	NA	NA
AC002127.1	ENSG00000227979	processed_pseudogene	0	NA	NA	NA	NA	NA	NA	NA	NA	NA	NA	NA	NA	NA	NA	NA	NA	NA	NA	NA	NA	NA	NA
AC002128.1	ENSG00000268947	lncRNA	5	NA	NA	NA	NA	NA	NA	1.41015	NA	1.14646	0.381027	NA	NA	0.0772439	NA	0.402365	NA	-0.0365759	NA	NA	NA	NA	NA
AC002128.2	ENSG00000271366	lncRNA	5	NA	NA	NA	NA	NA	NA	-1.54207	NA	Inf	NA	NA	NA	-1.30464	NA	0.519772	NA	0.510031	NA	NA	NA	NA	NA
AC002306.1	ENSG00000259242	lncRNA	5	-0.04069	0.808783	NA	NA	NA	NA	Inf	NA	-Inf	NA	NA	NA	-Inf	NA	NA	NA	NA	NA	0.17431	0.998411	NA	NA
AC002310.1	ENSG00000235560	lncRNA	10	0.01912	0.948433	0.01045	0.948844	0.08725	0.546152	-0.189721	0.625776	-0.351626	0.237912	NA	NA	0.501509	0.0517142	0.365997	NA	0.017089	NA	-0.00643	0.999329	-0.07996	0.425862
AC002310.2	ENSG00000239791	lncRNA	11	-0.05379	0.829814	0.01672	0.884701	0.04139	0.827516	-0.623537	NA	-Inf	NA	0.01158	0.955642	0.392981	NA	Inf	NA	1.04274	NA	0.11024	0.998411	0.14787	0.0541612
AC002310.3	ENSG00000260494	unprocessed_pseudogene	5	NA	NA	NA	NA	NA	NA	-0.15654	NA	-0.178722	NA	NA	NA	0.785141	NA	0.821711	NA	0.181768	NA	NA	NA	NA	NA
AC002310.4	ENSG00000261459	protein_coding	4	-0.09926	0.524675	NA	NA	NA	NA	NA	NA	NA	NA	NA	NA	-Inf	NA	NA	NA	-0.315162	NA	-0.04147	0.998411	NA	NA
AC002310.5	ENSG00000278922	TEC	7	-0.0646	0.776182	NA	NA	NA	NA	-0.339834	0.433854	-0.303474	0.0675906	NA	NA	-0.109537	0.491349	-0.00769444	0.987285	-0.113315	0.794391	0.00481	0.999091	NA	NA
AC002316.1	ENSG00000132359	protein_coding	11	0.09563	0.728849	0.00794	0.958806	0.14293	0.375113	-0.0318876	0.852552	0.403469	0.0454876	-0.08543	0.450979	0.0568812	0.880662	0.274491	NA	-0.00551402	0.956148	-0.03003	0.998411	0.00393	0.977298
AC002331.1	ENSG00000286712	lncRNA	1	NA	NA	NA	NA	NA	NA	Inf	NA	NA	NA	NA	NA	NA	NA	NA	NA	NA	NA	NA	NA	NA	NA
AC002347.1	ENSG00000261433	lncRNA	6	NA	NA	NA	NA	NA	NA	0.508113	NA	-0.992476	NA	NA	NA	-0.214696	NA	0.613597	NA	-0.303184	NA	-0.05239	0.998411	NA	NA
AC002347.2	ENSG00000263388	lncRNA	5	NA	NA	NA	NA	NA	NA	Inf	NA	-0.630106	NA	NA	NA	1.26953	NA	Inf	NA	Inf	NA	NA	NA	NA	NA
AC002350.1	ENSG00000202335	snoRNA	1	NA	NA	NA	NA	NA	NA	NA	NA	NA	NA	NA	NA	NA	NA	NA	NA	NA	NA	-0.08288	0.998411	NA	NA
AC002350.2	ENSG00000278993	TEC	5	NA	NA	NA	NA	NA	NA	0.45788	0.349448	0.322412	0.938795	NA	NA	-0.0971135	0.793688	0.480784	NA	-0.0794653	NA	NA	NA	NA	NA
AC002351.1	ENSG00000258240	lncRNA	7	0.02706	0.953487	NA	NA	NA	NA	-1.45353	NA	0.179051	NA	NA	NA	1.30304	NA	-0.024681	NA	0.978178	NA	-0.00882	0.998411	NA	NA
AC002359.1	ENSG00000202469	misc_RNA	5	NA	NA	NA	NA	NA	NA	Inf	NA	NA	NA	NA	NA	Inf	NA	-Inf	NA	Inf	NA	-0.08805	0.998411	NA	NA
AC002365.1	ENSG00000206844	misc_RNA	2	0.08158	0.27435	NA	NA	NA	NA	NA	NA	NA	NA	NA	NA	NA	NA	NA	NA	NA	NA	-0.04813	0.998411	NA	NA
AC002366.1	ENSG00000232392	processed_pseudogene	4	NA	NA	NA	NA	NA	NA	NA	NA	Inf	NA	NA	NA	-1.20385	NA	0.482362	NA	-Inf	NA	NA	NA	NA	NA
AC002368.1	ENSG00000237741	lncRNA	3	-0.06951	0.741789	NA	NA	NA	NA	NA	NA	NA	NA	NA	NA	Inf	NA	NA	NA	NA	NA	0.01332	0.998411	NA	NA
AC002375.1	ENSG00000257268	lncRNA	4	0.03448	0.802892	NA	NA	NA	NA	NA	NA	-Inf	NA	NA	NA	NA	NA	Inf	NA	NA	NA	0.06517	0.998411	NA	NA
AC002377.1	ENSG00000286163	lncRNA	3	NA	NA	NA	NA	NA	NA	1.05626	NA	NA	NA	NA	NA	0.614061	NA	-Inf	NA	NA	NA	NA	NA	NA	NA
AC002378.1	ENSG00000225676	lncRNA	5	0.10394	0.504605	NA	NA	NA	NA	Inf	NA	-Inf	NA	NA	NA	NA	NA	NA	NA	-Inf	NA	0.00864	0.999091	NA	NA
AC002381.1	ENSG00000228341	processed_pseudogene	0	NA	NA	NA	NA	NA	NA	NA	NA	NA	NA	NA	NA	NA	NA	NA	NA	NA	NA	NA	NA	NA	NA
AC002383.1	ENSG00000227863	lncRNA	3	-0.10878	0.198334	NA	NA	NA	NA	NA	NA	NA	NA	NA	NA	Inf	NA	NA	NA	NA	NA	-0.00601	0.999091	NA	NA
AC002386.1	ENSG00000230941	lncRNA	2	-0.01826	0.902639	NA	NA	NA	NA	NA	NA	NA	NA	NA	NA	NA	NA	NA	NA	NA	NA	-0.01136	0.998411	NA	NA
AC002395.1	ENSG00000272215	snRNA	2	0.19433	0.753005	NA	NA	NA	NA	NA	NA	NA	NA	NA	NA	NA	NA	NA	NA	NA	NA	-0.06	0.998411	NA	NA
AC002398.1	ENSG00000267049	lncRNA	5	NA	NA	NA	NA	NA	NA	0.173721	NA	-1.55631	NA	NA	NA	-0.152291	NA	0.602015	NA	1.97165	NA	NA	NA	NA	NA
AC002398.2	ENSG00000267328	lncRNA	4	NA	NA	-0.30452	0.00111303	-0.0497	0.806652	NA	NA	NA	NA	-0.39546	0.104558	NA	NA	NA	NA	NA	NA	NA	NA	-0.28241	0.0151399
AC002400.1	ENSG00000261528	processed_pseudogene	5	NA	NA	NA	NA	NA	NA	0.0176896	NA	-0.995891	NA	NA	NA	0.0266392	NA	0.464292	NA	0.265873	NA	NA	NA	NA	NA
AC002401.1	ENSG00000236472	lncRNA	5	0.01636	0.953515	NA	NA	NA	NA	NA	NA	NA	NA	NA	NA	-1.1605	NA	-0.842403	NA	0.855189	NA	-0.04527	0.998411	NA	NA
AC002401.2	ENSG00000250282	lncRNA	7	-0.31589	0.162738	NA	NA	NA	NA	-0.234455	0.762755	-0.214989	0.567668	NA	NA	0.23714	0.50454	-0.151008	NA	-0.192136	0.907052	-0.38218	0.998411	NA	NA
AC002401.3	ENSG00000275025	lncRNA	5	NA	NA	NA	NA	NA	NA	-0.253284	0.665186	-0.513007	0.255685	NA	NA	-0.0134727	0.930418	0.0838749	NA	-0.0934573	NA	NA	NA	NA	NA
AC002401.4	ENSG00000276851	lncRNA	5	NA	NA	NA	NA	NA	NA	-0.915831	NA	-0.48196	NA	NA	NA	0.0636775	NA	0.517932	NA	-0.62277	NA	NA	NA	NA	NA
AC002407.1	ENSG00000200572	misc_RNA	2	-0.01929	0.952778	NA	NA	NA	NA	NA	NA	NA	NA	NA	NA	NA	NA	NA	NA	NA	NA	0.00725	0.999091	NA	NA
AC002407.2	ENSG00000283638	lncRNA	7	0.02425	0.872428	NA	NA	NA	NA	2.35438	NA	Inf	NA	NA	NA	Inf	NA	Inf	NA	Inf	NA	-0.18956	0.998411	NA	NA
AC002416.1	ENSG00000212434	snoRNA	3	0.36015	0.148411	NA	NA	NA	NA	NA	NA	Inf	NA	NA	NA	NA	NA	NA	NA	NA	NA	-0.13458	0.998411	NA	NA
AC002428.1	ENSG00000253927	lncRNA	2	0.12666	0.343416	NA	NA	NA	NA	NA	NA	NA	NA	NA	NA	NA	NA	NA	NA	NA	NA	-0.01952	0.998411	NA	NA
AC002428.2	ENSG00000254239	lncRNA	5	-0.02123	0.922389	NA	NA	NA	NA	NA	NA	NA	NA	NA	NA	-Inf	NA	Inf	NA	-0.817588	NA	0.08799	0.998411	NA	NA
AC002429.1	ENSG00000231153	processed_pseudogene	0	NA	NA	NA	NA	NA	NA	NA	NA	NA	NA	NA	NA	NA	NA	NA	NA	NA	NA	NA	NA	NA	NA
AC002429.2	ENSG00000236197	lncRNA	7	0.03001	0.930486	NA	NA	NA	NA	0.276722	NA	0.731407	NA	NA	NA	0.994676	NA	-1.11551	NA	0.0601653	NA	0.00334	0.999558	NA	NA
AC002451.1	ENSG00000231170	lncRNA	7	0.02227	0.923667	NA	NA	NA	NA	0.0708974	0.900216	-0.0537537	0.901618	NA	NA	-0.0629622	NA	-0.383964	NA	0.0847222	NA	0.0057	0.999091	NA	NA
AC002451.2	ENSG00000279525	TEC	5	NA	NA	NA	NA	NA	NA	-0.108423	NA	0.55597	NA	NA	NA	1.18158	NA	0.916503	NA	1.20809	NA	NA	NA	NA	NA
AC002456.1	ENSG00000223969	lncRNA	7	-0.05987	0.808482	NA	NA	NA	NA	-0.544801	0.423678	-0.109612	0.664742	NA	NA	0.208123	0.581133	0.32135	NA	-0.0194434	NA	0.06277	0.998411	NA	NA
AC002456.2	ENSG00000251154	unprocessed_pseudogene	4	-0.04959	0.902541	-0.0018	0.988194	-0.04551	0.699989	NA	NA	NA	NA	NA	NA	NA	NA	NA	NA	NA	NA	NA	NA	-0.08156	0.248718
AC002458.1	ENSG00000286411	lncRNA	4	NA	NA	NA	NA	NA	NA	Inf	NA	NA	NA	NA	NA	-Inf	NA	-Inf	NA	Inf	NA	NA	NA	NA	NA
AC002460.1	ENSG00000249317	lncRNA	3	-0.01366	0.947434	NA	NA	NA	NA	NA	NA	Inf	NA	NA	NA	NA	NA	NA	NA	NA	NA	0.02446	0.998411	NA	NA
AC002460.2	ENSG00000287292	lncRNA	7	-0.06136	0.820536	NA	NA	NA	NA	-0.183723	NA	1.58773	NA	NA	NA	-0.0807192	NA	0.964939	NA	-0.273923	NA	0.07318	0.998411	NA	NA
AC002461.1	ENSG00000199764	misc_RNA	2	0.07445	0.7171	NA	NA	NA	NA	NA	NA	NA	NA	NA	NA	NA	NA	NA	NA	NA	NA	-0.02862	0.998411	NA	NA
AC002463.1	ENSG00000223646	lncRNA	10	-0.09088	0.373858	-0.00907	0.936825	-0.0985	0.18539	Inf	NA	3.09433	NA	NA	NA	0.293346	NA	1.46862	NA	0.602048	NA	0.00111	0.999847	-0.022	0.727662
AC002464.1	ENSG00000260188	lncRNA	6	NA	NA	-0.05618	0.565773	-0.06266	0.521486	Inf	NA	NA	NA	NA	NA	-Inf	NA	NA	NA	NA	NA	0.0193	0.998411	-0.00667	0.939824
AC002465.1	ENSG00000286390	lncRNA	1	NA	NA	NA	NA	NA	NA	-Inf	NA	NA	NA	NA	NA	NA	NA	NA	NA	NA	NA	NA	NA	NA	NA
AC002467.1	ENSG00000241764	lncRNA	9	0.00867	0.978695	-0.09995	0.296387	0.13963	0.374414	-0.128702	0.868147	0.0320396	0.944231	NA	NA	0.0471689	0.929333	0.0190015	NA	0.0939774	NA	NA	NA	0.07872	0.410215
AC002470.1	ENSG00000272829	lncRNA	5	NA	NA	NA	NA	NA	NA	0.126386	0.832565	0.0665804	0.842321	NA	NA	0.0809203	0.786263	0.302756	NA	-0.13788	NA	NA	NA	NA	NA
AC002470.2	ENSG00000285314	lncRNA	11	-0.0202	0.931749	-0.00061	0.996791	0.34829	0.0102059	-Inf	NA	-0.106026	NA	-0.05637	0.78379	0.982828	NA	-Inf	NA	0.407698	NA	-0.00458	0.999091	-0.0203	0.858475
AC002472.1	ENSG00000226872	lncRNA	7	-0.08013	0.694828	NA	NA	NA	NA	1.09836	NA	1.06016	NA	NA	NA	-0.850511	NA	0.342511	NA	0.334962	NA	-0.04007	0.998411	NA	NA
AC002472.2	ENSG00000284060	transcribed_unprocessed_pseudogene	1	NA	NA	NA	NA	NA	NA	NA	NA	NA	NA	NA	NA	NA	NA	NA	NA	NA	NA	0.0865	0.998411	NA	NA
AC002472.3	ENSG00000284130	transcribed_unprocessed_pseudogene	3	NA	NA	NA	NA	NA	NA	NA	NA	NA	NA	NA	NA	0.963807	NA	0.579784	NA	NA	NA	0.04449	0.998411	NA	NA
AC002472.4	ENSG00000284665	unprocessed_pseudogene	0	NA	NA	NA	NA	NA	NA	NA	NA	NA	NA	NA	NA	NA	NA	NA	NA	NA	NA	NA	NA	NA	NA
AC002480.1	ENSG00000232759	lncRNA	7	-0.01456	0.96055	NA	NA	NA	NA	0.920256	NA	0.485988	NA	NA	NA	0.0336899	NA	-0.830158	NA	0.00974034	NA	0.07834	0.998411	NA	NA
AC002480.2	ENSG00000232949	lncRNA	7	-0.06304	0.771523	NA	NA	NA	NA	1.12449	NA	0.153451	NA	NA	NA	0.408767	NA	0.521674	NA	0.524366	NA	0.03732	0.998411	NA	NA
AC002486.1	ENSG00000223866	processed_pseudogene	1	NA	NA	NA	NA	NA	NA	NA	NA	Inf	NA	NA	NA	NA	NA	NA	NA	NA	NA	NA	NA	NA	NA
AC002486.2	ENSG00000231525	processed_pseudogene	3	NA	NA	NA	NA	NA	NA	Inf	NA	-0.499594	NA	NA	NA	NA	NA	Inf	NA	NA	NA	NA	NA	NA	NA
AC002487.1	ENSG00000270425	processed_pseudogene	0	NA	NA	NA	NA	NA	NA	NA	NA	NA	NA	NA	NA	NA	NA	NA	NA	NA	NA	NA	NA	NA	NA
AC002504.1	ENSG00000214111	processed_pseudogene	5	NA	NA	NA	NA	NA	NA	-0.736004	NA	0.330414	NA	NA	NA	1.76807	NA	-0.796286	NA	-0.982531	NA	NA	NA	NA	NA
AC002511.1	ENSG00000232680	lncRNA	7	0.00719	0.981599	NA	NA	NA	NA	0.251027	NA	Inf	NA	NA	NA	-1.63362	NA	-0.873117	NA	0.393115	NA	0.12773	0.998411	NA	NA
AC002511.2	ENSG00000233214	lncRNA	7	0.0028	0.994464	NA	NA	NA	NA	-Inf	NA	-2.45729	NA	NA	NA	-0.743239	NA	-0.780842	NA	Inf	NA	-0.09714	0.998411	NA	NA
AC002511.3	ENSG00000283479	transcribed_unprocessed_pseudogene	1	-0.11428	0.539038	NA	NA	NA	NA	NA	NA	NA	NA	NA	NA	NA	NA	NA	NA	NA	NA	NA	NA	NA	NA
AC002519.1	ENSG00000259810	lncRNA	5	NA	NA	NA	NA	NA	NA	-0.630419	NA	0.286526	NA	NA	NA	0.374056	NA	0.138527	NA	-0.623101	NA	NA	NA	NA	NA
AC002519.2	ENSG00000261457	transcribed_processed_pseudogene	6	NA	NA	NA	NA	NA	NA	-1.66701	NA	0.792323	NA	NA	NA	0.0825884	NA	-1.1364	NA	-0.972183	NA	0.06273	0.998411	NA	NA
AC002524.1	ENSG00000233247	processed_pseudogene	10	NA	NA	-0.20908	0.00479353	-0.07263	0.641111	-0.177749	0.419891	-0.175869	0.541101	0.06616	0.85413	-0.478224	0.000637239	0.12247	NA	-0.503773	0.139512	0.01617	0.998411	-0.04911	0.710577
AC002525.1	ENSG00000279314	TEC	6	NA	NA	NA	NA	NA	NA	1.77847	0.0656939	0.53437	0.623949	NA	NA	-0.211746	NA	-0.416771	NA	0.731779	NA	-0.00968	0.998411	NA	NA
AC002529.1	ENSG00000287827	lncRNA	3	NA	NA	NA	NA	NA	NA	-Inf	NA	NA	NA	NA	NA	-0.531941	NA	NA	NA	Inf	NA	NA	NA	NA	NA
AC002540.1	ENSG00000279067	TEC	5	NA	NA	NA	NA	NA	NA	NA	NA	Inf	NA	NA	NA	-1.03925	NA	-Inf	NA	Inf	NA	0.03851	0.998411	NA	NA
AC002542.1	ENSG00000227532	processed_pseudogene	1	NA	NA	NA	NA	NA	NA	NA	NA	NA	NA	NA	NA	-Inf	NA	NA	NA	NA	NA	NA	NA	NA	NA
AC002542.2	ENSG00000274344	misc_RNA	0	NA	NA	NA	NA	NA	NA	NA	NA	NA	NA	NA	NA	NA	NA	NA	NA	NA	NA	NA	NA	NA	NA
AC002542.3	ENSG00000275054	misc_RNA	0	NA	NA	NA	NA	NA	NA	NA	NA	NA	NA	NA	NA	NA	NA	NA	NA	NA	NA	NA	NA	NA	NA
AC002542.4	ENSG00000278482	misc_RNA	0	NA	NA	NA	NA	NA	NA	NA	NA	NA	NA	NA	NA	NA	NA	NA	NA	NA	NA	NA	NA	NA	NA
AC002542.5	ENSG00000278526	misc_RNA	0	NA	NA	NA	NA	NA	NA	NA	NA	NA	NA	NA	NA	NA	NA	NA	NA	NA	NA	NA	NA	NA	NA
AC002542.6	ENSG00000287829	lncRNA	5	NA	NA	NA	NA	NA	NA	-1.39192	NA	-1.55095	NA	NA	NA	0.237103	NA	-0.940463	NA	-0.011889	NA	NA	NA	NA	NA
AC002543.1	ENSG00000235945	processed_pseudogene	5	NA	NA	NA	NA	NA	NA	1.71203	NA	1.36578	NA	NA	NA	0.287714	NA	1.95244	NA	1.08134	NA	NA	NA	NA	NA
AC002543.2	ENSG00000252115	misc_RNA	2	0.23449	0.363032	NA	NA	NA	NA	NA	NA	NA	NA	NA	NA	NA	NA	NA	NA	NA	NA	0.07426	0.998411	NA	NA
AC002545.1	ENSG00000267184	processed_pseudogene	7	-0.03202	0.918707	NA	NA	NA	NA	-0.27333	0.510813	-0.363411	0.396083	NA	NA	0.0540968	NA	0.174079	NA	-0.311022	NA	-0.03414	0.998411	NA	NA
AC002546.1	ENSG00000267653	lncRNA	5	NA	NA	NA	NA	NA	NA	-1.99474	0.0038761	-1.31454	0.042817	NA	NA	0.275778	0.726911	0.102909	NA	0.0522911	NA	NA	NA	NA	NA
AC002550.1	ENSG00000261312	lncRNA	3	NA	NA	NA	NA	NA	NA	0.202357	NA	Inf	NA	NA	NA	Inf	NA	NA	NA	NA	NA	NA	NA	NA	NA
AC002550.2	ENSG00000276571	lncRNA	5	NA	NA	NA	NA	NA	NA	0.238992	NA	0.697339	0.46732	NA	NA	-0.287231	NA	-0.0918148	NA	0.01267	NA	NA	NA	NA	NA
AC002551.1	ENSG00000261736	lncRNA	3	NA	NA	NA	NA	NA	NA	NA	NA	-Inf	NA	NA	NA	Inf	NA	NA	NA	-Inf	NA	NA	NA	NA	NA
AC002553.1	ENSG00000227782	lncRNA	10	0.01363	0.973918	-0.06184	0.497199	-0.07358	0.471258	-0.264937	0.882112	0.217159	0.804746	NA	NA	-0.383589	0.278928	0.357541	NA	0.0984248	NA	0.01347	0.998411	-0.04994	0.493242
AC002553.2	ENSG00000275413	lncRNA	5	NA	NA	NA	NA	NA	NA	-0.144054	0.813152	-0.149497	0.975392	NA	NA	0.0200009	0.892556	-0.168893	NA	0.384584	NA	NA	NA	NA	NA
AC002558.1	ENSG00000239291	processed_pseudogene	5	NA	NA	NA	NA	NA	NA	0.167151	NA	-0.761812	NA	NA	NA	-0.727574	NA	-2.26702	NA	-1.23467	NA	NA	NA	NA	NA
AC002558.2	ENSG00000261872	lncRNA	4	NA	NA	NA	NA	NA	NA	Inf	NA	Inf	NA	NA	NA	Inf	NA	-0.327617	NA	NA	NA	NA	NA	NA	NA
AC002558.3	ENSG00000262265	lncRNA	5	NA	NA	NA	NA	NA	NA	0.272786	NA	2.30913	NA	NA	NA	0.149325	NA	0.138402	NA	0.379838	NA	NA	NA	NA	NA
AC002563.1	ENSG00000255692	lncRNA	4	-0.05028	0.802577	NA	NA	NA	NA	NA	NA	NA	NA	NA	NA	Inf	NA	Inf	NA	NA	NA	-0.02607	0.998411	NA	NA
AC002980.1	ENSG00000206792	misc_RNA	2	-0.04137	0.781493	NA	NA	NA	NA	NA	NA	NA	NA	NA	NA	NA	NA	NA	NA	NA	NA	0.03201	0.998411	NA	NA
AC002981.1	ENSG00000206795	misc_RNA	2	-0.00096	0.997261	NA	NA	NA	NA	NA	NA	NA	NA	NA	NA	NA	NA	NA	NA	NA	NA	-0.07186	0.998411	NA	NA
AC002984.1	ENSG00000267005	processed_pseudogene	5	NA	NA	NA	NA	NA	NA	-2.14717	NA	Inf	NA	NA	NA	-0.0289761	NA	-0.113632	NA	-1.0734	NA	NA	NA	NA	NA
AC002985.1	ENSG00000268193	protein_coding	5	NA	NA	0.09826	0.295964	-0.01466	0.960516	NA	NA	NA	NA	-0.05749	0.70584	-Inf	NA	NA	NA	NA	NA	NA	NA	-0.06315	0.556563
AC002996.1	ENSG00000257767	protein_coding	1	NA	NA	NA	NA	NA	NA	NA	NA	NA	NA	NA	NA	Inf	NA	NA	NA	NA	NA	NA	NA	NA	NA
AC003001.1	ENSG00000235461	lncRNA	4	0.02915	0.855456	NA	NA	NA	NA	NA	NA	NA	NA	NA	NA	-Inf	NA	-Inf	NA	NA	NA	0.02703	0.998411	NA	NA
AC003001.2	ENSG00000276391	processed_pseudogene	0	NA	NA	NA	NA	NA	NA	NA	NA	NA	NA	NA	NA	NA	NA	NA	NA	NA	NA	NA	NA	NA	NA
AC003002.1	ENSG00000268133	protein_coding	1	NA	NA	NA	NA	NA	NA	NA	NA	NA	NA	NA	NA	NA	NA	NA	NA	NA	NA	-0.0822	0.998411	NA	NA
AC003002.2	ENSG00000268533	protein_coding	5	NA	NA	NA	NA	NA	NA	-0.36725	NA	Inf	NA	NA	NA	0.237878	NA	0.808249	NA	1.02668	NA	NA	NA	NA	NA
AC003002.3	ENSG00000269533	protein_coding	6	NA	NA	NA	NA	NA	NA	-0.378424	NA	0.778134	NA	NA	NA	-1.76727	NA	1.40137	NA	0.508356	NA	-0.05608	0.998411	NA	NA
AC003005.1	ENSG00000268107	protein_coding	4	NA	NA	NA	NA	NA	NA	NA	NA	NA	NA	NA	NA	-0.452896	NA	0.797469	NA	0.301108	NA	0.04237	0.998411	NA	NA
AC003005.2	ENSG00000268266	lncRNA	5	NA	NA	NA	NA	NA	NA	-0.169357	NA	-2.01691	NA	NA	NA	1.52893	NA	1.95151	NA	-0.864352	NA	NA	NA	NA	NA
AC003006.1	ENSG00000269026	protein_coding	1	NA	NA	NA	NA	NA	NA	NA	NA	NA	NA	NA	NA	-Inf	NA	NA	NA	NA	NA	NA	NA	NA	NA
AC003009.1	ENSG00000262011	lncRNA	0	NA	NA	NA	NA	NA	NA	NA	NA	NA	NA	NA	NA	NA	NA	NA	NA	NA	NA	NA	NA	NA	NA
AC003035.1	ENSG00000212663	lncRNA	7	-0.10693	0.414043	NA	NA	NA	NA	0.538836	NA	-1.60502	NA	NA	NA	Inf	NA	-0.265795	NA	-0.000158699	NA	0.08075	0.998411	NA	NA
AC003035.2	ENSG00000233535	lncRNA	7	0.04847	0.735284	NA	NA	NA	NA	Inf	NA	-0.0937486	NA	NA	NA	-Inf	NA	0.646015	NA	0.606988	NA	0.049	0.998411	NA	NA
AC003043.1	ENSG00000221496	snoRNA	2	-0.05856	0.7595	NA	NA	NA	NA	NA	NA	NA	NA	NA	NA	NA	NA	NA	NA	NA	NA	0.1278	0.998411	NA	NA
AC003043.2	ENSG00000267211	lncRNA	5	NA	NA	NA	NA	NA	NA	-0.5012	NA	-0.320206	NA	NA	NA	0.510352	NA	Inf	NA	-0.207426	NA	NA	NA	NA	NA
AC003043.3	ENSG00000285486	lncRNA	4	NA	NA	NA	NA	NA	NA	Inf	NA	0.994538	NA	NA	NA	Inf	NA	NA	NA	-2.33332	NA	NA	NA	NA	NA
AC003044.1	ENSG00000287523	lncRNA	1	NA	NA	NA	NA	NA	NA	NA	NA	NA	NA	NA	NA	-Inf	NA	NA	NA	NA	NA	NA	NA	NA	NA
AC003045.1	ENSG00000214684	processed_pseudogene	1	NA	NA	NA	NA	NA	NA	NA	NA	-Inf	NA	NA	NA	NA	NA	NA	NA	NA	NA	NA	NA	NA	NA
AC003070.1	ENSG00000267344	lncRNA	5	NA	NA	NA	NA	NA	NA	0.354729	NA	0.322011	NA	NA	NA	0.165166	NA	-0.17414	NA	-0.328404	NA	NA	NA	NA	NA
AC003070.2	ENSG00000267446	lncRNA	5	NA	NA	NA	NA	NA	NA	2.06518	NA	0.64623	NA	NA	NA	-1.33312	NA	-0.249479	NA	-1.66302	NA	NA	NA	NA	NA
AC003070.7	ENSG00000285757	rRNA_pseudogene	2	0.00159	0.996579	NA	NA	NA	NA	NA	NA	NA	NA	NA	NA	NA	NA	NA	NA	NA	NA	-0.01108	0.999091	NA	NA
AC003071.1	ENSG00000225971	processed_pseudogene	5	NA	NA	NA	NA	NA	NA	-0.34837	NA	-0.537048	NA	NA	NA	-0.867433	NA	-Inf	NA	-Inf	NA	NA	NA	NA	NA
AC003071.2	ENSG00000226573	processed_pseudogene	0	NA	NA	NA	NA	NA	NA	NA	NA	NA	NA	NA	NA	NA	NA	NA	NA	NA	NA	NA	NA	NA	NA
AC003072.1	ENSG00000250318	unprocessed_pseudogene	5	NA	NA	NA	NA	NA	NA	0.00599564	0.92867	0.359142	0.687819	NA	NA	0.595672	NA	-0.177146	NA	0.250166	NA	NA	NA	NA	NA
AC003072.2	ENSG00000288153	unprocessed_pseudogene	4	NA	NA	NA	NA	NA	NA	Inf	NA	-Inf	NA	NA	NA	-1.04793	NA	NA	NA	1.03944	NA	NA	NA	NA	NA
AC003077.1	ENSG00000287011	lncRNA	5	NA	NA	NA	NA	NA	NA	-0.127604	NA	2.34927	NA	NA	NA	0.543705	NA	-0.706534	NA	0.0520979	NA	NA	NA	NA	NA
AC003080.1	ENSG00000234358	processed_pseudogene	2	NA	NA	NA	NA	NA	NA	NA	NA	NA	NA	NA	NA	Inf	NA	-Inf	NA	NA	NA	NA	NA	NA	NA
AC003084.1	ENSG00000234826	lncRNA	4	-0.03579	0.815059	NA	NA	NA	NA	-Inf	NA	Inf	NA	NA	NA	NA	NA	NA	NA	NA	NA	-0.11519	0.998411	NA	NA
AC003086.1	ENSG00000287672	lncRNA	7	-0.10986	0.546097	NA	NA	NA	NA	0.403558	0.564867	0.139484	0.853386	NA	NA	0.108479	0.902301	-0.440538	NA	0.119264	NA	0.08935	0.998411	NA	NA
AC003087.1	ENSG00000227930	lncRNA	3	-0.07184	0.653238	NA	NA	NA	NA	NA	NA	NA	NA	NA	NA	NA	NA	-Inf	NA	NA	NA	0.01762	0.998411	NA	NA
AC003092.1	ENSG00000236453	lncRNA	3	-0.06525	0.669385	NA	NA	NA	NA	Inf	NA	NA	NA	NA	NA	NA	NA	NA	NA	NA	NA	-0.00064	0.999847	NA	NA
AC003092.2	ENSG00000236938	lncRNA	3	-0.02779	0.853964	NA	NA	NA	NA	NA	NA	NA	NA	NA	NA	-Inf	NA	NA	NA	NA	NA	0.01596	0.998411	NA	NA
AC003093.1	ENSG00000287093	lncRNA	5	NA	NA	NA	NA	NA	NA	Inf	NA	-Inf	NA	NA	NA	2.11942	NA	Inf	NA	-0.0598524	NA	NA	NA	NA	NA
AC003098.1	ENSG00000267604	lncRNA	1	NA	NA	NA	NA	NA	NA	-Inf	NA	NA	NA	NA	NA	NA	NA	NA	NA	NA	NA	NA	NA	NA	NA
AC003101.1	ENSG00000228768	lncRNA	7	-0.09284	0.738424	NA	NA	NA	NA	-Inf	NA	Inf	NA	NA	NA	0.230285	NA	Inf	NA	-1.44932	NA	-0.00922	0.998495	NA	NA
AC003101.2	ENSG00000278546	lncRNA	7	0.06142	0.693039	NA	NA	NA	NA	1.05153	NA	0.986216	NA	NA	NA	0.21877	NA	0.374312	NA	0.364814	NA	0.08832	0.998411	NA	NA
AC003101.3	ENSG00000278977	TEC	0	NA	NA	NA	NA	NA	NA	NA	NA	NA	NA	NA	NA	NA	NA	NA	NA	NA	NA	NA	NA	NA	NA
AC003102.1	ENSG00000260793	lncRNA	9	NA	NA	0.04282	0.689629	0.24121	0.126767	0.382989	0.172928	0.344349	0.336158	NA	NA	0.00912789	0.968205	0.133331	NA	-0.261822	0.717805	-0.17456	0.998411	0.00787	0.967397
AC003109.1	ENSG00000212590	snoRNA	2	0.04204	0.916009	NA	NA	NA	NA	NA	NA	NA	NA	NA	NA	NA	NA	NA	NA	NA	NA	0.04855	0.998411	NA	NA
AC003657.1	ENSG00000207151	misc_RNA	7	0.07581	0.603325	NA	NA	NA	NA	Inf	NA	Inf	NA	NA	NA	-1.4812	NA	-Inf	NA	-2.86039	NA	-0.12184	0.998411	NA	NA
AC003657.2	ENSG00000278218	misc_RNA	2	NA	NA	NA	NA	NA	NA	NA	NA	NA	NA	NA	NA	NA	NA	-Inf	NA	Inf	NA	NA	NA	NA	NA
AC003659.1	ENSG00000237994	lncRNA	5	0.01976	0.950955	NA	NA	NA	NA	NA	NA	NA	NA	NA	NA	-Inf	NA	Inf	NA	Inf	NA	-0.01858	0.998411	NA	NA
AC003666.1	ENSG00000227042	lncRNA	7	0.01715	0.947515	NA	NA	NA	NA	Inf	NA	1.07204	NA	NA	NA	0.798961	NA	-0.39915	NA	-Inf	NA	0.0634	0.998411	NA	NA
AC003669.1	ENSG00000237539	processed_pseudogene	1	-0.10325	0.479046	NA	NA	NA	NA	NA	NA	NA	NA	NA	NA	NA	NA	NA	NA	NA	NA	NA	NA	NA	NA
AC003681.1	ENSG00000279159	lncRNA	5	NA	NA	NA	NA	NA	NA	-0.298491	0.278984	-0.421979	0.0746196	NA	NA	-0.359943	0.0715084	-0.216567	0.498641	-0.158833	0.757474	NA	NA	NA	NA
AC003682.1	ENSG00000268392	lncRNA	5	NA	NA	NA	NA	NA	NA	-1.44221	NA	-Inf	NA	NA	NA	0.210965	NA	-2.68404	NA	0.661269	NA	NA	NA	NA	NA
AC003684.1	ENSG00000228543	lncRNA	2	-0.01231	0.949893	NA	NA	NA	NA	NA	NA	NA	NA	NA	NA	NA	NA	NA	NA	NA	NA	0.09247	0.998411	NA	NA
AC003685.1	ENSG00000229012	lncRNA	4	-0.01777	0.940806	NA	NA	NA	NA	-Inf	NA	-Inf	NA	NA	NA	NA	NA	NA	NA	NA	NA	0.09946	0.998411	NA	NA
AC003685.2	ENSG00000231619	processed_pseudogene	5	NA	NA	NA	NA	NA	NA	-0.413371	NA	-1.34562	NA	NA	NA	0.672003	NA	Inf	NA	-1.87165	NA	NA	NA	NA	NA
AC003686.1	ENSG00000257807	processed_pseudogene	4	NA	NA	NA	NA	NA	NA	-1.70813	NA	-1.1497	NA	NA	NA	NA	NA	Inf	NA	1.51882	NA	NA	NA	NA	NA
AC003687.1	ENSG00000264598	lncRNA	0	NA	NA	NA	NA	NA	NA	NA	NA	NA	NA	NA	NA	NA	NA	NA	NA	NA	NA	NA	NA	NA	NA
AC003688.1	ENSG00000202251	misc_RNA	2	0.02564	0.932451	NA	NA	NA	NA	NA	NA	NA	NA	NA	NA	NA	NA	NA	NA	NA	NA	-0.0453	0.998411	NA	NA
AC003688.2	ENSG00000262302	protein_coding	0	NA	NA	NA	NA	NA	NA	NA	NA	NA	NA	NA	NA	NA	NA	NA	NA	NA	NA	NA	NA	NA	NA
AC003688.3	ENSG00000263342	lncRNA	5	NA	NA	NA	NA	NA	NA	-0.282554	NA	1.31879	NA	NA	NA	0.133231	NA	-0.051142	NA	-0.040568	NA	NA	NA	NA	NA
AC003950.1	ENSG00000285785	lncRNA	0	NA	NA	NA	NA	NA	NA	NA	NA	NA	NA	NA	NA	NA	NA	NA	NA	NA	NA	NA	NA	NA	NA
AC003956.1	ENSG00000268564	lncRNA	5	NA	NA	NA	NA	NA	NA	0.140469	NA	1.15388	NA	NA	NA	-0.0491316	NA	-0.38187	NA	-0.130663	NA	NA	NA	NA	NA
AC003957.1	ENSG00000279825	TEC	5	NA	NA	NA	NA	NA	NA	Inf	NA	-0.576472	NA	NA	NA	-0.251918	NA	0.589041	NA	1.07877	NA	NA	NA	NA	NA
AC003958.1	ENSG00000108516	unprocessed_pseudogene	1	NA	NA	NA	NA	NA	NA	NA	NA	-Inf	NA	NA	NA	NA	NA	NA	NA	NA	NA	NA	NA	NA	NA
AC003958.2	ENSG00000234859	lncRNA	10	0.00949	0.979203	0.0499	0.649398	0.00137	0.99424	0.265018	NA	1.08882	NA	NA	NA	2.8123	NA	0.492339	NA	-1.37647	NA	0.07478	0.998411	0.00442	0.97224
AC003965.1	ENSG00000263280	lncRNA	7	-0.03729	0.747328	NA	NA	NA	NA	-0.752089	0.301365	-0.343805	0.800351	NA	NA	0.459911	NA	0.0723808	NA	-0.00652573	NA	0.01029	0.998411	NA	NA
AC003965.2	ENSG00000263325	lncRNA	0	NA	NA	NA	NA	NA	NA	NA	NA	NA	NA	NA	NA	NA	NA	NA	NA	NA	NA	NA	NA	NA	NA
AC003973.1	ENSG00000269504	lncRNA	5	0.00587	0.989675	-0.02547	0.845735	0.00784	0.966085	NA	NA	NA	NA	NA	NA	NA	NA	NA	NA	NA	NA	0.03975	0.998411	0.0046	0.966632
AC003973.2	ENSG00000279377	TEC	5	NA	NA	NA	NA	NA	NA	-0.114799	NA	-1.00094	NA	NA	NA	0.143716	NA	-1.45375	NA	-Inf	NA	NA	NA	NA	NA
AC003975.1	ENSG00000197462	lncRNA	2	-0.05205	0.803151	NA	NA	NA	NA	NA	NA	NA	NA	NA	NA	NA	NA	NA	NA	NA	NA	0.0293	0.998411	NA	NA
AC003982.1	ENSG00000256695	lncRNA	3	0.06576	0.745154	NA	NA	NA	NA	NA	NA	NA	NA	NA	NA	Inf	NA	NA	NA	NA	NA	-0.0794	0.998411	NA	NA
AC003984.1	ENSG00000235139	lncRNA	2	-0.07097	0.381286	NA	NA	NA	NA	NA	NA	NA	NA	NA	NA	NA	NA	NA	NA	NA	NA	-0.03019	0.998411	NA	NA
AC003985.1	ENSG00000233824	lncRNA	2	0.04551	0.787435	NA	NA	NA	NA	NA	NA	NA	NA	NA	NA	NA	NA	NA	NA	NA	NA	0.07013	0.998411	NA	NA
AC003986.1	ENSG00000229533	lncRNA	7	0.05348	0.808419	-0.06506	0.387118	0.00252	0.992466	Inf	NA	Inf	NA	NA	NA	NA	NA	NA	NA	NA	NA	0.01878	0.998411	0.09481	0.228803
AC003986.2	ENSG00000232821	lncRNA	6	-0.09776	0.387171	NA	NA	NA	NA	Inf	NA	0.710897	NA	NA	NA	1.70912	NA	NA	NA	1.01864	NA	0.0221	0.998411	NA	NA
AC003986.3	ENSG00000236536	lncRNA	4	-0.0047	0.985509	NA	NA	NA	NA	Inf	NA	NA	NA	NA	NA	NA	NA	-Inf	NA	NA	NA	-0.02471	0.998411	NA	NA
AC003988.1	ENSG00000234223	lncRNA	2	-0.0335	0.82386	NA	NA	NA	NA	NA	NA	NA	NA	NA	NA	NA	NA	NA	NA	NA	NA	0.0583	0.998411	NA	NA
AC003989.1	ENSG00000227948	processed_pseudogene	8	NA	NA	0.03608	0.755516	-0.07733	0.598544	-0.5012	NA	-Inf	NA	0.06995	0.740659	-1.2392	NA	Inf	NA	NA	NA	NA	NA	0.06949	0.490789
AC003989.2	ENSG00000243621	processed_pseudogene	4	NA	NA	NA	NA	NA	NA	-1.16052	NA	NA	NA	NA	NA	Inf	NA	Inf	NA	Inf	NA	NA	NA	NA	NA
AC003991.1	ENSG00000228113	lncRNA	7	-0.00569	0.984875	NA	NA	NA	NA	0.978566	NA	0.239956	NA	NA	NA	0.266976	NA	-0.668864	NA	0.440526	NA	-0.04694	0.998411	NA	NA
AC003991.2	ENSG00000254003	lncRNA	7	0.08264	0.649077	NA	NA	NA	NA	-Inf	NA	Inf	NA	NA	NA	-Inf	NA	-0.0969513	NA	-1.54107	NA	0.00401	0.999558	NA	NA
AC003992.1	ENSG00000282859	lncRNA	5	NA	NA	NA	NA	NA	NA	-1.00623	NA	-1.39769	NA	NA	NA	-0.17942	NA	-0.48455	NA	Inf	NA	NA	NA	NA	NA
AC004000.1	ENSG00000237903	lncRNA	7	0.20192	0.275805	NA	NA	NA	NA	Inf	NA	0.612342	NA	NA	NA	0.977976	NA	1.62917	NA	0.976559	NA	0.30867	0.998411	NA	NA
AC004004.1	ENSG00000270317	processed_pseudogene	0	NA	NA	NA	NA	NA	NA	NA	NA	NA	NA	NA	NA	NA	NA	NA	NA	NA	NA	NA	NA	NA	NA
AC004006.1	ENSG00000228711	processed_pseudogene	1	NA	NA	NA	NA	NA	NA	Inf	NA	NA	NA	NA	NA	NA	NA	NA	NA	NA	NA	NA	NA	NA	NA
AC004009.1	ENSG00000224322	lncRNA	2	0.01593	0.939197	NA	NA	NA	NA	NA	NA	NA	NA	NA	NA	NA	NA	NA	NA	NA	NA	-0.07428	0.998411	NA	NA
AC004009.2	ENSG00000279429	TEC	4	NA	NA	-0.06067	0.410749	-0.04353	0.692949	NA	NA	NA	NA	NA	NA	NA	NA	NA	NA	NA	NA	0.04693	0.998411	-0.01341	0.914386
AC004009.3	ENSG00000279655	TEC	5	NA	NA	-0.01576	0.898412	-0.09359	0.253247	NA	NA	NA	NA	NA	NA	-Inf	NA	NA	NA	NA	NA	-0.03884	0.998411	-0.04743	0.494834
AC004012.1	ENSG00000233942	lncRNA	7	0.06335	0.59487	NA	NA	NA	NA	-0.786431	NA	-Inf	NA	NA	NA	-Inf	NA	-1.35818	NA	Inf	NA	0.08279	0.998411	NA	NA
AC004014.1	ENSG00000229603	lncRNA	2	0.09532	0.206884	NA	NA	NA	NA	NA	NA	NA	NA	NA	NA	NA	NA	NA	NA	NA	NA	0.1045	0.998411	NA	NA
AC004014.2	ENSG00000279043	TEC	2	NA	NA	NA	NA	NA	NA	-Inf	NA	NA	NA	NA	NA	NA	NA	NA	NA	Inf	NA	NA	NA	NA	NA
AC004022.1	ENSG00000228751	processed_pseudogene	3	NA	NA	NA	NA	NA	NA	NA	NA	NA	NA	NA	NA	-Inf	NA	Inf	NA	-Inf	NA	NA	NA	NA	NA
AC004022.2	ENSG00000237160	processed_pseudogene	2	NA	NA	NA	NA	NA	NA	-Inf	NA	NA	NA	NA	NA	NA	NA	NA	NA	-Inf	NA	NA	NA	NA	NA
AC004023.1	ENSG00000261462	lncRNA	8	NA	NA	0.01905	0.852271	0.06377	0.439024	-1.5523	NA	Inf	NA	NA	NA	NA	NA	Inf	NA	-Inf	NA	0.00743	0.999091	-0.00256	0.981964
AC004024.1	ENSG00000257624	processed_pseudogene	5	NA	NA	NA	NA	NA	NA	-Inf	NA	Inf	NA	NA	NA	0.320219	NA	0.13052	NA	1.13574	NA	NA	NA	NA	NA
AC004034.1	ENSG00000262482	lncRNA	5	NA	NA	NA	NA	NA	NA	1.00133	NA	-0.486289	NA	NA	NA	0.192561	NA	-0.110964	NA	0.208732	NA	NA	NA	NA	NA
AC004039.1	ENSG00000230612	lncRNA	10	-0.03636	0.832478	0.01811	0.884265	-0.03007	0.843355	-0.58724	NA	-1.05395	NA	NA	NA	1.54104	NA	-1.12696	NA	0.0970124	NA	0.02458	0.998411	0.08586	0.224076
AC004047.1	ENSG00000286291	lncRNA	3	0.2351	0.0795444	NA	NA	NA	NA	-0.279145	NA	NA	NA	NA	NA	NA	NA	NA	NA	NA	NA	0.06612	0.998411	NA	NA
AC004052.1	ENSG00000251170	lncRNA	3	-0.00733	0.971114	NA	NA	NA	NA	NA	NA	-Inf	NA	NA	NA	NA	NA	NA	NA	NA	NA	-0.02851	0.998411	NA	NA
AC004053.1	ENSG00000248242	lncRNA	7	-0.01634	0.942747	NA	NA	NA	NA	-0.0532542	NA	-0.206866	NA	NA	NA	0.870543	NA	1.81845	NA	-Inf	NA	0.00661	0.998556	NA	NA
AC004054.1	ENSG00000248984	lncRNA	2	0.01599	0.922062	NA	NA	NA	NA	NA	NA	NA	NA	NA	NA	NA	NA	NA	NA	NA	NA	-0.0627	0.998411	NA	NA
AC004057.1	ENSG00000196656	transcribed_processed_pseudogene	10	NA	NA	-0.04816	0.537341	-0.16198	0.0445922	-2.14488	NA	0.512694	NA	-0.58236	0.0596738	-0.0773999	0.87423	0.328964	0.485822	-0.282042	0.628118	-0.14575	0.998411	-0.09324	0.0695891
AC004062.1	ENSG00000251312	processed_pseudogene	0	NA	NA	NA	NA	NA	NA	NA	NA	NA	NA	NA	NA	NA	NA	NA	NA	NA	NA	NA	NA	NA	NA
AC004063.1	ENSG00000250670	lncRNA	4	-0.01299	0.967286	NA	NA	NA	NA	NA	NA	NA	NA	NA	NA	-Inf	NA	Inf	NA	NA	NA	0.01717	0.998411	NA	NA
AC004066.1	ENSG00000216425	processed_pseudogene	2	NA	NA	NA	NA	NA	NA	Inf	NA	Inf	NA	NA	NA	NA	NA	NA	NA	NA	NA	NA	NA	NA	NA
AC004066.2	ENSG00000250522	lncRNA	2	-0.04007	0.72081	NA	NA	NA	NA	NA	NA	NA	NA	NA	NA	NA	NA	NA	NA	NA	NA	0.07561	0.998411	NA	NA
AC004067.1	ENSG00000273447	lncRNA	5	NA	NA	NA	NA	NA	NA	0.856245	NA	0.198264	NA	NA	NA	-0.252227	NA	-0.547239	NA	-1.17597	NA	NA	NA	NA	NA
AC004069.1	ENSG00000251259	lncRNA	7	0.10247	0.32003	NA	NA	NA	NA	1.60005	NA	1.10324	NA	NA	NA	-0.124505	NA	-0.651123	NA	-0.676815	NA	-0.04716	0.998411	NA	NA
AC004069.2	ENSG00000251473	processed_pseudogene	5	NA	NA	NA	NA	NA	NA	Inf	NA	-Inf	NA	NA	NA	Inf	NA	-Inf	NA	-0.541067	NA	NA	NA	NA	NA
AC004069.3	ENSG00000252136	snoRNA	4	0.16432	0.425521	NA	NA	NA	NA	NA	NA	Inf	NA	NA	NA	Inf	NA	NA	NA	NA	NA	0.10291	0.998411	NA	NA
AC004074.1	ENSG00000237014	processed_pseudogene	0	NA	NA	NA	NA	NA	NA	NA	NA	NA	NA	NA	NA	NA	NA	NA	NA	NA	NA	NA	NA	NA	NA
AC004076.1	ENSG00000268163	protein_coding	11	-0.22085	0.132778	-0.04377	0.656535	-0.05924	0.679815	0.321226	NA	0.136923	NA	-0.00406	0.985648	-0.698313	NA	0.19049	NA	-0.466101	NA	-0.04313	0.998411	0.06471	0.3929
AC004076.2	ENSG00000276449	lncRNA	8	NA	NA	-0.01154	0.93754	-0.04434	0.825229	-0.726364	0.243134	0.109507	0.850735	NA	NA	0.0255467	0.91112	-0.0397869	NA	0.0405571	NA	NA	NA	0.03784	0.734888
AC004079.1	ENSG00000274396	misc_RNA	3	NA	NA	0.16052	0.0514304	0.50106	0.00587241	NA	NA	NA	NA	NA	NA	NA	NA	NA	NA	NA	NA	NA	NA	0.02632	0.858512
AC004079.2	ENSG00000274864	misc_RNA	3	NA	NA	0.16052	0.0514304	0.50106	0.00587241	NA	NA	NA	NA	NA	NA	NA	NA	NA	NA	NA	NA	NA	NA	0.02632	0.858512
AC004079.3	ENSG00000276528	misc_RNA	0	NA	NA	NA	NA	NA	NA	NA	NA	NA	NA	NA	NA	NA	NA	NA	NA	NA	NA	NA	NA	NA	NA
AC004079.4	ENSG00000276771	misc_RNA	5	0.15675	0.336854	0.16052	0.0514304	0.50106	0.00587241	NA	NA	NA	NA	NA	NA	NA	NA	NA	NA	NA	NA	0.0278	0.998411	0.02632	0.858512
AC004079.5	ENSG00000277694	misc_RNA	3	NA	NA	0.16052	0.0514304	0.50106	0.00587241	NA	NA	NA	NA	NA	NA	NA	NA	NA	NA	NA	NA	NA	NA	0.02632	0.858512
AC004080.1	ENSG00000253308	lncRNA	6	0.06632	0.622469	-0.02932	0.796414	-0.07042	0.763454	NA	NA	NA	NA	NA	NA	NA	NA	Inf	NA	NA	NA	-0.0013	0.999847	0.03172	0.784817
AC004080.10	ENSG00000277469	misc_RNA	3	NA	NA	-0.22973	0.0114901	0.04464	0.926589	NA	NA	NA	NA	NA	NA	NA	NA	NA	NA	NA	NA	NA	NA	-0.00541	0.96564
AC004080.11	ENSG00000277553	misc_RNA	3	NA	NA	0.00336	0.976175	0.02912	0.797263	NA	NA	NA	NA	NA	NA	NA	NA	NA	NA	NA	NA	NA	NA	0.00812	0.935221
AC004080.12	ENSG00000277966	misc_RNA	0	NA	NA	NA	NA	NA	NA	NA	NA	NA	NA	NA	NA	NA	NA	NA	NA	NA	NA	NA	NA	NA	NA
AC004080.13	ENSG00000278020	misc_RNA	3	NA	NA	-0.07481	0.538485	0.01094	0.95893	NA	NA	NA	NA	NA	NA	NA	NA	NA	NA	NA	NA	NA	NA	-0.07172	0.601698
AC004080.14	ENSG00000278334	misc_RNA	3	NA	NA	0.04143	0.743026	-0.00051	0.997079	NA	NA	NA	NA	NA	NA	NA	NA	NA	NA	NA	NA	NA	NA	0.07551	0.366394
AC004080.15	ENSG00000278592	misc_RNA	5	NA	NA	NA	NA	NA	NA	-0.408148	NA	-0.152817	NA	NA	NA	0.0249377	NA	Inf	NA	-2.1817	NA	NA	NA	NA	NA
AC004080.16	ENSG00000278708	misc_RNA	3	NA	NA	-0.22973	0.0114901	0.04464	0.926589	NA	NA	NA	NA	NA	NA	NA	NA	NA	NA	NA	NA	NA	NA	-0.00541	0.96564
AC004080.17	ENSG00000286323	lncRNA	1	NA	NA	NA	NA	NA	NA	NA	NA	NA	NA	NA	NA	NA	NA	NA	NA	-Inf	NA	NA	NA	NA	NA
AC004080.2	ENSG00000253508	lncRNA	10	0.05335	0.830705	-0.05017	0.47621	-0.05335	0.6883	-0.713495	0.501004	-0.569549	0.41352	NA	NA	0.287214	NA	-0.53255	NA	0.390358	NA	0.11871	0.998411	0.11956	0.174811
AC004080.3	ENSG00000257184	protein_coding	2	NA	NA	NA	NA	NA	NA	NA	NA	NA	NA	NA	NA	NA	NA	-Inf	NA	Inf	NA	NA	NA	NA	NA
AC004080.4	ENSG00000270182	lncRNA	5	NA	NA	NA	NA	NA	NA	Inf	NA	-0.172745	NA	NA	NA	-Inf	NA	0.246769	NA	1.51618	NA	NA	NA	NA	NA
AC004080.5	ENSG00000272801	lncRNA	0	NA	NA	NA	NA	NA	NA	NA	NA	NA	NA	NA	NA	NA	NA	NA	NA	NA	NA	NA	NA	NA	NA
AC004080.6	ENSG00000273433	lncRNA	7	-0.05807	0.883985	0.04855	0.652935	0.00718	0.971372	NA	NA	NA	NA	-0.34445	0.119745	Inf	NA	Inf	NA	NA	NA	NA	NA	0.02645	0.858396
AC004080.7	ENSG00000273961	misc_RNA	4	0.01192	0.967129	0.04143	0.743026	-0.00051	0.997079	NA	NA	NA	NA	NA	NA	NA	NA	NA	NA	NA	NA	NA	NA	0.07551	0.366394
AC004080.8	ENSG00000276496	misc_RNA	3	NA	NA	0.04143	0.743026	-0.00051	0.997079	NA	NA	NA	NA	NA	NA	NA	NA	NA	NA	NA	NA	NA	NA	0.07551	0.366394
AC004080.9	ENSG00000276609	misc_RNA	0	NA	NA	NA	NA	NA	NA	NA	NA	NA	NA	NA	NA	NA	NA	NA	NA	NA	NA	NA	NA	NA	NA
AC004083.1	ENSG00000254180	lncRNA	7	0.01063	0.974792	NA	NA	NA	NA	0.820043	NA	0.362146	NA	NA	NA	-0.654974	NA	0.400972	NA	-0.920659	NA	-0.01483	0.998411	NA	NA
AC004112.1	ENSG00000226851	lncRNA	7	0.0226	0.905572	NA	NA	NA	NA	-0.728575	NA	-0.696636	NA	NA	NA	0.103655	NA	1.29276	NA	0.327351	NA	0.01828	0.998411	NA	NA
AC004125.1	ENSG00000201541	snoRNA	2	-0.02918	0.829158	NA	NA	NA	NA	NA	NA	NA	NA	NA	NA	NA	NA	NA	NA	NA	NA	-0.00012	0.999922	NA	NA
AC004129.1	ENSG00000202233	snoRNA	2	-0.03355	0.935588	NA	NA	NA	NA	NA	NA	NA	NA	NA	NA	NA	NA	NA	NA	NA	NA	-0.08261	0.998411	NA	NA
AC004129.2	ENSG00000213798	processed_pseudogene	5	NA	NA	NA	NA	NA	NA	Inf	NA	-1.78472	NA	NA	NA	-Inf	NA	Inf	NA	Inf	NA	NA	NA	NA	NA
AC004129.3	ENSG00000234406	processed_pseudogene	1	NA	NA	NA	NA	NA	NA	NA	NA	NA	NA	NA	NA	NA	NA	NA	NA	NA	NA	-0.00992	0.998556	NA	NA
AC004129.4	ENSG00000285716	lncRNA	1	NA	NA	NA	NA	NA	NA	NA	NA	NA	NA	NA	NA	Inf	NA	NA	NA	NA	NA	NA	NA	NA	NA
AC004130.1	ENSG00000200753	snoRNA	2	0.07691	0.319693	NA	NA	NA	NA	NA	NA	NA	NA	NA	NA	NA	NA	NA	NA	NA	NA	0.08577	0.998411	NA	NA
AC004130.2	ENSG00000271133	lncRNA	9	0.00597	0.98327	-0.04421	0.583164	0.01135	0.935659	0.329677	NA	0.069753	NA	NA	NA	0.90805	NA	1.38493	NA	-1.9281	NA	NA	NA	0.0522	0.619114
AC004134.1	ENSG00000267592	processed_pseudogene	5	NA	NA	NA	NA	NA	NA	-0.687775	NA	-1.4578	NA	NA	NA	-1.17933	NA	-0.32069	NA	-2.0635	NA	NA	NA	NA	NA
AC004147.1	ENSG00000263485	lncRNA	0	NA	NA	NA	NA	NA	NA	NA	NA	NA	NA	NA	NA	NA	NA	NA	NA	NA	NA	NA	NA	NA	NA
AC004147.2	ENSG00000263571	lncRNA	3	-0.00331	0.987496	NA	NA	NA	NA	-Inf	NA	NA	NA	NA	NA	NA	NA	NA	NA	NA	NA	0.06022	0.998411	NA	NA
AC004147.3	ENSG00000264791	lncRNA	0	NA	NA	NA	NA	NA	NA	NA	NA	NA	NA	NA	NA	NA	NA	NA	NA	NA	NA	NA	NA	NA	NA
AC004147.4	ENSG00000265356	lncRNA	5	NA	NA	NA	NA	NA	NA	Inf	NA	Inf	NA	NA	NA	-Inf	NA	-1.46384	NA	0.252574	NA	NA	NA	NA	NA
AC004147.5	ENSG00000265775	lncRNA	0	NA	NA	NA	NA	NA	NA	NA	NA	NA	NA	NA	NA	NA	NA	NA	NA	NA	NA	NA	NA	NA	NA
AC004148.1	ENSG00000263272	lncRNA	9	NA	NA	0.12531	0.0137133	0.02699	0.786708	-0.152775	0.687691	0.048969	0.877981	0.44569	0.228635	-0.0870696	0.670752	-0.0108634	NA	0.0857516	0.777634	NA	NA	-0.05612	0.59003
AC004151.1	ENSG00000180448	protein_coding	11	0.01699	0.968083	0.08276	0.180677	0.15582	0.305244	0.161397	0.367675	0.432544	0.141476	0.06022	0.756855	0.0263358	0.961485	0.113794	0.950579	-0.462277	0.120273	0.0473	0.998411	0.0779	0.241303
AC004156.1	ENSG00000267666	lncRNA	5	NA	NA	NA	NA	NA	NA	0.230699	0.752334	0.143918	0.845319	NA	NA	0.557409	NA	0.522936	NA	-0.204278	NA	NA	NA	NA	NA
AC004158.1	ENSG00000260664	lncRNA	9	0.02303	0.914471	0.0243	0.776822	-0.05517	0.699947	Inf	NA	-0.412642	NA	NA	NA	-0.404331	NA	NA	NA	Inf	NA	-0.01995	0.998411	0.01013	0.92306
AC004160.1	ENSG00000230333	lncRNA	9	NA	NA	-0.08975	0.217923	-0.07753	0.456815	0.948281	NA	0.189128	NA	NA	NA	0.390279	NA	-0.967744	NA	-0.693191	NA	-0.02711	0.998411	0.01094	0.914464
AC004160.2	ENSG00000230435	lncRNA	7	0.04039	0.870322	NA	NA	NA	NA	-0.0227433	NA	Inf	NA	NA	NA	-Inf	NA	-1.38078	NA	-0.968852	NA	0.01194	0.998411	NA	NA
AC004217.1	ENSG00000257494	lncRNA	5	-0.01214	0.96266	NA	NA	NA	NA	NA	NA	-Inf	NA	NA	NA	Inf	NA	-Inf	NA	NA	NA	-0.01761	0.998411	NA	NA
AC004217.2	ENSG00000257658	processed_pseudogene	1	NA	NA	NA	NA	NA	NA	NA	NA	NA	NA	NA	NA	NA	NA	-Inf	NA	NA	NA	NA	NA	NA	NA
AC004221.1	ENSG00000267778	lncRNA	5	NA	NA	NA	NA	NA	NA	-1.31615	NA	-1.60035	NA	NA	NA	0.806869	NA	2.33279	NA	2.04337	NA	NA	NA	NA	NA
AC004223.1	ENSG00000243423	processed_pseudogene	5	NA	NA	NA	NA	NA	NA	-Inf	NA	-Inf	NA	NA	NA	-1.18773	NA	1.35785	NA	-0.395317	NA	NA	NA	NA	NA
AC004223.2	ENSG00000267457	lncRNA	5	NA	NA	NA	NA	NA	NA	1.22509	NA	Inf	NA	NA	NA	-0.438569	NA	-1.04288	NA	1.3408	NA	NA	NA	NA	NA
AC004223.3	ENSG00000267618	protein_coding	4	NA	NA	0.00041	0.998059	-0.12118	0.195577	NA	NA	NA	NA	NA	NA	NA	NA	NA	NA	NA	NA	-0.01498	0.998411	-0.02155	0.856752
AC004223.4	ENSG00000273687	lncRNA	5	NA	NA	NA	NA	NA	NA	0.0852513	NA	-0.970064	NA	NA	NA	-0.256745	NA	2.18673	NA	-1.79291	NA	NA	NA	NA	NA
AC004224.1	ENSG00000240311	processed_pseudogene	5	NA	NA	NA	NA	NA	NA	-1.17884	NA	-0.948152	NA	NA	NA	-0.297771	NA	0.0797388	NA	-0.767375	NA	NA	NA	NA	NA
AC004224.2	ENSG00000263212	lncRNA	0	NA	NA	NA	NA	NA	NA	NA	NA	NA	NA	NA	NA	NA	NA	NA	NA	NA	NA	NA	NA	NA	NA
AC004231.1	ENSG00000234477	lncRNA	7	0.02195	0.946241	NA	NA	NA	NA	1.05205	NA	1.11029	NA	NA	NA	-1.34892	NA	-2.85166	NA	2.42056	NA	0.08259	0.998411	NA	NA
AC004231.3	ENSG00000265359	lncRNA	2	NA	NA	NA	NA	NA	NA	-Inf	NA	NA	NA	NA	NA	NA	NA	Inf	NA	NA	NA	NA	NA	NA	NA
AC004232.1	ENSG00000262899	lncRNA	0	NA	NA	NA	NA	NA	NA	NA	NA	NA	NA	NA	NA	NA	NA	NA	NA	NA	NA	NA	NA	NA	NA
AC004232.2	ENSG00000279031	TEC	8	NA	NA	0.00587	0.964541	-0.02461	0.856661	0.186973	NA	-0.498876	NA	NA	NA	-0.107916	NA	1.44194	NA	-0.450901	NA	NA	NA	0.06191	0.419028
AC004233.1	ENSG00000262362	lncRNA	5	NA	NA	NA	NA	NA	NA	0.783783	NA	0.268714	NA	NA	NA	0.307895	NA	0.501774	NA	-0.55688	NA	NA	NA	NA	NA
AC004233.2	ENSG00000272079	lncRNA	8	NA	NA	-0.01808	0.897794	-0.02086	0.927537	0.0321828	0.992774	0.378542	0.846114	NA	NA	-0.162016	0.685001	0.631595	NA	0.42691	NA	NA	NA	0.02932	0.778355
AC004233.3	ENSG00000274367	lncRNA	5	NA	NA	NA	NA	NA	NA	-0.192326	NA	0.769157	NA	NA	NA	-0.0805829	NA	-Inf	NA	-Inf	NA	NA	NA	NA	NA
AC004241.1	ENSG00000257433	lncRNA	10	0.00852	0.98327	0.06806	0.403928	-0.00413	0.981486	-0.557224	0.41036	0.0732345	0.952507	NA	NA	0.626577	0.185474	0.0514678	NA	-0.20953	NA	-0.04842	0.998411	-0.03935	0.724732
AC004241.2	ENSG00000274902	lncRNA	5	NA	NA	NA	NA	NA	NA	-1.40642	NA	-0.586572	NA	NA	NA	0.682698	NA	0.532846	NA	0.310112	NA	NA	NA	NA	NA
AC004241.3	ENSG00000276390	lncRNA	5	NA	NA	NA	NA	NA	NA	0.450288	NA	0.0482682	0.880683	NA	NA	-0.0064759	NA	-0.388224	NA	-0.42547	NA	NA	NA	NA	NA
AC004241.4	ENSG00000277173	lncRNA	9	NA	NA	-0.03016	0.760077	-0.06733	0.635352	-0.527987	NA	-0.482237	NA	NA	NA	-1.19769	NA	-0.358592	NA	0.636699	NA	0.05122	0.998411	0.13078	0.0570634
AC004241.5	ENSG00000280054	TEC	9	NA	NA	-0.04577	0.621665	0.0387	0.809804	0.0867629	0.90243	1.05568	0.294051	NA	NA	-0.00764615	NA	-0.106086	NA	0.247424	NA	-0.14091	0.998411	0.02485	0.797922
AC004253.1	ENSG00000263990	lncRNA	5	NA	NA	NA	NA	NA	NA	-1.5723	NA	-0.323172	NA	NA	NA	-0.00178749	0.848927	0.249034	NA	0.0526746	NA	NA	NA	NA	NA
AC004253.2	ENSG00000265046	lncRNA	1	NA	NA	NA	NA	NA	NA	-Inf	NA	NA	NA	NA	NA	NA	NA	NA	NA	NA	NA	NA	NA	NA	NA
AC004257.1	ENSG00000269635	lncRNA	5	NA	NA	NA	NA	NA	NA	-Inf	NA	-Inf	NA	NA	NA	0.830792	NA	0.731769	NA	0.873719	NA	NA	NA	NA	NA
AC004263.1	ENSG00000275936	lncRNA	5	NA	NA	NA	NA	NA	NA	0.477071	NA	-0.409778	NA	NA	NA	-0.0508814	NA	0.719829	NA	0.0633822	NA	NA	NA	NA	NA
AC004263.2	ENSG00000286067	lncRNA	5	NA	NA	NA	NA	NA	NA	-0.258866	0.444583	-0.0892887	0.844253	NA	NA	-0.23448	0.0987221	-0.0291014	0.914144	0.188372	0.561032	NA	NA	NA	NA
AC004264.1	ENSG00000268812	lncRNA	8	NA	NA	-0.16202	0.0476937	-0.07851	0.514535	NA	NA	-0.633126	NA	NA	NA	-1.00687	NA	0.19457	NA	0.160013	NA	-0.01487	0.998411	-0.03541	0.705873
AC004264.2	ENSG00000279699	TEC	6	NA	NA	NA	NA	NA	NA	2.04692	NA	0.12114	NA	NA	NA	-0.490205	NA	-1.89045	NA	-1.1358	NA	0.13839	0.998411	NA	NA
AC004381.1	ENSG00000260510	lncRNA	5	NA	NA	NA	NA	NA	NA	-0.29141	NA	-0.692377	NA	NA	NA	0.129551	NA	0.694367	NA	0.346982	NA	NA	NA	NA	NA
AC004381.2	ENSG00000275908	snRNA	1	NA	NA	NA	NA	NA	NA	NA	NA	NA	NA	NA	NA	Inf	NA	NA	NA	NA	NA	NA	NA	NA	NA
AC004381.3	ENSG00000283399	unprocessed_pseudogene	5	NA	NA	NA	NA	NA	NA	-0.898155	NA	-0.158861	NA	NA	NA	0.472659	NA	1.09432	NA	0.349427	NA	NA	NA	NA	NA
AC004381.4	ENSG00000285303	transcribed_unprocessed_pseudogene	5	NA	NA	NA	NA	NA	NA	1.94441	NA	Inf	NA	NA	NA	-0.422592	NA	-2.05601	NA	-0.612733	NA	NA	NA	NA	NA
AC004383.1	ENSG00000226107	processed_pseudogene	5	NA	NA	NA	NA	NA	NA	-0.22328	NA	0.120933	NA	NA	NA	-0.831082	NA	-0.843641	NA	0.442988	NA	NA	NA	NA	NA
AC004386.1	ENSG00000213269	processed_pseudogene	5	NA	NA	NA	NA	NA	NA	-0.514548	NA	-0.732926	NA	NA	NA	0.0326433	NA	1.17643	NA	0.55229	NA	NA	NA	NA	NA
AC004386.2	ENSG00000226515	processed_pseudogene	0	NA	NA	NA	NA	NA	NA	NA	NA	NA	NA	NA	NA	NA	NA	NA	NA	NA	NA	NA	NA	NA	NA
AC004386.3	ENSG00000273974	misc_RNA	0	NA	NA	NA	NA	NA	NA	NA	NA	NA	NA	NA	NA	NA	NA	NA	NA	NA	NA	NA	NA	NA	NA
AC004386.4	ENSG00000275254	misc_RNA	0	NA	NA	NA	NA	NA	NA	NA	NA	NA	NA	NA	NA	NA	NA	NA	NA	NA	NA	NA	NA	NA	NA
AC004386.5	ENSG00000275625	misc_RNA	0	NA	NA	NA	NA	NA	NA	NA	NA	NA	NA	NA	NA	NA	NA	NA	NA	NA	NA	NA	NA	NA	NA
AC004386.6	ENSG00000277922	misc_RNA	0	NA	NA	NA	NA	NA	NA	NA	NA	NA	NA	NA	NA	NA	NA	NA	NA	NA	NA	NA	NA	NA	NA
AC004386.7	ENSG00000278421	misc_RNA	0	NA	NA	NA	NA	NA	NA	NA	NA	NA	NA	NA	NA	NA	NA	NA	NA	NA	NA	NA	NA	NA	NA
AC004408.1	ENSG00000266101	lncRNA	5	NA	NA	NA	NA	NA	NA	-Inf	NA	Inf	NA	NA	NA	-Inf	NA	Inf	NA	-Inf	NA	NA	NA	NA	NA
AC004408.2	ENSG00000280177	TEC	6	NA	NA	NA	NA	NA	NA	0.366036	NA	-1.13585	NA	NA	NA	1.87636	NA	-0.699445	NA	1.12862	NA	0.0749	0.998411	NA	NA
AC004415.1	ENSG00000236414	lncRNA	2	-0.00858	0.974526	NA	NA	NA	NA	NA	NA	NA	NA	NA	NA	NA	NA	NA	NA	NA	NA	-0.05535	0.998411	NA	NA
AC004448.1	ENSG00000231477	lncRNA	1	NA	NA	NA	NA	NA	NA	NA	NA	Inf	NA	NA	NA	NA	NA	NA	NA	NA	NA	NA	NA	NA	NA
AC004448.2	ENSG00000235979	lncRNA	7	0.08562	0.580139	NA	NA	NA	NA	-0.798705	NA	-1.33122	NA	NA	NA	-0.344541	NA	0.163425	NA	1.12199	NA	0.0091	0.999091	NA	NA
AC004448.3	ENSG00000265126	lncRNA	0	NA	NA	NA	NA	NA	NA	NA	NA	NA	NA	NA	NA	NA	NA	NA	NA	NA	NA	NA	NA	NA	NA
AC004448.4	ENSG00000283675	snoRNA	0	NA	NA	NA	NA	NA	NA	NA	NA	NA	NA	NA	NA	NA	NA	NA	NA	NA	NA	NA	NA	NA	NA
AC004448.5	ENSG00000287196	lncRNA	2	NA	NA	NA	NA	NA	NA	NA	NA	NA	NA	NA	NA	Inf	NA	-Inf	NA	NA	NA	NA	NA	NA	NA
AC004449.1	ENSG00000261204	lncRNA	6	NA	NA	NA	NA	NA	NA	-1.40979	NA	1.16998	NA	NA	NA	0.646906	NA	Inf	NA	Inf	NA	-0.07886	0.998411	NA	NA
AC004453.1	ENSG00000146677	processed_pseudogene	9	NA	NA	-0.09796	0.0136342	-0.07686	0.356898	-0.259722	0.162805	-0.244317	0.586556	-0.26884	0.120847	-0.092577	0.719827	0.0641021	0.8742	-0.446018	0.0792329	NA	NA	0.01002	0.888209
AC004453.2	ENSG00000279853	TEC	6	NA	NA	NA	NA	NA	NA	-0.237288	NA	-0.183976	NA	NA	NA	-0.191226	NA	1.5076	NA	0.0544911	NA	0.08834	0.998411	NA	NA
AC004461.1	ENSG00000206739	misc_RNA	7	-0.03923	0.949175	NA	NA	NA	NA	Inf	NA	-Inf	NA	NA	NA	0.71722	NA	-2.24337	NA	-0.254778	NA	-0.01175	0.999091	NA	NA
AC004461.2	ENSG00000237347	processed_pseudogene	3	NA	NA	NA	NA	NA	NA	NA	NA	Inf	NA	NA	NA	-Inf	NA	NA	NA	Inf	NA	NA	NA	NA	NA
AC004461.3	ENSG00000281530	lncRNA	9	NA	NA	-0.08177	0.394956	0.03777	0.804219	1.06643	NA	-0.0198525	NA	NA	NA	0.523381	NA	0.678537	NA	0.0999354	NA	0.08464	0.998411	0.06894	0.51886
AC004464.1	ENSG00000287027	lncRNA	2	NA	NA	NA	NA	NA	NA	-Inf	NA	NA	NA	NA	NA	NA	NA	NA	NA	Inf	NA	NA	NA	NA	NA
AC004466.1	ENSG00000268069	lncRNA	5	NA	NA	NA	NA	NA	NA	1.31996	NA	1.2653	NA	NA	NA	-0.0807971	NA	-0.66669	NA	0.784164	NA	NA	NA	NA	NA
AC004466.2	ENSG00000274737	lncRNA	5	NA	NA	NA	NA	NA	NA	0.154366	NA	-0.156491	NA	NA	NA	-0.570684	NA	0.731497	NA	-1.26551	NA	NA	NA	NA	NA
AC004466.3	ENSG00000276691	lncRNA	5	NA	NA	NA	NA	NA	NA	-0.963417	NA	-0.517573	0.64889	NA	NA	-0.0931136	NA	-0.179132	NA	0.962485	NA	NA	NA	NA	NA
AC004467.1	ENSG00000275194	unprocessed_pseudogene	4	NA	NA	NA	NA	NA	NA	-Inf	NA	NA	NA	NA	NA	-Inf	NA	Inf	NA	1.04757	NA	NA	NA	NA	NA
AC004470.1	ENSG00000237019	lncRNA	2	-0.02147	0.911371	NA	NA	NA	NA	NA	NA	NA	NA	NA	NA	NA	NA	NA	NA	NA	NA	-0.11439	0.998411	NA	NA
AC004470.2	ENSG00000288546	lncRNA	7	-0.10022	0.625688	NA	NA	NA	NA	-0.113894	NA	-1.85242	NA	NA	NA	-0.831102	NA	-0.740449	NA	-0.33052	NA	-0.04346	0.998411	NA	NA
AC004471.1	ENSG00000223461	lncRNA	7	-0.01056	0.975625	NA	NA	NA	NA	-0.785263	NA	-0.214317	NA	NA	NA	0.874705	NA	0.752402	NA	0.145729	NA	0.12143	0.998411	NA	NA
AC004471.2	ENSG00000272682	lncRNA	5	NA	NA	NA	NA	NA	NA	-0.210668	0.80742	-0.472353	0.422461	NA	NA	-0.246554	NA	-0.214775	NA	-0.848508	NA	NA	NA	NA	NA
AC004477.1	ENSG00000263412	lncRNA	10	-0.01387	0.971434	-0.03405	0.814208	-0.10558	0.456194	0.149303	0.833077	0.697156	0.179102	NA	NA	-0.432227	0.0957778	0.109759	NA	-0.639896	NA	0.01648	0.998411	0.04438	0.697466
AC004477.2	ENSG00000266341	lncRNA	0	NA	NA	NA	NA	NA	NA	NA	NA	NA	NA	NA	NA	NA	NA	NA	NA	NA	NA	NA	NA	NA	NA
AC004477.3	ENSG00000278765	lncRNA	5	NA	NA	NA	NA	NA	NA	0.278433	0.653232	-0.255704	0.743668	NA	NA	-0.516076	0.263802	0.159827	NA	-0.449246	NA	NA	NA	NA	NA
AC004485.1	ENSG00000228944	lncRNA	2	0.03871	0.83738	NA	NA	NA	NA	NA	NA	NA	NA	NA	NA	NA	NA	NA	NA	NA	NA	0.14014	0.998411	NA	NA
AC004486.1	ENSG00000257905	processed_pseudogene	5	NA	NA	NA	NA	NA	NA	-1.19308	NA	1.07402	NA	NA	NA	-0.728713	NA	1.04016	NA	-Inf	NA	NA	NA	NA	NA
AC004490.1	ENSG00000267122	lncRNA	6	NA	NA	NA	NA	NA	NA	-0.68899	NA	-0.566947	NA	NA	NA	-0.51539	NA	-0.0747996	NA	-0.333885	NA	0.01609	0.998411	NA	NA
AC004491.1	ENSG00000279996	TEC	4	NA	NA	NA	NA	NA	NA	NA	NA	0.764317	NA	NA	NA	-0.434137	NA	-0.324807	NA	0.818733	NA	NA	NA	NA	NA
AC004492.1	ENSG00000272072	lncRNA	5	NA	NA	NA	NA	NA	NA	-0.0178858	NA	-0.0780193	0.951696	NA	NA	0.346681	NA	-0.619461	NA	-0.2195	NA	NA	NA	NA	NA
AC004494.1	ENSG00000262312	lncRNA	5	NA	NA	NA	NA	NA	NA	-0.171875	NA	-0.153827	NA	NA	NA	-0.407011	NA	-0.658281	NA	0.671225	NA	NA	NA	NA	NA
AC004494.2	ENSG00000278942	TEC	1	NA	NA	NA	NA	NA	NA	NA	NA	NA	NA	NA	NA	NA	NA	NA	NA	NA	NA	0.03488	0.998411	NA	NA
AC004510.1	ENSG00000273782	misc_RNA	4	0.00038	0.999033	0.07913	0.433522	0.06638	0.466958	NA	NA	NA	NA	NA	NA	NA	NA	NA	NA	NA	NA	NA	NA	0.14819	0.164969
AC004522.1	ENSG00000199711	misc_RNA	3	0.02599	0.959029	NA	NA	NA	NA	NA	NA	Inf	NA	NA	NA	NA	NA	NA	NA	NA	NA	-0.12301	0.998411	NA	NA
AC004522.2	ENSG00000222966	snoRNA	3	0.02787	0.877114	NA	NA	NA	NA	-Inf	NA	NA	NA	NA	NA	NA	NA	NA	NA	NA	NA	-0.10004	0.998411	NA	NA
AC004522.3	ENSG00000235713	unprocessed_pseudogene	3	NA	NA	-0.09667	0.148562	-0.00698	0.958726	NA	NA	NA	NA	NA	NA	NA	NA	NA	NA	NA	NA	NA	NA	0.02764	0.806932
AC004522.4	ENSG00000237640	lncRNA	7	-0.02128	0.934114	NA	NA	NA	NA	-Inf	NA	1.6736	NA	NA	NA	-0.681391	NA	-Inf	NA	0.91567	NA	-0.06791	0.998411	NA	NA
AC004522.5	ENSG00000286921	lncRNA	0	NA	NA	NA	NA	NA	NA	NA	NA	NA	NA	NA	NA	NA	NA	NA	NA	NA	NA	NA	NA	NA	NA
AC004522.6	ENSG00000286923	lncRNA	5	NA	NA	NA	NA	NA	NA	1.11741	NA	0.773655	NA	NA	NA	0.892603	NA	-0.0541284	NA	-0.763917	NA	NA	NA	NA	NA
AC004528.1	ENSG00000266990	lncRNA	5	NA	NA	-0.10121	0.256112	0.05089	0.66264	NA	NA	NA	NA	NA	NA	NA	NA	-Inf	NA	-0.0795977	NA	NA	NA	0.08979	0.346134
AC004528.2	ENSG00000274177	lncRNA	4	NA	NA	-0.03473	0.732204	0.02141	0.908628	NA	NA	NA	NA	0.02846	0.928141	NA	NA	NA	NA	NA	NA	NA	NA	0.06255	0.608684
AC004540.1	ENSG00000214870	lncRNA	10	-0.01842	0.967286	-0.00237	0.987895	-0.03054	0.85486	0.500577	0.0688728	0.421437	0.177278	NA	NA	0.201058	0.462833	0.22755	NA	-0.173187	NA	0.04497	0.998411	0.05003	0.56612
AC004540.2	ENSG00000225792	lncRNA	7	0.02663	0.918222	NA	NA	NA	NA	0.216136	0.895539	1.16809	NA	NA	NA	-0.113439	NA	0.366754	NA	0.124029	NA	-0.00883	0.998968	NA	NA
AC004542.1	ENSG00000269972	lncRNA	0	NA	NA	NA	NA	NA	NA	NA	NA	NA	NA	NA	NA	NA	NA	NA	NA	NA	NA	NA	NA	NA	NA
AC004542.2	ENSG00000269987	lncRNA	0	NA	NA	NA	NA	NA	NA	NA	NA	NA	NA	NA	NA	NA	NA	NA	NA	NA	NA	NA	NA	NA	NA
AC004542.3	ENSG00000275307	misc_RNA	0	NA	NA	NA	NA	NA	NA	NA	NA	NA	NA	NA	NA	NA	NA	NA	NA	NA	NA	NA	NA	NA	NA
AC004542.4	ENSG00000276057	misc_RNA	0	NA	NA	NA	NA	NA	NA	NA	NA	NA	NA	NA	NA	NA	NA	NA	NA	NA	NA	NA	NA	NA	NA
AC004542.5	ENSG00000276664	misc_RNA	0	NA	NA	NA	NA	NA	NA	NA	NA	NA	NA	NA	NA	NA	NA	NA	NA	NA	NA	NA	NA	NA	NA
AC004542.6	ENSG00000276965	misc_RNA	0	NA	NA	NA	NA	NA	NA	NA	NA	NA	NA	NA	NA	NA	NA	NA	NA	NA	NA	NA	NA	NA	NA
AC004543.1	ENSG00000237921	lncRNA	4	NA	NA	NA	NA	NA	NA	Inf	NA	Inf	NA	NA	NA	NA	NA	Inf	NA	NA	NA	-0.05325	0.998411	NA	NA
AC004549.1	ENSG00000287489	lncRNA	1	NA	NA	NA	NA	NA	NA	NA	NA	NA	NA	NA	NA	Inf	NA	NA	NA	NA	NA	NA	NA	NA	NA
AC004551.1	ENSG00000257452	lncRNA	5	0.00414	0.987212	NA	NA	NA	NA	NA	NA	Inf	NA	NA	NA	0.8863	NA	-Inf	NA	NA	NA	-0.07791	0.998411	NA	NA
AC004552.1	ENSG00000225071	processed_pseudogene	10	NA	NA	-0.04816	0.537341	-0.16198	0.0445922	-0.396183	NA	-0.404193	NA	-0.58236	0.0596738	-0.788977	NA	-1.21952	NA	-0.595943	NA	-0.14168	0.998411	-0.09324	0.0695891
AC004554.1	ENSG00000223418	processed_pseudogene	1	NA	NA	NA	NA	NA	NA	NA	NA	NA	NA	NA	NA	NA	NA	Inf	NA	NA	NA	NA	NA	NA	NA
AC004554.2	ENSG00000282840	lncRNA	5	NA	NA	NA	NA	NA	NA	0.25501	0.576867	-0.181982	0.600707	NA	NA	-0.158221	0.691103	-0.339402	NA	-0.522082	NA	NA	NA	NA	NA
AC004556.1	ENSG00000273532	misc_RNA	6	NA	NA	0.05343	0.466199	-0.10334	0.552256	NA	NA	NA	NA	-0.05913	0.690965	0.553576	NA	Inf	NA	NA	NA	NA	NA	0.05063	0.537155
AC004556.2	ENSG00000275661	misc_RNA	2	NA	NA	NA	NA	NA	NA	NA	NA	NA	NA	NA	NA	Inf	NA	Inf	NA	NA	NA	NA	NA	NA	NA
AC004556.3	ENSG00000276345	protein_coding	7	NA	NA	-0.02503	0.796965	-0.32209	0.00289569	NA	NA	NA	NA	-0.12847	0.684909	0.212193	0.743889	0.100578	NA	-0.283478	0.740046	NA	NA	-0.16317	0.0394556
AC004556.4	ENSG00000276351	misc_RNA	7	NA	NA	0.05343	0.466199	-0.10334	0.552256	NA	NA	NA	NA	-0.05913	0.690965	-1.1328	NA	1.67042	NA	1.63625	NA	NA	NA	0.05063	0.537155
AC004562.1	ENSG00000199801	misc_RNA	5	0.00617	0.977608	NA	NA	NA	NA	Inf	NA	Inf	NA	NA	NA	NA	NA	NA	NA	-Inf	NA	0.0046	0.999091	NA	NA
AC004584.1	ENSG00000262298	lncRNA	4	NA	NA	NA	NA	NA	NA	Inf	NA	Inf	NA	NA	NA	1.89328	NA	-0.427269	NA	NA	NA	NA	NA	NA	NA
AC004584.2	ENSG00000262623	processed_pseudogene	4	NA	NA	NA	NA	NA	NA	Inf	NA	NA	NA	NA	NA	-1.344	NA	Inf	NA	0.814157	NA	NA	NA	NA	NA
AC004584.3	ENSG00000263120	lncRNA	5	NA	NA	NA	NA	NA	NA	-0.71574	NA	-0.920644	NA	NA	NA	-1.29936	NA	-1.21714	NA	-0.118587	NA	NA	NA	NA	NA
AC004585.1	ENSG00000266088	lncRNA	6	-0.02525	0.918707	NA	NA	NA	NA	0.531906	NA	0.811509	NA	NA	NA	-1.10308	NA	0.691617	NA	0.254201	NA	NA	NA	NA	NA
AC004585.2	ENSG00000279775	TEC	2	NA	NA	NA	NA	NA	NA	NA	NA	NA	NA	NA	NA	NA	NA	-Inf	NA	NA	NA	0.02869	0.998411	NA	NA
AC004590.1	ENSG00000251239	lncRNA	5	-0.02716	0.897277	-0.07044	0.385603	0.00668	0.976861	NA	NA	NA	NA	NA	NA	NA	NA	NA	NA	NA	NA	0.13024	0.998411	0.06914	0.433086
AC004593.1	ENSG00000285081	lncRNA	9	NA	NA	-0.0598	0.58954	0.03707	0.784473	-Inf	NA	-0.403392	NA	NA	NA	-0.191624	NA	0.83033	NA	Inf	NA	0.09538	0.998411	-0.00317	0.984519
AC004593.2	ENSG00000285162	protein_coding	9	NA	NA	-0.02867	0.79866	-0.00209	0.988607	-Inf	NA	-0.822804	NA	0.14188	0.305598	-0.384174	NA	-0.284614	NA	-0.119469	NA	NA	NA	0.02217	0.818353
AC004594.1	ENSG00000240499	lncRNA	7	-0.04806	0.715366	NA	NA	NA	NA	0.934696	NA	Inf	NA	NA	NA	-1.0936	NA	-0.596911	NA	1.22649	NA	0.03519	0.998411	NA	NA
AC004596.1	ENSG00000267394	lncRNA	5	NA	NA	NA	NA	NA	NA	-0.42408	NA	0.689735	NA	NA	NA	0.168289	NA	1.53854	NA	-1.34115	NA	NA	NA	NA	NA
AC004597.1	ENSG00000268673	lncRNA	5	NA	NA	NA	NA	NA	NA	Inf	NA	-Inf	NA	NA	NA	-0.450653	NA	-Inf	NA	-1.12124	NA	NA	NA	NA	NA
AC004623.1	ENSG00000279488	TEC	10	NA	NA	-0.03692	0.584748	-0.05354	0.633506	-0.220046	NA	-0.284851	NA	-0.00947	0.953571	0.512798	NA	1.06416	NA	-0.15682	NA	0.16845	0.998411	-0.01423	0.889056
AC004637.1	ENSG00000267304	lncRNA	5	NA	NA	NA	NA	NA	NA	0.501021	NA	1.25912	NA	NA	NA	0.502899	NA	-0.75823	NA	-0.970532	NA	NA	NA	NA	NA
AC004664.1	ENSG00000252266	misc_RNA	2	-0.14426	0.648828	NA	NA	NA	NA	NA	NA	NA	NA	NA	NA	NA	NA	NA	NA	NA	NA	0.03147	0.998411	NA	NA
AC004672.1	ENSG00000249028	lncRNA	6	-0.01996	0.930455	NA	NA	NA	NA	NA	NA	0.622637	NA	NA	NA	2.41095	NA	Inf	NA	-0.0473218	NA	-0.01503	0.998411	NA	NA
AC004672.2	ENSG00000267285	lncRNA	3	-0.08253	0.588852	NA	NA	NA	NA	NA	NA	NA	NA	NA	NA	-1.9297	NA	NA	NA	-1.16004	NA	NA	NA	NA	NA
AC004674.1	ENSG00000231216	lncRNA	6	-0.00625	0.979666	-0.01196	0.923885	-0.10872	0.306738	NA	NA	NA	NA	-0.02519	0.879054	NA	NA	NA	NA	NA	NA	0.01864	0.998411	-0.00895	0.950353
AC004674.2	ENSG00000235592	unprocessed_pseudogene	5	0.00421	0.987212	NA	NA	NA	NA	NA	NA	NA	NA	NA	NA	-Inf	NA	Inf	NA	Inf	NA	0.09551	0.998411	NA	NA
AC004678.1	ENSG00000275468	processed_pseudogene	5	NA	NA	NA	NA	NA	NA	-0.540241	NA	-0.282224	NA	NA	NA	0.137069	NA	-0.197751	NA	-0.119127	NA	NA	NA	NA	NA
AC004678.2	ENSG00000279653	TEC	5	NA	NA	NA	NA	NA	NA	-0.429201	NA	1.48871	NA	NA	NA	-0.149078	NA	0.00256461	NA	-0.890183	NA	NA	NA	NA	NA
AC004687.1	ENSG00000265206	lncRNA	10	0.03176	0.906211	0.06562	0.446306	0.13095	0.448756	-0.131089	0.698066	0.754444	0.115534	NA	NA	-0.206987	0.608365	-0.117131	NA	0.191869	NA	0.17884	0.998411	0.09696	0.365908
AC004687.2	ENSG00000285897	protein_coding	11	-0.06276	0.483885	-0.06734	0.160656	-0.05405	0.792403	-1.36047	NA	-0.765962	NA	-0.12049	0.499268	-0.159525	NA	0.162651	NA	0.811621	NA	-0.00999	0.999091	-0.00165	0.993144
AC004687.3	ENSG00000286788	lncRNA	4	NA	NA	NA	NA	NA	NA	Inf	NA	-Inf	NA	NA	NA	1.45955	NA	1.02669	NA	NA	NA	NA	NA	NA	NA
AC004690.1	ENSG00000225583	processed_pseudogene	2	NA	NA	NA	NA	NA	NA	-Inf	NA	NA	NA	NA	NA	NA	NA	-Inf	NA	NA	NA	NA	NA	NA	NA
AC004690.2	ENSG00000241345	lncRNA	10	0.00884	0.972829	0.04588	0.607782	-0.07488	0.514712	NA	NA	Inf	NA	0.13693	0.395485	-Inf	NA	0.00565855	NA	Inf	NA	0.03859	0.998411	-0.04659	0.602432
AC004691.1	ENSG00000229263	lncRNA	7	0.08333	0.417523	NA	NA	NA	NA	0.501062	NA	1.26496	NA	NA	NA	0.960126	NA	-0.740127	NA	1.17891	NA	0.00074	0.999847	NA	NA
AC004691.2	ENSG00000250424	protein_coding	1	NA	NA	NA	NA	NA	NA	NA	NA	NA	NA	NA	NA	NA	NA	NA	NA	NA	NA	-0.00874	0.999091	NA	NA
AC004692.1	ENSG00000213717	processed_pseudogene	8	NA	NA	-0.16264	0.0195163	-0.36882	0.00221693	1.80983	NA	-1.8231	NA	-0.27233	0.236659	NA	NA	-Inf	NA	-Inf	NA	NA	NA	-0.22796	0.0192642
AC004692.2	ENSG00000228680	lncRNA	3	0.02052	0.94111	NA	NA	NA	NA	NA	NA	NA	NA	NA	NA	NA	NA	NA	NA	Inf	NA	0.05666	0.998411	NA	NA
AC004696.1	ENSG00000276578	unprocessed_pseudogene	3	NA	NA	NA	NA	NA	NA	NA	NA	NA	NA	NA	NA	1.51746	NA	1.58384	NA	Inf	NA	NA	NA	NA	NA
AC004696.2	ENSG00000279405	TEC	4	NA	NA	NA	NA	NA	NA	NA	NA	1.28898	NA	NA	NA	1.58729	NA	-0.765879	NA	Inf	NA	NA	NA	NA	NA
AC004702.1	ENSG00000263494	lncRNA	4	0.03031	0.881527	NA	NA	NA	NA	NA	NA	NA	NA	NA	NA	Inf	NA	Inf	NA	NA	NA	-0.03839	0.998411	NA	NA
AC004704.1	ENSG00000249815	lncRNA	2	-0.02847	0.866704	NA	NA	NA	NA	NA	NA	NA	NA	NA	NA	NA	NA	NA	NA	NA	NA	-0.01548	0.998411	NA	NA
AC004706.1	ENSG00000261996	lncRNA	5	NA	NA	NA	NA	NA	NA	-1.40752	NA	0.386476	NA	NA	NA	-0.277908	NA	1.05801	NA	-0.7306	NA	NA	NA	NA	NA
AC004706.2	ENSG00000262990	processed_pseudogene	0	NA	NA	NA	NA	NA	NA	NA	NA	NA	NA	NA	NA	NA	NA	NA	NA	NA	NA	NA	NA	NA	NA
AC004706.3	ENSG00000282936	protein_coding	5	NA	NA	NA	NA	NA	NA	0.0539087	0.925971	-0.386883	0.579146	NA	NA	-0.81986	0.0393956	0.0162533	NA	-0.3558	NA	NA	NA	NA	NA
AC004707.1	ENSG00000206824	misc_RNA	4	0.19597	0.580893	NA	NA	NA	NA	NA	NA	Inf	NA	NA	NA	NA	NA	Inf	NA	NA	NA	-0.02359	0.998411	NA	NA
AC004707.2	ENSG00000253102	lncRNA	4	0.07815	0.620362	NA	NA	NA	NA	Inf	NA	Inf	NA	NA	NA	NA	NA	NA	NA	NA	NA	-0.05216	0.998411	NA	NA
AC004765.1	ENSG00000285704	lncRNA	5	NA	NA	NA	NA	NA	NA	1.03991	NA	-0.427111	NA	NA	NA	0.325484	NA	Inf	NA	-0.882653	NA	NA	NA	NA	NA
AC004771.1	ENSG00000234203	lncRNA	7	-0.14187	0.583853	NA	NA	NA	NA	-0.237433	NA	1.26577	NA	NA	NA	1.59881	NA	-2.3786	NA	-0.215443	NA	0.15509	0.998411	NA	NA
AC004771.2	ENSG00000262227	lncRNA	5	NA	NA	NA	NA	NA	NA	-0.0459558	NA	-0.326635	0.834478	NA	NA	-0.18112	NA	-0.450401	NA	-0.0994235	NA	NA	NA	NA	NA
AC004771.3	ENSG00000262429	lncRNA	0	NA	NA	NA	NA	NA	NA	NA	NA	NA	NA	NA	NA	NA	NA	NA	NA	NA	NA	NA	NA	NA	NA
AC004771.4	ENSG00000262678	lncRNA	5	NA	NA	NA	NA	NA	NA	Inf	NA	0.708227	NA	NA	NA	-0.275107	NA	-0.344424	NA	0.775969	NA	NA	NA	NA	NA
AC004774.1	ENSG00000274409	misc_RNA	1	NA	NA	NA	NA	NA	NA	NA	NA	NA	NA	NA	NA	NA	NA	NA	NA	NA	NA	0.02681	0.998411	NA	NA
AC004774.2	ENSG00000274709	misc_RNA	0	NA	NA	NA	NA	NA	NA	NA	NA	NA	NA	NA	NA	NA	NA	NA	NA	NA	NA	NA	NA	NA	NA
AC004774.3	ENSG00000277124	misc_RNA	1	NA	NA	NA	NA	NA	NA	NA	NA	NA	NA	NA	NA	NA	NA	NA	NA	NA	NA	0.02681	0.998411	NA	NA
AC004775.1	ENSG00000272203	lncRNA	5	NA	NA	NA	NA	NA	NA	1.53738	NA	-Inf	NA	NA	NA	-Inf	NA	0.411322	NA	Inf	NA	NA	NA	NA	NA
AC004777.1	ENSG00000279370	TEC	6	NA	NA	NA	NA	NA	NA	-0.552309	NA	-Inf	NA	NA	NA	1.34447	NA	0.180998	NA	-Inf	NA	0.03998	0.998411	NA	NA
AC004784.1	ENSG00000282943	lncRNA	4	NA	NA	NA	NA	NA	NA	NA	NA	-0.602947	NA	NA	NA	Inf	NA	0.356239	NA	Inf	NA	NA	NA	NA	NA
AC004788.1	ENSG00000251802	snoRNA	2	0.04346	0.858755	NA	NA	NA	NA	NA	NA	NA	NA	NA	NA	NA	NA	NA	NA	NA	NA	-0.04074	0.998411	NA	NA
AC004790.1	ENSG00000277766	unprocessed_pseudogene	0	NA	NA	NA	NA	NA	NA	NA	NA	NA	NA	NA	NA	NA	NA	NA	NA	NA	NA	NA	NA	NA	NA
AC004790.2	ENSG00000280412	TEC	2	NA	NA	NA	NA	NA	NA	Inf	NA	NA	NA	NA	NA	NA	NA	NA	NA	-Inf	NA	NA	NA	NA	NA
AC004792.1	ENSG00000274777	misc_RNA	0	NA	NA	NA	NA	NA	NA	NA	NA	NA	NA	NA	NA	NA	NA	NA	NA	NA	NA	NA	NA	NA	NA
AC004797.1	ENSG00000177369	lncRNA	7	-0.04773	0.801791	NA	NA	NA	NA	0.93915	NA	0.930094	NA	NA	NA	-0.711166	NA	-1.85381	NA	1.13841	NA	-0.0304	0.998411	NA	NA
AC004801.1	ENSG00000226138	processed_pseudogene	5	NA	NA	NA	NA	NA	NA	-0.00286958	0.961268	-0.195178	0.652165	NA	NA	0.119099	NA	0.187988	NA	0.493178	NA	NA	NA	NA	NA
AC004801.2	ENSG00000240399	transcribed_processed_pseudogene	6	NA	NA	NA	NA	NA	NA	-0.551411	NA	0.564057	NA	NA	NA	-0.330178	NA	0.40457	NA	0.700741	NA	0.03445	0.998411	NA	NA
AC004801.3	ENSG00000257955	lncRNA	5	0.03097	0.896195	-0.09107	0.20048	-0.12911	0.153165	NA	NA	NA	NA	NA	NA	NA	NA	NA	NA	NA	NA	-0.06621	0.998411	0.01216	0.907542
AC004801.4	ENSG00000257985	lncRNA	2	0.06948	0.741892	NA	NA	NA	NA	NA	NA	NA	NA	NA	NA	NA	NA	NA	NA	NA	NA	-0.00508	0.999091	NA	NA
AC004801.5	ENSG00000258203	lncRNA	3	0.05963	0.694726	NA	NA	NA	NA	NA	NA	NA	NA	NA	NA	NA	NA	Inf	NA	NA	NA	-0.00547	0.999091	NA	NA
AC004801.6	ENSG00000276814	lncRNA	5	NA	NA	NA	NA	NA	NA	0.453666	NA	0.580591	NA	NA	NA	0.566896	NA	1.86876	NA	0.5725	NA	NA	NA	NA	NA
AC004801.7	ENSG00000279840	TEC	1	NA	NA	NA	NA	NA	NA	NA	NA	NA	NA	NA	NA	NA	NA	NA	NA	-Inf	NA	NA	NA	NA	NA
AC004803.1	ENSG00000250132	lncRNA	8	NA	NA	-0.11122	0.0823402	-0.04518	0.786708	-0.290254	0.158026	-0.189926	0.449025	NA	NA	-0.25038	0.0776551	-0.320627	0.343185	-0.259771	0.42027	NA	NA	-0.05372	0.538738
AC004805.1	ENSG00000266076	protein_coding	7	-0.21993	0.0164519	0.09589	0.151792	-0.04443	0.746648	NA	NA	-0.32849	NA	NA	NA	NA	NA	Inf	NA	Inf	NA	NA	NA	0.09281	0.30213
AC004805.2	ENSG00000270870	processed_pseudogene	4	NA	NA	NA	NA	NA	NA	0.50004	NA	0.44739	NA	NA	NA	0.780811	NA	Inf	NA	NA	NA	NA	NA	NA	NA
AC004805.3	ENSG00000271587	processed_pseudogene	3	NA	NA	NA	NA	NA	NA	-0.165753	NA	NA	NA	NA	NA	Inf	NA	-Inf	NA	NA	NA	NA	NA	NA	NA
AC004808.1	ENSG00000280958	TEC	0	NA	NA	NA	NA	NA	NA	NA	NA	NA	NA	NA	NA	NA	NA	NA	NA	NA	NA	NA	NA	NA	NA
AC004808.2	ENSG00000281008	TEC	1	NA	NA	NA	NA	NA	NA	NA	NA	NA	NA	NA	NA	Inf	NA	NA	NA	NA	NA	NA	NA	NA	NA
AC004812.1	ENSG00000255575	processed_pseudogene	4	NA	NA	NA	NA	NA	NA	0.597209	NA	-Inf	NA	NA	NA	-Inf	NA	Inf	NA	NA	NA	NA	NA	NA	NA
AC004812.2	ENSG00000277283	lncRNA	9	NA	NA	-0.06287	0.425805	0.08724	0.530787	0.599497	0.141027	0.855043	0.109982	NA	NA	-0.138977	0.597045	0.278329	NA	-0.479835	NA	0.10873	0.998411	0.06134	0.475869
AC004815.1	ENSG00000278250	misc_RNA	1	NA	NA	NA	NA	NA	NA	NA	NA	NA	NA	NA	NA	NA	NA	NA	NA	-Inf	NA	NA	NA	NA	NA
AC004816.1	ENSG00000259153	lncRNA	7	0.06041	0.72605	NA	NA	NA	NA	-0.000521542	0.981972	0.255214	0.623234	NA	NA	-0.0575784	0.96952	0.0109519	NA	0.13879	NA	0.00896	0.999091	NA	NA
AC004816.2	ENSG00000275630	lncRNA	6	NA	NA	NA	NA	NA	NA	0.142551	NA	Inf	NA	NA	NA	0.505341	NA	-Inf	NA	Inf	NA	0.02905	0.998411	NA	NA
AC004817.1	ENSG00000258517	lncRNA	6	-0.02498	0.923467	-0.00274	0.983635	0.07238	0.597761	NA	NA	NA	NA	-0.04441	0.775075	NA	NA	NA	NA	NA	NA	0.15027	0.998411	0.09486	0.167686
AC004817.2	ENSG00000259907	lncRNA	7	NA	NA	-0.06827	0.506028	0.04841	0.792267	NA	NA	-Inf	NA	NA	NA	NA	NA	-Inf	NA	Inf	NA	0.15747	0.998411	0.03829	0.703455
AC004817.3	ENSG00000269927	lncRNA	4	NA	NA	NA	NA	NA	NA	-0.479922	NA	NA	NA	NA	NA	-Inf	NA	Inf	NA	NA	NA	0.03698	0.998411	NA	NA
AC004817.4	ENSG00000269945	lncRNA	3	NA	NA	NA	NA	NA	NA	Inf	NA	NA	NA	NA	NA	-1.33415	NA	-Inf	NA	NA	NA	NA	NA	NA	NA
AC004817.5	ENSG00000286423	lncRNA	6	NA	NA	NA	NA	NA	NA	0.628401	NA	0.648354	NA	NA	NA	0.209161	NA	1.10658	NA	1.93982	NA	-0.01281	0.998411	NA	NA
AC004825.1	ENSG00000258431	processed_pseudogene	0	NA	NA	NA	NA	NA	NA	NA	NA	NA	NA	NA	NA	NA	NA	NA	NA	NA	NA	NA	NA	NA	NA
AC004825.2	ENSG00000274818	lncRNA	8	NA	NA	-0.03616	0.711951	-0.11123	0.227216	0.126434	0.780676	0.112733	0.819297	NA	NA	-0.362809	0.43587	-0.0664683	NA	-0.048703	NA	NA	NA	-0.08016	0.426601
AC004825.3	ENSG00000287643	lncRNA	5	NA	NA	NA	NA	NA	NA	-1.09734	NA	-Inf	NA	NA	NA	-0.75031	NA	-1.32594	NA	-Inf	NA	NA	NA	NA	NA
AC004828.1	ENSG00000258871	lncRNA	7	0.00996	0.978095	NA	NA	NA	NA	0.963852	NA	2.13928	NA	NA	NA	0.356098	NA	-2.29065	NA	-1.01915	NA	-0.13031	0.998411	NA	NA
AC004828.2	ENSG00000286333	lncRNA	5	NA	NA	NA	NA	NA	NA	0.611752	NA	0.193984	NA	NA	NA	0.5906	NA	-0.303879	NA	1.16728	NA	NA	NA	NA	NA
AC004830.1	ENSG00000201133	snoRNA	2	0.0094	0.981558	NA	NA	NA	NA	NA	NA	NA	NA	NA	NA	NA	NA	NA	NA	NA	NA	-0.08779	0.998411	NA	NA
AC004830.2	ENSG00000228204	lncRNA	7	0.03065	0.890817	NA	NA	NA	NA	Inf	NA	Inf	NA	NA	NA	-0.807337	NA	1.34191	NA	-1.98466	NA	-0.05691	0.998411	NA	NA
AC004832.1	ENSG00000181123	lncRNA	7	-0.01225	0.965678	-0.01135	0.947767	0.03765	0.83172	NA	NA	-Inf	NA	NA	NA	NA	NA	Inf	NA	NA	NA	0.09073	0.998411	-0.01265	0.876941
AC004832.2	ENSG00000230137	processed_pseudogene	1	NA	NA	NA	NA	NA	NA	NA	NA	NA	NA	NA	NA	NA	NA	Inf	NA	NA	NA	NA	NA	NA	NA
AC004832.3	ENSG00000249590	protein_coding	5	0.07431	0.855632	0.48813	2.1e-06	0.46169	0.0321618	NA	NA	NA	NA	NA	NA	NA	NA	NA	NA	NA	NA	-0.06985	0.998411	-0.05843	0.827844
AC004832.4	ENSG00000272689	lncRNA	5	NA	NA	NA	NA	NA	NA	-0.343838	NA	-2.13526	NA	NA	NA	-0.908769	NA	0.237431	NA	0.670385	NA	NA	NA	NA	NA
AC004832.5	ENSG00000273350	lncRNA	7	-0.11542	0.433894	NA	NA	NA	NA	0.269678	NA	Inf	NA	NA	NA	-0.0499275	NA	-0.298618	NA	0.444004	NA	0.0226	0.998411	NA	NA
AC004832.6	ENSG00000273428	lncRNA	7	-0.21307	0.400671	NA	NA	NA	NA	0.954251	NA	Inf	NA	NA	NA	1.02537	NA	-1.3174	NA	Inf	NA	0.14498	0.998411	NA	NA
AC004834.1	ENSG00000284523	lncRNA	5	NA	NA	NA	NA	NA	NA	2.33884	NA	0.0776717	NA	NA	NA	0.843295	NA	0.447226	NA	-0.363882	NA	NA	NA	NA	NA
AC004835.1	ENSG00000230392	lncRNA	7	-0.02554	0.938836	NA	NA	NA	NA	-1.35475	NA	-2.39984	NA	NA	NA	-0.975421	NA	Inf	NA	-0.411924	NA	-0.00514	0.999091	NA	NA
AC004835.2	ENSG00000270625	processed_pseudogene	2	NA	NA	NA	NA	NA	NA	-Inf	NA	NA	NA	NA	NA	Inf	NA	NA	NA	NA	NA	NA	NA	NA	NA
AC004836.1	ENSG00000280439	TEC	3	NA	NA	0.005	0.95821	0.00257	0.988572	NA	NA	NA	NA	NA	NA	NA	NA	NA	NA	NA	NA	NA	NA	0.02659	0.798619
AC004837.1	ENSG00000106540	processed_pseudogene	2	-0.03994	0.85342	NA	NA	NA	NA	NA	NA	NA	NA	NA	NA	NA	NA	NA	NA	NA	NA	0.01316	0.998411	NA	NA
AC004837.2	ENSG00000228554	lncRNA	7	0.03266	0.811967	NA	NA	NA	NA	1.488	NA	-0.60729	NA	NA	NA	-0.754966	NA	-1.38268	NA	2.10721	NA	0.0071	0.999091	NA	NA
AC004837.3	ENSG00000231951	lncRNA	3	0.01715	0.939228	NA	NA	NA	NA	Inf	NA	NA	NA	NA	NA	NA	NA	NA	NA	NA	NA	-0.04371	0.998411	NA	NA
AC004837.4	ENSG00000287584	lncRNA	7	-0.02188	0.938836	NA	NA	NA	NA	-1.43656	NA	0.200562	NA	NA	NA	-0.314369	NA	0.381527	NA	0.48174	NA	-0.07915	0.998411	NA	NA
AC004839.1	ENSG00000238832	snoRNA	7	-0.06065	0.872359	NA	NA	NA	NA	-0.326874	NA	-0.459627	NA	NA	NA	-0.011287	NA	-0.0466813	NA	0.332408	NA	-0.06369	0.998411	NA	NA
AC004839.2	ENSG00000272854	lncRNA	8	NA	NA	0.02359	0.829293	-0.01109	0.951093	-0.161464	0.951584	-0.536012	NA	NA	NA	0.21925	NA	0.220803	NA	-0.480101	NA	NA	NA	0.0856	0.192477
AC004840.1	ENSG00000230914	transcribed_unitary_pseudogene	7	0.02056	0.952582	NA	NA	NA	NA	-Inf	NA	-0.247706	NA	NA	NA	0.624444	NA	-0.778987	NA	-Inf	NA	0.00719	0.999091	NA	NA
AC004840.2	ENSG00000271163	processed_pseudogene	4	NA	NA	NA	NA	NA	NA	Inf	NA	-Inf	NA	NA	NA	-0.0412601	NA	-Inf	NA	NA	NA	NA	NA	NA	NA
AC004846.1	ENSG00000258376	lncRNA	10	0.00431	0.987429	0.02225	0.845189	0.07639	0.667009	1.26066	0.06487	0.113784	0.794099	NA	NA	0.645585	NA	-0.188841	NA	0.339097	NA	0.0378	0.998411	0.06586	0.522629
AC004846.2	ENSG00000258944	lncRNA	10	0.06184	0.822234	-0.02696	0.800111	0.16718	0.146772	0.240664	NA	-3.37158	NA	NA	NA	-0.681988	NA	1.0492	NA	1.55138	NA	-0.06775	0.998411	0.09172	0.386159
AC004847.1	ENSG00000260997	lncRNA	9	NA	NA	0.00605	0.951886	-0.08863	0.320419	-0.177887	0.754044	0.85084	NA	NA	NA	-0.384269	NA	0.159778	NA	-0.471886	NA	-0.11301	0.998411	0.00919	0.924901
AC004849.1	ENSG00000251728	misc_RNA	7	0.1819	0.461033	NA	NA	NA	NA	-Inf	NA	-1.00762	NA	NA	NA	Inf	NA	-1.71928	NA	-0.216662	NA	-0.02882	0.998411	NA	NA
AC004852.1	ENSG00000271526	processed_pseudogene	0	NA	NA	NA	NA	NA	NA	NA	NA	NA	NA	NA	NA	NA	NA	NA	NA	NA	NA	NA	NA	NA	NA
AC004852.2	ENSG00000278254	lncRNA	4	NA	NA	0.00151	0.99228	0.04445	0.720206	NA	NA	NA	NA	NA	NA	NA	NA	NA	NA	NA	NA	0.0396	0.998411	0.02551	0.824908
AC004852.3	ENSG00000278446	processed_pseudogene	0	NA	NA	NA	NA	NA	NA	NA	NA	NA	NA	NA	NA	NA	NA	NA	NA	NA	NA	NA	NA	NA	NA
AC004853.1	ENSG00000270729	processed_pseudogene	0	NA	NA	NA	NA	NA	NA	NA	NA	NA	NA	NA	NA	NA	NA	NA	NA	NA	NA	NA	NA	NA	NA
AC004854.1	ENSG00000230160	processed_pseudogene	5	NA	NA	NA	NA	NA	NA	2.35264	NA	0.30387	NA	NA	NA	-0.283338	NA	-0.267012	NA	-0.454628	NA	NA	NA	NA	NA
AC004854.2	ENSG00000272768	lncRNA	6	NA	NA	NA	NA	NA	NA	2.34713	NA	1.03425	NA	NA	NA	-0.729962	NA	1.2643	NA	0.187755	NA	0.10506	0.998411	NA	NA
AC004858.1	ENSG00000259109	processed_pseudogene	1	NA	NA	NA	NA	NA	NA	NA	NA	NA	NA	NA	NA	NA	NA	NA	NA	-Inf	NA	NA	NA	NA	NA
AC004862.1	ENSG00000232667	lncRNA	4	-0.01723	0.930046	NA	NA	NA	NA	-0.00529675	NA	-Inf	NA	NA	NA	NA	NA	NA	NA	NA	NA	0.04291	0.998411	NA	NA
AC004863.1	ENSG00000286407	lncRNA	5	NA	NA	NA	NA	NA	NA	0.352987	NA	0.420817	NA	NA	NA	-0.129474	NA	0.490846	NA	0.879439	NA	NA	NA	NA	NA
AC004865.1	ENSG00000236274	processed_pseudogene	2	NA	NA	NA	NA	NA	NA	NA	NA	Inf	NA	NA	NA	NA	NA	-Inf	NA	NA	NA	NA	NA	NA	NA
AC004865.2	ENSG00000239636	lncRNA	6	-0.05553	0.791187	NA	NA	NA	NA	0.884282	NA	0.301348	NA	NA	NA	0.0159567	NA	-0.114135	NA	0.320823	NA	NA	NA	NA	NA
AC004866.1	ENSG00000223514	processed_pseudogene	0	NA	NA	NA	NA	NA	NA	NA	NA	NA	NA	NA	NA	NA	NA	NA	NA	NA	NA	NA	NA	NA	NA
AC004866.2	ENSG00000224134	unprocessed_pseudogene	0	NA	NA	NA	NA	NA	NA	NA	NA	NA	NA	NA	NA	NA	NA	NA	NA	NA	NA	NA	NA	NA	NA
AC004869.1	ENSG00000230680	lncRNA	2	0.02492	0.925272	NA	NA	NA	NA	NA	NA	NA	NA	NA	NA	NA	NA	NA	NA	NA	NA	0.02089	0.998411	NA	NA
AC004869.2	ENSG00000240355	lncRNA	1	NA	NA	NA	NA	NA	NA	NA	NA	NA	NA	NA	NA	NA	NA	NA	NA	NA	NA	0.0037	0.999558	NA	NA
AC004870.1	ENSG00000214754	processed_pseudogene	5	NA	NA	NA	NA	NA	NA	2.17062	NA	-2.63533	NA	NA	NA	-0.206364	NA	2.49597	NA	-0.0916049	NA	NA	NA	NA	NA
AC004870.2	ENSG00000223829	lncRNA	5	-0.03571	0.874726	NA	NA	NA	NA	NA	NA	NA	NA	NA	NA	-Inf	NA	-Inf	NA	Inf	NA	0.02001	0.998411	NA	NA
AC004870.3	ENSG00000229192	lncRNA	3	-0.03051	0.855632	NA	NA	NA	NA	NA	NA	NA	NA	NA	NA	Inf	NA	NA	NA	NA	NA	0.0387	0.998411	NA	NA
AC004870.4	ENSG00000232072	lncRNA	6	-0.11791	0.246822	NA	NA	NA	NA	NA	NA	-Inf	NA	NA	NA	-1.01096	NA	Inf	NA	-0.243932	NA	0.04299	0.998411	NA	NA
AC004875.1	ENSG00000227743	lncRNA	2	-0.00754	0.977381	NA	NA	NA	NA	NA	NA	NA	NA	NA	NA	NA	NA	NA	NA	NA	NA	-0.01167	0.998411	NA	NA
AC004877.1	ENSG00000273419	lncRNA	5	NA	NA	NA	NA	NA	NA	-0.083624	0.915878	-0.11453	0.816073	NA	NA	0.55182	NA	-0.370571	NA	0.278293	NA	NA	NA	NA	NA
AC004877.2	ENSG00000280149	TEC	6	NA	NA	NA	NA	NA	NA	-0.482436	0.333852	-0.597517	0.269579	NA	NA	0.221846	0.65613	0.243127	NA	0.0231393	NA	-0.00581	0.999091	NA	NA
AC004879.1	ENSG00000212422	snoRNA	2	-0.08507	0.642057	NA	NA	NA	NA	NA	NA	NA	NA	NA	NA	NA	NA	NA	NA	NA	NA	0.06478	0.998411	NA	NA
AC004879.2	ENSG00000286639	lncRNA	2	NA	NA	NA	NA	NA	NA	NA	NA	Inf	NA	NA	NA	0.223619	NA	NA	NA	NA	NA	NA	NA	NA	NA
AC004882.1	ENSG00000200976	misc_RNA	7	0.11646	0.781578	NA	NA	NA	NA	Inf	NA	-Inf	NA	NA	NA	0.150839	NA	-0.581289	NA	-1.8835	NA	0.08367	0.998411	NA	NA
AC004882.2	ENSG00000232396	lncRNA	3	-0.02436	0.947097	NA	NA	NA	NA	NA	NA	NA	NA	NA	NA	-Inf	NA	NA	NA	NA	NA	-0.02151	0.998411	NA	NA
AC004882.3	ENSG00000239446	lncRNA	2	-0.02436	0.947097	NA	NA	NA	NA	NA	NA	NA	NA	NA	NA	NA	NA	NA	NA	NA	NA	-0.02151	0.998411	NA	NA
AC004882.4	ENSG00000287967	lncRNA	5	NA	NA	NA	NA	NA	NA	-0.103868	0.941728	0.416748	0.739543	NA	NA	0.206845	0.663167	-0.513491	NA	-0.144763	NA	NA	NA	NA	NA
AC004884.1	ENSG00000213361	processed_pseudogene	5	NA	NA	NA	NA	NA	NA	-0.921386	NA	-0.597574	0.719909	NA	NA	0.0589996	NA	-0.850094	NA	-0.985532	NA	NA	NA	NA	NA
AC004884.2	ENSG00000242154	lncRNA	7	0.00834	0.973918	NA	NA	NA	NA	0.154402	NA	0.0022495	NA	NA	NA	-0.00361651	NA	0.472269	NA	0.749423	NA	0.01294	0.998411	NA	NA
AC004888.1	ENSG00000231295	lncRNA	6	-0.01341	0.935444	NA	NA	NA	NA	Inf	NA	Inf	NA	NA	NA	Inf	NA	NA	NA	-Inf	NA	-0.12335	0.998411	NA	NA
AC004890.1	ENSG00000239719	processed_pseudogene	5	NA	NA	NA	NA	NA	NA	-0.657517	NA	1.16994	NA	NA	NA	-0.40481	NA	-0.208615	NA	-1.26011	NA	NA	NA	NA	NA
AC004890.2	ENSG00000244560	transcribed_unprocessed_pseudogene	10	0.07862	0.78508	0.00053	0.998083	0.00775	0.957577	-0.139494	0.701979	0.0476772	0.836542	NA	NA	-0.278154	0.0819403	-0.198288	0.735494	-0.0889157	0.956523	0.07973	0.998411	-0.04655	0.692442
AC004890.3	ENSG00000271664	unprocessed_pseudogene	5	NA	NA	NA	NA	NA	NA	-0.867305	NA	-0.181978	NA	NA	NA	-0.643756	NA	-0.12692	NA	0.32894	NA	NA	NA	NA	NA
AC004893.1	ENSG00000238109	processed_pseudogene	5	NA	NA	NA	NA	NA	NA	-0.103075	NA	1.8101	NA	NA	NA	-0.262164	NA	-1.32347	NA	-0.429061	NA	NA	NA	NA	NA
AC004893.2	ENSG00000284840	transcribed_unprocessed_pseudogene	0	NA	NA	NA	NA	NA	NA	NA	NA	NA	NA	NA	NA	NA	NA	NA	NA	NA	NA	NA	NA	NA	NA
AC004893.3	ENSG00000286305	lncRNA	5	NA	NA	NA	NA	NA	NA	-0.86541	NA	1.69694	NA	NA	NA	-0.616825	NA	0.136325	NA	0.421754	NA	NA	NA	NA	NA
AC004895.1	ENSG00000231704	lncRNA	7	0.19366	0.117883	NA	NA	NA	NA	-0.0420651	NA	-0.32953	NA	NA	NA	-0.310733	NA	-0.727643	NA	0.768164	NA	-0.05641	0.998411	NA	NA
AC004898.1	ENSG00000236018	processed_pseudogene	5	NA	NA	NA	NA	NA	NA	-1.81886	NA	-0.974906	NA	NA	NA	0.85034	NA	0.985065	NA	-0.0155809	NA	NA	NA	NA	NA
AC004899.1	ENSG00000225705	processed_pseudogene	6	NA	NA	NA	NA	NA	NA	Inf	NA	-Inf	NA	NA	NA	-0.146065	NA	-1.0982	NA	-0.509152	NA	-0.03597	0.998411	NA	NA
AC004899.2	ENSG00000279578	TEC	1	NA	NA	NA	NA	NA	NA	NA	NA	Inf	NA	NA	NA	NA	NA	NA	NA	NA	NA	NA	NA	NA	NA
AC004900.1	ENSG00000285518	lncRNA	4	NA	NA	NA	NA	NA	NA	-Inf	NA	-2.00352	NA	NA	NA	2.61265	NA	NA	NA	Inf	NA	NA	NA	NA	NA
AC004908.1	ENSG00000272240	lncRNA	8	NA	NA	0.00171	0.990896	-0.02297	0.863076	-0.94864	NA	0.708768	0.444305	NA	NA	-0.319225	NA	-0.62448	NA	0.59636	NA	NA	NA	0.04926	0.578752
AC004908.2	ENSG00000272812	lncRNA	10	NA	NA	0.04938	0.606488	0.09875	0.34312	0.119743	0.904809	-0.251034	0.843583	-0.02717	0.832577	-0.0242138	0.923463	-0.0750412	NA	0.736565	NA	-0.02967	0.998411	-0.05117	0.607384
AC004908.3	ENSG00000273402	lncRNA	8	NA	NA	-0.00685	0.964766	-0.01218	0.930566	-0.0997962	NA	0.0677379	NA	NA	NA	0.015443	NA	0.878387	NA	-0.291438	NA	NA	NA	-0.01116	0.948317
AC004909.1	ENSG00000252374	misc_RNA	1	NA	NA	NA	NA	NA	NA	NA	NA	NA	NA	NA	NA	NA	NA	NA	NA	NA	NA	-0.07282	0.998411	NA	NA
AC004910.1	ENSG00000228429	processed_pseudogene	5	NA	NA	NA	NA	NA	NA	0.529376	NA	-1.32849	NA	NA	NA	0.349925	NA	Inf	NA	Inf	NA	NA	NA	NA	NA
AC004911.1	ENSG00000226592	processed_pseudogene	3	NA	NA	NA	NA	NA	NA	-Inf	NA	-Inf	NA	NA	NA	NA	NA	NA	NA	-Inf	NA	NA	NA	NA	NA
AC004912.1	ENSG00000238906	snoRNA	7	-0.01523	0.972623	NA	NA	NA	NA	1.23559	NA	0.570176	NA	NA	NA	-0.792713	NA	-0.4879	NA	-0.298832	NA	-0.07647	0.998411	NA	NA
AC004917.1	ENSG00000243797	lncRNA	9	NA	NA	-0.05635	0.553902	-0.14932	0.318933	0.0406163	NA	0.15245	0.988737	NA	NA	0.0271459	NA	0.393388	NA	-0.09319	NA	-0.10059	0.998411	0.06366	0.498532
AC004918.1	ENSG00000244701	lncRNA	8	NA	NA	0.01651	0.89153	0.33567	0.0185432	-0.362933	NA	-0.603271	0.489146	NA	NA	-0.189722	NA	-0.244535	NA	-0.381518	NA	NA	NA	0.04839	0.645126
AC004918.5	ENSG00000270157	lncRNA	8	NA	NA	0.01526	0.895686	0.01181	0.946501	-0.243207	0.644662	0.078131	0.935748	NA	NA	0.1769	0.682874	0.173416	NA	0.0716432	NA	NA	NA	0.16946	0.0190065
AC004920.1	ENSG00000236046	lncRNA	2	-0.00348	0.991152	NA	NA	NA	NA	NA	NA	NA	NA	NA	NA	NA	NA	NA	NA	NA	NA	-0.06122	0.998411	NA	NA
AC004921.1	ENSG00000273341	lncRNA	5	NA	NA	NA	NA	NA	NA	2.75443	NA	0.715786	NA	NA	NA	1.68312	NA	2.24273	NA	-1.27674	NA	NA	NA	NA	NA
AC004921.2	ENSG00000287519	lncRNA	4	NA	NA	NA	NA	NA	NA	NA	NA	-Inf	NA	NA	NA	-Inf	NA	-Inf	NA	Inf	NA	NA	NA	NA	NA
AC004922.1	ENSG00000284292	protein_coding	11	0.0944	0.160301	0.19928	0.00445668	0.08435	0.529015	Inf	NA	-Inf	NA	0.30522	0.351093	0.516372	NA	1.49397	NA	Inf	NA	0.00318	0.999558	-0.11232	0.180721
AC004923.1	ENSG00000254610	transcribed_unprocessed_pseudogene	6	0.01892	0.947118	NA	NA	NA	NA	Inf	NA	-1.73929	NA	NA	NA	0.59978	NA	NA	NA	Inf	NA	-0.08736	0.998411	NA	NA
AC004923.2	ENSG00000254850	processed_pseudogene	2	NA	NA	NA	NA	NA	NA	NA	NA	-0.499594	NA	NA	NA	-Inf	NA	NA	NA	NA	NA	NA	NA	NA	NA
AC004923.3	ENSG00000255230	processed_pseudogene	0	NA	NA	NA	NA	NA	NA	NA	NA	NA	NA	NA	NA	NA	NA	NA	NA	NA	NA	NA	NA	NA	NA
AC004923.4	ENSG00000255306	lncRNA	7	-0.00804	0.979584	NA	NA	NA	NA	1.0129	NA	-0.759979	NA	NA	NA	-0.0492451	NA	0.111843	NA	0.869444	NA	-0.04766	0.998411	NA	NA
AC004925.1	ENSG00000279419	TEC	6	NA	NA	NA	NA	NA	NA	-0.443504	NA	-0.186505	NA	NA	NA	-0.351456	NA	-2.60082	NA	0.249565	NA	0.06894	0.998411	NA	NA
AC004930.1	ENSG00000241324	lncRNA	2	0.15992	0.0178667	NA	NA	NA	NA	NA	NA	NA	NA	NA	NA	NA	NA	NA	NA	NA	NA	0.00856	0.999091	NA	NA
AC004936.1	ENSG00000287409	lncRNA	1	NA	NA	NA	NA	NA	NA	Inf	NA	NA	NA	NA	NA	NA	NA	NA	NA	NA	NA	NA	NA	NA	NA
AC004938.1	ENSG00000225443	processed_pseudogene	0	NA	NA	NA	NA	NA	NA	NA	NA	NA	NA	NA	NA	NA	NA	NA	NA	NA	NA	NA	NA	NA	NA
AC004938.2	ENSG00000287574	lncRNA	9	NA	NA	-0.00945	0.952655	0.03808	0.784174	-0.0196622	0.948569	-0.185858	0.602531	NA	NA	-0.300577	0.482082	-0.456217	NA	-0.624322	NA	0.05985	0.998411	0.06933	0.490789
AC004941.1	ENSG00000228151	lncRNA	7	-0.11289	0.583353	NA	NA	NA	NA	1.13749	NA	Inf	NA	NA	NA	-1.17772	NA	-0.270595	NA	-0.77862	NA	0.0061	0.999558	NA	NA
AC004941.2	ENSG00000231397	processed_pseudogene	9	NA	NA	-0.00053	0.99728	-0.23112	0.130184	-0.747649	NA	-1.69673	NA	0.03031	0.911596	-1.9409	NA	1.61661	NA	0.87513	NA	NA	NA	-0.09584	0.271374
AC004943.1	ENSG00000259209	lncRNA	7	0.03567	0.92846	NA	NA	NA	NA	0.9428	NA	0.678259	NA	NA	NA	-0.292235	NA	-0.414271	NA	0.645972	NA	-0.07656	0.998411	NA	NA
AC004943.2	ENSG00000259768	lncRNA	10	-0.07169	0.643229	0.03518	0.713485	0.04619	0.627766	-0.0716857	0.825172	0.345666	0.350922	NA	NA	0.370995	0.153773	-0.277847	NA	0.598452	NA	0.0737	0.998411	0.02597	0.797171
AC004943.3	ENSG00000279206	lncRNA	3	NA	NA	NA	NA	NA	NA	Inf	NA	-0.676697	NA	NA	NA	-Inf	NA	NA	NA	NA	NA	NA	NA	NA	NA
AC004944.1	ENSG00000253510	lncRNA	5	0.04902	0.756571	-0.0416	0.615598	-0.08647	0.329689	NA	NA	NA	NA	NA	NA	NA	NA	NA	NA	NA	NA	0.02446	0.998411	0.05657	0.361482
AC004945.1	ENSG00000222024	processed_pseudogene	1	NA	NA	NA	NA	NA	NA	NA	NA	NA	NA	NA	NA	NA	NA	NA	NA	-Inf	NA	NA	NA	NA	NA
AC004946.1	ENSG00000233417	lncRNA	2	-0.00628	0.978817	NA	NA	NA	NA	NA	NA	NA	NA	NA	NA	NA	NA	NA	NA	NA	NA	-0.00586	0.999091	NA	NA
AC004946.2	ENSG00000233969	lncRNA	4	0.06709	0.721537	NA	NA	NA	NA	NA	NA	NA	NA	NA	NA	-Inf	NA	NA	NA	Inf	NA	0.05105	0.998411	NA	NA
AC004947.1	ENSG00000233760	lncRNA	10	0.06596	0.596159	-0.00914	0.935904	0.02591	0.822503	0.291032	0.532074	-0.301835	0.761908	NA	NA	0.783021	NA	0.502938	NA	0.887445	NA	0.05439	0.998411	0.00138	0.990082
AC004947.2	ENSG00000280255	TEC	5	NA	NA	NA	NA	NA	NA	0.896817	0.128945	0.114956	0.87355	NA	NA	0.0147439	NA	-0.31991	NA	-0.274861	NA	NA	NA	NA	NA
AC004947.3	ENSG00000286507	lncRNA	7	0.07007	0.47743	NA	NA	NA	NA	Inf	NA	1.23579	NA	NA	NA	0.750175	NA	2.36466	NA	-0.234754	NA	-0.03097	0.998411	NA	NA
AC004948.1	ENSG00000272745	lncRNA	8	NA	NA	-0.01807	0.829232	-0.04364	0.67649	0.179645	NA	3.00263	NA	NA	NA	0.774436	NA	-1.63801	NA	-1.10383	NA	NA	NA	-0.08055	0.128872
AC004949.1	ENSG00000283117	lncRNA	6	-0.00968	0.974114	-0.01533	0.866036	-0.03896	0.745722	NA	NA	NA	NA	-0.00529	0.972117	NA	NA	NA	NA	NA	NA	-0.0262	0.998411	-0.03133	0.75133
AC004951.1	ENSG00000228434	lncRNA	10	-0.00808	0.972726	-0.14548	0.0331032	-0.07858	0.759374	0.260519	NA	-0.979351	NA	NA	NA	-0.374855	NA	-0.477932	NA	-0.0758334	NA	-0.01746	0.998411	-0.25701	0.162523
AC004951.2	ENSG00000239556	transcribed_unprocessed_pseudogene	5	NA	NA	NA	NA	NA	NA	-0.31865	0.699533	-0.176781	0.917674	NA	NA	0.28643	0.39902	-0.0803933	NA	-0.221938	NA	NA	NA	NA	NA
AC004951.3	ENSG00000241057	transcribed_unprocessed_pseudogene	9	-0.20197	0.00097688	0.03465	0.827847	0.37075	0.0027292	-1.14799	NA	-0.469189	NA	NA	NA	-0.260963	NA	0.0495979	NA	-0.775497	NA	NA	NA	0.02197	0.870205
AC004951.4	ENSG00000273432	lncRNA	10	-0.20197	0.00097688	0.05585	0.59855	-0.03	0.831745	-0.815862	NA	-0.0098797	NA	-0.11859	0.514484	-0.410815	NA	-0.515293	NA	-0.94625	NA	NA	NA	-0.01179	0.914608
AC004965.1	ENSG00000233683	processed_pseudogene	0	NA	NA	NA	NA	NA	NA	NA	NA	NA	NA	NA	NA	NA	NA	NA	NA	NA	NA	NA	NA	NA	NA
AC004966.1	ENSG00000200857	misc_RNA	2	0.01183	0.962863	NA	NA	NA	NA	NA	NA	NA	NA	NA	NA	NA	NA	NA	NA	NA	NA	0.02311	0.998411	NA	NA
AC004967.1	ENSG00000243554	transcribed_unprocessed_pseudogene	6	0.08428	0.163107	NA	NA	NA	NA	0.352774	NA	-1.49547	NA	NA	NA	0.119217	NA	-0.327476	NA	0.314515	NA	NA	NA	NA	NA
AC004967.2	ENSG00000285725	lncRNA	11	0.08428	0.163107	-0.11719	0.163441	-0.03864	0.787088	-0.161799	0.79273	0.0584542	0.927613	-0.03762	0.819937	-0.235651	0.428182	0.00439327	NA	-0.0802636	NA	-0.03205	0.998411	0.05166	0.623043
AC004969.1	ENSG00000238358	lncRNA	3	0.00115	0.997597	NA	NA	NA	NA	NA	NA	NA	NA	NA	NA	NA	NA	NA	NA	-Inf	NA	-0.14104	0.998411	NA	NA
AC004972.1	ENSG00000279326	TEC	7	NA	NA	-0.0038	0.973874	-0.02818	0.826412	-Inf	NA	-Inf	NA	NA	NA	NA	NA	Inf	NA	NA	NA	-0.00907	0.998411	-0.04869	0.406635
AC004973.1	ENSG00000226661	lncRNA	6	0.00249	0.993587	NA	NA	NA	NA	Inf	NA	-Inf	NA	NA	NA	0.45525	NA	-Inf	NA	NA	NA	0.04079	0.998411	NA	NA
AC004974.1	ENSG00000285612	lncRNA	1	NA	NA	NA	NA	NA	NA	NA	NA	NA	NA	NA	NA	NA	NA	Inf	NA	NA	NA	NA	NA	NA	NA
AC004975.1	ENSG00000224629	processed_pseudogene	5	NA	NA	NA	NA	NA	NA	0.412551	NA	-0.727154	NA	NA	NA	-0.618669	NA	-1.35063	NA	-0.220888	NA	NA	NA	NA	NA
AC004975.2	ENSG00000229660	lncRNA	7	0.00406	0.989872	NA	NA	NA	NA	Inf	NA	-1.93115	NA	NA	NA	2.67702	NA	-0.507862	NA	0.198146	NA	0.0281	0.998411	NA	NA
AC004980.1	ENSG00000205485	transcribed_unprocessed_pseudogene	6	NA	NA	NA	NA	NA	NA	0.0457647	0.909784	-0.0459449	0.882665	NA	NA	-0.0242579	0.813128	-0.168208	NA	-0.081517	NA	-0.07132	0.998411	NA	NA
AC004980.2	ENSG00000214243	processed_pseudogene	5	NA	NA	NA	NA	NA	NA	1.56508	NA	0.354313	NA	NA	NA	-0.0985067	NA	-1.05037	NA	-0.385769	NA	NA	NA	NA	NA
AC004980.3	ENSG00000230305	unprocessed_pseudogene	6	NA	NA	NA	NA	NA	NA	-0.0957729	NA	-1.71833	NA	NA	NA	0.502533	NA	0.557095	NA	1.28255	NA	-0.10972	0.998411	NA	NA
AC004980.4	ENSG00000238560	misc_RNA	2	0.13771	0.128418	NA	NA	NA	NA	NA	NA	NA	NA	NA	NA	NA	NA	NA	NA	NA	NA	-0.10972	0.998411	NA	NA
AC004980.5	ENSG00000250778	unprocessed_pseudogene	5	0.02525	0.948366	NA	NA	NA	NA	NA	NA	1.1074	NA	NA	NA	Inf	NA	Inf	NA	-0.303185	NA	NA	NA	NA	NA
AC004982.1	ENSG00000272732	lncRNA	8	NA	NA	-0.19035	0.0355394	-0.29981	0.0562758	-0.505591	0.0741253	-0.687079	0.0563743	NA	NA	-0.683082	0.00172349	-0.198569	NA	0.0172359	NA	NA	NA	-0.03739	0.902156
AC004982.2	ENSG00000272894	lncRNA	5	NA	NA	NA	NA	NA	NA	-0.251961	0.361674	0.263425	0.901618	NA	NA	-0.630422	0.00102251	-0.25525	NA	-0.2401	0.886795	NA	NA	NA	NA
AC004986.1	ENSG00000227573	processed_pseudogene	3	NA	NA	NA	NA	NA	NA	Inf	NA	-Inf	NA	NA	NA	NA	NA	Inf	NA	NA	NA	NA	NA	NA	NA
AC004987.1	ENSG00000231198	processed_pseudogene	2	NA	NA	NA	NA	NA	NA	NA	NA	-1.00546	NA	NA	NA	NA	NA	Inf	NA	NA	NA	NA	NA	NA	NA
AC004987.2	ENSG00000233225	processed_pseudogene	8	NA	NA	0.01399	0.907536	0.00298	0.992277	-0.170468	0.58067	-0.10232	0.830468	NA	NA	0.105753	0.493535	0.0286943	NA	-0.169624	0.681205	NA	NA	0.07567	0.397791
AC004987.3	ENSG00000237251	unprocessed_pseudogene	3	NA	NA	NA	NA	NA	NA	-Inf	NA	NA	NA	NA	NA	-Inf	NA	-Inf	NA	NA	NA	NA	NA	NA	NA
AC004987.4	ENSG00000270797	processed_pseudogene	1	NA	NA	NA	NA	NA	NA	NA	NA	NA	NA	NA	NA	Inf	NA	NA	NA	NA	NA	NA	NA	NA	NA
AC004988.1	ENSG00000203446	lncRNA	10	0.09058	0.563805	0.02994	0.819776	-0.05571	0.572623	2.37328	NA	1.25912	NA	NA	NA	-2.14404	NA	0.0947587	NA	-2.31586	NA	0.08499	0.998411	-0.01277	0.915266
AC004990.1	ENSG00000232756	lncRNA	5	-0.05564	0.78737	NA	NA	NA	NA	0.316314	NA	NA	NA	NA	NA	-Inf	NA	Inf	NA	NA	NA	0.09401	0.998411	NA	NA
AC004997.1	ENSG00000248751	protein_coding	9	0.12544	0.329478	0.02721	0.811252	0.00668	0.972559	-0.50875	NA	Inf	NA	NA	NA	0.922827	NA	0.0189887	NA	-0.541067	NA	NA	NA	-0.04015	0.782473
AC005000.1	ENSG00000228532	processed_pseudogene	11	0.01826	0.916105	-0.05395	0.386957	-0.04839	0.673681	1.96932	NA	-0.498162	NA	0.0885	0.695055	0.240591	0.38014	0.0153152	NA	-0.649041	NA	-0.01988	0.998411	-0.02406	0.757968
AC005000.2	ENSG00000270431	processed_pseudogene	5	NA	NA	NA	NA	NA	NA	-Inf	NA	-0.32849	NA	NA	NA	-0.844647	NA	Inf	NA	-0.413903	NA	NA	NA	NA	NA
AC005002.1	ENSG00000224314	processed_pseudogene	5	NA	NA	NA	NA	NA	NA	-Inf	NA	Inf	NA	NA	NA	0.285466	NA	Inf	NA	Inf	NA	NA	NA	NA	NA
AC005002.2	ENSG00000238066	processed_pseudogene	4	NA	NA	NA	NA	NA	NA	-Inf	NA	1.17282	NA	NA	NA	0.228523	NA	NA	NA	Inf	NA	NA	NA	NA	NA
AC005005.1	ENSG00000214125	processed_pseudogene	5	NA	NA	NA	NA	NA	NA	-Inf	NA	-0.564741	NA	NA	NA	-0.978706	NA	1.36016	NA	-Inf	NA	NA	NA	NA	NA
AC005005.2	ENSG00000235573	processed_pseudogene	3	NA	NA	NA	NA	NA	NA	NA	NA	NA	NA	NA	NA	-Inf	NA	Inf	NA	-Inf	NA	NA	NA	NA	NA
AC005005.3	ENSG00000273387	lncRNA	8	NA	NA	0.02422	0.879113	0.03405	0.835926	0.492268	NA	1.16199	NA	NA	NA	1.43218	NA	-0.184619	NA	0.354293	NA	NA	NA	0.01413	0.933401
AC005005.4	ENSG00000278920	lncRNA	5	NA	NA	NA	NA	NA	NA	-0.626742	NA	Inf	NA	NA	NA	-1.71688	NA	-1.19418	NA	-1.16004	NA	NA	NA	NA	NA
AC005006.1	ENSG00000223831	lncRNA	6	0.028	0.944467	NA	NA	NA	NA	NA	NA	0.0196121	NA	NA	NA	-0.725249	NA	-0.41634	NA	1.46815	NA	-0.14595	0.998411	NA	NA
AC005008.1	ENSG00000226671	processed_pseudogene	2	NA	NA	NA	NA	NA	NA	Inf	NA	Inf	NA	NA	NA	NA	NA	NA	NA	NA	NA	NA	NA	NA	NA
AC005008.2	ENSG00000237896	lncRNA	3	-0.03018	0.804741	NA	NA	NA	NA	Inf	NA	NA	NA	NA	NA	NA	NA	NA	NA	NA	NA	-0.02699	0.998411	NA	NA
AC005009.1	ENSG00000231255	lncRNA	10	-0.00189	0.991265	-0.00573	0.957654	0.0155	0.881837	1.92786	NA	1.07874	NA	NA	NA	0.120944	NA	-0.398059	NA	0.158852	NA	-0.12509	0.998411	0.02125	0.808853
AC005011.1	ENSG00000235581	processed_pseudogene	6	NA	NA	-0.03743	0.707819	-0.12338	0.263623	Inf	NA	NA	NA	-0.33243	0.187764	-1.27451	NA	NA	NA	NA	NA	NA	NA	-0.02889	0.791188
AC005013.1	ENSG00000228421	lncRNA	6	NA	NA	NA	NA	NA	NA	0.341649	NA	0.0934796	NA	NA	NA	0.109335	NA	0.121583	NA	Inf	NA	0.03682	0.998411	NA	NA
AC005014.1	ENSG00000224280	processed_pseudogene	7	-0.02726	0.92846	NA	NA	NA	NA	-0.689495	NA	0.899278	NA	NA	NA	-0.337484	NA	0.0302844	NA	1.01326	NA	-0.05326	0.998411	NA	NA
AC005014.2	ENSG00000272361	lncRNA	8	NA	NA	-0.05673	0.354869	-0.0427	0.734483	0.317689	0.827989	0.257185	0.78157	NA	NA	0.207224	NA	-0.400715	NA	-0.5421	NA	NA	NA	0.0214	0.841765
AC005014.3	ENSG00000272537	lncRNA	5	NA	NA	NA	NA	NA	NA	-0.0624565	NA	-1.27265	NA	NA	NA	-0.79744	NA	0.0278378	NA	-1.59928	NA	NA	NA	NA	NA
AC005014.4	ENSG00000287799	lncRNA	5	NA	NA	NA	NA	NA	NA	1.05563	NA	-0.445002	NA	NA	NA	0.532255	NA	-0.765506	NA	0.363902	NA	NA	NA	NA	NA
AC005019.1	ENSG00000213875	processed_pseudogene	4	NA	NA	NA	NA	NA	NA	0.607269	NA	1.06009	NA	NA	NA	-0.534565	NA	Inf	NA	NA	NA	NA	NA	NA	NA
AC005019.2	ENSG00000224330	lncRNA	2	0.05206	0.697664	NA	NA	NA	NA	NA	NA	NA	NA	NA	NA	NA	NA	NA	NA	NA	NA	0.02782	0.998411	NA	NA
AC005020.1	ENSG00000224448	processed_pseudogene	5	NA	NA	NA	NA	NA	NA	Inf	NA	0.859985	NA	NA	NA	0.296611	NA	1.28071	NA	-1.22121	NA	NA	NA	NA	NA
AC005020.2	ENSG00000272647	protein_coding	3	-0.00917	0.981558	NA	NA	NA	NA	NA	NA	NA	NA	NA	NA	-Inf	NA	NA	NA	Inf	NA	NA	NA	NA	NA
AC005021.1	ENSG00000273138	lncRNA	4	NA	NA	NA	NA	NA	NA	Inf	NA	-0.405467	NA	NA	NA	NA	NA	-1.25882	NA	2.03516	NA	NA	NA	NA	NA
AC005033.1	ENSG00000233872	processed_pseudogene	0	NA	NA	NA	NA	NA	NA	NA	NA	NA	NA	NA	NA	NA	NA	NA	NA	NA	NA	NA	NA	NA	NA
AC005034.1	ENSG00000221638	snoRNA	2	0.00301	0.994807	NA	NA	NA	NA	NA	NA	NA	NA	NA	NA	NA	NA	NA	NA	NA	NA	-0.001	0.999847	NA	NA
AC005034.2	ENSG00000230477	processed_pseudogene	0	NA	NA	NA	NA	NA	NA	NA	NA	NA	NA	NA	NA	NA	NA	NA	NA	NA	NA	NA	NA	NA	NA
AC005034.3	ENSG00000270462	lncRNA	5	NA	NA	NA	NA	NA	NA	0.868158	NA	0.0270449	NA	NA	NA	0.0696106	NA	-1.10753	NA	-1.47197	NA	NA	NA	NA	NA
AC005034.4	ENSG00000270696	lncRNA	4	NA	NA	-0.13336	0.256673	-0.18635	0.450014	NA	NA	NA	NA	NA	NA	Inf	NA	NA	NA	NA	NA	NA	NA	0.16936	0.493146
AC005034.5	ENSG00000270996	lncRNA	5	NA	NA	NA	NA	NA	NA	-0.936205	NA	-0.157108	NA	NA	NA	-0.337921	NA	0.0639486	NA	-0.448992	NA	NA	NA	NA	NA
AC005034.6	ENSG00000271452	lncRNA	5	NA	NA	NA	NA	NA	NA	-0.429028	0.418973	0.00775549	0.932641	NA	NA	-0.179339	0.708057	0.0282639	NA	-0.325561	NA	NA	NA	NA	NA
AC005034.7	ENSG00000286045	lncRNA	5	NA	NA	NA	NA	NA	NA	-0.0141294	NA	1.24403	NA	NA	NA	0.544877	NA	0.650018	NA	-0.535818	NA	NA	NA	NA	NA
AC005037.1	ENSG00000183308	lncRNA	5	-0.04167	0.883816	NA	NA	NA	NA	0.101849	NA	-Inf	NA	NA	NA	NA	NA	0.249319	NA	NA	NA	-0.04484	0.998411	NA	NA
AC005037.2	ENSG00000252759	misc_RNA	7	-0.01327	0.984577	NA	NA	NA	NA	0.899826	NA	-2.01602	NA	NA	NA	0.304769	NA	-0.151721	NA	0.217418	NA	0.04133	0.998411	NA	NA
AC005040.1	ENSG00000226905	processed_pseudogene	0	NA	NA	NA	NA	NA	NA	NA	NA	NA	NA	NA	NA	NA	NA	NA	NA	NA	NA	NA	NA	NA	NA
AC005040.2	ENSG00000286218	lncRNA	5	NA	NA	NA	NA	NA	NA	0.773269	NA	-0.887154	NA	NA	NA	-0.760419	NA	-0.956657	NA	-0.467645	NA	NA	NA	NA	NA
AC005041.1	ENSG00000159239	protein_coding	10	0.07833	0.718396	0.00425	0.979057	0.05678	0.642163	3.84326	NA	2.4026	NA	NA	NA	1.67537	NA	-0.705706	NA	-0.129172	NA	-0.04224	0.998411	0.01954	0.885599
AC005041.2	ENSG00000234521	transcribed_unitary_pseudogene	5	-0.0125	0.965001	NA	NA	NA	NA	-Inf	NA	Inf	NA	NA	NA	-0.79481	NA	NA	NA	NA	NA	-0.03761	0.998411	NA	NA
AC005041.3	ENSG00000272183	lncRNA	5	NA	NA	NA	NA	NA	NA	1.89304	NA	-0.514775	NA	NA	NA	1.53982	NA	-0.779357	NA	1.06733	NA	NA	NA	NA	NA
AC005041.4	ENSG00000286623	lncRNA	9	NA	NA	-0.091	0.248484	0.02593	0.915569	0.333273	NA	1.1622	NA	NA	NA	1.35579	NA	-0.969682	NA	0.761085	NA	0.08003	0.998411	-0.0077	0.955715
AC005041.5	ENSG00000286883	lncRNA	4	NA	NA	NA	NA	NA	NA	NA	NA	Inf	NA	NA	NA	0.244282	NA	-0.432623	NA	Inf	NA	NA	NA	NA	NA
AC005042.1	ENSG00000227331	processed_pseudogene	4	NA	NA	NA	NA	NA	NA	-1.96365	NA	NA	NA	NA	NA	-0.518434	NA	-Inf	NA	-0.910885	NA	NA	NA	NA	NA
AC005042.2	ENSG00000228586	lncRNA	3	0.02188	0.94872	NA	NA	NA	NA	NA	NA	Inf	NA	NA	NA	NA	NA	NA	NA	NA	NA	0.03768	0.998411	NA	NA
AC005042.3	ENSG00000231675	processed_pseudogene	0	NA	NA	NA	NA	NA	NA	NA	NA	NA	NA	NA	NA	NA	NA	NA	NA	NA	NA	NA	NA	NA	NA
AC005045.1	ENSG00000273623	misc_RNA	0	NA	NA	NA	NA	NA	NA	NA	NA	NA	NA	NA	NA	NA	NA	NA	NA	NA	NA	NA	NA	NA	NA
AC005045.2	ENSG00000276185	misc_RNA	1	NA	NA	NA	NA	NA	NA	NA	NA	NA	NA	NA	NA	NA	NA	NA	NA	NA	NA	-0.11277	0.998411	NA	NA
AC005046.1	ENSG00000238297	snoRNA	3	0.23863	0.0533343	NA	NA	NA	NA	NA	NA	NA	NA	NA	NA	NA	NA	NA	NA	Inf	NA	-0.03684	0.998411	NA	NA
AC005046.2	ENSG00000273055	lncRNA	5	NA	NA	NA	NA	NA	NA	0.269151	NA	1.07736	NA	NA	NA	0.301585	NA	0.342135	NA	0.281985	NA	NA	NA	NA	NA
AC005049.1	ENSG00000202035	misc_RNA	2	0.20691	0.434057	NA	NA	NA	NA	NA	NA	NA	NA	NA	NA	NA	NA	NA	NA	NA	NA	0.01144	0.998968	NA	NA
AC005050.1	ENSG00000267052	lncRNA	5	NA	NA	NA	NA	NA	NA	-0.599568	NA	0.156515	NA	NA	NA	-0.617564	NA	0.0978129	NA	0.7666	NA	NA	NA	NA	NA
AC005050.2	ENSG00000286013	lncRNA	7	-0.00212	0.994824	NA	NA	NA	NA	0.304955	NA	1.50416	NA	NA	NA	-0.185297	NA	0.840426	NA	-0.833675	NA	-0.00612	0.998936	NA	NA
AC005050.3	ENSG00000286076	lncRNA	4	0.02095	0.930099	NA	NA	NA	NA	NA	NA	NA	NA	NA	NA	NA	NA	Inf	NA	Inf	NA	-0.17241	0.998411	NA	NA
AC005052.1	ENSG00000279601	TEC	6	NA	NA	NA	NA	NA	NA	-0.419933	NA	0.391882	NA	NA	NA	-1.22698	NA	-1.2602	NA	Inf	NA	-0.03625	0.998411	NA	NA
AC005052.2	ENSG00000286366	lncRNA	5	NA	NA	NA	NA	NA	NA	-0.0873373	0.956827	0.137792	0.854985	NA	NA	-0.000390578	0.969902	0.223392	NA	-0.262821	NA	NA	NA	NA	NA
AC005062.1	ENSG00000243004	lncRNA	6	-0.00014	0.999384	-0.06277	0.441079	-0.08662	0.362111	-Inf	NA	NA	NA	NA	NA	-Inf	NA	NA	NA	NA	NA	NA	NA	0.06384	0.443747
AC005064.1	ENSG00000234715	lncRNA	10	0.11707	0.0487736	0.05875	0.318185	-0.04343	0.690597	-2.62415	NA	0.264825	NA	NA	NA	2.4699	NA	-Inf	NA	-Inf	NA	-0.02968	0.998411	0.07406	0.324502
AC005064.2	ENSG00000251852	misc_RNA	2	0.05518	0.799778	NA	NA	NA	NA	NA	NA	NA	NA	NA	NA	NA	NA	NA	NA	NA	NA	-0.04811	0.998411	NA	NA
AC005064.3	ENSG00000252047	misc_RNA	2	0.07796	0.880167	NA	NA	NA	NA	NA	NA	NA	NA	NA	NA	NA	NA	NA	NA	NA	NA	-0.12808	0.998411	NA	NA
AC005066.1	ENSG00000273978	unprocessed_pseudogene	1	NA	NA	NA	NA	NA	NA	NA	NA	Inf	NA	NA	NA	NA	NA	NA	NA	NA	NA	NA	NA	NA	NA
AC005070.1	ENSG00000270764	processed_pseudogene	2	NA	NA	NA	NA	NA	NA	NA	NA	NA	NA	NA	NA	-Inf	NA	Inf	NA	NA	NA	NA	NA	NA	NA
AC005070.2	ENSG00000271482	processed_pseudogene	1	NA	NA	NA	NA	NA	NA	-Inf	NA	NA	NA	NA	NA	NA	NA	NA	NA	NA	NA	NA	NA	NA	NA
AC005070.3	ENSG00000272918	lncRNA	5	NA	NA	NA	NA	NA	NA	-0.0472415	0.848763	-0.419015	0.41409	NA	NA	-0.10789	0.69698	-0.196981	NA	0.133881	NA	NA	NA	NA	NA
AC005071.1	ENSG00000201913	misc_RNA	3	0.13623	0.697935	NA	NA	NA	NA	NA	NA	NA	NA	NA	NA	NA	NA	Inf	NA	NA	NA	-0.03396	0.998411	NA	NA
AC005071.2	ENSG00000287631	lncRNA	5	NA	NA	NA	NA	NA	NA	-1.15028	NA	-0.233856	NA	NA	NA	-0.760277	NA	0.199802	NA	Inf	NA	NA	NA	NA	NA
AC005072.1	ENSG00000272219	lncRNA	8	NA	NA	-0.00285	0.988395	-0.11364	0.563088	Inf	NA	-0.649565	NA	NA	NA	-0.701044	NA	1.7657	NA	-1.47143	NA	NA	NA	-0.05338	0.495656
AC005076.1	ENSG00000200397	misc_RNA	4	0.03931	0.942883	NA	NA	NA	NA	NA	NA	NA	NA	NA	NA	Inf	NA	-Inf	NA	NA	NA	-0.06774	0.998411	NA	NA
AC005076.2	ENSG00000224046	lncRNA	10	-0.03313	0.946255	0.02674	0.859505	-0.02786	0.856758	-0.345579	0.350435	-0.0711023	0.911429	NA	NA	0.410214	0.0747293	0.35002	NA	-0.20211	NA	-0.06002	0.998411	0.08198	0.264203
AC005076.3	ENSG00000278236	misc_RNA	5	NA	NA	NA	NA	NA	NA	Inf	NA	-Inf	NA	NA	NA	1.03645	NA	1.37542	NA	-Inf	NA	NA	NA	NA	NA
AC005077.1	ENSG00000213549	processed_pseudogene	0	NA	NA	NA	NA	NA	NA	NA	NA	NA	NA	NA	NA	NA	NA	NA	NA	NA	NA	NA	NA	NA	NA
AC005077.2	ENSG00000224273	transcribed_unprocessed_pseudogene	5	NA	NA	NA	NA	NA	NA	1.48365	NA	Inf	NA	NA	NA	-0.603487	NA	Inf	NA	-0.526727	NA	NA	NA	NA	NA
AC005077.3	ENSG00000228829	transcribed_unprocessed_pseudogene	5	0.03641	0.919032	NA	NA	NA	NA	NA	NA	-0.257578	NA	NA	NA	-Inf	NA	Inf	NA	NA	NA	0.10713	0.998411	NA	NA
AC005077.4	ENSG00000230882	processed_pseudogene	5	NA	NA	NA	NA	NA	NA	1.95339	NA	2.43225	0.033303	NA	NA	-0.199672	NA	0.31165	NA	0.0045584	NA	NA	NA	NA	NA
AC005081.1	ENSG00000287815	lncRNA	7	-0.02517	0.91612	NA	NA	NA	NA	1.88509	NA	-1.21731	NA	NA	NA	0.369188	NA	0.48021	NA	0.122186	NA	0.06387	0.998411	NA	NA
AC005082.1	ENSG00000226816	lncRNA	7	-0.04424	0.872455	NA	NA	NA	NA	2.42147	0.016924	0.732779	0.629162	NA	NA	1.71636	NA	0.957669	NA	-0.867616	NA	0.08876	0.998411	NA	NA
AC005082.2	ENSG00000285926	lncRNA	2	NA	NA	NA	NA	NA	NA	NA	NA	NA	NA	NA	NA	-Inf	NA	NA	NA	Inf	NA	NA	NA	NA	NA
AC005083.1	ENSG00000233834	lncRNA	8	-0.05208	0.656345	-0.03924	0.686884	0.04841	0.694297	Inf	NA	NA	NA	NA	NA	-Inf	NA	NA	NA	-Inf	NA	0.02279	0.998411	-0.01364	0.888261
AC005084.1	ENSG00000271330	processed_pseudogene	1	NA	NA	NA	NA	NA	NA	-Inf	NA	NA	NA	NA	NA	NA	NA	NA	NA	NA	NA	NA	NA	NA	NA
AC005086.1	ENSG00000252824	snoRNA	4	-0.03641	0.896195	NA	NA	NA	NA	Inf	NA	NA	NA	NA	NA	Inf	NA	NA	NA	NA	NA	-0.14149	0.998411	NA	NA
AC005086.2	ENSG00000261535	lncRNA	7	-0.00901	0.980065	NA	NA	NA	NA	-0.721339	NA	-Inf	NA	NA	NA	-1.13834	NA	-0.12059	NA	-1.78398	NA	0.0166	0.998411	NA	NA
AC005086.3	ENSG00000279724	pseudogene	3	NA	NA	NA	NA	NA	NA	NA	NA	-Inf	NA	NA	NA	Inf	NA	NA	NA	-Inf	NA	NA	NA	NA	NA
AC005086.4	ENSG00000280004	pseudogene	1	NA	NA	NA	NA	NA	NA	NA	NA	NA	NA	NA	NA	NA	NA	Inf	NA	NA	NA	NA	NA	NA	NA
AC005086.5	ENSG00000280404	pseudogene	2	NA	NA	NA	NA	NA	NA	NA	NA	NA	NA	NA	NA	-1.33425	NA	-Inf	NA	NA	NA	NA	NA	NA	NA
AC005088.1	ENSG00000278586	processed_pseudogene	4	NA	NA	NA	NA	NA	NA	Inf	NA	NA	NA	NA	NA	-Inf	NA	Inf	NA	Inf	NA	NA	NA	NA	NA
AC005089.1	ENSG00000274080	lncRNA	5	NA	NA	NA	NA	NA	NA	-1.22776	0.140558	-0.680834	0.435776	NA	NA	-0.076901	0.86563	-0.159131	NA	-0.362181	NA	NA	NA	NA	NA
AC005090.1	ENSG00000231418	lncRNA	2	0.02227	0.908326	NA	NA	NA	NA	NA	NA	NA	NA	NA	NA	NA	NA	NA	NA	NA	NA	0.0359	0.998411	NA	NA
AC005091.1	ENSG00000229893	lncRNA	7	0.02583	0.907356	NA	NA	NA	NA	1.00989	NA	-0.32537	NA	NA	NA	0.470201	NA	1.37478	NA	0.280203	NA	0.09607	0.998411	NA	NA
AC005094.1	ENSG00000229949	processed_pseudogene	1	NA	NA	NA	NA	NA	NA	NA	NA	NA	NA	NA	NA	Inf	NA	NA	NA	NA	NA	NA	NA	NA	NA
AC005096.1	ENSG00000259294	lncRNA	7	0.04177	0.833954	NA	NA	NA	NA	-Inf	NA	0.764317	NA	NA	NA	-Inf	NA	-0.958045	NA	-Inf	NA	-0.06912	0.998411	NA	NA
AC005099.1	ENSG00000226624	processed_pseudogene	5	NA	NA	NA	NA	NA	NA	0.00104315	NA	0.0203098	NA	NA	NA	-0.137	NA	0.350349	NA	-1.12801	NA	NA	NA	NA	NA
AC005100.1	ENSG00000260951	lncRNA	1	NA	NA	NA	NA	NA	NA	NA	NA	NA	NA	NA	NA	NA	NA	NA	NA	NA	NA	0.11844	0.998411	NA	NA
AC005100.2	ENSG00000285960	lncRNA	4	NA	NA	NA	NA	NA	NA	-Inf	NA	-Inf	NA	NA	NA	0.65097	NA	-Inf	NA	NA	NA	NA	NA	NA	NA
AC005102.1	ENSG00000219039	processed_pseudogene	6	-0.03237	0.8313	NA	NA	NA	NA	-Inf	NA	NA	NA	NA	NA	-0.337208	NA	-1.22452	NA	-0.238915	NA	-0.06372	0.998411	NA	NA
AC005104.1	ENSG00000223374	lncRNA	7	0.00848	0.98327	NA	NA	NA	NA	-0.945689	NA	0.405892	NA	NA	NA	-0.247853	0.582691	-0.249477	NA	0.0421638	NA	-0.02522	0.998411	NA	NA
AC005104.2	ENSG00000224232	processed_pseudogene	5	NA	NA	NA	NA	NA	NA	-0.0326039	NA	0.490763	NA	NA	NA	0.838728	NA	0.749634	NA	-0.384439	NA	NA	NA	NA	NA
AC005104.3	ENSG00000288080	lncRNA	3	NA	NA	NA	NA	NA	NA	NA	NA	NA	NA	NA	NA	-0.537393	NA	-0.09587	NA	0.457632	NA	NA	NA	NA	NA
AC005105.1	ENSG00000225286	processed_pseudogene	3	NA	NA	NA	NA	NA	NA	NA	NA	NA	NA	NA	NA	-Inf	NA	1.14004	NA	-Inf	NA	NA	NA	NA	NA
AC005144.1	ENSG00000283517	lncRNA	2	NA	NA	NA	NA	NA	NA	NA	NA	NA	NA	NA	NA	0.740148	NA	NA	NA	0.252574	NA	NA	NA	NA	NA
AC005153.1	ENSG00000286658	lncRNA	5	NA	NA	NA	NA	NA	NA	-0.351406	0.604671	-0.242081	0.552752	NA	NA	0.781613	0.0635027	0.248221	NA	0.887121	0.0830219	NA	NA	NA	NA
AC005154.1	ENSG00000226874	processed_pseudogene	5	NA	NA	NA	NA	NA	NA	2.12024	NA	-0.958533	NA	NA	NA	0.317566	NA	-0.217686	NA	-0.927108	NA	NA	NA	NA	NA
AC005154.2	ENSG00000244480	transcribed_processed_pseudogene	5	NA	NA	NA	NA	NA	NA	-0.304048	0.594402	0.20728	0.622112	NA	NA	-0.379643	0.207407	-0.168063	NA	-0.150106	NA	NA	NA	NA	NA
AC005154.3	ENSG00000263683	lncRNA	0	NA	NA	NA	NA	NA	NA	NA	NA	NA	NA	NA	NA	NA	NA	NA	NA	NA	NA	NA	NA	NA	NA
AC005154.4	ENSG00000264520	lncRNA	5	NA	NA	NA	NA	NA	NA	1.98697	NA	-0.199419	NA	NA	NA	0.221063	NA	-1.7708	NA	-0.0789341	NA	NA	NA	NA	NA
AC005154.5	ENSG00000281039	protein_coding	2	NA	NA	NA	NA	NA	NA	NA	NA	NA	NA	NA	NA	-1.45914	NA	NA	NA	-Inf	NA	NA	NA	NA	NA
AC005156.1	ENSG00000278819	unprocessed_pseudogene	2	NA	NA	NA	NA	NA	NA	NA	NA	Inf	NA	NA	NA	-0.177904	NA	NA	NA	NA	NA	NA	NA	NA	NA
AC005160.1	ENSG00000227658	lncRNA	4	0.0128	0.971661	NA	NA	NA	NA	NA	NA	NA	NA	NA	NA	Inf	NA	Inf	NA	NA	NA	0.02957	0.998411	NA	NA
AC005162.1	ENSG00000233517	lncRNA	7	-0.02854	0.877339	NA	NA	NA	NA	-0.0444937	NA	1.27528	NA	NA	NA	0.981113	NA	Inf	NA	-Inf	NA	0.0417	0.998411	NA	NA
AC005162.2	ENSG00000272568	lncRNA	10	-0.02035	0.934732	0.00326	0.980004	0.03315	0.807165	0.00409813	0.95245	-0.355536	0.671641	NA	NA	-0.0591076	NA	-0.819647	NA	-0.550866	NA	-0.02681	0.998411	-0.08029	0.265667
AC005165.1	ENSG00000223561	lncRNA	10	0.23009	0.115625	-0.02186	0.861841	-0.01956	0.847192	0.128086	0.865535	0.479443	0.584709	NA	NA	-0.114707	NA	0.0876361	NA	-0.735404	NA	-0.006	0.999091	0.06674	0.406107
AC005165.2	ENSG00000239622	processed_pseudogene	5	NA	NA	NA	NA	NA	NA	-0.449286	0.793021	-0.623631	0.541101	NA	NA	-0.294342	NA	-1.32786	NA	-0.359554	NA	NA	NA	NA	NA
AC005165.3	ENSG00000287096	lncRNA	5	NA	NA	NA	NA	NA	NA	-0.450838	NA	-1.30407	NA	NA	NA	0.443642	NA	0.0854586	NA	0.0910381	NA	NA	NA	NA	NA
AC005176.1	ENSG00000268153	transcribed_unprocessed_pseudogene	6	-0.02242	0.892113	-0.05456	0.677929	-0.04459	0.83555	NA	NA	NA	NA	NA	NA	Inf	NA	NA	NA	NA	NA	0.07993	0.998411	0.12521	0.122373
AC005176.2	ENSG00000269519	processed_pseudogene	0	NA	NA	NA	NA	NA	NA	NA	NA	NA	NA	NA	NA	NA	NA	NA	NA	NA	NA	NA	NA	NA	NA
AC005178.1	ENSG00000251243	processed_pseudogene	0	NA	NA	NA	NA	NA	NA	NA	NA	NA	NA	NA	NA	NA	NA	NA	NA	NA	NA	NA	NA	NA	NA
AC005180.1	ENSG00000267405	lncRNA	5	NA	NA	NA	NA	NA	NA	-0.618628	0.775504	-0.205535	0.859438	NA	NA	-0.168378	NA	0.0891306	NA	-0.640218	NA	NA	NA	NA	NA
AC005180.2	ENSG00000267505	lncRNA	5	NA	NA	NA	NA	NA	NA	-1.35438	0.28046	0.410259	0.830468	NA	NA	-0.310845	NA	0.304038	NA	-0.919432	NA	NA	NA	NA	NA
AC005181.1	ENSG00000271101	processed_pseudogene	1	NA	NA	NA	NA	NA	NA	NA	NA	Inf	NA	NA	NA	NA	NA	NA	NA	NA	NA	NA	NA	NA	NA
AC005183.1	ENSG00000271500	processed_pseudogene	5	NA	NA	NA	NA	NA	NA	-Inf	NA	-0.0989889	NA	NA	NA	0.419323	NA	-0.345678	NA	-0.294123	NA	NA	NA	NA	NA
AC005185.1	ENSG00000270794	processed_pseudogene	0	NA	NA	NA	NA	NA	NA	NA	NA	NA	NA	NA	NA	NA	NA	NA	NA	NA	NA	NA	NA	NA	NA
AC005189.1	ENSG00000229497	processed_pseudogene	2	NA	NA	NA	NA	NA	NA	NA	NA	Inf	NA	NA	NA	0.211534	NA	NA	NA	NA	NA	NA	NA	NA	NA
AC005191.1	ENSG00000271421	processed_pseudogene	0	NA	NA	NA	NA	NA	NA	NA	NA	NA	NA	NA	NA	NA	NA	NA	NA	NA	NA	NA	NA	NA	NA
AC005197.1	ENSG00000269694	lncRNA	5	NA	NA	NA	NA	NA	NA	1.37784	NA	-0.553461	NA	NA	NA	-0.435204	NA	0.194221	NA	-0.850434	NA	NA	NA	NA	NA
AC005208.1	ENSG00000230258	lncRNA	6	-0.05132	0.64639	NA	NA	NA	NA	NA	NA	0.640122	NA	NA	NA	-Inf	NA	-0.20942	NA	0.853191	NA	-0.04383	0.998411	NA	NA
AC005209.1	ENSG00000263684	lncRNA	1	NA	NA	NA	NA	NA	NA	-0.426851	NA	NA	NA	NA	NA	NA	NA	NA	NA	NA	NA	NA	NA	NA	NA
AC005219.1	ENSG00000278815	misc_RNA	2	-0.0258	0.959885	NA	NA	NA	NA	NA	NA	NA	NA	NA	NA	NA	NA	NA	NA	NA	NA	0	0.999995	NA	NA
AC005220.1	ENSG00000236352	lncRNA	7	0.02755	0.881265	NA	NA	NA	NA	1.58044	NA	0.206986	NA	NA	NA	-0.0857796	NA	-0.429056	NA	-0.647841	NA	0.0806	0.998411	NA	NA
AC005224.1	ENSG00000262786	lncRNA	5	-0.09916	0.315448	NA	NA	NA	NA	-Inf	NA	NA	NA	NA	NA	Inf	NA	NA	NA	0.750408	NA	-0.11707	0.998411	NA	NA
AC005224.2	ENSG00000266378	lncRNA	4	NA	NA	NA	NA	NA	NA	NA	NA	-Inf	NA	NA	NA	0.0569663	NA	2.39969	NA	0.736581	NA	NA	NA	NA	NA
AC005224.3	ENSG00000266709	lncRNA	10	0.02525	0.953429	-0.00313	0.981616	0.03999	0.739233	0.211578	NA	0.0289856	NA	NA	NA	-0.844782	NA	0.366497	NA	-0.216568	NA	0.08206	0.998411	-0.03862	0.693595
AC005225.1	ENSG00000258443	lncRNA	7	0.01424	0.954153	NA	NA	NA	NA	-0.0715265	NA	0.402357	NA	NA	NA	-0.751774	NA	-0.604265	NA	0.102464	NA	0.03494	0.998411	NA	NA
AC005225.2	ENSG00000258603	lncRNA	7	0.10851	0.472711	NA	NA	NA	NA	-0.291287	0.544673	0.018524	0.952155	NA	NA	0.179125	0.618262	-0.0758346	NA	0.0105486	NA	-0.22421	0.998411	NA	NA
AC005225.3	ENSG00000258695	lncRNA	7	-0.0859	0.71367	NA	NA	NA	NA	0.207365	NA	-0.0235538	NA	NA	NA	-0.401791	NA	0.127958	NA	-0.996526	NA	-0.01447	0.998411	NA	NA
AC005225.4	ENSG00000279026	TEC	6	NA	NA	NA	NA	NA	NA	-0.535845	0.136708	-0.0482278	0.875886	NA	NA	-0.228736	0.351959	-0.548912	NA	-0.109937	NA	-0.1254	0.998411	NA	NA
AC005229.1	ENSG00000213209	processed_pseudogene	5	NA	NA	NA	NA	NA	NA	-0.270305	0.936206	0.0619626	0.800344	NA	NA	0.398054	NA	-0.168848	NA	-0.92099	NA	NA	NA	NA	NA
AC005229.2	ENSG00000213210	processed_pseudogene	5	NA	NA	NA	NA	NA	NA	-Inf	NA	1.40773	NA	NA	NA	-1.28535	NA	-1.26669	NA	Inf	NA	NA	NA	NA	NA
AC005229.3	ENSG00000270200	processed_pseudogene	0	NA	NA	NA	NA	NA	NA	NA	NA	NA	NA	NA	NA	NA	NA	NA	NA	NA	NA	NA	NA	NA	NA
AC005229.4	ENSG00000273314	lncRNA	9	NA	NA	0.17629	0.0301041	0.17746	0.264326	0.194017	0.56586	-0.0126119	0.980458	NA	NA	0.139033	0.64917	0.213957	NA	0.0909948	NA	0.09626	0.998411	-0.02574	0.881192
AC005229.5	ENSG00000287636	lncRNA	6	NA	NA	NA	NA	NA	NA	0.692121	0.633131	1.77693	0.249138	NA	NA	-0.268227	NA	1.12089	NA	-0.209355	NA	-0.26198	0.998411	NA	NA
AC005230.1	ENSG00000258930	transcribed_processed_pseudogene	4	NA	NA	NA	NA	NA	NA	Inf	NA	Inf	NA	NA	NA	-0.38023	NA	NA	NA	Inf	NA	NA	NA	NA	NA
AC005232.1	ENSG00000285412	lncRNA	2	NA	NA	NA	NA	NA	NA	-Inf	NA	NA	NA	NA	NA	NA	NA	-Inf	NA	NA	NA	NA	NA	NA	NA
AC005234.1	ENSG00000235035	lncRNA	3	0.00525	0.985941	NA	NA	NA	NA	Inf	NA	NA	NA	NA	NA	NA	NA	NA	NA	NA	NA	0.03177	0.998411	NA	NA
AC005234.2	ENSG00000286979	lncRNA	1	NA	NA	NA	NA	NA	NA	NA	NA	NA	NA	NA	NA	-Inf	NA	NA	NA	NA	NA	NA	NA	NA	NA
AC005237.1	ENSG00000225521	lncRNA	7	-0.09527	0.715577	NA	NA	NA	NA	-0.243453	NA	-0.689777	NA	NA	NA	0.452457	NA	1.08855	NA	-1.61836	NA	0.04568	0.998411	NA	NA
AC005237.2	ENSG00000235861	processed_pseudogene	0	NA	NA	NA	NA	NA	NA	NA	NA	NA	NA	NA	NA	NA	NA	NA	NA	NA	NA	NA	NA	NA	NA
AC005244.1	ENSG00000263648	processed_pseudogene	5	NA	NA	NA	NA	NA	NA	0.641292	NA	-Inf	NA	NA	NA	-0.591571	NA	-0.24479	NA	-1.12095	NA	NA	NA	NA	NA
AC005244.2	ENSG00000265400	lncRNA	0	NA	NA	NA	NA	NA	NA	NA	NA	NA	NA	NA	NA	NA	NA	NA	NA	NA	NA	NA	NA	NA	NA
AC005252.1	ENSG00000271184	processed_pseudogene	0	NA	NA	NA	NA	NA	NA	NA	NA	NA	NA	NA	NA	NA	NA	NA	NA	NA	NA	NA	NA	NA	NA
AC005252.2	ENSG00000280125	TEC	0	NA	NA	NA	NA	NA	NA	NA	NA	NA	NA	NA	NA	NA	NA	NA	NA	NA	NA	NA	NA	NA	NA
AC005252.3	ENSG00000280415	TEC	5	NA	NA	NA	NA	NA	NA	0.00904514	NA	0.723528	NA	NA	NA	-0.731696	NA	Inf	NA	-Inf	NA	NA	NA	NA	NA
AC005252.4	ENSG00000286209	lncRNA	1	NA	NA	NA	NA	NA	NA	NA	NA	-Inf	NA	NA	NA	NA	NA	NA	NA	NA	NA	NA	NA	NA	NA
AC005253.1	ENSG00000268030	lncRNA	5	NA	NA	NA	NA	NA	NA	0.831534	0.209066	-0.412393	0.588742	NA	NA	-0.00252171	0.977676	0.129395	NA	0.237371	NA	NA	NA	NA	NA
AC005253.2	ENSG00000268983	lncRNA	0	NA	NA	NA	NA	NA	NA	NA	NA	NA	NA	NA	NA	NA	NA	NA	NA	NA	NA	NA	NA	NA	NA
AC005255.1	ENSG00000256210	processed_pseudogene	2	0.0384	0.918521	NA	NA	NA	NA	NA	NA	NA	NA	NA	NA	NA	NA	NA	NA	NA	NA	0.07543	0.998411	NA	NA
AC005256.1	ENSG00000267073	lncRNA	3	NA	NA	-0.06952	0.390368	0.12035	0.375113	NA	NA	NA	NA	NA	NA	NA	NA	NA	NA	NA	NA	NA	NA	0.04077	0.707114
AC005258.1	ENSG00000273734	protein_coding	4	NA	NA	-0.0302	0.801792	-0.10337	0.478956	NA	NA	NA	NA	-0.1588	0.29737	NA	NA	NA	NA	NA	NA	NA	NA	0.00845	0.938158
AC005258.2	ENSG00000286880	lncRNA	4	NA	NA	NA	NA	NA	NA	0.955974	NA	NA	NA	NA	NA	0.395337	NA	Inf	NA	-0.826399	NA	NA	NA	NA	NA
AC005261.1	ENSG00000131845	protein_coding	11	-0.09029	0.764977	-0.1258	0.2088	0.12611	0.574221	-0.0331535	0.813531	0.00577895	0.955117	-0.01725	0.942346	0.0443465	0.689803	-0.143613	0.586689	-0.103123	0.681205	0.04307	0.998411	-0.02391	0.93414
AC005261.2	ENSG00000268205	lncRNA	8	NA	NA	-0.10482	0.467617	-0.02329	0.946399	0.0559194	0.764017	0.0417629	0.90624	NA	NA	-0.212425	0.0296413	-0.041528	0.870857	0.144159	0.538377	NA	NA	-0.04592	0.807736
AC005261.3	ENSG00000268678	lncRNA	5	NA	NA	NA	NA	NA	NA	-0.0356314	NA	-0.430521	NA	NA	NA	-0.396512	NA	-0.538562	NA	0.864839	NA	NA	NA	NA	NA
AC005261.4	ENSG00000268713	lncRNA	3	NA	NA	-0.07104	0.488971	-0.13923	0.292423	NA	NA	NA	NA	NA	NA	NA	NA	NA	NA	NA	NA	NA	NA	0.00743	0.97221
AC005261.5	ENSG00000268723	processed_pseudogene	5	NA	NA	NA	NA	NA	NA	0.0950832	NA	-1.39914	NA	NA	NA	0.535713	NA	-0.249185	NA	-0.406311	NA	NA	NA	NA	NA
AC005261.6	ENSG00000279541	TEC	10	NA	NA	0.0087	0.958053	-0.04586	0.739233	0.937923	NA	0.526256	NA	-0.09381	0.520694	1.01704	NA	0.231784	NA	-0.689624	NA	-0.06033	0.998411	-0.02147	0.839821
AC005262.1	ENSG00000266944	processed_pseudogene	5	NA	NA	NA	NA	NA	NA	-0.904618	NA	Inf	NA	NA	NA	-0.227714	NA	-1.38995	NA	0.513215	NA	NA	NA	NA	NA
AC005262.2	ENSG00000267139	lncRNA	0	NA	NA	NA	NA	NA	NA	NA	NA	NA	NA	NA	NA	NA	NA	NA	NA	NA	NA	NA	NA	NA	NA
AC005264.1	ENSG00000267551	lncRNA	5	NA	NA	NA	NA	NA	NA	Inf	NA	Inf	NA	NA	NA	-1.54576	NA	0.468053	NA	1.08229	NA	NA	NA	NA	NA
AC005274.1	ENSG00000280168	TEC	5	NA	NA	NA	NA	NA	NA	-1.82469	NA	-0.505571	NA	NA	NA	0.0507019	NA	-0.673397	NA	-0.37977	NA	NA	NA	NA	NA
AC005277.1	ENSG00000263707	lncRNA	0	NA	NA	NA	NA	NA	NA	NA	NA	NA	NA	NA	NA	NA	NA	NA	NA	NA	NA	NA	NA	NA	NA
AC005277.2	ENSG00000277621	lncRNA	5	NA	NA	NA	NA	NA	NA	0.72761	NA	-Inf	NA	NA	NA	1.70081	NA	1.22332	NA	-1.50413	NA	NA	NA	NA	NA
AC005280.1	ENSG00000251393	lncRNA	7	0.00402	0.985798	NA	NA	NA	NA	0.860871	NA	-1.09708	NA	NA	NA	-0.182423	NA	0.234543	NA	0.280203	NA	0.01328	0.998411	NA	NA
AC005280.2	ENSG00000284930	lncRNA	5	NA	NA	NA	NA	NA	NA	-0.941148	NA	Inf	NA	NA	NA	1.84023	NA	-Inf	NA	NA	NA	0.01685	0.998411	NA	NA
AC005280.3	ENSG00000285006	lncRNA	2	NA	NA	NA	NA	NA	NA	NA	NA	NA	NA	NA	NA	-Inf	NA	NA	NA	NA	NA	0.01685	0.998411	NA	NA
AC005281.1	ENSG00000225606	lncRNA	6	0.06185	0.66941	0.03778	0.671731	-0.09608	0.23719	NA	NA	NA	NA	NA	NA	NA	NA	NA	NA	Inf	NA	0.03315	0.998411	-0.0447	0.576754
AC005288.1	ENSG00000266469	lncRNA	5	NA	NA	NA	NA	NA	NA	-0.190544	NA	0.0792463	NA	NA	NA	0.512816	NA	-0.706976	NA	0.0108128	NA	NA	NA	NA	NA
AC005291.1	ENSG00000264067	lncRNA	5	NA	NA	NA	NA	NA	NA	Inf	NA	2.74396	NA	NA	NA	-Inf	NA	Inf	NA	0.109405	NA	NA	NA	NA	NA
AC005291.2	ENSG00000273388	lncRNA	5	NA	NA	NA	NA	NA	NA	2.58684	NA	1.88458	NA	NA	NA	1.11927	NA	-0.479139	NA	-1.29319	NA	NA	NA	NA	NA
AC005293.1	ENSG00000285555	lncRNA	4	NA	NA	NA	NA	NA	NA	Inf	NA	-0.477459	NA	NA	NA	-Inf	NA	0.16861	NA	NA	NA	NA	NA	NA	NA
AC005294.1	ENSG00000256835	processed_pseudogene	5	NA	NA	NA	NA	NA	NA	0.419281	NA	-0.107415	NA	NA	NA	-1.36431	NA	-0.224317	NA	-1.15252	NA	NA	NA	NA	NA
AC005296.1	ENSG00000274923	unprocessed_pseudogene	1	NA	NA	NA	NA	NA	NA	NA	NA	NA	NA	NA	NA	NA	NA	NA	NA	Inf	NA	NA	NA	NA	NA
AC005297.1	ENSG00000227511	unprocessed_pseudogene	0	NA	NA	NA	NA	NA	NA	NA	NA	NA	NA	NA	NA	NA	NA	NA	NA	NA	NA	NA	NA	NA	NA
AC005297.2	ENSG00000232644	unprocessed_pseudogene	0	NA	NA	NA	NA	NA	NA	NA	NA	NA	NA	NA	NA	NA	NA	NA	NA	NA	NA	NA	NA	NA	NA
AC005297.3	ENSG00000237171	unprocessed_pseudogene	3	NA	NA	-0.08279	0.444231	-0.10055	0.350272	NA	NA	NA	NA	NA	NA	NA	NA	NA	NA	NA	NA	NA	NA	0.01309	0.921459
AC005300.1	ENSG00000236325	processed_pseudogene	4	NA	NA	NA	NA	NA	NA	-1.18234	NA	NA	NA	NA	NA	-0.612013	NA	0.245671	NA	Inf	NA	NA	NA	NA	NA
AC005301.1	ENSG00000273244	lncRNA	0	NA	NA	NA	NA	NA	NA	NA	NA	NA	NA	NA	NA	NA	NA	NA	NA	NA	NA	NA	NA	NA	NA
AC005301.2	ENSG00000288024	lncRNA	0	NA	NA	NA	NA	NA	NA	NA	NA	NA	NA	NA	NA	NA	NA	NA	NA	NA	NA	NA	NA	NA	NA
AC005303.1	ENSG00000273098	lncRNA	2	NA	NA	NA	NA	NA	NA	NA	NA	NA	NA	NA	NA	Inf	NA	Inf	NA	NA	NA	NA	NA	NA	NA
AC005304.1	ENSG00000233852	lncRNA	5	-0.01388	0.971434	NA	NA	NA	NA	-Inf	NA	-Inf	NA	NA	NA	0.815237	NA	NA	NA	NA	NA	0.05961	0.998411	NA	NA
AC005304.2	ENSG00000265494	lncRNA	2	NA	NA	NA	NA	NA	NA	NA	NA	NA	NA	NA	NA	NA	NA	-Inf	NA	-0.968852	NA	NA	NA	NA	NA
AC005304.3	ENSG00000266744	lncRNA	5	NA	NA	NA	NA	NA	NA	-0.797192	NA	1.3861	NA	NA	NA	Inf	NA	-0.324623	NA	-Inf	NA	NA	NA	NA	NA
AC005306.1	ENSG00000267283	lncRNA	10	-0.0268	0.929931	0.03571	0.672072	-0.03008	0.889142	-0.472739	NA	0.718512	NA	NA	NA	-1.6496	NA	-0.726834	NA	1.45941	NA	-0.01655	0.998411	0.16464	0.0710013
AC005307.1	ENSG00000260725	lncRNA	3	NA	NA	NA	NA	NA	NA	Inf	NA	NA	NA	NA	NA	NA	NA	NA	NA	Inf	NA	-0.02126	0.998411	NA	NA
AC005323.1	ENSG00000214970	lncRNA	5	NA	NA	NA	NA	NA	NA	-0.376237	0.1588	-0.672683	0.0026823	NA	NA	-0.542196	0.0270074	-0.693489	0.0409189	-0.279073	0.351389	NA	NA	NA	NA
AC005323.2	ENSG00000272736	lncRNA	6	-0.01058	0.967543	NA	NA	NA	NA	-1.00569	NA	-0.7888	NA	NA	NA	-0.521728	NA	-0.645389	NA	-4.34217	NA	NA	NA	NA	NA
AC005324.1	ENSG00000233002	lncRNA	4	-0.07273	0.628946	NA	NA	NA	NA	-Inf	NA	NA	NA	NA	NA	Inf	NA	NA	NA	NA	NA	0.05032	0.998411	NA	NA
AC005324.2	ENSG00000233193	lncRNA	2	-0.08994	0.811642	NA	NA	NA	NA	NA	NA	NA	NA	NA	NA	NA	NA	NA	NA	NA	NA	0.03134	0.998411	NA	NA
AC005324.3	ENSG00000251537	protein_coding	7	0.16163	0.461329	NA	NA	NA	NA	1.308	NA	0.721728	NA	NA	NA	-0.3588	NA	-0.134652	NA	0.489419	NA	-0.03933	0.998411	NA	NA
AC005324.4	ENSG00000255104	protein_coding	5	-0.03169	0.958728	-0.04582	0.682202	0.09409	0.375362	NA	NA	NA	NA	NA	NA	NA	NA	NA	NA	NA	NA	0.03809	0.998411	0.10261	0.16802
AC005324.5	ENSG00000266261	lncRNA	5	NA	NA	NA	NA	NA	NA	-Inf	NA	-1.10949	NA	NA	NA	0.532183	NA	0.339345	NA	1.40446	NA	NA	NA	NA	NA
AC005324.6	ENSG00000267227	processed_pseudogene	0	NA	NA	NA	NA	NA	NA	NA	NA	NA	NA	NA	NA	NA	NA	NA	NA	NA	NA	NA	NA	NA	NA
AC005326.1	ENSG00000226744	processed_pseudogene	4	NA	NA	NA	NA	NA	NA	-1.07743	NA	-0.751409	NA	NA	NA	0.386838	NA	Inf	NA	NA	NA	NA	NA	NA	NA
AC005329.1	ENSG00000248015	lncRNA	7	0.08742	0.598202	NA	NA	NA	NA	0.407381	0.756387	1.02678	0.377414	NA	NA	0.132064	0.673715	0.580198	NA	-1.08991	0.624582	-0.0005	0.999847	NA	NA
AC005329.2	ENSG00000267755	lncRNA	0	NA	NA	NA	NA	NA	NA	NA	NA	NA	NA	NA	NA	NA	NA	NA	NA	NA	NA	NA	NA	NA	NA
AC005329.3	ENSG00000280486	lncRNA	7	-0.04645	0.881527	NA	NA	NA	NA	-0.113235	0.909825	0.214088	0.736125	NA	NA	-0.0641887	0.765363	-0.127393	NA	0.0665302	0.863912	0.00482	0.999091	NA	NA
AC005330.1	ENSG00000267372	lncRNA	5	NA	NA	NA	NA	NA	NA	2.78766	NA	2.5468	NA	NA	NA	-1.42612	NA	1.56346	NA	-0.864612	NA	NA	NA	NA	NA
AC005332.1	ENSG00000265100	lncRNA	5	NA	NA	NA	NA	NA	NA	0.724673	NA	0.174423	NA	NA	NA	-0.42545	NA	0.403881	NA	-0.511943	NA	NA	NA	NA	NA
AC005332.2	ENSG00000267731	lncRNA	5	NA	NA	NA	NA	NA	NA	-0.360719	0.771323	0.505221	0.640517	NA	NA	-0.339624	NA	-0.334997	NA	-0.192938	NA	NA	NA	NA	NA
AC005332.3	ENSG00000274561	lncRNA	5	NA	NA	NA	NA	NA	NA	-0.784859	0.00293817	-0.477234	0.0902572	NA	NA	-0.24678	0.170983	-0.39616	NA	-0.0569538	NA	NA	NA	NA	NA
AC005332.4	ENSG00000274712	lncRNA	10	-0.0569	0.687713	-0.00447	0.969616	-0.04729	0.672117	0.313335	0.309031	0.696284	0.0174554	NA	NA	-0.0614394	0.833333	0.064261	NA	-0.504867	NA	-0.00666	0.999091	-0.00927	0.934056
AC005332.5	ENSG00000277476	lncRNA	6	0.04803	0.821822	NA	NA	NA	NA	-0.412038	0.0755638	-0.10526	0.692117	NA	NA	-0.228244	0.110897	-0.325244	NA	0.222883	0.49276	NA	NA	NA	NA
AC005332.6	ENSG00000278730	lncRNA	9	0.00648	0.97323	-0.08364	0.362538	0.13596	0.392605	-0.162842	0.147718	-0.219626	0.0546698	NA	NA	-0.193315	0.00284002	-0.191998	0.468763	0.0198626	0.896708	NA	NA	-0.03189	0.84572
AC005332.7	ENSG00000278740	lncRNA	5	NA	NA	NA	NA	NA	NA	-0.312501	NA	0.149743	NA	NA	NA	-0.184712	NA	-0.647388	NA	1.25651	NA	NA	NA	NA	NA
AC005336.1	ENSG00000267056	processed_pseudogene	5	NA	NA	NA	NA	NA	NA	-1.2623	NA	0.816745	NA	NA	NA	-1.62719	NA	-0.897603	NA	-1.11136	NA	NA	NA	NA	NA
AC005336.2	ENSG00000267218	processed_pseudogene	7	-0.02053	0.964952	NA	NA	NA	NA	-0.674683	0.137642	-0.263447	0.670668	NA	NA	-0.624295	NA	1.14592	NA	-0.0765583	NA	0.05594	0.998411	NA	NA
AC005336.3	ENSG00000279717	TEC	0	NA	NA	NA	NA	NA	NA	NA	NA	NA	NA	NA	NA	NA	NA	NA	NA	NA	NA	NA	NA	NA	NA
AC005339.1	ENSG00000268565	lncRNA	0	NA	NA	NA	NA	NA	NA	NA	NA	NA	NA	NA	NA	NA	NA	NA	NA	NA	NA	NA	NA	NA	NA
AC005341.1	ENSG00000263252	processed_pseudogene	1	NA	NA	NA	NA	NA	NA	NA	NA	NA	NA	NA	NA	NA	NA	-Inf	NA	NA	NA	NA	NA	NA	NA
AC005342.1	ENSG00000203593	lncRNA	4	0.02118	0.914354	NA	NA	NA	NA	NA	NA	Inf	NA	NA	NA	Inf	NA	NA	NA	NA	NA	0.01335	0.998411	NA	NA
AC005342.2	ENSG00000256706	lncRNA	7	-0.10097	0.639314	NA	NA	NA	NA	-Inf	NA	-0.149704	NA	NA	NA	0.841289	NA	0.15148	NA	-Inf	NA	0.09154	0.998411	NA	NA
AC005343.1	ENSG00000285627	lncRNA	5	NA	NA	NA	NA	NA	NA	-Inf	NA	-1.0408	NA	NA	NA	0.0817729	NA	0.337269	NA	0.159499	NA	NA	NA	NA	NA
AC005343.4	ENSG00000287698	lncRNA	8	NA	NA	-0.01557	0.915806	-0.01468	0.931438	0.286415	NA	-1.38743	NA	NA	NA	1.62692	NA	0.123704	NA	-0.804431	NA	NA	NA	0.02843	0.806085
AC005344.1	ENSG00000278255	lncRNA	1	NA	NA	NA	NA	NA	NA	NA	NA	NA	NA	NA	NA	Inf	NA	NA	NA	NA	NA	NA	NA	NA	NA
AC005345.1	ENSG00000236160	processed_pseudogene	0	NA	NA	NA	NA	NA	NA	NA	NA	NA	NA	NA	NA	NA	NA	NA	NA	NA	NA	NA	NA	NA	NA
AC005351.1	ENSG00000248493	processed_pseudogene	5	NA	NA	NA	NA	NA	NA	Inf	NA	0.206986	NA	NA	NA	-1.50529	NA	-0.383231	NA	0.478632	NA	NA	NA	NA	NA
AC005355.1	ENSG00000250994	lncRNA	7	-0.09197	0.719797	NA	NA	NA	NA	-1.49162	0.00124754	-1.36578	0.00116204	NA	NA	-0.058828	0.83264	-0.330751	NA	-0.0335688	NA	-0.25433	0.998411	NA	NA
AC005355.2	ENSG00000280420	TEC	9	NA	NA	-0.01164	0.92041	-0.09318	0.556631	Inf	NA	-2.06242	NA	NA	NA	-0.176944	NA	0.128513	NA	Inf	NA	-0.04321	0.998411	0.00466	0.968256
AC005357.1	ENSG00000266906	processed_pseudogene	2	NA	NA	NA	NA	NA	NA	-Inf	NA	NA	NA	NA	NA	NA	NA	NA	NA	-Inf	NA	NA	NA	NA	NA
AC005357.2	ENSG00000267623	transcribed_unprocessed_pseudogene	3	0.08865	0.513491	NA	NA	NA	NA	NA	NA	NA	NA	NA	NA	NA	NA	Inf	NA	-Inf	NA	NA	NA	NA	NA
AC005358.1	ENSG00000265489	lncRNA	6	NA	NA	NA	NA	NA	NA	-Inf	NA	0.328711	NA	NA	NA	-0.473876	NA	Inf	NA	-0.00171957	NA	0.02085	0.998411	NA	NA
AC005363.1	ENSG00000255513	transcribed_processed_pseudogene	5	0.01842	0.832832	-0.05161	0.516719	-0.05482	0.529691	NA	NA	NA	NA	-0.00358	0.988856	NA	NA	NA	NA	NA	NA	NA	NA	-0.03481	0.581387
AC005363.2	ENSG00000277602	lncRNA	5	NA	NA	NA	NA	NA	NA	0.506244	NA	1.17591	NA	NA	NA	0.314417	NA	-0.263325	NA	-0.733446	NA	NA	NA	NA	NA
AC005377.1	ENSG00000270512	processed_pseudogene	1	NA	NA	NA	NA	NA	NA	NA	NA	NA	NA	NA	NA	NA	NA	NA	NA	Inf	NA	NA	NA	NA	NA
AC005379.1	ENSG00000267159	lncRNA	2	NA	NA	NA	NA	NA	NA	NA	NA	Inf	NA	NA	NA	0.718077	NA	NA	NA	NA	NA	NA	NA	NA	NA
AC005381.1	ENSG00000267243	lncRNA	5	-0.03699	0.817474	NA	NA	NA	NA	Inf	NA	Inf	NA	NA	NA	-0.392528	NA	-Inf	NA	NA	NA	NA	NA	NA	NA
AC005383.1	ENSG00000275024	lncRNA	5	NA	NA	NA	NA	NA	NA	1.37929	NA	0.768613	NA	NA	NA	0.538037	NA	-1.44589	NA	-0.995017	NA	NA	NA	NA	NA
AC005387.1	ENSG00000268938	lncRNA	5	NA	NA	NA	NA	NA	NA	-0.415528	NA	-1.59046	NA	NA	NA	0.0627567	NA	0.297105	NA	0.151961	NA	NA	NA	NA	NA
AC005387.2	ENSG00000269191	lncRNA	5	NA	NA	NA	NA	NA	NA	0.233508	NA	-0.649632	NA	NA	NA	0.331041	NA	0.154278	NA	0.0720021	NA	NA	NA	NA	NA
AC005389.1	ENSG00000252305	snoRNA	4	-0.14643	0.717643	NA	NA	NA	NA	NA	NA	NA	NA	NA	NA	-Inf	NA	NA	NA	-0.235521	NA	0.1159	0.998411	NA	NA
AC005391.1	ENSG00000275162	lncRNA	3	NA	NA	NA	NA	NA	NA	NA	NA	NA	NA	NA	NA	1.07933	NA	-Inf	NA	2.47168	NA	NA	NA	NA	NA
AC005392.1	ENSG00000227606	lncRNA	3	-0.02381	0.92373	NA	NA	NA	NA	NA	NA	NA	NA	NA	NA	0.325484	NA	NA	NA	NA	NA	0.06156	0.998411	NA	NA
AC005392.2	ENSG00000231412	lncRNA	4	NA	NA	NA	NA	NA	NA	Inf	NA	NA	NA	NA	NA	0.365943	NA	Inf	NA	0.0107814	NA	NA	NA	NA	NA
AC005392.3	ENSG00000272396	lncRNA	1	NA	NA	NA	NA	NA	NA	-Inf	NA	NA	NA	NA	NA	NA	NA	NA	NA	NA	NA	NA	NA	NA	NA
AC005393.1	ENSG00000276445	lncRNA	5	NA	NA	NA	NA	NA	NA	-0.400591	0.0266091	-0.355234	0.0964539	NA	NA	-0.115934	0.613953	-0.141163	0.70382	-0.163005	0.546296	NA	NA	NA	NA
AC005394.1	ENSG00000266893	lncRNA	6	0.03614	0.899637	0.0971	0.236544	-0.09561	0.509391	NA	NA	-Inf	NA	NA	NA	NA	NA	NA	NA	NA	NA	0.22194	0.998411	-0.05752	0.647582
AC005394.2	ENSG00000283403	lncRNA	7	-0.04145	0.842582	NA	NA	NA	NA	0.627367	NA	0.177908	NA	NA	NA	1.52668	NA	-Inf	NA	-Inf	NA	-0.0001	0.999922	NA	NA
AC005400.1	ENSG00000287249	lncRNA	5	NA	NA	NA	NA	NA	NA	2.08407	NA	1.05162	NA	NA	NA	0.227771	NA	-1.57022	NA	0.424829	NA	NA	NA	NA	NA
AC005410.1	ENSG00000241185	transcribed_processed_pseudogene	5	NA	NA	NA	NA	NA	NA	-Inf	NA	1.60181	NA	NA	NA	0.477734	NA	0.544875	NA	-3.26066	NA	NA	NA	NA	NA
AC005410.2	ENSG00000266368	lncRNA	8	NA	NA	-0.00538	0.974471	0.04169	0.682595	0.0355855	NA	0.265751	NA	NA	NA	0.205063	NA	Inf	NA	-0.0151581	NA	NA	NA	-0.04892	0.476811
AC005412.1	ENSG00000264050	processed_pseudogene	3	NA	NA	NA	NA	NA	NA	-0.5012	NA	Inf	NA	NA	NA	1.07693	NA	NA	NA	NA	NA	NA	NA	NA	NA
AC005414.1	ENSG00000285734	lncRNA	5	NA	NA	NA	NA	NA	NA	-0.493543	NA	-0.287697	NA	NA	NA	1.16429	NA	-0.122794	NA	1.19805	NA	NA	NA	NA	NA
AC005476.1	ENSG00000259079	processed_pseudogene	5	NA	NA	NA	NA	NA	NA	0.0981276	0.97208	0.121164	0.885564	NA	NA	0.414156	NA	0.883013	NA	-0.423717	NA	NA	NA	NA	NA
AC005476.2	ENSG00000259146	lncRNA	7	-0.1238	0.476889	NA	NA	NA	NA	-0.0874423	0.919053	0.422185	NA	NA	NA	-0.252877	NA	-0.89426	NA	0.290497	NA	-0.05753	0.998411	NA	NA
AC005477.1	ENSG00000200298	misc_RNA	2	-0.08324	0.575601	NA	NA	NA	NA	NA	NA	NA	NA	NA	NA	NA	NA	NA	NA	NA	NA	-0.05305	0.998411	NA	NA
AC005479.1	ENSG00000259005	lncRNA	7	0.07107	0.82914	NA	NA	NA	NA	0.077992	NA	1.01521	NA	NA	NA	-0.0767992	NA	-0.533493	NA	0.0442365	NA	0.02338	0.998411	NA	NA
AC005479.2	ENSG00000270000	lncRNA	5	NA	NA	NA	NA	NA	NA	-0.798037	NA	-0.264119	NA	NA	NA	0.643936	NA	-1.50211	NA	-2.67458	NA	NA	NA	NA	NA
AC005480.1	ENSG00000258891	lncRNA	5	NA	NA	NA	NA	NA	NA	0.921716	NA	-0.311296	NA	NA	NA	-0.0362927	NA	-0.523073	NA	-0.769598	NA	NA	NA	NA	NA
AC005480.2	ENSG00000279461	processed_pseudogene	5	NA	NA	NA	NA	NA	NA	-1.01278	NA	1.14024	NA	NA	NA	0.154097	NA	-0.524892	NA	-Inf	NA	NA	NA	NA	NA
AC005481.1	ENSG00000222012	lncRNA	7	-0.04773	0.853291	NA	NA	NA	NA	0.30366	NA	0.291808	NA	NA	NA	1.1623	NA	-0.701712	NA	0.126268	NA	0.13383	0.998411	NA	NA
AC005482.1	ENSG00000233423	lncRNA	2	0.03053	0.840201	NA	NA	NA	NA	NA	NA	NA	NA	NA	NA	NA	NA	NA	NA	NA	NA	-0.07297	0.998411	NA	NA
AC005486.1	ENSG00000243018	lncRNA	7	0.02676	0.946979	NA	NA	NA	NA	0.164522	NA	-0.0273054	NA	NA	NA	0.131383	NA	0.914151	NA	-0.397855	NA	0.11561	0.998411	NA	NA
AC005487.1	ENSG00000225647	lncRNA	7	-0.0036	0.98942	NA	NA	NA	NA	0.946746	NA	Inf	NA	NA	NA	-0.207074	NA	-0.997324	NA	0.0676834	NA	-0.07199	0.998411	NA	NA
AC005495.1	ENSG00000278873	TEC	8	NA	NA	0.00532	0.960094	-0.17267	0.113918	-0.359976	NA	-1.74554	NA	NA	NA	-0.0179591	NA	-1.00579	NA	-0.131796	NA	NA	NA	0.07992	0.402644
AC005495.2	ENSG00000285931	lncRNA	5	NA	NA	NA	NA	NA	NA	-1.73601	NA	-0.451766	NA	NA	NA	-0.719156	NA	-0.21464	NA	0.591841	NA	NA	NA	NA	NA
AC005498.1	ENSG00000267224	lncRNA	5	NA	NA	NA	NA	NA	NA	-0.350397	NA	-0.335755	NA	NA	NA	-0.480727	NA	1.1804	NA	-0.151174	NA	NA	NA	NA	NA
AC005498.2	ENSG00000267421	lncRNA	8	NA	NA	-0.02277	0.848685	0.01053	0.947435	0.0104084	NA	0.980449	0.463261	NA	NA	-0.759939	NA	0.738165	NA	-0.347595	NA	NA	NA	0.04417	0.69137
AC005498.3	ENSG00000269696	lncRNA	10	-0.03316	0.946255	-0.02051	0.876113	0.16914	0.124615	-0.45617	0.40221	-0.15099	0.821966	NA	NA	-0.0983201	0.871477	-0.0847416	NA	0.130038	NA	0.05405	0.998411	0.07092	0.554665
AC005514.1	ENSG00000279599	TEC	5	NA	NA	NA	NA	NA	NA	0.0111011	NA	-0.074085	NA	NA	NA	0.268248	NA	-0.961565	NA	-0.085402	NA	NA	NA	NA	NA
AC005515.1	ENSG00000226025	transcribed_unprocessed_pseudogene	7	0.15022	0.750447	NA	NA	NA	NA	0.556282	0.0585607	0.897972	0.0211889	NA	NA	0.111973	0.881373	0.264995	NA	0.193621	0.569653	-0.02885	0.998411	NA	NA
AC005515.2	ENSG00000269460	lncRNA	3	NA	NA	NA	NA	NA	NA	NA	NA	NA	NA	NA	NA	-1.64356	NA	-1.11099	NA	-0.607251	NA	NA	NA	NA	NA
AC005518.1	ENSG00000230190	lncRNA	3	-0.02514	0.894367	NA	NA	NA	NA	NA	NA	Inf	NA	NA	NA	NA	NA	NA	NA	NA	NA	0.08773	0.998411	NA	NA
AC005518.2	ENSG00000270634	processed_pseudogene	0	NA	NA	NA	NA	NA	NA	NA	NA	NA	NA	NA	NA	NA	NA	NA	NA	NA	NA	NA	NA	NA	NA
AC005519.1	ENSG00000258559	lncRNA	5	NA	NA	NA	NA	NA	NA	0.0887669	0.910404	0.345811	0.533001	NA	NA	-0.206483	0.381393	0.0224655	NA	0.373557	NA	NA	NA	NA	NA
AC005520.1	ENSG00000199472	misc_RNA	6	-0.0011	0.996579	NA	NA	NA	NA	Inf	NA	NA	NA	NA	NA	Inf	NA	-Inf	NA	-0.0825262	NA	-0.04658	0.998411	NA	NA
AC005520.2	ENSG00000223300	misc_RNA	6	-0.01177	0.967543	NA	NA	NA	NA	-Inf	NA	NA	NA	NA	NA	-0.890317	NA	0.785207	NA	0.364576	NA	0.03418	0.998411	NA	NA
AC005520.3	ENSG00000258653	protein_coding	10	0.0288	0.845643	0.04208	0.693897	0.14724	0.210377	NA	NA	Inf	NA	0.06853	0.707482	-0.88511	NA	-1.53343	NA	0.430656	NA	0.04021	0.998411	-0.05965	0.454902
AC005520.4	ENSG00000259065	lncRNA	10	-0.11954	0.61347	-0.03816	0.762367	-0.24287	0.116998	-0.559377	0.0364942	-0.469537	0.017322	NA	NA	0.167489	0.454668	0.204391	0.601214	-0.00521769	0.951144	0.15192	0.998411	-0.04811	0.656074
AC005520.5	ENSG00000270140	lncRNA	4	NA	NA	NA	NA	NA	NA	NA	NA	-Inf	NA	NA	NA	-Inf	NA	0.549741	NA	1.38912	NA	NA	NA	NA	NA
AC005520.6	ENSG00000270576	processed_pseudogene	2	NA	NA	NA	NA	NA	NA	NA	NA	NA	NA	NA	NA	-0.882205	NA	Inf	NA	NA	NA	NA	NA	NA	NA
AC005520.7	ENSG00000273711	lncRNA	5	NA	NA	NA	NA	NA	NA	-1.38288	NA	-0.0379302	NA	NA	NA	0.0929014	NA	0.152207	NA	0.717257	NA	NA	NA	NA	NA
AC005521.1	ENSG00000213296	processed_pseudogene	5	NA	NA	NA	NA	NA	NA	-Inf	NA	-1.25616	NA	NA	NA	-0.545973	NA	1.4981	NA	0.712416	NA	NA	NA	NA	NA
AC005522.1	ENSG00000250614	lncRNA	5	NA	NA	0.0428	0.804457	0.09592	0.355139	NA	NA	NA	NA	NA	NA	NA	NA	-Inf	NA	NA	NA	0.01782	0.998411	-0.0389	0.64751
AC005523.1	ENSG00000268536	lncRNA	8	NA	NA	-0.03754	0.702539	-0.24953	0.07298	-0.144963	0.766994	-0.192382	0.714671	NA	NA	-0.498932	0.192353	0.134289	NA	0.38802	NA	NA	NA	-0.0394	0.719099
AC005523.2	ENSG00000269604	lncRNA	4	NA	NA	-0.25013	0.00568453	-1.18618	0.021777	NA	NA	NA	NA	NA	NA	NA	NA	NA	NA	NA	NA	-0.01415	0.998968	-0.18783	0.0657669
AC005524.1	ENSG00000283269	transcribed_unprocessed_pseudogene	0	NA	NA	NA	NA	NA	NA	NA	NA	NA	NA	NA	NA	NA	NA	NA	NA	NA	NA	NA	NA	NA	NA
AC005529.1	ENSG00000234208	lncRNA	5	-0.0019	0.992117	NA	NA	NA	NA	NA	NA	Inf	NA	NA	NA	NA	NA	Inf	NA	Inf	NA	0.01289	0.998411	NA	NA
AC005531.1	ENSG00000253183	processed_pseudogene	5	NA	NA	NA	NA	NA	NA	-1.21358	NA	-0.322735	NA	NA	NA	-0.0385792	NA	-0.699434	NA	0.326734	NA	NA	NA	NA	NA
AC005532.1	ENSG00000230825	lncRNA	7	-0.00969	0.977813	NA	NA	NA	NA	-1.50027	NA	1.05404	NA	NA	NA	-0.174323	NA	1.04584	NA	0.334283	NA	-0.10496	0.998411	NA	NA
AC005532.2	ENSG00000244167	processed_pseudogene	2	NA	NA	NA	NA	NA	NA	NA	NA	Inf	NA	NA	NA	NA	NA	NA	NA	-Inf	NA	NA	NA	NA	NA
AC005534.1	ENSG00000224903	lncRNA	7	0.03794	0.902374	NA	NA	NA	NA	1.39284	NA	1.19962	0.196146	NA	NA	-0.532249	NA	0.320112	NA	-0.12247	NA	-0.05763	0.998411	NA	NA
AC005534.2	ENSG00000234450	processed_pseudogene	5	NA	NA	NA	NA	NA	NA	-1.11441	NA	-0.0935839	NA	NA	NA	-0.436249	NA	-0.62914	NA	0.136655	NA	NA	NA	NA	NA
AC005537.1	ENSG00000201933	misc_RNA	2	0.00482	0.985091	NA	NA	NA	NA	NA	NA	NA	NA	NA	NA	NA	NA	NA	NA	NA	NA	0.00275	0.999558	NA	NA
AC005537.2	ENSG00000232006	lncRNA	10	-0.01887	0.931749	-0.07151	0.294372	-0.02364	0.836968	-0.550754	0.745578	-0.393037	NA	NA	NA	-0.612591	NA	-0.209207	NA	-0.745019	NA	0.0313	0.998411	0.06591	0.342959
AC005538.1	ENSG00000237581	lncRNA	2	0.02239	0.890657	NA	NA	NA	NA	NA	NA	NA	NA	NA	NA	NA	NA	NA	NA	NA	NA	0.093	0.998411	NA	NA
AC005538.2	ENSG00000279809	TEC	2	0.04179	0.921746	NA	NA	NA	NA	NA	NA	NA	NA	NA	NA	NA	NA	NA	NA	NA	NA	0.00065	0.999847	NA	NA
AC005538.3	ENSG00000286059	lncRNA	1	NA	NA	NA	NA	NA	NA	NA	NA	Inf	NA	NA	NA	NA	NA	NA	NA	NA	NA	NA	NA	NA	NA
AC005539.1	ENSG00000228937	processed_pseudogene	0	NA	NA	NA	NA	NA	NA	NA	NA	NA	NA	NA	NA	NA	NA	NA	NA	NA	NA	NA	NA	NA	NA
AC005540.1	ENSG00000235852	lncRNA	7	0.072	0.585458	NA	NA	NA	NA	0.117285	NA	-3.07111	NA	NA	NA	Inf	NA	Inf	NA	0.488252	NA	0.00114	0.999847	NA	NA
AC005544.1	ENSG00000264491	lncRNA	4	NA	NA	NA	NA	NA	NA	-0.0207726	NA	1.70381	NA	NA	NA	1.191	NA	NA	NA	Inf	NA	NA	NA	NA	NA
AC005544.2	ENSG00000265664	lncRNA	0	NA	NA	NA	NA	NA	NA	NA	NA	NA	NA	NA	NA	NA	NA	NA	NA	NA	NA	NA	NA	NA	NA
AC005546.1	ENSG00000266897	lncRNA	5	NA	NA	NA	NA	NA	NA	0.0428937	NA	1.23562	NA	NA	NA	0.172125	NA	-0.93286	NA	-1.40476	NA	NA	NA	NA	NA
AC005548.1	ENSG00000285541	lncRNA	4	NA	NA	NA	NA	NA	NA	-0.31795	NA	Inf	NA	NA	NA	Inf	NA	-Inf	NA	NA	NA	NA	NA	NA	NA
AC005549.1	ENSG00000264990	lncRNA	3	NA	NA	-0.10716	0.497252	-0.0771	0.513679	NA	NA	NA	NA	NA	NA	NA	NA	NA	NA	NA	NA	NA	NA	0.11334	0.247479
AC005550.1	ENSG00000225974	lncRNA	7	0.0101	0.95926	NA	NA	NA	NA	0.961084	NA	-0.923303	NA	NA	NA	-Inf	NA	0.481857	NA	Inf	NA	0.06606	0.998411	NA	NA
AC005550.2	ENSG00000237070	lncRNA	7	0.02234	0.930952	NA	NA	NA	NA	1.415	NA	1.25574	NA	NA	NA	2.01478	NA	-0.266981	NA	-0.843349	NA	0.11971	0.998411	NA	NA
AC005551.1	ENSG00000284638	protein_coding	1	NA	NA	NA	NA	NA	NA	NA	NA	NA	NA	NA	NA	-Inf	NA	NA	NA	NA	NA	NA	NA	NA	NA
AC005552.1	ENSG00000264174	lncRNA	3	NA	NA	NA	NA	NA	NA	Inf	NA	-Inf	NA	NA	NA	0.467467	NA	NA	NA	NA	NA	NA	NA	NA	NA
AC005559.1	ENSG00000267036	processed_pseudogene	0	NA	NA	NA	NA	NA	NA	NA	NA	NA	NA	NA	NA	NA	NA	NA	NA	NA	NA	NA	NA	NA	NA
AC005562.1	ENSG00000214719	lncRNA	11	0.00658	0.980725	0.08053	0.330327	0.10579	0.299005	-0.554161	0.365643	-0.339018	0.588866	0.11162	0.371604	-0.272809	0.462232	-0.0236859	NA	0.0272451	NA	0.03957	0.998411	0.03951	0.701461
AC005562.2	ENSG00000273609	unprocessed_pseudogene	0	NA	NA	NA	NA	NA	NA	NA	NA	NA	NA	NA	NA	NA	NA	NA	NA	NA	NA	NA	NA	NA	NA
AC005578.1	ENSG00000280247	TEC	6	NA	NA	NA	NA	NA	NA	Inf	NA	Inf	NA	NA	NA	Inf	NA	0.198115	NA	-Inf	NA	-0.01517	0.998411	NA	NA
AC005580.1	ENSG00000267320	lncRNA	1	NA	NA	NA	NA	NA	NA	-Inf	NA	NA	NA	NA	NA	NA	NA	NA	NA	NA	NA	NA	NA	NA	NA
AC005586.1	ENSG00000240449	lncRNA	10	-0.18418	0.349945	-0.01728	0.878831	-0.07563	0.616815	-0.0846305	0.813152	-0.0737261	0.846599	NA	NA	-0.10216	0.716806	0.229108	NA	-0.433181	0.278875	-0.05955	0.998411	0.04385	0.701222
AC005586.2	ENSG00000261305	lncRNA	10	-0.02151	0.920077	-0.0698	0.260354	0.06421	0.545017	-0.560159	NA	-1.11272	NA	NA	NA	-0.740523	NA	0.511333	NA	-2.45749	NA	-0.01378	0.998411	0.0611	0.530045
AC005587.1	ENSG00000216917	processed_pseudogene	4	NA	NA	NA	NA	NA	NA	Inf	NA	0.000275174	NA	NA	NA	1.8189	NA	Inf	NA	NA	NA	NA	NA	NA	NA
AC005588.1	ENSG00000226509	processed_pseudogene	0	NA	NA	NA	NA	NA	NA	NA	NA	NA	NA	NA	NA	NA	NA	NA	NA	NA	NA	NA	NA	NA	NA
AC005592.1	ENSG00000261757	lncRNA	9	NA	NA	0.00432	0.969618	0.05833	0.658159	1.97754	NA	Inf	NA	NA	NA	-Inf	NA	1.7724	NA	-1.20291	NA	0.06368	0.998411	-0.01799	0.882014
AC005592.2	ENSG00000287203	lncRNA	0	NA	NA	NA	NA	NA	NA	NA	NA	NA	NA	NA	NA	NA	NA	NA	NA	NA	NA	NA	NA	NA	NA
AC005593.1	ENSG00000279584	TEC	6	NA	NA	NA	NA	NA	NA	0.785019	NA	3.07634	NA	NA	NA	0.434166	NA	-1.0363	NA	-0.400156	NA	-0.00942	0.998874	NA	NA
AC005594.1	ENSG00000287884	lncRNA	5	NA	NA	NA	NA	NA	NA	2.22838	NA	0.384431	NA	NA	NA	-0.150292	NA	0.274466	NA	-0.0634303	NA	NA	NA	NA	NA
AC005597.1	ENSG00000267223	lncRNA	2	NA	NA	NA	NA	NA	NA	NA	NA	-Inf	NA	NA	NA	-Inf	NA	NA	NA	NA	NA	NA	NA	NA	NA
AC005599.1	ENSG00000287154	lncRNA	5	NA	NA	NA	NA	NA	NA	-0.514398	NA	Inf	NA	NA	NA	-0.47663	NA	0.567377	NA	-Inf	NA	NA	NA	NA	NA
AC005606.1	ENSG00000260107	lncRNA	0	NA	NA	NA	NA	NA	NA	NA	NA	NA	NA	NA	NA	NA	NA	NA	NA	NA	NA	NA	NA	NA	NA
AC005606.2	ENSG00000261790	lncRNA	8	NA	NA	0.00262	0.988598	-0.10558	0.248975	-0.164869	0.860548	-0.568906	0.389606	NA	NA	-0.0404209	NA	0.391225	NA	0.126775	NA	NA	NA	0.02322	0.818259
AC005609.1	ENSG00000278901	lncRNA	0	NA	NA	NA	NA	NA	NA	NA	NA	NA	NA	NA	NA	NA	NA	NA	NA	NA	NA	NA	NA	NA	NA
AC005609.2	ENSG00000278907	lncRNA	1	NA	NA	NA	NA	NA	NA	NA	NA	NA	NA	NA	NA	NA	NA	NA	NA	NA	NA	0.00998	0.999091	NA	NA
AC005609.3	ENSG00000278915	lncRNA	0	NA	NA	NA	NA	NA	NA	NA	NA	NA	NA	NA	NA	NA	NA	NA	NA	NA	NA	NA	NA	NA	NA
AC005609.4	ENSG00000278946	lncRNA	0	NA	NA	NA	NA	NA	NA	NA	NA	NA	NA	NA	NA	NA	NA	NA	NA	NA	NA	NA	NA	NA	NA
AC005609.5	ENSG00000279726	lncRNA	2	NA	NA	NA	NA	NA	NA	NA	NA	NA	NA	NA	NA	NA	NA	-Inf	NA	Inf	NA	NA	NA	NA	NA
AC005614.1	ENSG00000269296	lncRNA	4	NA	NA	NA	NA	NA	NA	-Inf	NA	-Inf	NA	NA	NA	2.88256	NA	-Inf	NA	NA	NA	NA	NA	NA	NA
AC005614.2	ENSG00000269749	lncRNA	3	NA	NA	NA	NA	NA	NA	NA	NA	NA	NA	NA	NA	3.51248	NA	-0.789388	NA	-1.57911	NA	NA	NA	NA	NA
AC005616.1	ENSG00000267423	lncRNA	5	NA	NA	NA	NA	NA	NA	-0.768787	0.0209257	-0.765988	0.00654003	NA	NA	-0.18584	0.499481	-0.476939	NA	-0.277963	0.670432	NA	NA	NA	NA
AC005618.1	ENSG00000272070	lncRNA	5	NA	NA	NA	NA	NA	NA	-0.477721	0.187747	-0.352545	0.281302	NA	NA	-0.025492	0.903144	0.0873096	NA	-0.517356	0.305991	NA	NA	NA	NA
AC005618.2	ENSG00000279855	lncRNA	3	NA	NA	-0.13071	0.0498971	-0.08399	0.346377	NA	NA	NA	NA	NA	NA	NA	NA	NA	NA	NA	NA	NA	NA	0.03531	0.783631
AC005618.3	ENSG00000280026	lncRNA	0	NA	NA	NA	NA	NA	NA	NA	NA	NA	NA	NA	NA	NA	NA	NA	NA	NA	NA	NA	NA	NA	NA
AC005618.4	ENSG00000288095	lncRNA	5	NA	NA	NA	NA	NA	NA	0.31022	0.868756	-0.421373	0.604599	NA	NA	-0.528256	NA	0.633119	NA	-0.281893	NA	NA	NA	NA	NA
AC005619.1	ENSG00000275642	misc_RNA	2	NA	NA	NA	NA	NA	NA	NA	NA	Inf	NA	NA	NA	NA	NA	-Inf	NA	NA	NA	NA	NA	NA	NA
AC005622.1	ENSG00000283525	transcribed_unprocessed_pseudogene	5	NA	NA	NA	NA	NA	NA	-0.542069	NA	1.1075	NA	NA	NA	-0.981971	NA	1.05673	NA	-Inf	NA	NA	NA	NA	NA
AC005625.1	ENSG00000266963	lncRNA	3	NA	NA	NA	NA	NA	NA	0.286415	NA	NA	NA	NA	NA	0.826411	NA	NA	NA	-Inf	NA	NA	NA	NA	NA
AC005631.1	ENSG00000253088	misc_RNA	4	-0.05503	0.839998	NA	NA	NA	NA	NA	NA	NA	NA	NA	NA	Inf	NA	NA	NA	Inf	NA	-0.17112	0.998411	NA	NA
AC005632.1	ENSG00000252798	scaRNA	2	0.06773	0.692293	NA	NA	NA	NA	NA	NA	NA	NA	NA	NA	NA	NA	NA	NA	NA	NA	0.09298	0.998411	NA	NA
AC005632.2	ENSG00000257639	unprocessed_pseudogene	9	NA	NA	0.00335	0.977714	-0.03837	0.781677	Inf	NA	1.19621	NA	0.02386	0.922698	1.49973	NA	-0.0526966	NA	-Inf	NA	NA	NA	0.04757	0.72949
AC005632.3	ENSG00000261596	lncRNA	8	NA	NA	-0.14114	0.118851	-0.18615	0.238119	0.300343	NA	-0.0873287	0.951696	NA	NA	-0.201439	NA	-0.0613142	NA	-0.386314	NA	NA	NA	-0.09291	0.604002
AC005632.4	ENSG00000271609	processed_pseudogene	5	NA	NA	NA	NA	NA	NA	Inf	NA	-Inf	NA	NA	NA	-0.597652	NA	Inf	NA	-0.166727	NA	NA	NA	NA	NA
AC005632.5	ENSG00000273956	lncRNA	4	NA	NA	NA	NA	NA	NA	-Inf	NA	-Inf	NA	NA	NA	-Inf	NA	NA	NA	-0.831127	NA	NA	NA	NA	NA
AC005632.6	ENSG00000287809	lncRNA	5	NA	NA	NA	NA	NA	NA	-0.679974	0.0985269	-0.722254	0.184415	NA	NA	0.018597	0.985758	0.123355	NA	-0.231342	NA	NA	NA	NA	NA
AC005670.1	ENSG00000261886	lncRNA	5	NA	NA	NA	NA	NA	NA	-0.0954354	NA	2.01947	NA	NA	NA	-0.317873	NA	-0.17459	NA	-0.147903	NA	NA	NA	NA	NA
AC005670.2	ENSG00000262633	protein_coding	5	NA	NA	0.02351	0.845593	0.0135	0.939833	NA	NA	NA	NA	0.0287	0.9253	NA	NA	NA	NA	NA	NA	-0.04312	0.998411	-0.07348	0.555158
AC005670.3	ENSG00000262879	lncRNA	11	0.0137	0.982201	0.0264	0.797917	-0.05875	0.539726	0.0415173	0.899208	0.119941	0.644982	0.06624	0.599135	0.12582	0.484613	0.118797	0.745707	0.0423109	0.883667	0.14114	0.998411	0.04259	0.795892
AC005674.1	ENSG00000250413	lncRNA	7	0.02146	0.9116	NA	NA	NA	NA	-Inf	NA	Inf	NA	NA	NA	0.472739	NA	0.356239	NA	Inf	NA	0.1032	0.998411	NA	NA
AC005674.2	ENSG00000261490	lncRNA	9	NA	NA	-0.13889	0.271686	0.09929	0.702981	-0.271429	0.514117	0.144141	0.718463	NA	NA	-0.426093	0.0567539	-0.316212	NA	-0.0790425	0.969531	-0.08856	0.998411	-0.17971	0.341669
AC005682.1	ENSG00000226329	unprocessed_pseudogene	5	NA	NA	NA	NA	NA	NA	-0.624217	0.0742039	-0.875231	0.0143272	NA	NA	-0.501988	0.0258716	-0.414095	NA	-0.554125	NA	NA	NA	NA	NA
AC005682.2	ENSG00000286703	lncRNA	7	-0.10308	0.471666	NA	NA	NA	NA	0.299733	0.678714	0.164965	0.691988	NA	NA	-0.105927	NA	0.918029	NA	-0.921651	NA	-0.02187	0.998411	NA	NA
AC005691.1	ENSG00000278860	TEC	1	NA	NA	NA	NA	NA	NA	NA	NA	NA	NA	NA	NA	NA	NA	Inf	NA	NA	NA	NA	NA	NA	NA
AC005692.1	ENSG00000204990	lncRNA	4	0.02182	0.911984	NA	NA	NA	NA	NA	NA	NA	NA	NA	NA	-Inf	NA	-Inf	NA	NA	NA	0.03493	0.998411	NA	NA
AC005692.2	ENSG00000261629	lncRNA	1	NA	NA	NA	NA	NA	NA	NA	NA	NA	NA	NA	NA	-Inf	NA	NA	NA	NA	NA	NA	NA	NA	NA
AC005692.3	ENSG00000285841	lncRNA	4	NA	NA	NA	NA	NA	NA	-Inf	NA	NA	NA	NA	NA	Inf	NA	-Inf	NA	Inf	NA	NA	NA	NA	NA
AC005695.1	ENSG00000262966	lncRNA	6	NA	NA	NA	NA	NA	NA	3.12279	NA	-1.62264	NA	NA	NA	-1.20057	NA	1.09146	NA	0.973433	NA	-0.00743	0.999091	NA	NA
AC005695.2	ENSG00000263708	lncRNA	0	NA	NA	NA	NA	NA	NA	NA	NA	NA	NA	NA	NA	NA	NA	NA	NA	NA	NA	NA	NA	NA	NA
AC005695.3	ENSG00000273816	lncRNA	4	NA	NA	NA	NA	NA	NA	Inf	NA	-Inf	NA	NA	NA	-Inf	NA	NA	NA	-Inf	NA	NA	NA	NA	NA
AC005696.1	ENSG00000262050	lncRNA	7	0.14577	0.498377	NA	NA	NA	NA	-0.495149	0.463962	0.180887	0.742223	NA	NA	0.16774	0.47673	0.364789	NA	0.192131	NA	0.11884	0.998411	NA	NA
AC005696.2	ENSG00000272770	lncRNA	0	NA	NA	NA	NA	NA	NA	NA	NA	NA	NA	NA	NA	NA	NA	NA	NA	NA	NA	NA	NA	NA	NA
AC005696.3	ENSG00000272911	lncRNA	7	0.03119	0.923481	NA	NA	NA	NA	0.0351012	NA	-1.48465	NA	NA	NA	0.664765	NA	0.486922	NA	0.447418	NA	0	0.999995	NA	NA
AC005696.4	ENSG00000277200	lncRNA	8	NA	NA	0.00191	0.987246	0.00091	0.997079	0.00976412	0.966085	-0.07405	0.90062	NA	NA	0.193869	NA	0.116062	NA	-0.082221	NA	NA	NA	0.19287	0.0188519
AC005697.1	ENSG00000266202	protein_coding	5	NA	NA	NA	NA	NA	NA	-1.38261	NA	0.722176	NA	NA	NA	0.374094	NA	2.58603	NA	-1.92127	NA	NA	NA	NA	NA
AC005697.2	ENSG00000266527	lncRNA	5	NA	NA	NA	NA	NA	NA	Inf	NA	-Inf	NA	NA	NA	-0.132246	NA	-Inf	NA	-1.42058	NA	NA	NA	NA	NA
AC005697.3	ENSG00000286589	lncRNA	2	-0.02411	0.848308	NA	NA	NA	NA	NA	NA	NA	NA	NA	NA	NA	NA	NA	NA	NA	NA	-0.04785	0.998411	NA	NA
AC005699.1	ENSG00000249631	lncRNA	6	NA	NA	NA	NA	NA	NA	1.18227	NA	1.05945	NA	NA	NA	0.0154959	NA	0.349691	NA	Inf	NA	-0.03736	0.998411	NA	NA
AC005702.1	ENSG00000267318	protein_coding	4	NA	NA	-0.08111	0.643371	-0.13116	0.336073	NA	NA	NA	NA	0.16659	0.172746	NA	NA	NA	NA	NA	NA	NA	NA	0.02362	0.899034
AC005702.2	ENSG00000267526	processed_pseudogene	2	NA	NA	NA	NA	NA	NA	NA	NA	NA	NA	NA	NA	Inf	NA	Inf	NA	NA	NA	NA	NA	NA	NA
AC005702.3	ENSG00000274378	unprocessed_pseudogene	3	NA	NA	NA	NA	NA	NA	Inf	NA	NA	NA	NA	NA	Inf	NA	-Inf	NA	NA	NA	NA	NA	NA	NA
AC005702.4	ENSG00000275860	unprocessed_pseudogene	3	0.09804	0.736575	NA	NA	NA	NA	NA	NA	NA	NA	NA	NA	-Inf	NA	Inf	NA	NA	NA	NA	NA	NA	NA
AC005702.5	ENSG00000287664	lncRNA	4	0.08265	0.681343	NA	NA	NA	NA	NA	NA	Inf	NA	NA	NA	Inf	NA	NA	NA	-0.119469	NA	NA	NA	NA	NA
AC005703.1	ENSG00000230971	lncRNA	7	0.01413	0.955897	NA	NA	NA	NA	0.75817	NA	Inf	NA	NA	NA	-1.07596	NA	-2.71805	NA	-0.458523	NA	0.12645	0.998411	NA	NA
AC005703.2	ENSG00000237377	lncRNA	4	-0.04165	0.855632	NA	NA	NA	NA	Inf	NA	NA	NA	NA	NA	NA	NA	Inf	NA	NA	NA	0.01206	0.998411	NA	NA
AC005703.3	ENSG00000265445	lncRNA	5	NA	NA	NA	NA	NA	NA	Inf	NA	-0.1807	NA	NA	NA	0.124487	NA	-Inf	NA	Inf	NA	NA	NA	NA	NA
AC005703.4	ENSG00000266667	lncRNA	7	-0.03613	0.846757	NA	NA	NA	NA	0.224869	NA	-0.493065	NA	NA	NA	Inf	NA	-0.960185	NA	0.0978312	NA	0.03656	0.998411	NA	NA
AC005703.5	ENSG00000279567	TEC	1	NA	NA	NA	NA	NA	NA	NA	NA	NA	NA	NA	NA	-Inf	NA	NA	NA	NA	NA	NA	NA	NA	NA
AC005703.6	ENSG00000279660	TEC	6	NA	NA	NA	NA	NA	NA	0.0286061	0.958612	-0.521946	0.478931	NA	NA	-0.0623641	NA	-0.551466	NA	-0.345952	NA	0.00545	0.999091	NA	NA
AC005703.7	ENSG00000286792	lncRNA	7	-0.01072	0.967245	NA	NA	NA	NA	-Inf	NA	Inf	NA	NA	NA	0.532254	NA	-Inf	NA	-Inf	NA	0.0275	0.998411	NA	NA
AC005722.1	ENSG00000230607	processed_pseudogene	5	NA	NA	NA	NA	NA	NA	Inf	NA	2.96644	NA	NA	NA	-Inf	NA	Inf	NA	-Inf	NA	NA	NA	NA	NA
AC005722.2	ENSG00000252349	snoRNA	6	-0.09424	0.810305	NA	NA	NA	NA	NA	NA	Inf	NA	NA	NA	0.822713	NA	-Inf	NA	Inf	NA	0.15547	0.998411	NA	NA
AC005722.3	ENSG00000262681	lncRNA	5	NA	NA	NA	NA	NA	NA	0.348493	NA	1.3444	NA	NA	NA	0.929553	NA	0.253149	NA	-0.441464	NA	NA	NA	NA	NA
AC005722.4	ENSG00000264785	lncRNA	2	NA	NA	NA	NA	NA	NA	NA	NA	NA	NA	NA	NA	-Inf	NA	Inf	NA	NA	NA	NA	NA	NA	NA
AC005725.1	ENSG00000264727	lncRNA	9	NA	NA	0.08974	0.291197	-0.18897	0.224887	0.344515	0.654017	0.518513	0.524322	-0.08195	0.565005	0.112144	0.864925	-0.510169	NA	0.644247	NA	NA	NA	0.02355	0.768494
AC005726.1	ENSG00000258472	protein_coding	5	NA	NA	NA	NA	NA	NA	-1.544	NA	-3.19405	NA	NA	NA	-0.868182	NA	Inf	NA	-1.29166	NA	NA	NA	NA	NA
AC005726.2	ENSG00000264044	lncRNA	5	NA	NA	NA	NA	NA	NA	1.91994	NA	-Inf	NA	NA	NA	0.50783	NA	1.16203	NA	0.972511	NA	NA	NA	NA	NA
AC005726.3	ENSG00000265168	lncRNA	0	NA	NA	NA	NA	NA	NA	NA	NA	NA	NA	NA	NA	NA	NA	NA	NA	NA	NA	NA	NA	NA	NA
AC005726.4	ENSG00000265287	lncRNA	0	NA	NA	NA	NA	NA	NA	NA	NA	NA	NA	NA	NA	NA	NA	NA	NA	NA	NA	NA	NA	NA	NA
AC005730.1	ENSG00000225681	transcribed_processed_pseudogene	1	NA	NA	NA	NA	NA	NA	NA	NA	NA	NA	NA	NA	NA	NA	Inf	NA	NA	NA	NA	NA	NA	NA
AC005730.2	ENSG00000261033	lncRNA	9	NA	NA	-0.01823	0.897794	-0.00322	0.989265	1.16206	NA	-0.270528	NA	NA	NA	0.252165	NA	-1.06721	NA	-1.63253	NA	-0.06287	0.998411	0.09472	0.299969
AC005730.3	ENSG00000266126	lncRNA	4	NA	NA	NA	NA	NA	NA	-Inf	NA	Inf	NA	NA	NA	0.0679569	NA	NA	NA	1.1155	NA	NA	NA	NA	NA
AC005736.1	ENSG00000263159	lncRNA	1	NA	NA	NA	NA	NA	NA	NA	NA	NA	NA	NA	NA	Inf	NA	NA	NA	NA	NA	NA	NA	NA	NA
AC005740.1	ENSG00000226040	processed_pseudogene	11	-0.00608	0.982819	0.16929	0.00120204	0.13003	0.245635	0.236973	NA	0.653983	NA	0.46628	0.203839	0.356451	NA	-0.593949	NA	0.00335511	NA	0.01513	0.998411	0.08793	0.531605
AC005740.2	ENSG00000250347	processed_pseudogene	5	NA	NA	NA	NA	NA	NA	Inf	NA	-1.52982	NA	NA	NA	0.54721	NA	0.852437	NA	0.764967	NA	NA	NA	NA	NA
AC005740.3	ENSG00000254099	lncRNA	7	-0.00027	0.99919	NA	NA	NA	NA	-1.07786	NA	0.648354	NA	NA	NA	-0.971995	NA	-0.467918	NA	0.428807	NA	-0.08018	0.998411	NA	NA
AC005740.4	ENSG00000271871	lncRNA	5	NA	NA	NA	NA	NA	NA	0.842139	NA	0.291573	0.884152	NA	NA	0.486507	NA	-1.21235	NA	0.32801	NA	NA	NA	NA	NA
AC005740.5	ENSG00000287726	lncRNA	5	NA	NA	NA	NA	NA	NA	0.431841	NA	-1.37118	NA	NA	NA	0.624445	NA	1.65818	NA	0.733904	NA	NA	NA	NA	NA
AC005741.1	ENSG00000249418	processed_pseudogene	0	NA	NA	NA	NA	NA	NA	NA	NA	NA	NA	NA	NA	NA	NA	NA	NA	NA	NA	NA	NA	NA	NA
AC005746.1	ENSG00000266934	lncRNA	5	NA	NA	NA	NA	NA	NA	-0.430827	NA	-0.203998	NA	NA	NA	-0.0226654	NA	0.12126	NA	0.151099	NA	NA	NA	NA	NA
AC005746.2	ENSG00000267131	lncRNA	5	NA	NA	NA	NA	NA	NA	-0.0578781	NA	-1.4082	NA	NA	NA	-0.382872	NA	1.86181	NA	-0.638945	NA	NA	NA	NA	NA
AC005746.3	ENSG00000273982	lncRNA	4	NA	NA	NA	NA	NA	NA	1.09799	NA	Inf	NA	NA	NA	-1.03436	NA	-Inf	NA	NA	NA	NA	NA	NA	NA
AC005747.1	ENSG00000007237	protein_coding	11	0.21914	0.187583	0.14687	0.163003	0.31313	0.0408298	0.95445	0.00411172	0.592373	0.000141623	-0.20803	0.3406	0.0690937	0.792728	-0.120081	0.675105	-0.196457	0.42854	-0.02136	0.998411	-0.22648	0.0400065
AC005753.1	ENSG00000278925	lncRNA	7	0.11872	0.382632	NA	NA	NA	NA	0.304641	NA	1.91499	NA	NA	NA	0.176599	NA	0.0423652	NA	-0.0808337	NA	-0.06627	0.998411	NA	NA
AC005753.2	ENSG00000286736	lncRNA	5	NA	NA	NA	NA	NA	NA	0.379055	NA	0.0658032	NA	NA	NA	-0.58731	NA	0.0851831	NA	-0.0108196	NA	NA	NA	NA	NA
AC005753.3	ENSG00000287527	lncRNA	7	0.11872	0.382632	NA	NA	NA	NA	0.637982	0.468277	0.270233	0.72526	NA	NA	0.333108	NA	0.211422	NA	0.0801739	NA	-0.01694	0.999091	NA	NA
AC005757.1	ENSG00000267044	lncRNA	4	NA	NA	NA	NA	NA	NA	Inf	NA	NA	NA	NA	NA	0.417704	NA	0.668884	NA	-2.229	NA	NA	NA	NA	NA
AC005758.1	ENSG00000267630	transcribed_unprocessed_pseudogene	3	NA	NA	NA	NA	NA	NA	NA	NA	-Inf	NA	NA	NA	-0.362981	NA	NA	NA	NA	NA	-0.00474	0.999314	NA	NA
AC005759.1	ENSG00000268650	lncRNA	7	-0.12912	0.498831	NA	NA	NA	NA	-0.164212	NA	0.789907	NA	NA	NA	-0.604474	NA	0.430383	NA	-0.422138	NA	-0.09046	0.998411	NA	NA
AC005771.1	ENSG00000267471	processed_pseudogene	0	NA	NA	NA	NA	NA	NA	NA	NA	NA	NA	NA	NA	NA	NA	NA	NA	NA	NA	NA	NA	NA	NA
AC005772.1	ENSG00000232058	lncRNA	5	0.02521	0.903327	0.03092	0.687446	-0.01023	0.930584	NA	NA	NA	NA	NA	NA	NA	NA	NA	NA	NA	NA	-0.0361	0.998411	-0.09658	0.139176
AC005772.2	ENSG00000287307	lncRNA	4	NA	NA	NA	NA	NA	NA	-0.228052	NA	-Inf	NA	NA	NA	1.02993	NA	NA	NA	Inf	NA	NA	NA	NA	NA
AC005774.1	ENSG00000252138	snoRNA	2	-0.08391	0.405507	NA	NA	NA	NA	NA	NA	NA	NA	NA	NA	NA	NA	NA	NA	NA	NA	0.07131	0.998411	NA	NA
AC005774.2	ENSG00000261198	lncRNA	4	NA	NA	NA	NA	NA	NA	Inf	NA	0.434639	NA	NA	NA	-0.549094	NA	NA	NA	-Inf	NA	NA	NA	NA	NA
AC005775.1	ENSG00000266933	lncRNA	5	NA	NA	NA	NA	NA	NA	0.76187	NA	-0.123942	0.908359	NA	NA	0.743259	NA	0.194948	NA	0.374414	NA	NA	NA	NA	NA
AC005776.1	ENSG00000270802	processed_pseudogene	5	NA	NA	NA	NA	NA	NA	Inf	NA	Inf	NA	NA	NA	-Inf	NA	Inf	NA	-2.52935	NA	NA	NA	NA	NA
AC005776.2	ENSG00000273218	lncRNA	8	NA	NA	-0.10783	0.0371361	-0.07321	0.55341	0.560446	NA	0.979249	NA	NA	NA	0.556691	NA	-0.462521	NA	-0.290415	NA	NA	NA	-0.00961	0.911173
AC005777.1	ENSG00000267148	unprocessed_pseudogene	1	NA	NA	NA	NA	NA	NA	NA	NA	NA	NA	NA	NA	Inf	NA	NA	NA	NA	NA	NA	NA	NA	NA
AC005785.1	ENSG00000268189	lncRNA	9	NA	NA	0.00849	0.939459	-0.0936	0.559322	-0.0124444	0.98261	-0.559587	0.467418	NA	NA	-0.404476	0.105375	-0.0859529	NA	-0.190289	NA	0.00742	0.999091	0.05018	0.625807
AC005785.2	ENSG00000279203	TEC	8	NA	NA	0.00115	0.994609	-0.06586	0.555082	-0.823906	NA	0.215297	0.899782	NA	NA	-0.315605	0.251115	-0.450028	NA	0.00882111	NA	NA	NA	-0.04447	0.561423
AC005786.1	ENSG00000266959	processed_pseudogene	4	NA	NA	NA	NA	NA	NA	-Inf	NA	-0.616063	NA	NA	NA	NA	NA	Inf	NA	1.53179	NA	NA	NA	NA	NA
AC005786.2	ENSG00000267231	lncRNA	3	NA	NA	NA	NA	NA	NA	NA	NA	NA	NA	NA	NA	-Inf	NA	Inf	NA	Inf	NA	NA	NA	NA	NA
AC005786.3	ENSG00000267436	lncRNA	0	NA	NA	NA	NA	NA	NA	NA	NA	NA	NA	NA	NA	NA	NA	NA	NA	NA	NA	NA	NA	NA	NA
AC005786.4	ENSG00000279590	TEC	1	NA	NA	NA	NA	NA	NA	NA	NA	NA	NA	NA	NA	NA	NA	NA	NA	Inf	NA	NA	NA	NA	NA
AC005787.1	ENSG00000252408	snoRNA	7	-0.04579	0.789821	NA	NA	NA	NA	Inf	NA	-Inf	NA	NA	NA	-1.05763	NA	-0.345331	NA	-0.224956	NA	-0.13525	0.998411	NA	NA
AC005789.1	ENSG00000267090	lncRNA	0	NA	NA	NA	NA	NA	NA	NA	NA	NA	NA	NA	NA	NA	NA	NA	NA	NA	NA	NA	NA	NA	NA
AC005790.1	ENSG00000274447	lncRNA	2	NA	NA	NA	NA	NA	NA	-1.33726	NA	-0.669586	NA	NA	NA	NA	NA	NA	NA	NA	NA	NA	NA	NA	NA
AC005796.1	ENSG00000279617	TEC	2	NA	NA	NA	NA	NA	NA	-Inf	NA	NA	NA	NA	NA	NA	NA	NA	NA	-Inf	NA	NA	NA	NA	NA
AC005798.1	ENSG00000248188	processed_pseudogene	3	NA	NA	NA	NA	NA	NA	-0.601649	NA	NA	NA	NA	NA	NA	NA	-Inf	NA	Inf	NA	NA	NA	NA	NA
AC005803.1	ENSG00000286629	lncRNA	5	NA	NA	NA	NA	NA	NA	-1.08003	NA	Inf	NA	NA	NA	0.581656	NA	-1.2581	NA	-Inf	NA	NA	NA	NA	NA
AC005808.1	ENSG00000235415	lncRNA	2	-0.06349	0.55146	NA	NA	NA	NA	NA	NA	NA	NA	NA	NA	NA	NA	NA	NA	NA	NA	0.00507	0.999091	NA	NA
AC005821.1	ENSG00000265702	lncRNA	6	NA	NA	NA	NA	NA	NA	-1.10633	NA	-0.149704	NA	NA	NA	1.37013	NA	Inf	NA	Inf	NA	0.05716	0.998411	NA	NA
AC005821.2	ENSG00000287457	lncRNA	0	NA	NA	NA	NA	NA	NA	NA	NA	NA	NA	NA	NA	NA	NA	NA	NA	NA	NA	NA	NA	NA	NA
AC005822.1	ENSG00000235554	processed_pseudogene	5	NA	NA	NA	NA	NA	NA	0.891256	NA	-0.594536	0.735508	NA	NA	-0.0561573	0.981273	-0.298561	NA	-0.599404	NA	NA	NA	NA	NA
AC005823.1	ENSG00000249658	lncRNA	5	0.0189	0.946367	NA	NA	NA	NA	Inf	NA	NA	NA	NA	NA	Inf	NA	NA	NA	Inf	NA	0.1066	0.998411	NA	NA
AC005823.2	ENSG00000249982	lncRNA	2	-0.00705	0.973968	NA	NA	NA	NA	NA	NA	NA	NA	NA	NA	NA	NA	NA	NA	NA	NA	-0.06467	0.998411	NA	NA
AC005828.1	ENSG00000226797	lncRNA	5	0.09584	0.416954	NA	NA	NA	NA	NA	NA	-0.233856	NA	NA	NA	Inf	NA	NA	NA	Inf	NA	0.13188	0.998411	NA	NA
AC005828.2	ENSG00000263501	lncRNA	0	NA	NA	NA	NA	NA	NA	NA	NA	NA	NA	NA	NA	NA	NA	NA	NA	NA	NA	NA	NA	NA	NA
AC005828.3	ENSG00000263644	lncRNA	1	NA	NA	NA	NA	NA	NA	NA	NA	NA	NA	NA	NA	Inf	NA	NA	NA	NA	NA	NA	NA	NA	NA
AC005828.4	ENSG00000265282	lncRNA	4	NA	NA	NA	NA	NA	NA	0.3078	NA	-Inf	NA	NA	NA	-1.383	NA	0.158442	NA	NA	NA	NA	NA	NA	NA
AC005828.5	ENSG00000265971	lncRNA	5	NA	NA	NA	NA	NA	NA	1.0348	NA	0.53756	NA	NA	NA	1.63426	NA	0.724292	NA	-0.690468	NA	NA	NA	NA	NA
AC005828.6	ENSG00000271749	unprocessed_pseudogene	3	NA	NA	NA	NA	NA	NA	NA	NA	NA	NA	NA	NA	-Inf	NA	Inf	NA	Inf	NA	NA	NA	NA	NA
AC005828.7	ENSG00000271919	transcribed_processed_pseudogene	0	NA	NA	NA	NA	NA	NA	NA	NA	NA	NA	NA	NA	NA	NA	NA	NA	NA	NA	NA	NA	NA	NA
AC005829.1	ENSG00000261575	transcribed_unprocessed_pseudogene	10	0.02796	0.932296	-0.02015	0.892945	-0.12669	0.170466	-0.485273	0.771336	0.453794	0.656263	NA	NA	-0.24975	0.654341	0.190544	NA	-0.712421	NA	-0.00148	0.999847	-0.0416	0.721279
AC005829.2	ENSG00000262539	processed_pseudogene	10	0.02131	0.97168	-0.04009	0.675093	0.21299	0.049189	0.787557	NA	0.327777	0.476678	0.00325	0.987016	-0.545088	0.74187	0.261837	NA	-0.0537626	NA	NA	NA	0.02156	0.857729
AC005831.1	ENSG00000280202	TEC	6	-0.04018	0.911984	NA	NA	NA	NA	0.2283	0.794054	0.239185	0.697366	NA	NA	0.229028	0.457841	0.0790767	NA	-0.335894	NA	NA	NA	NA	NA
AC005832.1	ENSG00000256381	lncRNA	7	0.0047	0.985596	NA	NA	NA	NA	-Inf	NA	-2.15593	NA	NA	NA	0.614601	NA	-0.837314	NA	0.825302	NA	0.02044	0.998411	NA	NA
AC005832.2	ENSG00000256748	processed_pseudogene	3	NA	NA	NA	NA	NA	NA	NA	NA	-Inf	NA	NA	NA	-Inf	NA	Inf	NA	NA	NA	NA	NA	NA	NA
AC005832.3	ENSG00000256799	processed_pseudogene	5	NA	NA	NA	NA	NA	NA	0.232195	NA	0.348759	NA	NA	NA	1.36539	NA	0.618238	NA	0.396463	NA	NA	NA	NA	NA
AC005832.4	ENSG00000272921	protein_coding	1	-0.00735	0.989832	NA	NA	NA	NA	NA	NA	NA	NA	NA	NA	NA	NA	NA	NA	NA	NA	NA	NA	NA	NA
AC005833.1	ENSG00000255639	protein_coding	11	0.11112	0.0405627	0.09448	0.316217	-0.03231	0.854179	-Inf	NA	Inf	NA	-0.02253	0.897052	-1.35131	NA	1.51752	NA	Inf	NA	-0.15174	0.998411	0.06574	0.498787
AC005833.2	ENSG00000256988	lncRNA	7	-0.01601	0.944225	NA	NA	NA	NA	-1.26623	NA	-1.95537	NA	NA	NA	-0.0540197	NA	1.91728	NA	-1.49211	NA	-0.00041	0.999847	NA	NA
AC005837.1	ENSG00000261335	lncRNA	9	NA	NA	-0.09192	0.240429	-0.02472	0.86708	-0.724384	NA	0.910689	NA	NA	NA	0.943818	NA	1.43288	NA	2.18011	NA	-0.09882	0.998411	0.02077	0.861368
AC005837.2	ENSG00000267168	protein_coding	0	NA	NA	NA	NA	NA	NA	NA	NA	NA	NA	NA	NA	NA	NA	NA	NA	NA	NA	NA	NA	NA	NA
AC005837.3	ENSG00000274051	misc_RNA	5	NA	NA	NA	NA	NA	NA	0.280783	NA	-1.313	NA	NA	NA	0.439245	NA	-0.671032	NA	-0.740727	NA	NA	NA	NA	NA
AC005837.4	ENSG00000277382	lncRNA	5	NA	NA	NA	NA	NA	NA	Inf	NA	0.535902	NA	NA	NA	-0.575444	NA	-2.37237	NA	-Inf	NA	NA	NA	NA	NA
AC005838.1	ENSG00000223544	unprocessed_pseudogene	0	NA	NA	NA	NA	NA	NA	NA	NA	NA	NA	NA	NA	NA	NA	NA	NA	NA	NA	NA	NA	NA	NA
AC005838.2	ENSG00000252129	snoRNA	2	0.07146	0.825123	NA	NA	NA	NA	NA	NA	NA	NA	NA	NA	NA	NA	NA	NA	NA	NA	0.03728	0.998411	NA	NA
AC005838.3	ENSG00000266538	lncRNA	5	NA	NA	NA	NA	NA	NA	Inf	NA	1.63337	NA	NA	NA	-0.212295	NA	1.31693	NA	-0.637882	NA	NA	NA	NA	NA
AC005839.1	ENSG00000279089	TEC	5	NA	NA	NA	NA	NA	NA	0.325134	0.54487	0.123239	0.863426	NA	NA	-0.263787	0.354392	-0.451845	NA	-0.0995067	NA	NA	NA	NA	NA
AC005840.1	ENSG00000213942	processed_pseudogene	5	NA	NA	NA	NA	NA	NA	-0.41893	0.431105	-0.0698375	0.904853	NA	NA	-0.0826455	0.975107	-0.0830228	NA	-0.438976	NA	NA	NA	NA	NA
AC005840.2	ENSG00000256433	lncRNA	7	0.22258	0.25919	NA	NA	NA	NA	-0.0279651	0.920616	-0.155644	0.875196	NA	NA	0.00443115	0.79477	0.209302	NA	0.224017	NA	-0.07719	0.998411	NA	NA
AC005840.3	ENSG00000256913	processed_pseudogene	5	NA	NA	NA	NA	NA	NA	0.321883	NA	-0.109282	NA	NA	NA	-0.479249	NA	0.320881	NA	-0.257733	NA	NA	NA	NA	NA
AC005840.4	ENSG00000276718	lncRNA	5	NA	NA	NA	NA	NA	NA	-0.151692	0.908261	0.380709	0.556563	NA	NA	-0.0780396	0.970295	-0.0232529	NA	-0.396715	NA	NA	NA	NA	NA
AC005841.1	ENSG00000258092	lncRNA	4	-0.09229	0.650748	NA	NA	NA	NA	NA	NA	NA	NA	NA	NA	-0.0549395	NA	1.85997	NA	NA	NA	-0.07247	0.998411	NA	NA
AC005842.1	ENSG00000256862	lncRNA	10	-0.05802	0.698738	0.08625	0.25933	-0.1127	0.328654	1.12234	NA	0.507571	NA	NA	NA	0.0505868	NA	-0.502029	NA	0.0841041	NA	-0.01574	0.998411	0.11069	0.0748343
AC005845.1	ENSG00000255775	lncRNA	7	0.00105	0.997899	NA	NA	NA	NA	-0.42312	NA	2.34016	NA	NA	NA	-2.02217	NA	-0.00596184	NA	-0.326058	NA	-0.0479	0.998411	NA	NA
AC005856.1	ENSG00000286997	lncRNA	5	NA	NA	NA	NA	NA	NA	-0.487691	0.514073	0.094536	0.885564	NA	NA	0.0373294	NA	0.0245804	NA	0.48191	NA	NA	NA	NA	NA
AC005858.1	ENSG00000280272	TEC	0	NA	NA	NA	NA	NA	NA	NA	NA	NA	NA	NA	NA	NA	NA	NA	NA	NA	NA	NA	NA	NA	NA
AC005858.2	ENSG00000280364	TEC	1	NA	NA	NA	NA	NA	NA	-Inf	NA	NA	NA	NA	NA	NA	NA	NA	NA	NA	NA	NA	NA	NA	NA
AC005858.3	ENSG00000280398	TEC	0	NA	NA	NA	NA	NA	NA	NA	NA	NA	NA	NA	NA	NA	NA	NA	NA	NA	NA	NA	NA	NA	NA
AC005863.1	ENSG00000205325	lncRNA	4	0.02479	0.931894	NA	NA	NA	NA	Inf	NA	-Inf	NA	NA	NA	NA	NA	NA	NA	NA	NA	0.09025	0.998411	NA	NA
AC005865.1	ENSG00000250770	transcribed_unprocessed_pseudogene	7	0.00827	0.983598	NA	NA	NA	NA	0.97262	NA	3.41854	NA	NA	NA	-0.0312655	NA	1.97993	NA	-2.01474	NA	-0.0285	0.998411	NA	NA
AC005865.2	ENSG00000287712	lncRNA	6	NA	NA	NA	NA	NA	NA	1.38076	NA	1.56567	NA	NA	NA	0.224459	NA	2.62544	NA	-1.16243	NA	0.00279	0.999558	NA	NA
AC005868.1	ENSG00000256125	processed_pseudogene	0	NA	NA	NA	NA	NA	NA	NA	NA	NA	NA	NA	NA	NA	NA	NA	NA	NA	NA	NA	NA	NA	NA
AC005871.1	ENSG00000235198	lncRNA	3	0.02933	0.817201	NA	NA	NA	NA	NA	NA	NA	NA	NA	NA	-Inf	NA	NA	NA	NA	NA	0.03846	0.998411	NA	NA
AC005871.2	ENSG00000258114	lncRNA	3	0.0455	0.848463	NA	NA	NA	NA	NA	NA	Inf	NA	NA	NA	NA	NA	NA	NA	NA	NA	0.17219	0.998411	NA	NA
AC005884.1	ENSG00000267207	lncRNA	5	NA	NA	NA	NA	NA	NA	0.149275	NA	0.727314	NA	NA	NA	1.32882	NA	2.29773	NA	1.27184	NA	NA	NA	NA	NA
AC005884.2	ENSG00000267449	lncRNA	3	NA	NA	NA	NA	NA	NA	1.87015	NA	0.675584	NA	NA	NA	NA	NA	NA	NA	-Inf	NA	NA	NA	NA	NA
AC005888.1	ENSG00000286386	lncRNA	1	NA	NA	NA	NA	NA	NA	NA	NA	NA	NA	NA	NA	Inf	NA	NA	NA	NA	NA	NA	NA	NA	NA
AC005899.1	ENSG00000202100	misc_RNA	5	0.05038	0.741684	NA	NA	NA	NA	-Inf	NA	NA	NA	NA	NA	-Inf	NA	NA	NA	-Inf	NA	0.02974	0.998411	NA	NA
AC005899.2	ENSG00000264083	lncRNA	5	NA	NA	NA	NA	NA	NA	-0.104053	NA	1.06674	NA	NA	NA	-0.160397	NA	0.0955685	NA	0.11184	NA	NA	NA	NA	NA
AC005899.3	ENSG00000264373	processed_pseudogene	4	NA	NA	NA	NA	NA	NA	-2.23402	NA	NA	NA	NA	NA	-0.36467	NA	0.452427	NA	-0.0739416	NA	NA	NA	NA	NA
AC005899.4	ENSG00000265139	lncRNA	0	NA	NA	NA	NA	NA	NA	NA	NA	NA	NA	NA	NA	NA	NA	NA	NA	NA	NA	NA	NA	NA	NA
AC005899.5	ENSG00000265794	lncRNA	3	NA	NA	-0.00035	0.998219	-0.07277	0.61146	NA	NA	NA	NA	NA	NA	NA	NA	NA	NA	NA	NA	NA	NA	0.0696	0.389031
AC005899.6	ENSG00000266385	lncRNA	5	NA	NA	NA	NA	NA	NA	-0.495015	NA	0.567714	NA	NA	NA	-0.122999	NA	0.221993	NA	0.100551	NA	NA	NA	NA	NA
AC005899.7	ENSG00000274341	lncRNA	5	NA	NA	NA	NA	NA	NA	-0.127155	0.852996	-0.0327089	0.936258	NA	NA	-0.328995	0.253438	0.126444	NA	-0.277186	NA	NA	NA	NA	NA
AC005899.8	ENSG00000278668	lncRNA	5	NA	NA	NA	NA	NA	NA	-1.15161	NA	-0.062538	NA	NA	NA	-0.216046	NA	-1.05147	NA	-0.138928	NA	NA	NA	NA	NA
AC005899.9	ENSG00000279762	lncRNA	7	-0.01892	0.940524	NA	NA	NA	NA	-0.204874	0.895895	-0.287951	0.777085	NA	NA	-0.31367	0.25263	0.405949	NA	0.121603	NA	-0.01208	0.998411	NA	NA
AC005901.1	ENSG00000267137	lncRNA	0	NA	NA	NA	NA	NA	NA	NA	NA	NA	NA	NA	NA	NA	NA	NA	NA	NA	NA	NA	NA	NA	NA
AC005905.1	ENSG00000251987	snoRNA	2	0.00491	0.978411	NA	NA	NA	NA	NA	NA	NA	NA	NA	NA	NA	NA	NA	NA	NA	NA	0.01287	0.998411	NA	NA
AC005906.1	ENSG00000255996	processed_pseudogene	3	NA	NA	NA	NA	NA	NA	Inf	NA	-Inf	NA	NA	NA	NA	NA	-Inf	NA	NA	NA	NA	NA	NA	NA
AC005906.2	ENSG00000256654	lncRNA	10	-0.0364	0.878341	-0.05952	0.421502	0.0103	0.940414	5.38149	NA	3.34289	NA	NA	NA	1.00332	NA	1.64291	NA	-Inf	NA	-0.03027	0.998411	-0.00254	0.983107
AC005906.3	ENSG00000285523	lncRNA	5	NA	NA	NA	NA	NA	NA	-0.444141	NA	-Inf	NA	NA	NA	Inf	NA	-1.51456	NA	-Inf	NA	NA	NA	NA	NA
AC005908.1	ENSG00000243507	processed_pseudogene	1	NA	NA	NA	NA	NA	NA	NA	NA	NA	NA	NA	NA	NA	NA	NA	NA	NA	NA	-0.12124	0.998411	NA	NA
AC005908.2	ENSG00000256691	lncRNA	3	-0.09001	0.531032	NA	NA	NA	NA	NA	NA	NA	NA	NA	NA	NA	NA	-Inf	NA	NA	NA	0.05805	0.998411	NA	NA
AC005908.3	ENSG00000287243	lncRNA	5	0.0207	0.903752	NA	NA	NA	NA	Inf	NA	Inf	NA	NA	NA	NA	NA	-Inf	NA	NA	NA	0.01928	0.998411	NA	NA
AC005909.1	ENSG00000265425	lncRNA	3	NA	NA	NA	NA	NA	NA	Inf	NA	Inf	NA	NA	NA	-Inf	NA	NA	NA	NA	NA	NA	NA	NA	NA
AC005909.2	ENSG00000287907	lncRNA	5	NA	NA	NA	NA	NA	NA	Inf	NA	-0.257578	NA	NA	NA	-Inf	NA	-Inf	NA	-Inf	NA	NA	NA	NA	NA
AC005911.1	ENSG00000278356	lncRNA	8	NA	NA	-0.06594	0.319923	0.03059	0.842052	1.23734	NA	2.78067	NA	NA	NA	1.42309	NA	-0.649498	NA	0.689552	NA	NA	NA	0.12999	0.0874833
AC005912.1	ENSG00000227081	processed_pseudogene	9	NA	NA	-0.04785	0.344536	-0.02198	0.816776	-0.00548329	0.792849	-0.229012	0.275187	-0.30829	0.112637	-0.0750857	0.67	0.00968394	0.998386	-0.428797	0.0351181	NA	NA	0.04316	0.443036
AC005912.2	ENSG00000275850	lncRNA	6	NA	NA	NA	NA	NA	NA	Inf	NA	-0.725318	NA	NA	NA	-0.433464	NA	0.458199	NA	-0.672534	NA	0.06231	0.998411	NA	NA
AC005912.3	ENSG00000278469	misc_RNA	2	NA	NA	NA	NA	NA	NA	NA	NA	-Inf	NA	NA	NA	NA	NA	NA	NA	Inf	NA	NA	NA	NA	NA
AC005914.1	ENSG00000287886	lncRNA	2	NA	NA	NA	NA	NA	NA	-Inf	NA	NA	NA	NA	NA	NA	NA	Inf	NA	NA	NA	NA	NA	NA	NA
AC005915.1	ENSG00000279446	TEC	2	NA	NA	NA	NA	NA	NA	Inf	NA	NA	NA	NA	NA	NA	NA	NA	NA	NA	NA	-0.10609	0.998411	NA	NA
AC005920.1	ENSG00000247011	lncRNA	10	0.19226	0.251214	-0.0074	0.953133	-0.13242	0.454723	-0.506326	NA	-0.246246	0.814057	NA	NA	-0.591137	NA	0.537524	NA	-0.471857	NA	-0.01011	0.999091	0.03498	0.68761
AC005920.2	ENSG00000249870	lncRNA	7	-0.0001	0.999668	NA	NA	NA	NA	-Inf	NA	0.000275174	NA	NA	NA	Inf	NA	2.56082	NA	0.855567	NA	0.07604	0.998411	NA	NA
AC005920.3	ENSG00000251665	lncRNA	7	-0.02301	0.953138	NA	NA	NA	NA	-0.597895	0.0675397	-0.499939	0.117162	NA	NA	-0.0933335	0.828917	-0.0567553	NA	-0.146777	0.838093	-0.02671	0.998411	NA	NA
AC005920.4	ENSG00000262006	lncRNA	0	NA	NA	NA	NA	NA	NA	NA	NA	NA	NA	NA	NA	NA	NA	NA	NA	NA	NA	NA	NA	NA	NA
AC005921.1	ENSG00000201340	misc_RNA	8	-0.039	0.898347	0.09798	0.165785	0.02577	0.786898	NA	NA	NA	NA	NA	NA	0.534318	NA	-0.642993	NA	0.578122	NA	-0.00058	0.999847	0.02721	0.709983
AC005921.2	ENSG00000248702	processed_pseudogene	0	NA	NA	NA	NA	NA	NA	NA	NA	NA	NA	NA	NA	NA	NA	NA	NA	NA	NA	NA	NA	NA	NA
AC005921.3	ENSG00000262967	lncRNA	0	NA	NA	NA	NA	NA	NA	NA	NA	NA	NA	NA	NA	NA	NA	NA	NA	NA	NA	NA	NA	NA	NA
AC005921.4	ENSG00000278963	TEC	5	NA	NA	NA	NA	NA	NA	0.173377	NA	0.491017	NA	NA	NA	1.47132	NA	0.0536888	NA	-1.68176	NA	NA	NA	NA	NA
AC005921.5	ENSG00000285829	lncRNA	6	NA	NA	NA	NA	NA	NA	-1.95017	NA	0.646534	NA	NA	NA	-Inf	NA	-Inf	NA	-0.831725	NA	0.10684	0.998411	NA	NA
AC005943.1	ENSG00000267059	protein_coding	7	0.09366	0.234886	0.11178	0.0249457	0.04548	0.738097	NA	NA	NA	NA	-0.31092	0.131528	Inf	NA	NA	NA	NA	NA	-0.00956	0.998411	0.1306	0.00795399
AC005943.2	ENSG00000279009	TEC	0	NA	NA	NA	NA	NA	NA	NA	NA	NA	NA	NA	NA	NA	NA	NA	NA	NA	NA	NA	NA	NA	NA
AC005944.1	ENSG00000267469	lncRNA	0	NA	NA	NA	NA	NA	NA	NA	NA	NA	NA	NA	NA	NA	NA	NA	NA	NA	NA	NA	NA	NA	NA
AC005951.1	ENSG00000263199	processed_pseudogene	0	NA	NA	NA	NA	NA	NA	NA	NA	NA	NA	NA	NA	NA	NA	NA	NA	NA	NA	NA	NA	NA	NA
AC005954.1	ENSG00000267138	lncRNA	5	NA	NA	NA	NA	NA	NA	0.329255	NA	-0.921855	NA	NA	NA	-0.257225	NA	-0.221771	NA	-0.0837327	NA	NA	NA	NA	NA
AC005954.2	ENSG00000267205	lncRNA	5	NA	NA	NA	NA	NA	NA	-1.02861	NA	Inf	NA	NA	NA	0.0481687	NA	-0.127978	NA	-0.577347	NA	NA	NA	NA	NA
AC005962.1	ENSG00000278627	lncRNA	5	NA	NA	NA	NA	NA	NA	-0.706845	NA	0.0973285	NA	NA	NA	-0.112164	NA	-1.0697	NA	-1.04534	NA	NA	NA	NA	NA
AC005962.2	ENSG00000287337	lncRNA	5	NA	NA	NA	NA	NA	NA	0.120896	NA	0.0845028	NA	NA	NA	-0.207323	NA	-0.370652	NA	-1.29978	NA	NA	NA	NA	NA
AC005972.1	ENSG00000270324	processed_pseudogene	0	NA	NA	NA	NA	NA	NA	NA	NA	NA	NA	NA	NA	NA	NA	NA	NA	NA	NA	NA	NA	NA	NA
AC005972.2	ENSG00000272164	processed_pseudogene	0	NA	NA	NA	NA	NA	NA	NA	NA	NA	NA	NA	NA	NA	NA	NA	NA	NA	NA	NA	NA	NA	NA
AC005972.3	ENSG00000283538	lncRNA	4	NA	NA	NA	NA	NA	NA	-0.259514	NA	0.0783965	NA	NA	NA	0.93852	NA	NA	NA	-1.58925	NA	NA	NA	NA	NA
AC005993.1	ENSG00000266869	lncRNA	6	-0.01173	0.965001	NA	NA	NA	NA	0.697956	NA	-Inf	NA	NA	NA	0.742431	NA	-Inf	NA	Inf	NA	NA	NA	NA	NA
AC005995.1	ENSG00000201990	misc_RNA	3	-0.01493	0.967543	NA	NA	NA	NA	Inf	NA	NA	NA	NA	NA	NA	NA	NA	NA	NA	NA	-0.08104	0.998411	NA	NA
AC005996.1	ENSG00000241456	lncRNA	4	-0.03282	0.924893	NA	NA	NA	NA	NA	NA	NA	NA	NA	NA	Inf	NA	NA	NA	-Inf	NA	-0.01116	0.999091	NA	NA
AC005998.1	ENSG00000287744	lncRNA	2	NA	NA	NA	NA	NA	NA	NA	NA	-Inf	NA	NA	NA	NA	NA	NA	NA	NA	NA	0.02581	0.998411	NA	NA
AC005999.1	ENSG00000229403	lncRNA	5	-0.07059	0.591298	NA	NA	NA	NA	Inf	NA	Inf	NA	NA	NA	NA	NA	NA	NA	0.955895	NA	-0.00325	0.999558	NA	NA
AC005999.2	ENSG00000285741	lncRNA	2	NA	NA	NA	NA	NA	NA	-Inf	NA	Inf	NA	NA	NA	NA	NA	NA	NA	NA	NA	NA	NA	NA	NA
AC006001.1	ENSG00000177418	processed_pseudogene	6	NA	NA	0.06296	0.365726	-0.00395	0.982811	Inf	NA	-Inf	NA	NA	NA	Inf	NA	NA	NA	NA	NA	NA	NA	-0.01309	0.903851
AC006001.2	ENSG00000226824	lncRNA	7	0.1063	0.580517	NA	NA	NA	NA	-0.618814	0.112461	-0.12882	0.878609	NA	NA	0.20015	0.396756	0.114579	NA	-0.00593659	0.982306	-0.00502	0.999091	NA	NA
AC006001.3	ENSG00000229180	transcribed_unprocessed_pseudogene	10	-0.06924	0.377765	-0.00494	0.971618	0.02735	0.836294	-0.105506	0.533157	-0.000719673	0.999365	-0.16903	0.390296	0.0365194	0.83013	0.0791831	0.793976	-0.035346	0.962909	NA	NA	-0.00873	0.959373
AC006001.4	ENSG00000275400	processed_pseudogene	4	NA	NA	-0.00494	0.971618	0.02735	0.836294	NA	NA	NA	NA	-0.16903	0.390296	NA	NA	NA	NA	NA	NA	NA	NA	-0.00873	0.959373
AC006003.1	ENSG00000231515	lncRNA	3	0.0012	0.997062	NA	NA	NA	NA	NA	NA	NA	NA	NA	NA	NA	NA	NA	NA	-Inf	NA	0.12482	0.998411	NA	NA
AC006006.1	ENSG00000271611	processed_pseudogene	0	NA	NA	NA	NA	NA	NA	NA	NA	NA	NA	NA	NA	NA	NA	NA	NA	NA	NA	NA	NA	NA	NA
AC006007.1	ENSG00000230746	lncRNA	3	-0.01187	0.952177	NA	NA	NA	NA	NA	NA	NA	NA	NA	NA	Inf	NA	NA	NA	NA	NA	0.07105	0.998411	NA	NA
AC006008.1	ENSG00000286912	lncRNA	10	0.05364	0.840201	-0.02708	0.740446	0.01815	0.889726	-Inf	NA	-1.25167	NA	NA	NA	0.554747	NA	-Inf	NA	Inf	NA	-0.08025	0.998411	-0.00563	0.959278
AC006011.1	ENSG00000200390	misc_RNA	2	-3e-05	0.999863	NA	NA	NA	NA	NA	NA	NA	NA	NA	NA	NA	NA	NA	NA	NA	NA	-0.08364	0.998411	NA	NA
AC006011.2	ENSG00000244563	processed_pseudogene	4	NA	NA	-0.03125	0.766303	-0.21321	0.0709602	NA	NA	NA	NA	-0.14304	0.308171	NA	NA	NA	NA	NA	NA	NA	NA	-0.17304	0.0733453
AC006011.3	ENSG00000274010	processed_pseudogene	4	NA	NA	NA	NA	NA	NA	-0.239953	NA	-0.273597	0.922977	NA	NA	1.66443	NA	-0.349675	NA	NA	NA	NA	NA	NA	NA
AC006013.1	ENSG00000236531	lncRNA	3	-0.02216	0.937042	NA	NA	NA	NA	-0.0778636	NA	NA	NA	NA	NA	NA	NA	NA	NA	NA	NA	0.07734	0.998411	NA	NA
AC006015.1	ENSG00000226401	unprocessed_pseudogene	2	-0.01185	0.964071	NA	NA	NA	NA	NA	NA	NA	NA	NA	NA	NA	NA	NA	NA	NA	NA	0.05793	0.998411	NA	NA
AC006017.1	ENSG00000229591	lncRNA	7	0.06035	0.85342	NA	NA	NA	NA	-1.31919	NA	1.89928	NA	NA	NA	-0.175715	NA	0.596768	NA	1.02673	NA	-0.00815	0.999091	NA	NA
AC006017.2	ENSG00000276213	misc_RNA	0	NA	NA	NA	NA	NA	NA	NA	NA	NA	NA	NA	NA	NA	NA	NA	NA	NA	NA	NA	NA	NA	NA
AC006019.1	ENSG00000203335	lncRNA	6	-0.03194	0.785997	-0.07482	0.444231	-0.10128	0.471162	NA	NA	NA	NA	NA	NA	NA	NA	NA	NA	Inf	NA	0.0229	0.998411	0.08248	0.319073
AC006019.2	ENSG00000233363	lncRNA	3	-0.04063	0.818786	NA	NA	NA	NA	NA	NA	NA	NA	NA	NA	NA	NA	NA	NA	-Inf	NA	0.12864	0.998411	NA	NA
AC006019.3	ENSG00000270114	lncRNA	0	NA	NA	NA	NA	NA	NA	NA	NA	NA	NA	NA	NA	NA	NA	NA	NA	NA	NA	NA	NA	NA	NA
AC006020.1	ENSG00000226636	processed_pseudogene	5	NA	NA	NA	NA	NA	NA	-1.47153	NA	Inf	NA	NA	NA	-0.505748	NA	1.70723	NA	1.22484	NA	NA	NA	NA	NA
AC006022.1	ENSG00000223419	processed_pseudogene	1	NA	NA	NA	NA	NA	NA	NA	NA	Inf	NA	NA	NA	NA	NA	NA	NA	NA	NA	NA	NA	NA	NA
AC006023.1	ENSG00000199273	misc_RNA	2	0.003	0.996579	NA	NA	NA	NA	NA	NA	NA	NA	NA	NA	NA	NA	NA	NA	NA	NA	-0.08158	0.998411	NA	NA
AC006023.2	ENSG00000270577	processed_pseudogene	5	NA	NA	NA	NA	NA	NA	Inf	NA	Inf	NA	NA	NA	-1.02104	NA	-Inf	NA	Inf	NA	NA	NA	NA	NA
AC006023.3	ENSG00000273444	unprocessed_pseudogene	5	NA	NA	NA	NA	NA	NA	-1.2739	NA	1.33726	NA	NA	NA	0.0640021	NA	-0.341271	NA	Inf	NA	NA	NA	NA	NA
AC006026.1	ENSG00000224785	processed_pseudogene	5	NA	NA	NA	NA	NA	NA	-0.579802	NA	0.348384	NA	NA	NA	0.621093	NA	-0.0321318	NA	-0.173588	NA	NA	NA	NA	NA
AC006026.2	ENSG00000228953	processed_pseudogene	0	NA	NA	NA	NA	NA	NA	NA	NA	NA	NA	NA	NA	NA	NA	NA	NA	NA	NA	NA	NA	NA	NA
AC006026.3	ENSG00000234286	lncRNA	10	-0.01588	0.965001	0.03508	0.684949	-0.0122	0.923076	-0.279145	NA	-0.257578	NA	NA	NA	2.44223	NA	-0.627133	NA	-0.978377	NA	-0.01532	0.998411	0.00107	0.992079
AC006027.1	ENSG00000272638	lncRNA	0	NA	NA	NA	NA	NA	NA	NA	NA	NA	NA	NA	NA	NA	NA	NA	NA	NA	NA	NA	NA	NA	NA
AC006028.1	ENSG00000231357	processed_pseudogene	5	NA	NA	NA	NA	NA	NA	Inf	NA	-Inf	NA	NA	NA	-1.14759	NA	-2.27458	NA	0.242276	NA	NA	NA	NA	NA
AC006030.1	ENSG00000264324	protein_coding	11	-0.09753	0.765145	0.01604	0.929625	0.00929	0.979388	0.288133	NA	-0.0769845	NA	-0.15925	0.505989	-0.242489	NA	0.929373	NA	0.778119	NA	-0.03487	0.998411	-0.04032	0.862327
AC006033.1	ENSG00000231916	processed_pseudogene	5	NA	NA	NA	NA	NA	NA	-0.931975	NA	0.833245	NA	NA	NA	1.60478	NA	1.1081	NA	-0.971752	NA	NA	NA	NA	NA
AC006033.2	ENSG00000272908	lncRNA	5	NA	NA	NA	NA	NA	NA	1.64678	NA	0.523497	0.495563	NA	NA	0.682732	NA	0.818897	NA	0.499693	NA	NA	NA	NA	NA
[truncated: 59,271 more rows]

## Sheet: AE_0 h
Gene Symbol	Ensembl Gene ID	Gene Biotype	N of raw data sets	GSE41769 log2_FC	GSE41769 Padj	GSE59363 log2_FC	GSE59363 Padj	GSE71972 log2_FC	GSE71972 Padj
[truncated: 60,642 more rows]

[truncated: 3 more sheets: AE_0.5-1 h, AE_3 h, AE_4 h]
