# Supplementary material for: Transcriptomic Signatures and Upstream Regulation in Human Skeletal Muscle Adapted to Disuse and Aerobic Exercise
Source: Int J Mol Sci. 2021 Jan 26;22(3):1208. doi: 10.3390/ijms22031208 (PMC7866200; doi:10.3390/ijms22031208)
Supplement: Supplementary file 1 [file ijms-22-01208-s001.zip › Table S2_new.xlsx]

## Sheet: D
Gene Symbol	Ensembl Gene ID	Gene Biotype	Mean FPKM	RRA Total effect	RRA Padj	GSE113165	GSE126865+GSE130722	GSE24215	GSE14901	GSE104999	GSE33886	GSE113165 log2_FC	GSE113165 Padj	GSE126865+GSE130722 log2_FC	GSE126865+GSE130722 Padj	GSE24215 log2_FC	GSE24215 Padj	GSE14901 log2_FC	GSE14901 Padj	GSE104999 log2_FC	GSE104999 Padj	GSE33886 log2_FC	GSE33886 Padj
COL4A3	ENSG00000169031	protein_coding	6.16546	UP	1.93134e-12	UP	UP	UP	UP	UP		0.951016	3.62e-26	1.09878	0.000107914	0.93701	0.0427941	0.80546	3.238e-05	0.88928	0.0446869	0.70019	0.596269
GPD2	ENSG00000115159	protein_coding	11.6518	UP	4.5932e-10	UP		UP	UP	UP		0.610387	4.26e-11	0.344183	0.121373	0.82635	0.0241994	0.93922	6.6e-06	0.684	0.0186941	0.66468	0.456372
SLC24A3	ENSG00000185052	protein_coding	14.0024	UP	9.25434e-10	UP	UP	UP	UP	UP		0.513973	1.72e-10	0.591328	0.00210302	0.55136	0.0446491	0.35518	0.0047148	0.62745	0.0153007	0.3909	0.619593
SLC16A10	ENSG00000112394	protein_coding	7.22258	UP	2.54351e-09	UP	UP	UP	UP			0.565069	1.71e-11	0.445108	0.00655361	0.84129	0.0447598	0.89036	0.0001405	0.66382	0.127038	0.48492	0.643412
TSPYL2	ENSG00000184205	protein_coding	8.56569	UP	4.79324e-09	UP		UP	UP	UP		0.660546	2.89e-11	0.560873	0.154014	0.66798	0.0484701	0.88637	0.00022784	0.96562	0.0153007	0.72718	0.452745
PLCE1	ENSG00000138193	protein_coding	1.21092	UP	4.57366e-08	UP	UP	UP	UP			0.56609	2.49e-08	1.23305	6.55e-06	1.64774	0.0866722	0.96778	7.999e-05	1.16179	0.111779	1.28926	0.590167
COL4A4	ENSG00000081052	protein_coding	1.32021	UP	4.91315e-08	UP	UP	UP	UP			0.634239	1.92e-13	0.70063	0.0248877	1.0523	0.0804572	0.67599	0.00071168	0.2396	0.350631	0.38718	0.625716
CHRND	ENSG00000135902	protein_coding	17.5255	UP	6.15479e-08	UP	UP	UP	UP			0.765385	9.81e-07	1.91286	0.000187983	1.55259	0.0826622	1.85118	0.00116954	1.36068	0.261336	1.55388	0.486144
PAK1	ENSG00000149269	protein_coding	43.7266	UP	6.15479e-08	UP	UP	UP		UP		0.423961	5.43e-06	0.580979	0.00201218	0.54902	0.0766558	0.2806	0.00752011	0.42101	0.0345107	0.37945	0.642109
CHAD	ENSG00000136457	protein_coding	4.70331	UP	6.15479e-08	UP	UP	UP	UP	UP		0.536907	0.00119435	1.09353	0.000288778	1.0944	0.0791494	1.41887	0.0115666	1.23916	0.0729101	0.27465	0.668233
CALM1	ENSG00000198668	protein_coding	263.47	UP	7.94856e-08	UP	UP	UP	UP			0.597059	6.12e-08	0.42761	0.00155207	0.51028	0.0914328	0.4312	0.00127276	0.45037	0.155985	0.36789	0.604151
CDC42EP3	ENSG00000163171	protein_coding	11.2973	UP	1.30688e-07	UP	UP	UP	UP			0.462038	7.64e-05	0.75205	2.52e-07	0.86069	0.0241994	0.75917	1.69e-06	NA	NA	0.3907	0.596269
KCNQ5	ENSG00000185760	protein_coding	7.89248	UP	1.42896e-07	UP	UP		UP			0.537979	5.22e-12	0.385478	0.00131848	0.31741	0.51733	0.72085	6.94e-06	0.70814	0.149994	0.47692	0.55084
PDE11A	ENSG00000128655	protein_coding	2.05518	UP	1.75969e-07	UP			UP	UP		1.26501	6.57e-13	0.98786	0.170108	0.96809	0.290133	1.12773	2.63e-05	0.81247	0.0305005	-0.02737	0.968603
TP63	ENSG00000073282	protein_coding	6.12416	UP	4.2535e-07	UP	UP		UP	UP		0.754193	4.36e-10	0.700315	0.00744568	0.64839	0.220497	0.622	0.00275467	0.85289	0.0333244	0.47947	0.643399
ACVR1	ENSG00000115170	protein_coding	5.82019	UP	4.50412e-07	UP	UP	UP				0.482175	4.29e-12	0.534322	0.0028019	0.68266	0.0132846	0.23453	0.285416	0.26933	0.336109	0.3574	0.652141
PTGDS	ENSG00000107317	protein_coding	78.4512	UP	1.49153e-06	UP	UP		UP	UP		0.601884	2.52e-05	0.934751	0.0235083	NA	NA	0.60142	0.00351742	0.54533	0.0594834	-0.02246	0.971608
SH3RF2	ENSG00000156463	protein_coding	8.62413	UP	1.9036e-06	UP	UP	UP				0.686998	1.92e-14	0.420496	0.00699013	0.79006	0.0482655	0.21168	0.240936	0.36016	0.456406	0.28255	0.668233
RAPH1	ENSG00000173166	protein_coding	2.10143	UP	4.69255e-06		UP	UP	UP			0.169974	0.309684	0.802361	0.00350868	0.91859	0.047502	0.5991	0.00035097	0.28283	0.320497	0.73187	0.55084
MSTN	ENSG00000138379	protein_coding	2.97406	UP	2.01917e-05	UP			UP	UP		0.915851	9.46e-15	0.305277	0.401637	0.80905	0.139904	0.82215	0.00101646	0.74576	0.0418819	0.22298	0.872556
UACA	ENSG00000137831	protein_coding	76.3259	UP	3.21849e-05	UP	UP		UP			0.423048	6.91e-08	0.397601	0.0015299	0.332	0.617149	0.56929	0.00126033	0.30077	0.126361	0.64742	0.55084
RGS10	ENSG00000148908	protein_coding	5.77853	UP	3.79813e-05	UP	UP			UP		0.669493	1.72e-05	0.823793	0.0353928	0.70838	0.407538	0.69264	0.135399	0.57122	0.082968	0.41122	0.820779
OSBPL6	ENSG00000079156	protein_coding	9.17931	UP	4.50424e-05	UP		UP	UP			0.505747	2.39e-05	0.433616	0.050464	0.61398	0.0424136	0.45338	0.00101646	0.46341	0.417529	0.32929	0.755973
OIP5	ENSG00000104147	protein_coding	4.73879	UP	4.94137e-05	UP		UP	UP			0.565935	3.21e-05	0.59631	0.0805856	0.96086	0.0171514	0.69357	2.63e-05	0.29549	0.478931	0.01147	0.99243
CHRNA1	ENSG00000138435	protein_coding	28.1294	UP	5.28559e-05	UP	UP		UP			0.989834	3.73e-05	2.21167	0.00210302	1.79735	0.222784	1.97998	5.874e-05	1.26104	0.536025	1.20939	0.414857
BACH2	ENSG00000112182	protein_coding	0.933437	UP	6.49114e-05	UP	UP			UP		0.354553	6.98e-05	0.634682	0.000940652	0.72172	0.191271	0.25223	0.272495	0.71051	0.0939888	0.16786	0.755973
RORA	ENSG00000069667	protein_coding	5.28752	UP	0.000123608	UP			UP			0.586792	1.54e-15	0.166647	0.743157	0.56168	0.174645	0.60938	2.63e-05	NA	NA	0.40831	0.563057
ARHGAP28	ENSG00000088756	protein_coding	1.81727	UP	0.000185821	UP	UP		UP			0.49152	7.23e-05	0.549805	0.0296196	0.50987	0.279768	0.71637	0.00291298	0.26432	0.635943	0.71949	0.60146
YPEL1	ENSG00000100027	protein_coding	4.30009	UP	0.000185821	UP	UP		UP			0.572267	1.51e-06	0.76816	0.00422549	0.70097	0.288942	0.68703	0.00289564	0.63544	0.248462	0.25957	0.805975
ABCA5	ENSG00000154265	protein_coding	14.2692	UP	0.000197742				UP	UP		0.207356	0.106629	0.083962	0.830469	0.47493	0.164633	0.74186	3.737e-05	0.70873	0.0105698	0.36124	0.734985
MPP6	ENSG00000105926	protein_coding	2.35487	UP	0.000243786	UP		UP	UP			0.586448	4.35e-08	0.386791	0.12518	1.00096	0.0171514	1.04285	0.0033722	0.7242	0.137157	0.40737	0.596269
ARRDC2	ENSG00000105643	protein_coding	19.2709	UP	0.000243786	UP			UP	UP		0.64734	1.96e-07	0.673822	0.0684833	0.37785	0.367753	0.74549	0.0033722	0.72622	0.0320693	0.18786	0.760269
INKA1	ENSG00000185614	protein_coding	4.33198	UP	0.000387681	UP	UP	UP				0.604065	0.00350982	0.637826	0.0441006	0.5215	0.0560502	-0.12082	0.735662	0.12556	0.73601	-0.10964	0.836314
PRKAG3	ENSG00000115592	protein_coding	27.9225	UP	0.00065334	UP		UP		UP		0.34592	0.00792812	0.232038	0.0739802	0.72823	0.0129085	0.28381	0.0599799	0.57646	0.0922861	0.24421	0.75807
CMBL	ENSG00000164237	protein_coding	110.975	UP	0.00065488	UP	UP					0.656611	1.59e-17	0.502075	0.00377772	0.48018	0.425465	-0.00475	0.991761	0.12093	0.891488	0.32744	0.60146
CCNG2	ENSG00000138764	protein_coding	6.39103	UP	0.00065488	UP	UP		UP			0.647169	0.00822893	0.939027	0.0220038	0.6261	0.491538	0.98079	0.00109942	0.4957	0.283198	0.17826	0.77749
USP6	ENSG00000129204	protein_coding	2.25558	UP	0.000725416	UP	UP		UP			0.739783	1.62e-10	0.66366	0.0093917	0.44052	0.593299	0.37904	0.00583338	0.34337	0.116567	0.36377	0.619593
ADH1B	ENSG00000196616	protein_coding	12.7065	UP	0.000832183	UP			UP	UP		0.546719	0.000177862	-0.117966	0.753284	-0.13471	0.910703	0.54962	0.00676307	0.61557	0.0442485	0.59832	0.604151
GADD45A	ENSG00000116717	protein_coding	23.0017	UP	0.000857247		UP		UP			0.242663	0.0104398	0.976864	2.21e-05	1.14581	0.354417	1.27803	0.0002172	0.95213	0.359006	0.68714	0.563057
PPM1L	ENSG00000163590	protein_coding	2.87251	UP	0.000946992	UP			UP			0.432411	1.9e-08	0.0811987	0.844907	0.46665	0.132628	0.7119	6.844e-05	0.37649	0.30171	0.23687	0.775285
MEGF10	ENSG00000145794	protein_coding	2.01572	UP	0.00129218	UP			UP			0.751609	5.49e-08	0.376215	0.0869041	0.69641	0.215962	0.66504	7.999e-05	0.67435	0.161279	0.54021	0.55084
NUCB2	ENSG00000070081	protein_coding	22.4359	UP	0.00129218		UP		UP			0.134629	0.0562061	0.402182	0.00844682	0.55753	0.308673	0.57353	3.737e-05	NA	NA	0.56362	0.661102
PLTP	ENSG00000100979	protein_coding	7.78775	UP	0.00129218	UP	UP			UP		0.322303	0.0285711	0.988235	0.0350616	0.85959	0.43062	0.32345	0.624134	0.5301	0.0958011	0.67794	0.682221
EFCAB7	ENSG00000203965	protein_coding	2.55716	UP	0.00154993	UP	UP		UP			0.369444	0.0380316	1.06555	0.0326827	0.90124	0.523278	0.85814	0.00423214	0.53408	0.510034	0.26535	0.704754
FAM166B	ENSG00000215187	protein_coding	98.6066	UP	0.00164864	UP				UP		0.432285	1.39e-10	-0.0533321	0.860007	-0.13037	0.936947	-0.44043	0.373838	0.61401	0.0591688	NA	NA
SESN3	ENSG00000149212	protein_coding	3.12342	UP	0.00201567		UP		UP			0.214888	0.0936055	0.721749	0.00826382	0.79085	0.530425	0.93499	0.00044108	0.77582	0.415355	0.57884	0.652141
ENOX1	ENSG00000120658	protein_coding	0.564212	UP	0.00218955	UP				UP		0.994029	2.2e-08	0.577665	0.298807	0.44719	0.461551	0.41976	0.314771	0.85295	0.0640705	0.03051	0.975225
SLC7A6	ENSG00000103064	protein_coding	5.09329	UP	0.0022494	UP			UP	UP		0.537068	8.75e-05	0.577164	0.0805856	0.55134	0.387452	0.38145	0.0212571	1.05326	0.027863	0.55671	0.604151
CXCL14	ENSG00000145824	protein_coding	37.9699	UP	0.00290063	UP			UP			0.686111	2.59e-09	0.411226	0.154187	0.54577	0.423379	0.81106	0.00066506	0.48595	0.12276	0.47138	0.612621
UBE2E3	ENSG00000170035	protein_coding	85.2229	UP	0.00297767			UP	UP			0.220169	0.000467312	0.278461	0.15789	0.52777	0.0839798	0.40236	0.00031601	0.31989	0.156128	0.20017	0.748301
WNT4	ENSG00000162552	protein_coding	0.595468	UP	0.00299854	UP		UP				0.830881	6.73e-07	0.536749	0.130219	0.86737	0.0171514	0.12885	0.698843	0.29264	0.579537	0.06436	0.922816
RHOBTB1	ENSG00000072422	protein_coding	45.4092	UP	0.00303193	UP				UP		0.404642	7.66e-07	0.251918	0.337621	0.70739	0.115105	0.30922	0.0330198	0.50778	0.0577062	0.32518	0.766246
DDIT4	ENSG00000168209	protein_coding	19.8535	UP	0.0036621	UP				UP		0.763928	2.33e-06	0.33777	0.453423	-0.07485	0.884172	0.33832	0.339176	0.76825	0.0212183	0.02062	0.981416
MYO7A	ENSG00000137474	protein_coding	0.351777	UP	0.0036621	UP			UP	UP		0.753029	3.91e-08	0.712263	0.146795	0.23094	0.639575	0.52987	0.0330198	0.34903	0.0922861	0.01773	0.982919
NEDD4L	ENSG00000049759	protein_coding	10.3016	UP	0.00394479	UP		UP				0.324759	3.19e-06	0.0871907	0.78486	0.4558	0.0398791	0.11792	0.349123	0.21476	0.160386	0.2951	0.660745
GLRX	ENSG00000173221	protein_coding	32.2727	UP	0.00394479			UP	UP			0.139795	0.66976	0.485082	0.0642289	0.57028	0.0956692	0.98461	0.00100064	NA	NA	0.38085	0.710331
AHCYL1	ENSG00000168710	protein_coding	20.5417	UP	0.00394479			UP		UP		0.287935	6.99e-07	0.303644	0.0695685	0.52391	0.0537821	0.24113	0.016342	0.37338	0.0859428	0.27085	0.766248
LONRF3	ENSG00000175556	protein_coding	1.27341	UP	0.00398138	UP		UP				0.508941	1.15e-06	0.328844	0.355148	0.52495	0.0968427	0.3692	0.123663	0.41989	0.301786	0.36531	0.682755
KCNN3	ENSG00000143603	protein_coding	2.16804	UP	0.00398138	UP	UP		UP			0.496557	8.48e-10	0.480593	0.0471468	0.54746	0.20451	0.45664	0.0389168	0.13943	0.864106	0.18192	0.728602
ARHGAP32	ENSG00000134909	protein_coding	0.919399	UP	0.0044072	UP	UP					0.351969	7.3e-06	0.362378	0.0203232	0.34103	0.282254	0.24222	0.307385	0.21462	0.639634	0.18623	0.77812
BBC3	ENSG00000105327	protein_coding	2.19517	UP	0.0044072	UP	UP					1.04886	2.46e-06	1.10718	0.0348301	0.34829	0.44381	0.02289	0.959857	-0.01808	0.978048	-0.01533	0.988216
EYA4	ENSG00000112319	protein_coding	8.19033	UP	0.00463728	UP				UP		0.332574	1.1e-05	0.318895	0.0194898	0.45091	0.10285	0.16547	0.274038	0.38926	0.0716125	0.19446	0.727863
RHOB	ENSG00000143878	protein_coding	40.7357	UP	0.00541072		UP		UP			0.264353	0.207183	0.629949	0.0415461	0.13922	0.750589	0.65867	0.00103268	0.42697	0.480203	0.14103	0.775285
NME9	ENSG00000181322	protein_coding	0.637392	UP	0.00542828		UP			UP		0.307165	0.0965345	0.801775	0.0427737	1.16943	0.117914	0.00584	0.986615	0.50225	0.076915	0.2231	0.772026
SEMA4D	ENSG00000187764	protein_coding	26.7589	UP	0.00543608	UP	UP					0.347734	2.03e-05	0.368385	0.00455694	0.5351	0.117729	0.25185	0.0218129	0.2561	0.533922	0.23511	0.688806
MAFG	ENSG00000197063	protein_coding	7.9286	UP	0.00543608	UP		UP	UP			0.394277	2.26e-05	0.314219	0.29786	0.5211	0.0570773	0.38272	0.0565262	0.43772	0.24684	0.12456	0.829983
PKD1L1	ENSG00000158683	protein_coding	0.885417	UP	0.00548299	UP	UP					0.514491	5.78e-08	0.553754	0.0441006	0.06006	0.912821	0.00185	0.997612	0.23286	0.279344	0.05631	0.937441
PRNP	ENSG00000171867	protein_coding	16.8836	UP	0.00559771		UP		UP			0.11036	0.330571	0.354116	0.0441006	-0.04846	0.889125	0.40244	0.00065776	0.31615	0.443982	0.33792	0.643412
TTC39B	ENSG00000155158	protein_coding	0.422944	UP	0.0062413	UP	UP					0.783083	3.43e-05	0.839573	0.0104536	0.76354	0.132388	0.08225	0.918874	0.54566	0.280284	0.24124	0.764024
LRRC38	ENSG00000162494	protein_coding	10.3379	UP	0.00688386	UP		UP				0.404419	5.56e-05	0.146366	0.547305	0.77363	0.0861989	-0.13712	0.808617	0.31588	0.602119	0.12155	0.847472
NANOS1	ENSG00000188613	protein_coding	15.3266	UP	0.0069776	UP	UP					0.49614	6.82e-05	0.495817	0.0051471	0.17266	0.741969	0.09891	0.765662	-0.23409	0.60272	-0.05438	0.950303
CAPRIN2	ENSG00000110888	protein_coding	4.19884	UP	0.00835236		UP		UP			0.0438733	0.511427	0.495471	0.0123353	0.44583	0.517998	0.44565	0.00199445	0.42984	0.556125	0.14025	0.838901
RUNX1	ENSG00000159216	protein_coding	1.99297	UP	0.0085795		UP		UP			-0.0545108	0.372455	1.77806	1.84e-07	1.50559	0.285623	0.82668	0.0515654	NA	NA	0.44383	0.712304
APOC1	ENSG00000130208	protein_coding	26.9417	UP	0.0092326	UP		UP				0.565516	0.000121469	0.609741	0.198272	0.81243	0.0520276	0.20771	0.417651	0.13377	0.80009	-0.01533	0.99012
EGF	ENSG00000138798	protein_coding	21.8235	UP	0.00983114	UP			UP			0.385526	1.94e-06	0.212635	0.160703	0.58562	0.186997	0.5093	0.0024353	0.19602	0.355626	0.70362	0.610236
CCPG1	ENSG00000260916	protein_coding	18.194	UP	0.00983114				UP	UP		0.273969	0.00162592	0.240479	0.494343	0.66444	0.567649	0.42487	0.0103604	0.73215	0.00951445	0.50941	0.643399
CKMT2	ENSG00000131730	protein_coding	555.077	DOWN	1.85666e-10	DOWN	DOWN	DOWN	DOWN	DOWN		-0.569361	5.8e-14	-0.67755	1.14e-05	-0.73854	0.00993339	-0.63657	6.94e-06	-0.50762	0.0345107	-0.65126	0.52481
PPIF	ENSG00000108179	protein_coding	46.4046	DOWN	8.07542e-10	DOWN	DOWN	DOWN	DOWN	DOWN		-0.422483	1.02e-07	-0.539349	0.00268464	-0.64767	0.0134547	-0.61971	7.706e-05	-0.45792	0.0537143	-0.79573	0.52481
MDH1	ENSG00000014641	polymorphic_pseudogene	488.913	DOWN	8.07542e-10	DOWN	DOWN	DOWN	DOWN	DOWN		-0.572673	8.14e-18	-0.59645	0.000138613	-0.68117	0.0129085	-0.53149	8.936e-05	-0.51872	0.0594124	-0.53235	0.643399
SLC16A1	ENSG00000155380	protein_coding	26.52	DOWN	1.03156e-09	DOWN	DOWN	DOWN	DOWN	DOWN		-0.588217	4.62e-14	-0.637532	0.0084645	-0.82123	0.0447598	-0.66835	6.94e-06	-0.63498	0.0314698	-0.5037	0.593471
MRPL41	ENSG00000182154	protein_coding	268.202	DOWN	1.04725e-09	DOWN	DOWN	DOWN	DOWN	DOWN		-0.391409	4.5e-07	-0.652315	0.000187983	-0.63762	0.0264221	-0.65163	6.84e-06	-0.48764	0.0594124	-0.34744	0.633966
ACTN2	ENSG00000077522	protein_coding	1579.08	DOWN	1.5621e-09	DOWN	DOWN	DOWN	DOWN	DOWN		-0.722045	3.64e-10	-0.662726	0.00398596	-0.4449	0.0508323	-0.44177	0.00017549	-0.60399	0.00592776	-0.37238	0.596269
FABP3	ENSG00000121769	protein_coding	748.499	DOWN	4.66623e-09	DOWN	DOWN	DOWN	DOWN	DOWN		-1.08661	3.48e-36	-0.877021	1.38e-06	-1.09992	0.0556248	-0.75355	3.238e-05	-0.80326	0.0780913	-0.94652	0.486144
UQCR10	ENSG00000184076	protein_coding	270.118	DOWN	4.66623e-09	DOWN	DOWN	DOWN	DOWN	DOWN		-0.390681	1.86e-05	-0.431625	0.00159806	-0.45783	0.0285257	-0.42979	0.00035013	-0.43213	0.0683921	-0.68601	0.489585
ATP5MC3	ENSG00000154518	protein_coding	514.772	DOWN	4.66623e-09	DOWN	DOWN	DOWN	DOWN	DOWN		-0.445161	8.88e-06	-0.445095	0.00826382	-0.55774	0.0171514	-0.43063	0.00078096	-0.4827	0.0693924	-0.52708	0.52481
TMEM120A	ENSG00000189077	protein_coding	47.399	DOWN	1.22951e-08	DOWN	DOWN	DOWN	DOWN	DOWN		-0.453702	6.73e-12	-0.992073	3.17e-06	-0.90233	0.0496524	-0.57706	0.00110792	-0.82593	0.0223739	-0.66823	0.52481
OXNAD1	ENSG00000154814	protein_coding	5.36849	DOWN	1.43058e-08	DOWN	DOWN	DOWN	DOWN	DOWN		-0.362457	7.24e-09	-0.410937	0.0471468	-0.69532	0.0630603	-0.55478	0.00051183	-0.63457	0.0591688	-0.5264	0.596269
SLC25A4	ENSG00000151729	protein_coding	944.247	DOWN	2.60202e-08	DOWN	DOWN	DOWN	DOWN			-0.546867	8.74e-13	-0.614492	0.000656241	-0.64099	0.0285257	-0.51897	0.00015461	-0.34383	0.108859	-0.41285	0.643412
TP53INP2	ENSG00000078804	protein_coding	28.0197	DOWN	3.96852e-08	DOWN	DOWN	DOWN	DOWN	DOWN		-0.560623	0.000180499	-0.704601	0.0159678	-0.91022	0.0948814	-1.11416	2.516e-05	-0.8696	0.0153007	-0.50883	0.596269
ETFB	ENSG00000105379	protein_coding	137.841	DOWN	5.00269e-08	DOWN	DOWN	DOWN	DOWN	DOWN		-0.359559	1.71e-08	-0.423928	0.00585035	-0.56143	0.0241628	-0.38263	0.00225895	-0.36198	0.0739646	-0.3967	0.593471
TWF2	ENSG00000247596	protein_coding	85.3979	DOWN	6.40637e-08	DOWN	DOWN	DOWN	DOWN	DOWN		-0.587796	1.72e-10	-0.727606	0.00808477	-0.66833	0.0805406	-0.35232	0.00293677	-0.91605	0.00195238	-0.54031	0.55084
COQ10A	ENSG00000135469	protein_coding	178.487	DOWN	9.54132e-08	DOWN	DOWN	DOWN	DOWN			-0.620591	3.86e-10	-0.572468	0.000271	-1.05929	0.043703	-0.93777	2.891e-05	-1.06052	0.108845	-0.82705	0.414857
MYL3	ENSG00000160808	protein_coding	1812.81	DOWN	1.37983e-07	DOWN	DOWN	DOWN	DOWN	DOWN		-0.528321	6.75e-14	-0.735702	0.00207369	-0.88215	0.0497936	-0.50084	0.00470052	-0.92135	0.0958011	-0.60146	0.619593
KLHL34	ENSG00000185915	protein_coding	11.1497	DOWN	1.65397e-07	DOWN		DOWN	DOWN	DOWN		-0.578123	6.12e-08	-0.640543	0.328398	-1.11166	0.0244841	-0.96227	5.874e-05	-1.07029	0.0397283	-0.13589	0.82842
MGST3	ENSG00000143198	protein_coding	281.135	DOWN	1.90715e-07	DOWN	DOWN	DOWN	DOWN			-0.677297	1.14e-20	-0.550728	0.000433649	-0.45792	0.0481094	-0.48839	3.238e-05	-0.21258	0.622928	-0.5222	0.52481
ACSS1	ENSG00000154930	protein_coding	8.8629	DOWN	2.36844e-07	DOWN	DOWN	DOWN	DOWN	DOWN		-0.80663	1.2e-12	-0.992257	3.67e-05	-1.15165	0.0237636	-0.48479	0.0316787	-0.55698	0.0640705	-0.61387	0.486144
COX7A2	ENSG00000112695	protein_coding	358.517	DOWN	2.36844e-07	DOWN	DOWN	DOWN	DOWN			-0.542631	1.68e-07	-0.581671	1.19e-05	-0.60209	0.0188219	-0.51081	2.63e-05	-0.35645	0.217847	-0.4914	0.643412
CNNM4	ENSG00000158158	protein_coding	11.9525	DOWN	2.49589e-07	DOWN	DOWN	DOWN	DOWN	DOWN		-0.45061	9.27e-08	-0.537118	0.0415461	-0.80988	0.00993339	-0.48903	0.0103604	-1.06443	0.0115545	-0.66132	0.456372
SORBS1	ENSG00000095637	protein_coding	54.1395	DOWN	2.49589e-07		DOWN	DOWN	DOWN	DOWN		-0.321206	0.000723936	-0.541171	0.00761229	-0.81055	0.00993339	-0.62753	0.00034085	-0.55358	0.0644277	-0.192	0.756366
CYCS	ENSG00000172115	protein_coding	346.796	DOWN	3.40813e-07	DOWN	DOWN	DOWN	DOWN			-0.430639	5.26e-07	-0.602992	0.000166758	-0.62833	0.0263892	-0.41708	0.00010389	-0.38478	0.296723	-0.24415	0.778366
ATP5MC1	ENSG00000159199	protein_coding	666.098	DOWN	3.63371e-07	DOWN	DOWN	DOWN	DOWN			-0.401958	6.77e-07	-0.492145	0.00301108	-0.73866	0.0132846	-0.62516	3.737e-05	-0.47059	0.143153	-0.66474	0.486144
TIMM8A	ENSG00000126953	protein_coding	4.58664	DOWN	5.75731e-07	DOWN	DOWN	DOWN	DOWN	DOWN		-0.46567	0.00023291	-0.870622	0.00660753	-0.93851	0.0237636	-0.68129	0.0249816	-0.6268	0.0450535	-0.20343	0.782192
FAM210A	ENSG00000177150	protein_coding	14.6313	DOWN	6.31403e-07	DOWN	DOWN		DOWN	DOWN		-0.347758	6.34e-07	-0.512511	0.00422549	-0.55909	0.138788	-0.4923	0.0004883	-0.41475	0.0859428	-0.5043	0.596269
XPO4	ENSG00000132953	protein_coding	11.9316	DOWN	6.31403e-07	DOWN	DOWN	DOWN	DOWN	DOWN		-0.94921	1.84e-16	-1.29571	0.000254076	-1.13134	0.0540827	-0.35661	0.0274454	-0.98802	0.0507937	-0.74336	0.596269
DNAJA4	ENSG00000140403	protein_coding	57.486	DOWN	8.32705e-07	DOWN	DOWN		DOWN	DOWN		-1.11162	6e-17	-0.720352	0.030504	-0.74074	0.260955	-0.77397	3.698e-05	-0.9843	0.0138918	-0.71302	0.456372
TYRP1	ENSG00000107165	protein_coding	2.88744	DOWN	8.32705e-07	DOWN	DOWN	DOWN		DOWN		-1.09554	4.77e-09	-1.22791	1.6e-05	-1.26889	0.0446491	-0.06631	0.892462	-0.77531	0.0952282	-0.38671	0.619593
MYOZ2	ENSG00000172399	protein_coding	71.6793	DOWN	8.83191e-07	DOWN	DOWN			DOWN		-1.11398	3.13e-21	-0.908148	9.05e-08	-0.75494	0.224112	-0.02791	0.930288	-1.34282	0.0158806	-0.46776	0.643724
IDI1	ENSG00000067064	protein_coding	45.6058	DOWN	9.78364e-07	DOWN	DOWN	DOWN	DOWN			-0.500406	4.09e-08	-0.655618	0.000727003	-0.82582	0.0414288	-0.55527	0.00073987	-0.53435	0.127011	-0.40572	0.728503
PLIN5	ENSG00000214456	protein_coding	23.0412	DOWN	1.1774e-06	DOWN	DOWN	DOWN	DOWN	DOWN		-0.660849	5.18e-12	-0.934191	0.0378707	-1.43393	0.00912993	-0.53862	0.0465514	-0.75168	0.0432673	NA	NA
COX7B	ENSG00000131174	protein_coding	686.346	DOWN	1.56381e-06	DOWN	DOWN	DOWN	DOWN			-0.392447	5.56e-06	-0.394012	0.023554	-0.51142	0.0647662	-0.38451	0.00055011	-0.25689	0.196493	-0.31865	0.704754
GOT1	ENSG00000120053	protein_coding	232.93	DOWN	2.07602e-06	DOWN	DOWN		DOWN			-0.477938	2.47e-12	-0.641932	3.9e-05	-0.5729	0.10183	-0.64629	2.63e-05	-0.49584	0.119773	-0.62648	0.55084
LAPTM4B	ENSG00000104341	protein_coding	62.8	DOWN	2.43327e-06	DOWN	DOWN		DOWN	DOWN		-0.457534	2.07e-09	-0.467293	0.0413886	-0.3687	0.29302	-0.4357	0.00031033	-0.52308	0.0297143	-0.52922	0.571671
ATP5PF	ENSG00000154723	protein_coding	476.726	DOWN	2.69255e-06	DOWN	DOWN	DOWN	DOWN			-0.337714	7.29e-10	-0.449237	0.0132408	-0.3976	0.0786913	-0.35175	0.00062945	-0.28957	0.0958812	-0.21056	0.728503
ETFDH	ENSG00000171503	protein_coding	77.2352	DOWN	3.1861e-06	DOWN	DOWN	DOWN	DOWN			-0.375151	9.43e-09	-0.421067	0.00458185	-0.49767	0.0347136	-0.3433	0.00144637	-0.42678	0.114844	-0.58636	0.55084
ALPK3	ENSG00000136383	protein_coding	89.1834	DOWN	3.1861e-06	DOWN	DOWN		DOWN	DOWN		-0.522428	5.65e-06	-0.593941	0.030265	-0.59346	0.189367	-0.50529	0.00146314	-0.58735	0.0309083	-0.54203	0.563057
RSPO3	ENSG00000146374	protein_coding	14.8672	DOWN	3.1861e-06	DOWN	DOWN		DOWN	DOWN		-0.881149	2.56e-13	-0.8119	0.000448876	-0.64145	0.285623	-0.36334	0.0155463	-0.76816	0.0168221	-0.5892	0.68106
HOOK2	ENSG00000095066	protein_coding	21.6639	DOWN	3.74304e-06	DOWN		DOWN	DOWN	DOWN		-0.41532	0.000166621	-0.296399	0.331387	-0.76759	0.0218483	-0.42368	0.00157316	-0.79144	0.00951445	-0.41084	0.599643
TMEM126A	ENSG00000171202	protein_coding	49.7943	DOWN	4.09797e-06	DOWN	DOWN	DOWN	DOWN			-0.32929	0.000288078	-0.538371	0.000760929	-0.68482	0.035168	-0.63901	2.873e-05	-0.42131	0.146902	-0.43372	0.686865
RGS3	ENSG00000138835	protein_coding	35.4919	DOWN	4.24548e-06	DOWN			DOWN	DOWN		-0.664624	1.33e-11	-0.562946	0.076956	-0.7997	0.124722	-0.72289	8.992e-05	-0.69509	0.0223739	-0.2719	0.666371
SLC41A1	ENSG00000133065	protein_coding	29.0684	DOWN	4.52632e-06	DOWN	DOWN		DOWN	DOWN		-0.382219	0.000361598	-0.661724	0.00293788	-0.65818	0.135101	-0.52226	0.00042269	-0.57282	0.0332416	-0.61995	0.596269
NMRK2	ENSG00000077009	protein_coding	421.515	DOWN	5.00462e-06	DOWN			DOWN	DOWN		-0.955678	1.1e-10	0.509256	0.793979	-1.53134	0.181175	-2.21723	4e-08	-2.27674	0.00592776	-0.72205	0.596269
LDHB	ENSG00000111716	polymorphic_pseudogene	255.207	DOWN	5.05374e-06	DOWN	DOWN	DOWN	DOWN			-0.705703	2.71e-08	-0.689695	0.00207784	-0.75771	0.0926763	-0.42325	0.00134024	-0.57749	0.20527	-0.48474	0.756218
MPC1	ENSG00000060762	protein_coding	142.833	DOWN	5.1427e-06	DOWN	DOWN	DOWN	DOWN			-0.495772	1.03e-07	-0.615084	0.000470117	-0.72518	0.0926763	-0.75079	6.844e-05	-0.49171	0.163564	-0.50131	0.596269
PAQR9	ENSG00000188582	protein_coding	2.46378	DOWN	5.91695e-06	DOWN	DOWN	DOWN	DOWN			-1.13737	2.32e-07	-1.22345	0.0225019	-1.33298	0.0497936	-0.83322	0.00199916	-0.39578	0.332797	-0.47294	0.55084
CSRP3	ENSG00000129170	protein_coding	758.165	DOWN	6.18403e-06	DOWN		DOWN	DOWN	DOWN		-1.08989	1.98e-22	-0.624337	0.270737	-0.73908	0.0965754	-0.60223	0.00015785	-1.3241	0.00065047	-0.15451	0.841438
CYC1	ENSG00000179091	protein_coding	331.235	DOWN	6.23665e-06		DOWN	DOWN	DOWN	DOWN		-0.285212	3.47e-05	-0.409604	0.016033	-0.42818	0.0985216	-0.51506	0.00011099	-0.53953	0.0168221	-0.57475	0.52481
MRPS36	ENSG00000134056	protein_coding	126.229	DOWN	6.23665e-06	DOWN	DOWN	DOWN	DOWN			-0.387736	0.00111291	-0.52845	0.000162245	-0.40862	0.0717773	-0.33033	0.00179309	-0.20672	0.592454	-0.28485	0.770939
WDR62	ENSG00000075702	protein_coding	17.0858	DOWN	8.10433e-06	DOWN	DOWN		DOWN	DOWN		-0.533242	0.000730371	-0.504966	0.0183685	-0.89419	0.126144	-0.7891	0.00276083	-0.41879	0.0751542	-0.17266	0.740012
TOMM40L	ENSG00000158882	protein_coding	12.817	DOWN	8.46112e-06	DOWN	DOWN	DOWN	DOWN			-0.517788	4.96e-08	-0.571224	0.0313843	-0.78028	0.0515454	-0.92099	0.00291298	-0.4213	0.239576	-0.27562	0.70632
ATP5MG	ENSG00000167283	protein_coding	453.846	DOWN	8.54133e-06	DOWN	DOWN	DOWN	DOWN			-0.353375	0.00219825	-0.59976	3.33e-05	-0.42901	0.0540827	-0.39885	0.00024452	0.01265	0.989514	-0.38198	0.643724
IGFBP2	ENSG00000115457	protein_coding	11.04	DOWN	8.54133e-06	DOWN		DOWN		DOWN		-0.860945	7.52e-11	0.218018	0.922619	-0.74696	0.0306706	0.01234	0.990856	-0.53567	0.0137783	-0.11865	0.866307
LSMEM2	ENSG00000179564	protein_coding	6.22349	DOWN	1.11081e-05	DOWN		DOWN	DOWN	DOWN		-0.408516	0.00419625	-0.423915	0.254733	-0.52069	0.0821427	-1.44916	0.002998	-0.65477	0.0397283	-0.30044	0.659858
CA14	ENSG00000118298	protein_coding	14.6954	DOWN	1.19729e-05	DOWN		DOWN	DOWN	DOWN		-0.591995	0.00532237	-0.492129	0.49246	-2.13074	0.0327372	-2.84947	1.002e-05	-1.56267	0.0432673	-1.35428	0.414857
TMEM108	ENSG00000144868	protein_coding	6.81399	DOWN	1.19729e-05	DOWN		DOWN	DOWN	DOWN		-0.574284	2.89e-11	-0.389463	0.337455	-0.87089	0.0690934	-0.58714	0.00386409	-0.90215	0.00524073	-0.39607	0.563057
CFL2	ENSG00000165410	protein_coding	443.832	DOWN	1.19729e-05	DOWN	DOWN			DOWN		-0.495174	3.04e-09	-0.665828	0.00111631	-0.32382	0.268354	-0.17972	0.0320425	-0.42393	0.0309083	-0.15547	0.835982
MRPS12	ENSG00000128626	protein_coding	21.2111	DOWN	1.4155e-05	DOWN		DOWN	DOWN			-0.524141	3.56e-09	-0.427685	0.146795	-0.68711	0.0288266	-0.54552	9.229e-05	-0.4729	0.15812	-0.67599	0.592772
MYH7B	ENSG00000078814	protein_coding	51.7548	DOWN	1.62643e-05	DOWN		DOWN	DOWN	DOWN		-0.406466	0.0097232	-0.55991	0.190126	-1.07288	0.0948814	-0.70186	0.00055455	-1.30314	0.00354998	-0.44515	0.711125
WIPI1	ENSG00000070540	protein_coding	66.4986	DOWN	1.76677e-05	DOWN			DOWN	DOWN		-0.535954	4.41e-15	-0.247526	0.183237	-0.42481	0.183587	-0.45958	5.874e-05	-0.42371	0.0430175	-0.38538	0.596269
PLN	ENSG00000198523	protein_coding	171.791	DOWN	1.80474e-05	DOWN	DOWN		DOWN	DOWN		-0.663509	8.47e-06	-0.577336	1.7e-07	-0.51092	0.242557	-0.3462	0.00523812	-0.51073	0.0912739	0.0211	0.990964
SCN2B	ENSG00000149575	protein_coding	2.00743	DOWN	2.07548e-05	DOWN	DOWN	DOWN	DOWN			-0.597663	1.89e-10	-0.878084	5.73e-05	-0.92414	0.0508323	-0.62381	0.00641829	-0.42767	0.369316	-0.22229	0.805912
PPP1R1C	ENSG00000150722	protein_coding	1.59086	DOWN	2.37198e-05	DOWN	DOWN			DOWN		-0.943335	2.81e-08	-1.21662	3.38e-05	-0.74538	0.211949	-0.42584	0.164325	-1.03075	0.0216983	-0.40764	0.615173
ETNPPL	ENSG00000164089	protein_coding	1.65292	DOWN	2.67094e-05	DOWN		DOWN	DOWN	DOWN		-1.04328	0.000477513	-1.00516	NA	-1.33614	0.00912993	-0.74233	0.00978755	-0.60888	0.0763493	-0.57296	0.611917
MYOT	ENSG00000120729	protein_coding	761.483	DOWN	2.71664e-05	DOWN	DOWN	DOWN				-0.653262	3.53e-12	-0.671334	8.95e-05	-0.73163	0.0481094	-0.30378	0.005902	-0.30247	0.280284	-0.33668	0.63573
HSPB7	ENSG00000173641	protein_coding	529.673	DOWN	2.75872e-05	DOWN	DOWN		DOWN	DOWN		-0.577314	5.48e-08	-0.557701	0.00534071	-0.61943	0.149036	-0.36128	0.0103334	-0.74079	0.0306811	-0.145	0.832246
PPARGC1A	ENSG00000109819	protein_coding	18.5333	DOWN	2.8456e-05	DOWN	DOWN		DOWN	DOWN		-0.394679	5.37e-09	-0.589611	0.00236429	-0.66285	0.122488	-0.54952	0.0107889	-0.45196	0.0895861	-0.65854	0.52481
EXTL1	ENSG00000158008	protein_coding	5.32052	DOWN	2.89551e-05	DOWN		DOWN	DOWN	DOWN		-0.592864	0.000162464	-0.320717	0.746859	-1.08022	0.043415	-1.08141	0.0111229	-0.69798	0.0314698	-0.57628	0.596269
IL17D	ENSG00000172458	protein_coding	52.7462	DOWN	4.14234e-05	DOWN	DOWN			DOWN		-0.469389	1.6e-07	-0.777654	0.000390626	-0.53171	0.252404	-0.3965	0.129725	-0.66926	0.0397283	-0.28132	0.728208
COLQ	ENSG00000206561	protein_coding	4.33495	DOWN	4.57576e-05	DOWN		DOWN	DOWN	DOWN		-1.36256	8.34e-21	-1.06684	0.296548	-1.06649	0.0515454	-0.68421	0.0331559	-1.3544	0.00059373	-0.14011	0.872673
ACOT11	ENSG00000162390	protein_coding	2.25658	DOWN	4.70773e-05	DOWN	DOWN	DOWN				-0.876165	2.32e-07	-1.14396	6.45e-06	-1.74676	0.00993339	-0.32689	0.211349	-1.06697	0.166018	-0.67457	0.456372
SLC26A9	ENSG00000174502	protein_coding	0.728067	DOWN	4.70773e-05	DOWN	DOWN	DOWN	DOWN			-2.1794	9.31e-16	-1.98784	0.0441006	-1.72547	0.0582011	-0.8337	0.0210387	-0.0847	0.793261	-0.1187	0.811583
BCO2	ENSG00000197580	protein_coding	13.9924	DOWN	5.30737e-05	DOWN	DOWN		DOWN	DOWN		-0.763145	5.32e-14	-0.573801	0.0097428	-0.70385	0.105228	-0.49037	0.0422974	-0.54924	0.0336755	-0.6267	0.631508
EFR3B	ENSG00000084710	protein_coding	1.53039	DOWN	6.18605e-05	DOWN		DOWN		DOWN		-0.721884	2.18e-09	-0.981202	0.178609	-0.89151	0.0508323	-0.19146	0.248215	-0.86423	0.0458599	-0.43045	0.55084
MYL2	ENSG00000111245	protein_coding	10002.8	DOWN	6.18605e-05	DOWN	DOWN			DOWN		-0.562507	3.32e-10	-0.79371	0.00532	-0.49205	0.299155	-0.11391	0.274054	-0.5517	0.0739646	-0.19969	0.762342
COX4I1	ENSG00000131143	protein_coding	1150.37	DOWN	6.94617e-05		DOWN	DOWN	DOWN			-0.174912	0.000357437	-0.410195	0.0110265	-0.45471	0.0508323	-0.40755	8.225e-05	-0.3063	0.18521	-0.41581	0.55084
HSPB6	ENSG00000004776	protein_coding	721.436	DOWN	7.63834e-05		DOWN	DOWN	DOWN	DOWN		0.219494	0.735363	-0.465857	0.0401867	-0.66787	0.0904606	-0.5495	0.033716	-0.8249	0.0471977	-0.45981	0.704754
ASPA	ENSG00000108381	protein_coding	6.2694	DOWN	8.23359e-05	DOWN		DOWN		DOWN		-0.486121	2.31e-07	-0.0862074	0.79101	-0.45878	0.0508323	-0.32207	0.0679504	-0.51072	0.0816889	-0.72632	0.643724
MYL6B	ENSG00000196465	protein_coding	813.773	DOWN	8.47608e-05	DOWN	DOWN		DOWN	DOWN		-0.478796	1.82e-06	-0.63347	0.00123797	-0.51596	0.232158	-0.61935	0.0603585	-1.18547	0.0153007	0.13743	0.89555
AKAP1	ENSG00000121057	protein_coding	84.3758	DOWN	8.77268e-05		DOWN		DOWN	DOWN		-0.246775	0.00156363	-0.407506	0.0148927	-0.51191	0.205064	-0.52309	0.00039149	-0.41898	0.0611761	-0.58274	0.52481
NDUFAB1	ENSG00000004779	protein_coding	245.648	DOWN	8.77268e-05		DOWN	DOWN	DOWN			-0.250729	0.00273255	-0.4029	0.0057427	-0.44899	0.0515454	-0.3741	0.00049149	-0.34007	0.139139	-0.5386	0.563057
ATP5PO	ENSG00000241837	protein_coding	573.616	DOWN	8.77268e-05		DOWN	DOWN	DOWN			-0.31111	0.000399707	-0.530874	0.002801	-0.38364	0.0515454	-0.41022	0.00015612	-0.24551	0.241439	-0.29642	0.652141
UQCRH	ENSG00000173660	protein_coding	384.507	DOWN	9.2322e-05	DOWN	DOWN		DOWN			-0.376657	3.96e-06	-0.460172	0.000722244	NA	NA	-0.4584	0.00018941	-0.36705	0.177443	-0.53699	0.55084
CIAO2A	ENSG00000166797	protein_coding	52.2732	DOWN	9.30523e-05	DOWN	DOWN		DOWN			-0.400408	4.48e-06	-0.47535	0.0148927	-0.63154	0.167503	-0.8446	0.00026134	-0.48554	0.164468	-0.52131	0.653748
GPD1L	ENSG00000152642	protein_coding	52.7642	DOWN	9.30523e-05		DOWN		DOWN	DOWN		-0.084999	0.392879	-0.454764	0.000568892	-0.54578	0.236879	-0.60951	0.00055455	-0.59713	0.0763257	-0.40867	0.671215
HCFC1R1	ENSG00000103145	protein_coding	276.539	DOWN	9.43683e-05	DOWN			DOWN	DOWN		-0.49426	1.85e-10	0.0948434	0.779651	-0.44009	0.341906	-0.59	0.00055829	-0.69876	0.0153007	-0.27803	0.652141
ECI2	ENSG00000198721	protein_coding	83.7805	DOWN	9.94716e-05	DOWN	DOWN		DOWN			-0.340787	1.48e-08	-0.337397	0.0166815	-0.34526	0.194654	-0.46479	0.0002333	-0.39581	0.257914	-0.40133	0.615173
SH3KBP1	ENSG00000147010	protein_coding	6.0558	DOWN	9.94716e-05	DOWN		DOWN	DOWN			-0.524492	2.08e-06	-0.44561	0.0661688	-0.90524	0.00993339	-0.52043	0.00062428	-0.23769	0.499622	-0.00188	0.998284
BZW2	ENSG00000136261	protein_coding	128.758	DOWN	0.000109338	DOWN	DOWN		DOWN			-0.418131	7.44e-08	-0.392773	0.0168684	-0.36684	0.387452	-0.44977	0.00037721	-0.47401	0.158987	-0.23485	0.703166
CHKB-CPT1B	ENSG00000254413	protein_coding	1.81483	DOWN	0.000126219			DOWN	DOWN	DOWN		-0.556351	NA	-1.14801	NA	-0.87004	0.054309	-0.56748	3.17e-05	-0.49372	0.0458599	-0.57229	0.486144
CCDC141	ENSG00000163492	protein_coding	4.2519	DOWN	0.000126479	DOWN	DOWN					-0.788368	5e-17	-0.745388	1.73e-06	NA	NA	-0.06889	0.954651	-0.37711	0.335579	-0.81008	0.52481
COX8A	ENSG00000176340	protein_coding	872.932	DOWN	0.000137846		DOWN	DOWN	DOWN			-0.24477	0.00042698	-0.431479	0.00885877	-0.43533	0.0570773	-0.40066	0.00022061	-0.39943	0.241123	-0.52958	0.519728
SDHB	ENSG00000117118	protein_coding	466.179	DOWN	0.000137846		DOWN	DOWN	DOWN			-0.306271	3.87e-06	-0.415706	0.0219157	-0.47695	0.0496445	-0.44506	2.95e-05	-0.23412	0.308227	-0.41808	0.596269
HDHD5	ENSG00000069998	protein_coding	22.0556	DOWN	0.000142809		DOWN	DOWN	DOWN			-0.236704	0.00100334	-0.478316	0.0114642	-0.49819	0.0582011	-0.47982	0.00015461	-0.33065	0.162354	-0.49728	0.581202
DNAH3	ENSG00000158486	protein_coding	0.0701828	DOWN	0.000167426	DOWN	DOWN			DOWN		-0.806387	2.33e-05	-0.948656	0.014053	0.19088	0.750589	0.04651	0.956783	-0.36842	0.0729101	-0.08103	0.92065
BDH1	ENSG00000161267	protein_coding	16.2601	DOWN	0.000168573	DOWN	DOWN		DOWN			-0.614577	3.19e-09	-0.787239	5.52e-05	-0.50294	0.258683	-0.68113	0.00096753	0.1044	0.874266	-0.84821	0.456372
LPL	ENSG00000175445	protein_coding	31.4028	DOWN	0.000170775	DOWN	DOWN					-0.710414	5.35e-16	-1.22267	3.33e-06	-0.98029	0.188832	-0.2372	0.274007	-0.45571	0.343333	-0.8971	0.486144
TPI1	ENSG00000111669	protein_coding	1170.15	DOWN	0.000175142	DOWN		DOWN	DOWN			-0.380121	2.07e-05	-0.172589	0.386431	-0.73693	0.0654626	-0.51398	0.00017549	-0.16393	0.640638	-0.29649	0.642109
TECRL	ENSG00000205678	protein_coding	33.8647	DOWN	0.000181377	DOWN	DOWN			DOWN		-0.491038	3.26e-05	-0.693092	3.65e-05	-0.81786	0.103936	-0.22981	0.448929	-0.84519	0.0345107	-0.06937	0.969771
VIPR2	ENSG00000106018	protein_coding	2.62099	DOWN	0.000191316	DOWN	DOWN			DOWN		-0.562509	1.06e-05	-0.615403	0.0346754	-0.69677	0.215512	-0.20894	0.862328	-0.54282	0.083689	-0.21357	0.718462
MPC2	ENSG00000143158	protein_coding	68.3524	DOWN	0.000191316	DOWN	DOWN	DOWN				-0.348658	3.77e-05	-0.492243	0.00207313	-0.42152	0.0563865	-0.19185	0.0235203	-0.24469	0.232399	-0.23311	0.769064
MYL12A	ENSG00000101608	protein_coding	1305.66	DOWN	0.000203977	DOWN			DOWN	DOWN		-1.49636	9e-42	-1.00546	0.0939722	-0.76493	0.114776	-0.40008	0.00103904	-1.08881	0.0379277	-0.45217	0.55084
MRPL34	ENSG00000130312	protein_coding	136.018	DOWN	0.000203977	DOWN	DOWN		DOWN			-0.374773	5.02e-05	-0.439331	0.0167178	-0.43121	0.138517	-0.5678	0.00015785	-0.46139	0.179383	-0.43517	0.596269
PANK1	ENSG00000152782	protein_coding	5.2639	DOWN	0.000236586	DOWN	DOWN					-0.551885	1.13e-15	-0.658139	4.07e-05	-0.62863	0.194593	-0.28512	0.163596	-0.19699	0.652779	-0.35007	0.596269
ATP5F1C	ENSG00000165629	protein_coding	347.572	DOWN	0.000236586	DOWN	DOWN	DOWN				-0.37804	5.19e-06	-0.36584	0.00939747	-0.37806	0.0770814	-0.26161	0.00343592	-0.21977	0.36744	-0.2855	0.699079
NDUFA8	ENSG00000119421	protein_coding	118.965	DOWN	0.000257886	DOWN	DOWN		DOWN			-0.356078	4.33e-09	-0.438046	0.0100994	NA	NA	-0.38895	0.00116033	-0.24454	0.307284	-0.46522	0.653748
APBB2	ENSG00000163697	protein_coding	8.07065	DOWN	0.000288111	DOWN	DOWN	DOWN				-0.431416	2.31e-07	-0.523046	0.0385246	-0.51816	0.0804572	-0.11845	0.324003	-0.26799	0.284765	0.07408	0.878096
SUCLG1	ENSG00000163541	protein_coding	131.697	DOWN	0.000313283		DOWN	DOWN	DOWN			-0.287909	0.000110835	-0.423719	0.00709555	-0.49169	0.0819491	-0.46932	0.00018894	-0.332	0.165491	-0.4758	0.615173
AQP7	ENSG00000165269	protein_coding	9.58703	DOWN	0.000313283	DOWN	DOWN	DOWN				-0.473463	0.000179841	-0.427315	0.0334838	-1.00705	0.0237636	-0.30899	0.291303	-0.6098	0.156128	-0.51532	0.619593
DERL1	ENSG00000136986	protein_coding	18.0709	DOWN	0.000313283	DOWN	DOWN	DOWN				-0.340005	8.08e-06	-0.657133	0.00253383	-0.49113	0.0810054	0.03923	0.842811	-0.20687	0.421336	-0.04831	0.952461
NDUFB3	ENSG00000119013	protein_coding	262.6	DOWN	0.000314327	DOWN	DOWN	DOWN				-0.376839	8.9e-05	-0.55975	5.52e-05	-0.54252	0.0821427	-0.30937	0.00995116	-0.179	0.65651	-0.61746	0.55084
MYOM3	ENSG00000142661	protein_coding	80.8506	DOWN	0.000314327	DOWN	DOWN			DOWN		-0.380798	0.000182123	-0.745479	0.00422549	-0.54132	0.310051	-0.3132	0.0398877	-0.88451	0.0168221	-0.25966	0.775285
TFRC	ENSG00000072274	protein_coding	22.1957	DOWN	0.000318619	DOWN			DOWN	DOWN		-0.664528	0.00022424	-1.23722	0.0700224	0.03937	0.976986	-1.49877	0.00035097	-0.96183	0.0443207	-0.72287	0.55084
TNNT1	ENSG00000105048	protein_coding	13279.1	DOWN	0.000318619	DOWN	DOWN			DOWN		-0.353642	0.000224347	-0.592444	0.00135348	-0.18269	0.646369	-0.19403	0.0622898	-0.58131	0.0670778	-0.34022	0.728208
SPRY4	ENSG00000187678	protein_coding	2.03813	DOWN	0.000318619	DOWN		DOWN		DOWN		-0.415001	0.000194252	-0.405128	0.157539	-0.55571	0.0497936	-0.26207	0.120902	-0.54904	0.0212183	-0.05171	0.944363
ACSL1	ENSG00000151726	protein_coding	175.559	DOWN	0.000336615	DOWN			DOWN	DOWN		-0.884388	5.6e-22	-0.411073	0.0840068	NA	NA	-0.42749	0.00163082	-0.57103	0.0829841	-0.79421	0.486144
ACAA2	ENSG00000167315	protein_coding	48.287	DOWN	0.000336615	DOWN	DOWN	DOWN				-0.40309	3.35e-11	-0.464838	0.00499728	-0.39576	0.0869655	-0.25955	0.136143	-0.45472	0.153442	-0.4555	0.596269
SMCO1	ENSG00000214097	protein_coding	46.8661	DOWN	0.000341524	DOWN	DOWN		DOWN			-0.780157	8.75e-08	-1.05536	6.64e-08	NA	NA	-0.94806	0.00169921	-1.04664	0.430925	-1.27387	0.414857
GATD3A	ENSG00000160221	protein_coding	65.8226	DOWN	0.000347319			DOWN	DOWN	DOWN		-0.62238	0.153724	-0.227651	0.658453	-0.40728	0.088782	-0.47724	0.00101646	-0.44363	0.0727922	-0.74477	0.448144
GATD3B	ENSG00000280071	protein_coding	72.709	DOWN	0.000355477			DOWN	DOWN	DOWN		-0.408607	NA	0.2613	NA	-0.40728	0.088782	-0.47724	0.00101646	-0.44363	0.0727922	-0.74477	0.448144
PLXNA4	ENSG00000221866	protein_coding	0.625276	DOWN	0.000369333	DOWN	DOWN	DOWN				-0.848696	3.55e-09	-0.716014	0.0248877	-0.65218	0.0904606	0.04702	0.93656	-0.49366	0.117498	-0.26114	0.652141
PPM1B	ENSG00000138032	protein_coding	63.8931	DOWN	0.000389267	DOWN	DOWN	DOWN				-0.402455	2.31e-07	-0.465155	4.76e-05	-0.4527	0.0915985	-0.26446	0.103451	-0.34648	0.225176	-0.20782	0.762342
VEGFA	ENSG00000112715	polymorphic_pseudogene	63.1649	DOWN	0.000411483	DOWN			DOWN	DOWN		-0.412458	4.45e-05	-0.399364	0.0849532	-0.7797	0.102505	-0.59449	0.00186242	-0.62902	0.0637949	-0.53927	0.618166
ACAT1	ENSG00000075239	protein_coding	374.411	DOWN	0.000478728		DOWN	DOWN	DOWN			-0.319419	3.73e-05	-0.57548	0.00123797	-0.59181	0.0956692	-0.51973	0.0002333	NA	NA	-0.35016	0.661102
COX5B	ENSG00000135940	protein_coding	701.815	DOWN	0.000515634		DOWN	DOWN	DOWN			-0.216227	0.000455091	-0.454092	0.0124498	-0.37174	0.0996818	-0.47553	3.737e-05	-0.28378	0.297131	-0.38737	0.596269
HIGD1A	ENSG00000181061	protein_coding	72.8069	DOWN	0.000598819	DOWN	DOWN		DOWN			-0.419972	8.1e-06	-0.442448	0.00950735	-0.34629	0.320117	-0.33049	0.00256651	-0.28368	0.278898	-0.08793	0.944719
ECH1	ENSG00000104823	protein_coding	316.623	DOWN	0.00062299	DOWN		DOWN	DOWN			-0.346631	1.06e-05	-0.358053	0.0652876	-0.55247	0.0481094	-0.35621	0.00279049	-0.29864	0.0766782	-0.46001	0.619593
SIRT5	ENSG00000124523	protein_coding	12.575	DOWN	0.000716929		DOWN	DOWN	DOWN			-0.277938	3.73e-06	-0.57973	0.000183964	-0.55145	0.0484701	-0.39155	0.00306139	-0.2494	0.422113	-0.36468	0.652141
NRP1	ENSG00000099250	protein_coding	30.1808	DOWN	0.000726139	DOWN				DOWN		-0.409864	7.84e-12	-0.168274	0.606489	-0.42082	0.169085	-0.02999	0.919583	-0.48066	0.0186941	-0.22017	0.686865
LGI1	ENSG00000108231	protein_coding	1.8545	DOWN	0.00075927	DOWN	DOWN	DOWN				-0.466042	0.0037655	-0.744717	1.14e-05	-1.11125	0.0424136	-0.00563	0.995562	-0.77895	0.131016	-0.22677	0.774624
ANK1	ENSG00000029534	protein_coding	363.755	DOWN	0.000800138	DOWN	DOWN		DOWN			-0.361099	8.06e-05	-0.422205	0.00978313	-0.34917	0.157881	-0.38431	0.00348871	-0.36901	0.347093	-0.33443	0.596269
UBE2T	ENSG00000077152	protein_coding	8.16593	DOWN	0.000800138	DOWN	DOWN			DOWN		-0.407557	0.00452305	-0.53703	0.0124498	-0.42184	0.261088	-0.03577	0.877807	-0.47273	0.083689	-0.37793	0.684166
LMCD1	ENSG00000071282	protein_coding	220.077	DOWN	0.000800138	DOWN	DOWN	DOWN				-0.337571	0.00451456	-0.473308	0.023554	-0.54149	0.0770814	-0.26901	0.0483308	-0.70791	0.163309	-0.11341	0.838108
NDUFB8	ENSG00000166136	protein_coding	256.191	DOWN	0.000801657	DOWN	DOWN		DOWN			-0.325451	0.000162237	-0.349079	0.0187589	-0.3684	0.181015	-0.32433	0.00348871	-0.28533	0.086851	-0.39269	0.581202
GOLIM4	ENSG00000173905	protein_coding	9.98828	DOWN	0.000821993	DOWN				DOWN		-0.51211	2e-11	-0.372705	0.107724	-0.2012	0.532869	-0.14854	0.430304	-0.44985	0.0223582	-0.01854	0.984541
CASQ2	ENSG00000118729	protein_coding	66.3024	DOWN	0.000832847	DOWN			DOWN	DOWN		-1.13099	1.31e-35	-0.7855	0.150576	-0.99789	0.125494	-0.54386	0.00384327	-1.19397	0.0751542	-0.17559	0.74805
KLHL40	ENSG00000157119	protein_coding	66.6932	DOWN	0.000906363	DOWN			DOWN	DOWN		-0.605874	1.91e-08	-0.535682	0.0797968	-0.79708	0.138403	-0.54999	0.00406361	-1.46189	0.0186941	-0.44698	0.643724
KCND3	ENSG00000171385	protein_coding	0.556302	DOWN	0.000935426	DOWN	DOWN	DOWN				-0.383329	0.0068641	-0.56969	0.0140329	-0.52303	0.0804572	-0.22401	0.281595	-0.49655	0.257914	-0.38761	0.748871
TCAP	ENSG00000173991	protein_coding	6156.73	DOWN	0.0009396	DOWN	DOWN		DOWN			-0.333631	1.92e-06	-0.641819	0.000148699	-0.17996	0.439672	-0.633	0.00429479	-0.64159	0.156948	-0.49025	0.52481
TACO1	ENSG00000136463	protein_coding	26.442	DOWN	0.00105783		DOWN		DOWN	DOWN		-0.201147	0.0245659	-0.410831	0.0167178	-0.45008	0.167209	-0.40767	0.00505061	-0.38226	0.0739646	-0.56158	0.553582
GPT2	ENSG00000166123	protein_coding	46.3397	DOWN	0.00106072		DOWN		DOWN	DOWN		-0.131223	0.0592827	-0.750379	1.19e-05	-0.86896	0.128285	-0.52159	0.00506994	-0.72968	0.0912303	-0.87845	0.55084
CPT1B	ENSG00000205560	protein_coding	52.0149	DOWN	0.00127299	DOWN		DOWN	DOWN			-0.36776	0.0138863	-0.296787	NA	-0.87004	0.054309	-0.56748	3.17e-05	NA	NA	-0.57229	0.486144
ENDOG	ENSG00000167136	protein_coding	77.8145	DOWN	0.00128417				DOWN	DOWN		-0.14036	0.291683	-0.529452	0.11666	-0.50543	0.149036	-0.61156	0.00014731	-0.62837	0.0288383	-0.25822	0.678522
SMPX	ENSG00000091482	protein_coding	408.548	DOWN	0.00128417	DOWN				DOWN		-0.748118	5.19e-14	-0.365972	0.0772558	-0.54378	0.114634	-0.30637	0.00078501	-0.71523	0.0308365	0.0366	0.96745
ST3GAL1	ENSG00000008513	protein_coding	16.087	DOWN	0.00129545	DOWN	DOWN		DOWN			-0.574001	8.72e-11	-0.408614	0.00253383	-0.40302	0.28323	-0.42859	0.00656871	-0.38835	0.198147	-0.40581	0.630241
PPARA	ENSG00000186951	protein_coding	8.56997	DOWN	0.00132103		DOWN		DOWN	DOWN		-0.227536	0.00116804	-0.412012	0.0248423	-0.57102	0.181779	-0.35741	0.00676324	-0.43652	0.0730408	-0.5233	0.594305
AC011498.4	ENSG00000267385	protein_coding	0.634723	DOWN	0.00137005	DOWN		DOWN	DOWN			-0.713467	0.00129838	-0.589523	NA	-1.19535	0.0241994	-1.0253	0.00740982	NA	NA	NA	NA
HOMER2	ENSG00000103942	protein_coding	73.5176	DOWN	0.0014082	DOWN			DOWN	DOWN		-0.435997	4.09e-10	-0.340644	0.294294	-0.49771	0.269407	-0.41464	0.00792075	-0.65888	0.0259799	-0.29124	0.652141
APOO	ENSG00000184831	protein_coding	91.9226	DOWN	0.00144691		DOWN	DOWN	DOWN			-0.319305	0.0143005	-0.418508	0.00686443	-0.40306	0.0966753	-0.37465	0.00876771	-0.37051	0.383786	-0.44905	0.627051
COQ3	ENSG00000132423	protein_coding	23.6374	DOWN	0.00151078	DOWN		DOWN	DOWN			-0.336119	6.27e-06	-0.334376	0.0589282	-0.54083	0.0481094	-0.39607	0.00969878	-0.46954	0.146902	-0.56778	0.640095
HADH	ENSG00000138796	protein_coding	100.116	DOWN	0.00162753	DOWN	DOWN		DOWN			-0.368553	3.24e-05	-0.396995	0.00811309	-0.37214	0.237659	-0.41446	0.0106159	-0.32172	0.372578	-0.46078	0.596269
CPTP	ENSG00000224051	protein_coding	23.5718	DOWN	0.00170923	DOWN	DOWN		DOWN			-0.464478	6.25e-05	-0.45722	0.0318486	-0.3055	0.458374	-0.57123	0.0113998	-0.42464	0.146263	-0.47901	0.653748
ASB18	ENSG00000182177	protein_coding	2.49255	DOWN	0.00173059	DOWN	DOWN			DOWN		-0.402666	0.0455763	-0.78658	0.00215039	NA	NA	NA	NA	-0.88492	0.00592776	-0.06683	0.951591
PDLIM5	ENSG00000163110	protein_coding	419.541	DOWN	0.00175508	DOWN	DOWN		DOWN			-0.432437	5.48e-08	-0.535611	0.00503272	-0.29669	0.34584	-0.33483	0.0117091	-0.16041	0.5978	0.09086	0.884629
SPTSSA	ENSG00000165389	protein_coding	7.418	DOWN	0.00176909	DOWN		DOWN				-0.500418	1.64e-09	-0.336615	0.220757	-0.67275	0.0237636	-0.25404	0.100537	-0.45815	0.171089	-0.11902	0.838167
DNAJB5	ENSG00000137094	protein_coding	54.014	DOWN	0.00189922	DOWN	DOWN		DOWN			-0.407843	0.00029668	-0.453159	0.0220038	-0.13826	0.798131	-0.45155	0.0139276	-0.3446	0.438619	-0.22523	0.712981
CCR3	ENSG00000183625	protein_coding	0.818099	DOWN	0.00197754	DOWN				DOWN		-1.26049	2.24e-09	-0.103832	NA	-0.13804	0.728273	-0.62067	0.240362	-1.31023	0.0192096	-0.49976	0.688109
AQP4	ENSG00000171885	polymorphic_pseudogene	12.877	DOWN	0.00199096	DOWN	DOWN		DOWN			-0.333745	0.0156091	-0.603091	0.000951101	-1.03228	0.279667	-1.03634	0.0159469	-1.01353	0.424229	-0.89802	0.414857
COX6B1	ENSG00000126267	protein_coding	1208.38	DOWN	0.00208725		DOWN		DOWN			-0.226498	0.000103699	-0.452242	0.00260248	-0.31377	0.214378	-0.43842	0.00014731	-0.23429	0.470802	-0.53377	0.55084
RASL12	ENSG00000103710	protein_coding	8.68689	DOWN	0.00213289	DOWN	DOWN		DOWN			-0.346837	0.000290661	-0.455771	0.0244777	-0.5976	0.183355	-0.38607	0.0189468	-0.48983	0.529392	-0.361	0.620349
ALAS1	ENSG00000023330	protein_coding	54.3312	DOWN	0.00252239				DOWN	DOWN		-0.165141	0.231423	-0.540601	0.0620646	-0.45147	0.501024	-0.64443	0.00018572	-0.56642	0.041802	-0.3595	0.655455
SLCO5A1	ENSG00000137571	protein_coding	3.55099	DOWN	0.00252256	DOWN				DOWN		-0.593868	6.7e-09	-0.27427	0.13486	-0.33664	0.416648	-0.30714	0.0332826	-0.53948	0.00592776	-0.20694	0.704411
EXOSC7	ENSG00000075914	protein_coding	25.8396	DOWN	0.0028218	DOWN	DOWN					-0.394803	1.26e-08	-0.463959	0.00207963	0.03491	0.975241	-0.14439	0.615449	-0.17149	0.634116	0.26394	0.819152
NUDT6	ENSG00000170917	protein_coding	6.97815	DOWN	0.00297182	DOWN		DOWN	DOWN			-0.380599	0.00152955	-0.377886	0.409643	-0.49537	0.0515454	-0.36685	0.0279654	-0.21441	0.553056	-0.32248	0.653748
QRSL1	ENSG00000130348	protein_coding	5.51336	DOWN	0.00314625		DOWN			DOWN		-0.204858	0.00328259	-0.406775	0.00507303	-0.31843	0.284065	-0.26341	0.019854	-0.41045	0.0442485	-0.38282	0.642109
NDUFS4	ENSG00000164258	protein_coding	148.035	DOWN	0.00346239		DOWN		DOWN			-0.244179	0.00129384	-0.420268	0.00562224	-0.27832	0.226092	-0.37486	0.00017549	-0.1295	0.705963	-0.22382	0.740124
GDF10	ENSG00000266524	protein_coding	2.13026	DOWN	0.0036293	DOWN		DOWN	DOWN			-1.01311	4.68e-08	-1.42348	NA	-0.7291	0.043415	-0.42952	0.0645788	-0.41982	0.137697	-0.07198	0.879307
MRPL35	ENSG00000132313	protein_coding	23.8569	DOWN	0.00374409	DOWN	DOWN		DOWN			-0.369287	6.11e-06	-0.484531	3.9e-05	-0.4742	0.124722	-0.36171	0.0401441	-0.45405	0.128954	-0.42853	0.695477
FASTKD1	ENSG00000138399	protein_coding	14.0635	DOWN	0.00392047		DOWN	DOWN	DOWN			-0.271733	0.00218088	-0.487846	0.0180522	-0.56386	0.0985674	-0.45779	0.0423973	-0.51931	0.167056	-0.63815	0.655741
SLC25A42	ENSG00000181035	protein_coding	16.7384	DOWN	0.00393351	DOWN				DOWN		-0.506628	6.12e-08	-0.25431	0.569924	-0.53906	0.189367	-0.25947	0.0694925	-0.73451	0.0238773	-0.17341	0.729948
ATP5F1B	ENSG00000110955	protein_coding	2658.47	DOWN	0.00435183		DOWN	DOWN				-0.254424	1.54e-05	-0.423181	0.00612077	-0.40933	0.0481094	-0.30744	0.00096585	-0.23226	0.144891	-0.2601	0.655084
MRPL47	ENSG00000136522	protein_coding	23.5032	DOWN	0.00435183	DOWN	DOWN					-0.391738	4.28e-08	-0.461941	0.00699013	-0.38086	0.116519	-0.26401	0.00386869	-0.23209	0.212808	-0.21635	0.811223
VGLL2	ENSG00000170162	protein_coding	56.82	DOWN	0.00450189	DOWN			DOWN	DOWN		-0.535345	1.52e-06	-0.290743	0.490925	-0.79763	0.215354	-0.33058	0.0480109	-0.66388	0.0336755	-0.31105	0.671675
TPPP3	ENSG00000159713	protein_coding	16.661	DOWN	0.00450189	DOWN						-1.73904	9.06e-45	-0.76137	0.1286	0.55282	0.574381	0.15611	0.806995	-0.16843	0.864544	0.13653	0.828065
ICMT	ENSG00000116237	protein_coding	18.0251	DOWN	0.00453121	DOWN				DOWN		-0.552059	8.95e-12	-0.296727	0.310716	-0.25792	0.600449	-0.2533	0.124461	-0.55625	0.0629284	0.15753	0.836327
LRP1B	ENSG00000168702	protein_coding	1.69551	DOWN	0.00500072	DOWN	DOWN					-0.502212	0.00473124	-1.0155	1.25e-14	-0.47021	0.222784	-0.06372	0.876731	-0.65658	0.293576	-0.33725	0.60146
CNKSR2	ENSG00000149970	protein_coding	2.66395	DOWN	0.00506416	DOWN			DOWN			-0.652307	2.18e-09	-0.692903	0.0696562	0.11069	0.721398	-0.72041	0.00032024	0.13634	0.692829	0.0141	0.988216
NDUFA1	ENSG00000125356	protein_coding	526.14	DOWN	0.00576187		DOWN		DOWN			-0.188715	0.00901645	-0.396299	0.00236429	-0.29436	0.275383	-0.40322	0.00036815	-0.28133	0.232399	-0.34536	0.596269
MCU	ENSG00000156026	protein_coding	38.2349	DOWN	0.00586007		DOWN			DOWN		-0.306398	8.7e-06	-0.469228	0.00238458	-0.32012	0.469163	-0.15984	0.199401	-0.39547	0.0709918	0.06426	0.933752
ENDOD1	ENSG00000149218	protein_coding	21.7883	DOWN	0.00643196	DOWN	DOWN					-0.454135	2.12e-08	-0.457518	0.0110265	-0.39366	0.412379	-0.18539	0.252931	-0.62143	0.12473	-0.006	0.995224
SELENOS	ENSG00000131871	protein_coding	18.2814	DOWN	0.00668238	DOWN		DOWN				-0.431838	9.85e-08	-0.235038	0.270431	-0.4827	0.0508323	-0.16264	0.303805	-0.20946	0.306907	-0.04055	0.946744
COX5A	ENSG00000178741	protein_coding	812.106	DOWN	0.00712851		DOWN		DOWN			-0.286535	4.28e-07	-0.433656	0.00422549	NA	NA	-0.3499	0.00043467	-0.32657	0.158987	-0.40542	0.593471
ZNF106	ENSG00000103994	protein_coding	134.706	DOWN	0.00712851	DOWN				DOWN		-0.388738	1e-07	-0.345405	0.0895601	-0.30691	0.257073	-0.12924	0.256369	-0.3925	0.075838	-0.14295	0.788973
UQCRHL	ENSG00000233954	protein_coding	10.1252	DOWN	0.00730296			DOWN	DOWN			-0.311316	8.82e-05	-0.400757	0.161781	-0.42005	0.0508323	-0.4584	0.00018941	-0.50213	0.149994	-0.53699	0.55084
NDUFAF4	ENSG00000123545	protein_coding	31.9686	DOWN	0.00763529	DOWN	DOWN					-0.456446	1.48e-06	-0.618472	0.00484716	-0.36222	0.215354	-0.23715	0.0762033	-0.28627	0.533366	-0.31925	0.70632
SLC36A2	ENSG00000186335	protein_coding	14.1438	DOWN	0.00788191	DOWN				DOWN		-0.401458	1.57e-06	-0.369834	0.14846	-0.33424	0.423195	NA	NA	-0.58906	0.0506297	-0.23574	0.70521
NDUFB10	ENSG00000140990	protein_coding	580.175	DOWN	0.00813013		DOWN		DOWN			-0.212812	5.82e-05	-0.450919	0.0144769	-0.52305	0.139344	-0.51825	8.225e-05	-0.34628	0.309298	-0.45803	0.635862
MRPS33	ENSG00000090263	protein_coding	101.806	DOWN	0.0083364		DOWN		DOWN			-0.303879	0.00177965	-0.378245	0.0151236	-0.47352	0.151716	-0.33092	0.00035097	-0.37383	0.278686	-0.39475	0.596269
UGP2	ENSG00000169764	protein_coding	272.576	DOWN	0.00854427	DOWN	DOWN					-0.409221	2.93e-10	-0.450441	0.0158269	NA	NA	-0.19152	0.0264891	NA	NA	-0.08762	0.937466
NDUFS3	ENSG00000213619	protein_coding	393.998	DOWN	0.00866933		DOWN		DOWN			-0.234883	0.000183856	-0.382188	0.0159678	-0.44371	0.102995	-0.5078	2.63e-05	-0.28645	0.191324	-0.39168	0.615173
MLYCD	ENSG00000103150	protein_coding	15.7366	DOWN	0.00867024	DOWN		DOWN				-0.559704	4.94e-06	-0.198812	0.585034	-0.67371	0.0467501	-0.30532	0.128913	-0.33097	0.434009	-0.85236	0.52481
AC004832.3	ENSG00000249590	protein_coding	0.387794	DOWN	0.00867024			DOWN	DOWN			NA	NA	NA	NA	-1.07104	0.0526798	-1.81638	0.00024452	-0.50424	0.112279	-0.25958	0.648715
MTFP1	ENSG00000242114	protein_coding	6.79169	DOWN	0.00878603			DOWN	DOWN			-1.406	NA	-0.853292	NA	-1.07104	0.0526798	-1.81638	0.00024452	-0.50424	0.112279	-0.25958	0.648715
MYH7	ENSG00000092054	protein_coding	2869.77	DOWN	0.00895888		DOWN			DOWN		-0.116967	0.0959102	-0.571129	0.0166815	-0.02891	0.927777	-0.19397	0.0857861	-0.38006	0.0577062	-0.26819	0.769064
ARHGEF6	ENSG00000129675	protein_coding	20.0662	DOWN	0.00895888	DOWN			DOWN			-0.340662	5.45e-06	-0.301632	0.23016	-0.56798	0.194553	-0.45726	0.00057853	-0.43049	0.246139	-0.16173	0.803131
ALDH6A1	ENSG00000119711	protein_coding	8.07674	DOWN	0.0089824		DOWN			DOWN		-0.0920945	0.215406	-0.463249	0.00832416	-0.4829	0.118093	-0.20267	0.219819	-0.36798	0.0895861	-0.57161	0.489585
ARSB	ENSG00000113273	protein_coding	2.00686	DOWN	0.00911498	DOWN				DOWN		-0.382553	6.26e-06	-0.139748	0.88869	-0.18154	0.711975	-0.64701	0.128953	-0.53633	0.0572471	-0.10926	0.829808
NDUFA6	ENSG00000184983	protein_coding	250.689	DOWN	0.00969554		DOWN		DOWN			-0.282402	0.000190151	-0.376132	0.00684453	-0.34832	0.121855	-0.38773	0.00064767	-0.2616	0.285689	-0.37923	0.619593
BCKDHB	ENSG00000083123	protein_coding	4.69992	DOWN	0.00975928		DOWN	DOWN				-0.299825	0.00125823	-0.41612	0.0179081	-0.67667	0.0294027	-0.1077	0.697358	-0.22015	0.461139	-0.37523	0.643724
ATP5PD	ENSG00000167863	protein_coding	368.748	DOWN	0.00975928		DOWN		DOWN			-0.193856	0.0114627	-0.471191	0.00123797	-0.33695	0.138517	-0.33174	0.00065844	-0.20869	0.36176	-0.15959	0.804462
SLC38A2	ENSG00000134294	protein_coding	32.7674	DOWN	0.00975928	DOWN	DOWN					-0.482457	8.7e-06	-0.501102	6.17e-05	0.04193	0.920722	0.09769	0.548128	-0.06848	0.838874	-0.17495	0.828344
CRYAB	ENSG00000109846	protein_coding	2234.33	DOWN	0.00975928	DOWN	DOWN					-0.390041	4.84e-12	-0.486227	0.0174422	-0.26236	0.608184	-0.08284	0.43993	-0.00592	0.992259	-0.0015	0.998622
MCRIP2	ENSG00000172366	protein_coding	94.4562	DOWN	0.00992293		DOWN		DOWN			-0.264886	0.000213028	-0.552089	0.0174422	-0.55694	0.12927	-0.43892	0.00066618	-0.3273	0.535949	-0.36663	0.596269

## Sheet: TR
Gene Symbol	Ensembl Gene ID	Gene Biotype	Mean FPKM	RRA Total effect	RRA Padj	GSE147494	GSE35661	GSE27536	GSE120862_Left leg	GSE120862_Right leg	GSE1786	GSE60591	GSE60833_Leg 1	GSE60833__Leg 2	GSE111551	GSE117070	GSE147494 log2_FC	GSE147494 Padj	GSE35661 log2_FC	GSE35661 Padj	GSE27536 log2_FC	GSE27536 Padj	GSE120862_Left leg log2_FC	GSE120862_Left leg Padj	GSE120862_Right leg log2_FC	GSE120862_Right leg Padj	GSE1786 log2_FC	GSE1786 Padj	GSE60591 log2_FC	GSE60591 Padj	GSE60833_Leg 1 log2_FC	GSE60833_Leg 1 Padj	GSE60833_Leg 2 log2_FC	GSE60833_Leg 2 Padj	GSE111551 log2_FC	GSE111551 Padj	GSE117070 log2_FC	GSE117070 Padj
COL4A1	ENSG00000187498	protein_coding	47.8706	UP	3.45811e-22	UP	UP	UP	UP	UP		UP	UP	UP		UP	0.81128	1e-07	1.77187	0	1.64837	0.00012442	2.12859	9.9018e-25	1.9582	4.02904e-14	0.50788	0.217031	1.50561	8.72716e-15	0.646256	0.00928099	0.875685	0.00200171	-0.0307	0.998411	0.47894	0.0220573
COL4A2	ENSG00000134871	protein_coding	48.3467	UP	7.83685e-16	UP	UP	UP	UP	UP		UP	UP	UP			0.64646	8.2e-07	1.63186	0	1.63501	0.00012442	1.85312	6.7171e-17	1.7585	1.96704e-13	0.24089	0.674622	1.36902	6.54866e-15	0.595121	0.0254932	0.663011	0.0224496	-0.00678	0.999091	0.29088	0.128007
LAMB1	ENSG00000091136	protein_coding	18.2344	UP	4.0967e-14	UP	UP	UP	UP	UP	UP	UP		UP			0.66541	9e-08	1.28317	0	1.44139	0.00043999	1.64205	2.1076e-25	1.38046	2.91495e-13	0.33672	0.0899774	0.848913	2.4402e-07	0.410669	0.0766198	0.749252	5.66229e-06	-0.18337	0.998411	0.13511	0.719223
GNG11	ENSG00000127920	protein_coding	8.87834	UP	8.01889e-14	UP	UP	UP	UP	UP		UP		UP			0.58287	1.07e-06	0.89838	0	0.97665	0.0002554	1.10867	2.80139e-16	1.02501	1.96408e-10	-0.0209	0.958318	0.678894	2.54882e-07	0.138206	0.711359	0.383569	0.00712375	0.13638	0.998411	0.1939	0.233178
TM4SF18	ENSG00000163762	protein_coding	4.19873	UP	6.81591e-13	UP	UP	UP	UP	UP		UP		UP		UP	0.42906	2.1e-06	1.09177	6e-08	1.18577	0.00122164	1.51703	6.79068e-27	1.43103	3.89788e-13	NA	NA	0.778323	3.14262e-05	0.0301055	0.957535	0.848437	8.44847e-06	-0.07532	0.998411	0.45933	0.0561555
THBS4	ENSG00000113296	protein_coding	68.5668	UP	8.84232e-13	UP	UP	UP	UP	UP		UP	UP			UP	0.73569	1.9e-07	1.41902	0	1.37956	0.00387294	2.49747	2.60646e-16	1.86434	1.65489e-26	0.41544	0.425832	1.05255	3.26511e-06	0.718038	0.00872356	0.305748	0.405063	-0.16713	0.998411	0.38925	0.014061
PXDN	ENSG00000130508	protein_coding	6.00316	UP	1.33016e-12	UP	UP	UP	UP	UP		UP		UP			0.50207	3.23e-06	0.9972	4e-08	1.21112	0.00041074	1.79991	1.09837e-18	1.57068	2.76178e-13	-0.14899	0.638239	1.04479	6.32586e-12	0.382591	0.0897529	0.473253	0.0344095	-0.00471	0.999277	0.19088	0.125538
LOXL2	ENSG00000134013	protein_coding	3.44376	UP	3.26416e-12	UP	UP	UP	UP	UP		UP	UP				0.45954	0.00033995	1.39591	1e-08	1.5727	0.00067023	2.63926	2.99683e-22	2.1064	1.28331e-17	0.06587	0.711273	1.11809	1.07033e-08	0.558223	0.0177447	0.484134	0.289018	0.00317	0.999558	0.08276	0.711057
MXRA5	ENSG00000101825	protein_coding	2.48024	UP	1.15416e-11	UP	UP	UP	UP	UP		UP	UP				1.22244	8.2e-07	2.23295	0	2.06952	0.00082648	3.6592	1.22366e-09	2.71489	9.23882e-33	0.38599	0.310313	1.55887	1.04481e-06	0.749363	0.0204133	0.623455	0.34256	-0.20252	0.998411	0.29626	0.260149
LAMA4	ENSG00000112769	protein_coding	16.1201	UP	2.0243e-11	UP	UP	UP	UP	UP		UP					0.51748	4e-08	1.18114	3e-08	1.16332	0.00041074	1.56846	1.35095e-20	1.29734	2.08905e-12	-0.37628	0.300342	0.833393	2.03073e-07	0.0957878	0.589255	0.378975	0.0953463	-0.10572	0.998411	0.13238	0.409027
NID2	ENSG00000087303	protein_coding	6.83323	UP	2.79281e-11	UP	UP	UP	UP	UP		UP					0.55701	3.26e-06	1.47551	0	1.60576	0.00023568	1.9238	1.12569e-36	1.53514	4.37974e-10	0.22568	0.397719	1.06398	4.91794e-10	0.36811	0.184289	0.377114	0.194465	-0.06808	0.998411	0.10048	0.753816
EDNRB	ENSG00000136160	protein_coding	4.06548	UP	5.19559e-11	UP	UP	UP	UP	UP		UP		UP		UP	0.57891	9.92e-06	0.47175	3.744e-05	1.04936	0.0001964	1.41616	5.0437e-11	1.26143	4.02035e-07	0.01601	0.942319	1.03772	8.35183e-07	0.308897	0.58888	0.916064	7.19876e-05	0.06383	0.998411	0.33595	0.02534
PCDH17	ENSG00000118946	protein_coding	0.379354	UP	5.19559e-11	UP	UP	UP	UP	UP		UP		UP		UP	0.71455	1.524e-05	0.65896	1.74e-06	0.46166	0.0029804	2.05343	2.47897e-17	1.72265	2.38823e-06	0.07642	0.702069	1.38562	6.16963e-09	0.584181	NA	0.999217	0.0063271	0.03788	0.998411	0.33585	0.0364481
COL1A1	ENSG00000108821	protein_coding	77.3752	UP	1.77303e-10	UP	UP	UP	UP	UP		UP	UP				0.67354	0.00087269	2.02867	2e-08	2.37154	0.00026589	4.79513	2.42268e-07	3.65976	6.29314e-10	0.11275	0.460505	1.01778	9.97051e-05	0.825435	0.0378669	0.541505	0.660205	-0.0172	0.999091	0.30853	0.269684
SERPINH1	ENSG00000149257	protein_coding	18.9445	UP	2.48816e-10	UP	UP	UP	UP	UP		UP	UP				0.33766	0.0178885	0.74247	1.79e-06	0.82372	0.00154594	1.82174	3.47782e-09	1.3457	8.83311e-12	0.20964	0.3552	0.828802	2.71909e-10	0.520692	0.00518024	0.322218	0.318999	-0.10202	0.998411	-0.09606	0.544762
TNFAIP8L1	ENSG00000185361	protein_coding	2.00505	UP	5.01762e-10	UP	UP	UP	UP	UP		UP					0.33659	0.00397226	0.60717	2e-07	0.83132	0.00063418	1.02663	7.57383e-16	1.00054	1.79368e-10	NA	NA	0.735587	3.28915e-08	0.276966	0.314171	0.321354	0.186952	0.01748	0.998411	-0.03272	0.851843
C1orf54	ENSG00000118292	protein_coding	13.1594	UP	5.08912e-10	UP	UP	UP	UP	UP		UP		UP			0.3568	0.00174391	0.70434	7e-08	0.72777	0.00040021	0.917713	4.12337e-10	0.822679	1.98089e-05	-0.36184	0.216521	0.571781	4.21763e-06	0.481666	0.128883	0.557312	0.012349	0.06596	0.998411	0.30299	0.0330349
MARCKSL1	ENSG00000175130	protein_coding	6.79507	UP	5.47955e-10		UP	UP	UP	UP	UP	UP	UP				0.15139	0.0408451	0.7474	3.93e-06	0.58671	0.00167957	1.26359	3.43134e-15	1.19087	4.24348e-08	0.39704	0.0899425	0.615535	0.000260583	0.604426	0.0368367	0.317362	0.388172	0.12269	0.998411	0.1644	0.269952
LXN	ENSG00000079257	protein_coding	2.72941	UP	1.02463e-09	UP	UP	UP	UP	UP		UP		UP			0.39382	2.478e-05	1.05443	3e-08	0.95077	0.00043785	1.63382	9.21977e-18	1.13467	5.50871e-05	0.16686	0.646682	0.881941	6.48441e-06	0.39555	NA	0.719914	0.0119115	-0.04039	0.998411	0.19036	0.497203
APLNR	ENSG00000134817	protein_coding	12.5541	UP	1.43793e-09	UP	UP	UP	UP	UP		UP					0.41706	4.83e-05	0.60752	5.3e-07	0.84017	0.0004941	1.43471	4.95545e-51	1.2154	3.89788e-13	-0.01681	0.958982	0.770154	4.11679e-07	0.26976	0.360788	0.163602	0.662159	-0.01469	0.998874	0.09047	0.518442
COL15A1	ENSG00000204291	protein_coding	34.4922	UP	1.87203e-09	UP	UP	UP	UP	UP		UP					0.43749	7.6e-07	0.82527	6e-08	1.0381	0.00041074	1.57557	6.39955e-22	1.19974	1.3877e-23	0.42088	0.268548	0.604479	1.12942e-05	0.234424	0.320339	0.108833	0.715049	-0.05432	0.998411	0.12174	0.411828
COLEC12	ENSG00000158270	protein_coding	3.07077	UP	1.87203e-09	UP	UP	UP	UP	UP	UP	UP					0.493	0.00014187	0.79716	3.25e-06	0.92538	0.00082648	1.27226	3.84101e-08	0.97016	4.20044e-10	0.32451	0.0768301	0.52983	0.000764374	0.15383	0.607847	0.153909	0.513768	0.07151	0.998411	0.15556	0.454894
ADGRL4	ENSG00000162618	protein_coding	10.5205	UP	5.75094e-09		UP	UP	UP	UP		UP		UP		UP	0.27134	0.00012896	0.56143	4.87e-06	0.66579	0.00167957	0.91087	9.32075e-15	0.621899	4.62831e-05	0.05608	0.710528	0.568066	0.000337946	-0.0756381	0.781291	0.713502	0.00178001	-0.01151	0.999091	0.35658	0.0777343
NID1	ENSG00000116962	protein_coding	7.34341	UP	5.84137e-09	UP	UP	UP	UP	UP		UP					0.45398	3.4e-06	0.90637	1.18e-06	1.39755	0.00027446	1.51796	2.89942e-09	1.14221	1.61812e-08	0.193	0.243838	0.620216	5.84401e-06	0.26253	0.252563	0.255075	0.331166	-0.11485	0.998411	0.28298	0.122176
MYO1B	ENSG00000128641	protein_coding	5.21023	UP	7.6113e-09	UP	UP	UP	UP	UP		UP		UP			0.4718	8.2e-07	0.52596	1.956e-05	0.9578	0.00014416	1.25619	4.31713e-19	0.986095	1.79171e-07	0.11834	0.51369	0.553724	0.000288837	0.0584564	0.978615	0.614377	0.000527929	-0.06472	0.998411	0.0964	0.304252
CD93	ENSG00000125810	protein_coding	14.8849	UP	1.31372e-08	UP	UP	UP	UP	UP		UP					0.33404	7.33e-05	0.87686	1e-08	0.85836	0.00045461	0.999953	1.82186e-17	0.849406	0.000124215	0.38146	0.274228	0.706143	3.2522e-08	0.188652	0.491252	0.325898	0.101322	-0.15034	0.998411	0.20047	0.0983845
KIT	ENSG00000157404	protein_coding	0.889947	UP	1.33577e-08	UP	UP	UP	UP	UP		UP					0.53908	0.00014247	0.57753	1.76e-06	0.76406	0.00116711	1.60491	1.11788e-10	1.18417	6.226e-07	0.05548	0.78379	1.09651	4.00819e-05	0.369191	0.360815	0.381226	0.358033	-0.00706	0.999091	0.22167	0.226919
COL3A1	ENSG00000168542	protein_coding	139.642	UP	2.21072e-08	UP	UP	UP	UP	UP		UP					0.88122	4.73e-06	1.75518	4e-08	1.90749	0.00051987	3.70835	1.06296e-06	2.80791	2.36713e-18	1.32486	0.120847	1.01643	4.5393e-06	0.492317	0.121295	0.444384	0.453277	-0.07486	0.998411	0.24101	0.237521
TUSC3	ENSG00000104723	protein_coding	4.40169	UP	2.28547e-08		UP	UP	UP	UP		UP		UP			0.28777	0.00247249	0.59938	1.5e-07	0.94464	0.00090848	1.28277	3.0448e-09	0.912038	1.58212e-06	0.16719	0.427118	0.728037	4.32166e-06	0.151465	0.601897	0.660764	0.00847369	-0.06863	0.998411	0.14224	0.284422
GASK1B	ENSG00000164125	protein_coding	7.11545	UP	2.76319e-08	UP	UP	UP	UP	UP		UP		UP			0.37911	0.00011136	0.77997	7.113e-05	0.70057	0.00256739	1.1214	2.2133e-11	0.988157	1.69276e-07	0.07849	0.619156	0.627661	0.00130867	0.0809742	0.771395	0.481511	0.027857	-0.06006	0.998411	0.29827	0.246805
IFI16	ENSG00000163565	protein_coding	10.3765	UP	2.76616e-08	UP	UP	UP	UP	UP		UP		UP			0.37367	4.73e-06	0.69604	8.1e-07	0.79659	0.00064486	1.25987	2.11918e-06	0.977389	2.13456e-06	0.25854	0.216378	0.386294	0.0122642	0.00536095	0.97702	0.495718	0.0465974	-0.06659	0.998411	0.27597	0.0553288
LDHB	ENSG00000111716	polymorphic_pseudogene	255.207	UP	2.76616e-08	UP	UP	UP		UP	UP	UP	UP	UP			0.33036	5.739e-05	0.72119	1e-08	0.38748	0.0137122	0.215995	0.549521	0.53374	0.000190468	0.86595	0.0676731	0.793931	0.000194413	0.504564	0.0363938	0.496492	0.0375065	-0.06399	0.998411	0.23868	0.174952
CKMT2	ENSG00000131730	protein_coding	555.077	UP	2.76616e-08		UP	UP			UP	UP	UP	UP			0.23047	0.00106591	0.47012	5e-08	0.34892	0.0181687	0.159225	0.358256	0.230336	0.605284	0.44582	0.0833772	0.683844	1.84723e-10	0.664329	0.0221062	0.625068	0.00581579	-0.16981	0.998411	0.11963	0.382266
PECAM1	ENSG00000261371	protein_coding	33.745	UP	4.70774e-08	UP	UP	UP	UP	UP		UP					0.46295	2.93e-06	0.79437	0	0.80828	0.00026589	1.04618	1.19075e-10	0.870666	6.27368e-05	-0.20971	0.588702	0.768933	3.54746e-10	0.277817	0.44148	0.347199	0.155077	0.13701	0.998411	0.13309	0.302258
NRP1	ENSG00000099250	protein_coding	30.1808	UP	5.04427e-08	UP	UP	UP	UP	UP		UP		UP			0.34239	7.85e-06	0.68024	3.93e-06	0.79144	0.00023568	0.719246	9.06638e-11	0.582899	0.00111892	-0.04681	0.881901	0.54934	1.34227e-05	0.149926	0.586689	0.400954	0.0123005	-0.26537	0.998411	-0.00033	0.998983
FSCN1	ENSG00000075618	protein_coding	6.03561	UP	7.24872e-08	UP	UP	UP	UP	UP		UP					0.44392	0.00011805	0.68952	0.00010009	1.10183	0.00061247	2.16038	2.70393e-41	1.81606	2.79303e-22	0.15044	0.570163	1.17175	1.44873e-08	0.494722	0.0839692	0.277969	0.297246	0.0117	0.998411	0.16986	0.193632
SPARC	ENSG00000113140	protein_coding	376.812	UP	7.5209e-08	UP	UP	UP	UP	UP		UP					0.3985	9.92e-06	0.50378	1.721e-05	1.28866	0.00062008	2.03873	1.36155e-12	1.52503	4.19178e-15	0.03484	0.925033	0.716627	2.35916e-07	0.378155	0.200793	0.203697	0.520881	0.02042	0.999091	0.28673	0.0405235
GJA1	ENSG00000152661	protein_coding	6.29711	UP	8.9914e-08	UP	UP	UP	UP	UP		UP					0.53333	0.00663475	0.80532	1.2e-07	0.86872	0.00082648	1.40717	2.71739e-12	1.09231	9.76655e-06	0.06362	0.933829	0.627475	4.27459e-05	0.17973	0.581413	0.339262	0.231815	-0.01708	0.998411	0.13448	0.47776
CD300LG	ENSG00000161649	protein_coding	6.99194	UP	1.04192e-07		UP	UP	UP	UP		UP		UP		UP	0.06323	0.817201	0.5981	3.93e-06	0.76047	0.00014416	0.905932	2.75636e-12	0.750069	0.000694607	NA	NA	0.628152	0.000468555	0.487432	0.0529846	0.568986	0.00616275	-0.04985	0.998411	0.44161	0.00356407
CTHRC1	ENSG00000164932	protein_coding	6.87166	UP	1.59983e-07		UP	UP	UP	UP		UP					0.21997	0.0792762	1.64649	2e-08	1.47542	0.00026589	2.92951	8.58137e-07	2.23918	6.68351e-14	NA	NA	1.29018	3.05157e-11	0.280489	NA	0.585595	0.123448	0.03148	0.998411	0.24953	0.338383
FABP4	ENSG00000170323	protein_coding	84.4628	UP	1.82002e-07		UP	UP	UP	UP		UP		UP		UP	0.31721	0.00453097	0.81142	5e-08	0.6479	0.0473393	0.881057	5.63238e-09	0.772988	0.000381573	-0.48926	0.342178	0.820037	9.58565e-07	0.0119145	0.64017	0.602923	0.000785449	-0.02645	0.998411	0.4143	0.00706733
ADAMTS9	ENSG00000163638	protein_coding	3.69244	UP	2.80667e-07		UP	UP	UP	UP		UP	UP	UP			0.23323	0.0536331	0.56417	1.001e-05	0.6063	0.00176748	0.567164	5.9818e-07	0.456168	0.00111471	-0.06931	0.694523	0.708087	7.44943e-06	0.510811	0.00850168	0.462924	0.048094	-0.1761	0.998411	0.01502	0.95447
DECR1	ENSG00000104325	protein_coding	231.149	UP	4.29272e-07		UP	UP				UP	UP	UP			0.24185	0.00014798	0.40253	0	0.33456	0.00192878	0.245425	0.0955263	0.284389	0.220955	0.29694	0.180556	0.546491	3.90615e-15	0.417822	0.0331237	0.476645	0.000610901	-0.09103	0.998411	0.25958	0.0271441
IGFN1	ENSG00000163395	protein_coding	23.4169	UP	6.79084e-07	UP	UP	UP	UP	UP			UP				0.97794	0.00027001	1.0975	1.53e-06	1.67973	0.00318585	2.10953	6.56565e-06	2.9386	2.43855e-07	NA	NA	0.173632	0.846477	1.27708	0.013962	1.11442	0.0891381	0.06499	0.998411	0.13494	0.805973
CD34	ENSG00000174059	protein_coding	28.1967	UP	6.97504e-07	UP	UP	UP	UP	UP		UP					0.38436	1.9e-07	0.41242	5.668e-05	0.65018	0.00084894	0.994775	1.93113e-20	0.891337	2.77598e-07	-0.00959	0.974314	0.560358	2.63096e-06	0.0859309	0.744073	0.212166	0.309967	-0.07882	0.998411	0.10134	0.299628
COL1A2	ENSG00000164692	protein_coding	117.368	UP	7.27556e-07	UP	UP	UP	UP	UP		UP					0.54684	0.00131208	1.13071	1.54e-06	1.53692	0.00079009	3.21616	9.1549e-05	2.36355	2.37726e-10	0.22473	0.481728	0.642789	0.00125186	0.420597	0.25647	0.24086	0.715954	0.01485	0.999558	0.05604	0.79678
ELK3	ENSG00000111145	protein_coding	4.9834	UP	7.5718e-07		UP	UP	UP	UP		UP		UP		UP	0.26821	0.0129203	0.61675	1.63e-06	0.82403	0.00135947	0.901818	4.75252e-09	0.631978	0.00524041	-0.07098	0.510466	0.374953	0.00228427	0.0981542	0.797762	0.473609	0.012785	0.00463	0.999091	0.34463	0.0425879
ASPN	ENSG00000106819	protein_coding	10.6214	UP	8.31527e-07	UP	UP	UP	UP	UP				UP		UP	0.54416	0.00049387	1.11708	1.253e-05	1.34876	0.0111526	2.72943	0.000401293	1.9971	0.00112989	-0.30755	0.582998	0.43567	0.111377	0.318486	0.638505	0.548347	0.0376559	-0.05959	0.998411	0.63046	0.00725564
SMOC2	ENSG00000112562	protein_coding	31.1786	UP	9.17674e-07	UP	UP	UP	UP	UP		UP					0.35875	2.94e-06	0.67407	1.1e-07	0.87311	0.00104332	1.21316	5.08159e-11	0.877275	2.23199e-07	NA	NA	0.397772	0.00975205	0.37331	0.135874	0.0239409	0.999556	-0.1101	0.998411	0.08854	0.617927
ETS1	ENSG00000134954	protein_coding	11.6254	UP	9.56124e-07	UP	UP	UP	UP	UP		UP		UP			0.43577	1.4e-06	0.73178	5.33e-06	0.60914	0.00366432	0.81589	5.85153e-15	0.702877	0.00250018	-0.01193	0.958916	0.501075	5.06669e-05	0.142447	0.586931	0.471089	0.000239619	-0.01844	0.998411	0.20839	0.237475
COL6A3	ENSG00000163359	protein_coding	27.9607	UP	9.87902e-07	UP	UP	UP	UP	UP		UP					0.51391	9.446e-05	0.97681	2e-07	1.04667	0.00371606	2.17261	1.33274e-05	1.42599	4.27146e-11	0.35867	0.181696	0.515724	0.000332592	0.166835	0.56655	0.0295532	0.911996	-0.05082	0.998411	0.06726	0.64491
DOCK9	ENSG00000088387	protein_coding	12.7598	UP	9.9079e-07		UP	UP	UP	UP		UP		UP			0.28099	1.4e-05	0.51331	7.8e-07	0.89329	0.00085697	0.73971	3.25457e-07	0.588205	0.00025861	0.08369	0.633421	0.5038	4.08158e-05	0.285264	0.170407	0.540593	0.000250989	0.00899	0.999091	0.10139	0.703075
HSPG2	ENSG00000142798	protein_coding	54.7701	UP	1.08609e-06	UP	UP	UP	UP	UP		UP					0.34887	1.102e-05	0.43757	1.09e-06	0.5724	0.0122465	0.881995	3.82335e-07	0.856829	3.64051e-07	-0.01214	0.962133	0.621572	2.2926e-07	0.362317	0.102423	0.160422	0.464879	-0.06859	0.998411	-0.03379	0.868191
DCHS1	ENSG00000166341	protein_coding	1.59578	UP	1.10408e-06		UP	UP	UP	UP		UP					0.24797	0.0900806	0.48038	1.01e-06	0.77005	0.00046758	0.966562	2.94086e-12	0.772027	5.73345e-07	-0.02169	0.959669	0.645195	8.102e-09	0.246028	0.278314	0.214859	0.323683	-0.06351	0.998411	-0.04874	0.793508
SH2B3	ENSG00000111252	protein_coding	3.95507	UP	1.19793e-06		UP	UP	UP	UP		UP					0.20508	0.0522556	0.68726	0	0.72008	0.00024758	0.982277	1.98111e-12	0.925049	1.09235e-06	0.30687	0.134246	0.652512	8.91517e-08	0.317629	0.28884	0.551309	0.0521853	0.00325	0.999558	0.12083	0.420489
FZD6	ENSG00000164930	protein_coding	1.98319	UP	1.26198e-06		UP	UP	UP	UP		UP		UP			0.12783	0.298645	0.53525	1.88e-06	0.70631	0.00043999	0.923428	1.00135e-10	0.767244	0.000717745	0.06905	0.690439	0.63876	1.17902e-06	0.107376	0.831472	0.550388	0.0101861	0.04751	0.998411	0.10565	0.69218
FYN	ENSG00000010810	protein_coding	12.6007	UP	1.26445e-06		UP	UP	UP	UP	UP	UP					NA	NA	0.62812	1.7e-07	0.63497	0.00203761	0.913087	0.000207321	0.621075	9.34929e-06	0.33382	0.0899774	0.415998	0.000288805	0.0816192	0.788261	0.0811211	0.736706	NA	NA	0.02302	0.881888
FAM43A	ENSG00000185112	protein_coding	4.49277	UP	1.47541e-06		UP	UP	UP	UP		UP					0.32101	0.0472035	0.63092	1.54e-06	0.80165	0.00074945	1.19287	4.11932e-33	0.953245	1.07277e-06	NA	NA	0.693288	5.06669e-05	0.277126	0.578598	0.236951	0.416592	-0.18738	0.998411	-0.02132	0.914249
TBC1D9	ENSG00000109436	protein_coding	1.28083	UP	1.52535e-06	UP	UP	UP	UP	UP		UP					0.35582	0.00061972	0.81243	2.8e-07	0.99284	0.00044118	1.11482	1.13038e-07	0.751804	2.85337e-05	0.05347	0.659952	0.408358	0.00477337	-0.0108519	0.974923	0.440333	0.0883159	-0.0116	0.998411	0.18694	0.446156
ROBO4	ENSG00000154133	protein_coding	6.80334	UP	1.52535e-06		UP	UP	UP	UP		UP					0.20515	0.0288311	0.54492	2.23e-06	0.67274	0.00084815	0.912109	2.14092e-16	0.885344	3.21716e-07	0.14342	0.531467	0.596937	2.68087e-09	0.22204	0.451102	0.34772	0.0673955	-0.0649	0.998411	0.03519	0.87077
BGN	ENSG00000182492	protein_coding	14.826	UP	1.58962e-06	UP	UP	UP	UP	UP		UP	UP				0.78585	0.00022954	0.39127	7.306e-05	0.93355	0.00212915	1.58776	0.0247077	1.72524	1.76258e-08	-0.12677	0.58199	1.01923	0.00020063	0.894668	0.0190486	0.0353439	0.715463	-0.1455	0.998411	0.13491	0.441729
EMCN	ENSG00000164035	protein_coding	13.461	UP	1.63376e-06		UP	UP	UP		UP	UP					0.12127	0.0525382	0.44654	1.54e-06	0.57789	0.00034356	0.572848	5.13802e-08	0.327421	0.0546607	0.62142	0.0964035	0.417718	9.00737e-05	-0.0481501	0.84235	0.370561	0.0740971	-0.12789	0.998411	0.02274	0.917106
CLDN5	ENSG00000184113	protein_coding	21.1349	UP	1.9701e-06		UP	UP	UP	UP		UP					0.23293	0.108577	0.32388	4.26e-06	0.60838	0.00016296	1.18235	4.64176e-18	1.02433	9.50235e-20	0.044	0.825784	0.82234	5.90948e-07	0.245652	0.461299	0.0904666	0.711976	0.08905	0.998411	0.10681	0.436727
RAPGEF5	ENSG00000136237	protein_coding	2.18117	UP	2.29535e-06	UP	UP	UP	UP	UP		UP		UP			0.35501	9.345e-05	0.49004	1.3e-06	0.57354	0.004858	0.849881	8.00353e-05	0.828749	0.0124878	-0.10759	0.419976	0.720176	2.31827e-06	0.16327	0.677013	0.50137	0.0481121	0.04676	0.998411	0.23878	0.172151
ADGRF5	ENSG00000069122	protein_coding	11.9101	UP	2.41808e-06		UP	UP	UP			UP		UP		UP	0.18903	0.0213236	0.38592	5.6e-06	0.7218	0.00036432	0.411591	9.72325e-05	0.35793	0.259167	0.24596	0.524565	0.352031	0.00803545	0.165999	0.534223	0.614059	0.000527929	0.03145	0.998411	0.37163	0.0084503
GMFG	ENSG00000130755	protein_coding	6.76411	UP	2.57127e-06	UP	UP	UP	UP	UP		UP					0.35863	0.00189584	0.37852	3.14e-06	0.51624	0.00036596	0.806917	0.00702929	0.94294	1.33401e-09	-0.09728	0.634306	0.773326	7.34419e-07	0.111233	NA	0.397588	0.303707	-0.04968	0.998411	0.25226	0.0186541
PRCP	ENSG00000137509	protein_coding	13.9713	UP	2.67681e-06		UP	UP	UP	UP		UP					0.19032	0.00131208	0.69111	3.9e-07	0.58128	0.00160125	1.11421	9.93552e-09	0.839878	3.78895e-09	0.07759	0.786697	0.664505	7.82544e-08	0.207289	0.58888	0.0929659	0.735539	-0.06394	0.998411	0.07671	0.547601
IGFBP7	ENSG00000163453	protein_coding	126.091	UP	3.13087e-06	UP	UP	UP	UP	UP		UP					0.34863	7.6e-07	0.75425	1e-08	0.78918	0.0004941	0.685249	0.00420431	0.76022	1.51935e-05	-0.32155	0.24081	0.635281	7.74615e-07	0.447023	0.179628	0.144504	0.432813	-0.18983	0.998411	0.11366	0.536869
A2M	ENSG00000175899	protein_coding	110.294	UP	3.34353e-06		UP	UP	UP	UP		UP					0.31299	6e-07	0.69337	0	0.73227	0.00012442	0.873257	2.67811e-11	0.725354	2.15028e-05	0.23324	0.40535	0.613607	4.07889e-09	0.288745	0.429307	0.355686	0.0906346	-0.11068	0.998411	0.20694	0.029433
GJC1	ENSG00000182963	protein_coding	1.72361	UP	3.34353e-06	UP	UP	UP	UP	UP		UP		UP			0.32864	0.00237005	0.52342	3.42e-06	0.40595	0.0328247	0.888158	1.93666e-11	0.602079	0.00585426	-0.01136	0.949237	0.477436	8.86197e-05	0.161677	0.653862	0.429128	0.0341719	-0.00725	0.999091	0.20396	0.176879
IGF2	ENSG00000167244	protein_coding	31.1014	UP	3.44016e-06		UP	UP	UP	UP		UP					NA	NA	0.93758	2e-08	1.04602	0.00072005	1.55305	1.00959e-14	1.25806	4.76237e-06	0.21382	0.646682	0.879672	0.000114068	0.484215	0.100769	0.334041	0.401059	0.01734	0.998411	0.19528	0.20593
TSPAN13	ENSG00000106537	protein_coding	5.35163	UP	3.62356e-06		UP	UP	UP	UP		UP				UP	0.207	0.0378509	0.56219	4.1e-07	0.58483	0.00868194	0.955223	1.59744e-08	0.709402	5.08959e-06	0.08551	0.72252	0.653812	7.45874e-08	0.466456	0.0672335	0.454609	0.0844032	-0.00323	0.999558	0.35022	0.0190065
HECW2	ENSG00000138411	protein_coding	1.01886	UP	3.96474e-06	UP	UP	UP				UP		UP		UP	0.40178	0.00289328	0.51531	0.00029187	0.75272	0.00317325	0.485932	0.0658972	0.505894	0.200891	NA	NA	0.906313	0.000110452	0.583108	0.0621761	1.13704	1.51522e-08	-0.00156	0.99968	0.32319	0.0910262
THY1	ENSG00000154096	protein_coding	9.76328	UP	5.01466e-06		UP	UP	UP	UP		UP	UP				0.27423	0.0191366	0.38211	0.00058126	0.75127	0.00082648	3.03773	6.20535e-06	2.16533	2.83354e-09	0.01439	0.966836	1.73561	6.32856e-11	1.07338	0.00427203	0.96887	0.0675901	0.03815	0.998411	0.2073	0.13665
KDR	ENSG00000128052	protein_coding	3.93634	UP	5.01466e-06	UP	UP	UP	UP	UP		UP					0.43317	2.989e-05	0.5995	4.5e-06	0.83232	0.00054862	0.961158	4.91651e-10	0.789931	0.00181037	0.21345	0.374866	0.919211	5.71109e-08	0.0926613	0.693491	0.328147	0.0892151	-0.28596	0.998411	-0.1133	0.414589
EXOC3L1	ENSG00000179044	protein_coding	1.29018	UP	5.77763e-06				UP	UP		UP		UP			0.31311	0.00068778	0.09808	0.136628	0.2185	0.452739	1.08419	2.78106e-10	1.07524	1.45105e-06	0.06402	0.682498	0.865658	9.33969e-07	0.117203	0.811751	0.777897	0.00779368	-0.05205	0.998411	0.06191	0.809855
RBP1	ENSG00000114115	protein_coding	13.9194	UP	6.18587e-06		UP	UP	UP	UP		UP					0.19519	0.189384	0.77379	9e-08	0.64353	0.0338605	1.72374	1.30817e-12	1.62482	1.13415e-20	0.0308	0.868502	0.768961	2.36373e-06	0.555963	0.108964	0.298482	0.382101	0.04748	0.998411	0.23683	0.0231118
COL5A2	ENSG00000204262	protein_coding	6.48064	UP	6.18587e-06	UP	UP	UP	UP	UP		UP					0.44008	0.00226922	1.23506	2.76e-06	1.38347	0.00340623	2.7834	2.09544e-06	2.00634	1.41739e-11	0.16953	0.375469	0.447986	0.0178644	0.245789	0.576312	0.16565	0.524978	0.02251	0.998411	0.26448	0.194975
LPAR6	ENSG00000139679	protein_coding	10.3819	UP	6.3416e-06		UP	UP	UP	UP		UP		UP			0.18237	0.0829876	0.44756	0.00041572	0.81701	0.00030892	1.00959	7.57383e-16	0.860123	9.32405e-10	0.22948	0.193383	0.399746	0.0191964	0.0762514	0.969767	0.54129	0.0319007	-0.01906	0.998411	0.30329	0.190494
SH3BGRL2	ENSG00000198478	protein_coding	1.88477	UP	6.48277e-06		UP	UP	UP	UP		UP		UP		UP	0.23505	0.014178	0.42073	5.6e-06	0.48321	0.00577505	0.568967	0.000850167	0.506411	0.0446298	NA	NA	0.634114	0.000677104	0.36775	0.262527	0.704655	0.00100813	0.08348	0.998411	0.33786	0.00368613
EHD4	ENSG00000103966	protein_coding	1.96611	UP	6.83595e-06	UP	UP	UP	UP	UP		UP					0.40606	0.00142324	0.52576	1.458e-05	0.3801	0.0320579	1.25238	1.30817e-12	1.06543	1.61979e-09	0.01107	0.96235	0.713393	2.56483e-06	0.407405	0.186773	0.300853	0.349533	0.0479	0.998411	0.16146	0.101337
TNFRSF4	ENSG00000186827	protein_coding	2.01937	UP	7.06292e-06			DOWN	DOWN	DOWN							-0.08038	0.525328	-0.15137	0.369228	-0.38446	0.00347765	-0.838182	1.40231e-12	-0.767105	7.78563e-05	0.15056	0.711773	-0.290101	0.102388	-0.0840585	0.797896	0.168583	0.521459	-0.01386	0.999091	0.14333	0.463908
RHOJ	ENSG00000126785	protein_coding	3.30135	UP	7.07748e-06	UP	UP	UP	UP	UP							0.3274	0.00015107	0.55227	5.63e-06	1.02232	0.00092868	0.917578	1.07154e-08	0.708106	4.95624e-12	NA	NA	0.300619	0.0137409	0.0710079	0.798979	0.0786942	0.793691	-0.03304	0.998411	0.06907	0.656791
RBP7	ENSG00000162444	protein_coding	5.9279	UP	7.42551e-06		UP	UP	UP	UP		UP				UP	0.29984	0.0335137	0.7775	0	0.76039	0.00622136	1.42681	3.55075e-08	0.98861	0.000680516	NA	NA	0.788224	2.82726e-05	0.539773	0.22229	0.615749	0.0779104	-0.13273	0.998411	0.44685	0.00159988
CKB	ENSG00000166165	protein_coding	73.0428	UP	7.44431e-06	UP	UP			UP		UP		UP			0.38777	0.00500592	0.55586	1.9e-07	-0.0098	0.975951	0.446045	0.0995753	0.709888	0.000607169	0.13202	0.578964	1.04881	2.93769e-06	0.604264	0.0918828	0.390001	0.0162226	-0.04315	0.998411	0.08466	0.768583
CYYR1	ENSG00000166265	protein_coding	6.48053	UP	7.76248e-06			UP	UP			UP		UP		UP	0.26128	0.00073409	0.30075	0.00024837	0.54689	0.002169	0.51996	3.21012e-07	0.429415	0.104521	NA	NA	0.336396	0.000605471	0.133601	0.744615	0.564224	0.00100813	-0.04024	0.998411	0.35909	0.00584854
PCDH12	ENSG00000113555	protein_coding	1.63161	UP	8.04819e-06	UP	UP	UP	UP	UP		UP					0.34769	0.00012912	0.41082	2.9e-07	0.32456	0.0767908	1.25218	9.9018e-25	0.995148	0.000212612	-0.00427	0.988856	0.807363	1.78385e-09	0.225404	0.488354	0.264369	0.448148	-0.00336	0.999274	0.02913	0.858198
PAG1	ENSG00000076641	protein_coding	0.638976	UP	8.61317e-06		UP	UP	UP	UP		UP				UP	0.1521	0.244307	0.53006	0.00010519	0.98521	0.00044118	0.785927	0.000165791	0.935602	8.20708e-09	NA	NA	0.374462	0.0273393	0.0390801	0.965926	0.442504	0.10367	0.02833	0.998411	0.32258	0.0372712
SEL1L3	ENSG00000091490	protein_coding	1.95246	UP	8.61317e-06		UP	UP	UP	UP		UP					0.29886	0.00602654	0.56092	8e-08	0.68606	0.00221693	1.08291	8.65478e-10	1.00086	7.14388e-10	0.01687	0.931454	0.644674	5.87817e-05	0.303439	0.436463	0.35724	0.155083	-0.02672	0.998411	0.09642	0.492626
IGFBP2	ENSG00000115457	protein_coding	11.04	UP	8.61317e-06		UP	UP	UP	UP		UP	UP				0.15006	0.40149	0.71407	1e-08	0.55137	0.0115961	1.07656	1.53854e-12	0.983514	2.68223e-05	0.16321	0.490115	0.823439	3.98773e-06	0.646065	0.0254932	0.53778	0.0519965	0.02918	0.998411	0.13038	0.500234
LURAP1L	ENSG00000153714	protein_coding	1.29433	UP	8.61317e-06	UP	UP	UP	UP	UP		UP					0.36448	0.00052088	0.37286	0.00055557	0.68561	0.00323875	0.968246	1.00965e-05	0.975788	0.000794038	NA	NA	0.611996	0.000185625	0.0339135	NA	0.0117704	0.92998	0.0194	0.998411	0.02205	0.914359
CAV2	ENSG00000105971	protein_coding	16.3861	UP	8.76115e-06		UP	UP	UP	UP		UP		UP			0.1019	0.182234	0.53477	2.041e-05	0.69207	0.00024758	0.72409	7.5279e-06	0.607866	0.000804413	0.03166	0.957048	0.413297	0.000384724	-0.100162	0.746683	0.364974	0.0498057	-0.00042	0.999847	0.16122	0.472235
CDH5	ENSG00000179776	protein_coding	16.426	UP	9.11415e-06		UP	UP	UP	UP		UP					0.30246	0.0001194	0.69186	2e-08	0.86506	0.00066104	0.83264	3.77877e-23	0.759323	0.000212807	0.21774	0.505838	0.601656	1.44583e-08	0.252564	0.406782	0.300896	0.107755	-0.14665	0.998411	0.15431	0.1568
RFTN1	ENSG00000131378	protein_coding	11.3081	UP	9.11415e-06		UP	UP				UP		UP			0.07776	0.625162	0.53058	3.1e-07	0.5666	0.00051987	0.224388	0.0939647	0.260898	0.169499	0.16417	0.514834	0.569118	3.75804e-09	0.301674	0.385427	0.508754	0.0348934	0.0007	0.999847	0.0525	0.774287
TPBG	ENSG00000146242	protein_coding	1.13291	UP	9.28699e-06		UP	UP	UP	UP	UP	UP					0.06794	0.581168	0.39243	0.00030742	0.64328	0.00151755	1.29543	0.000524876	0.898689	0.000752402	0.4346	0.0611211	0.421683	0.0305782	0.0177009	NA	0.432991	0.226572	0.04344	0.998411	0.0221	0.922602
DAB2	ENSG00000153071	protein_coding	5.91706	UP	9.66324e-06		UP	UP	UP	UP		UP					0.22483	0.0565225	0.55795	8.31e-06	0.82157	0.00220787	1.41002	1.03359e-06	0.893062	5.09369e-08	-0.05043	0.883267	0.412117	0.000850508	-0.0212021	0.962883	0.143853	0.603853	-0.1946	0.998411	-0.08106	0.699232
PDGFRB	ENSG00000113721	protein_coding	35.4258	UP	1.09775e-05		UP	UP	UP	UP		UP					0.26196	0.0049048	0.44248	7.88e-06	0.74076	0.00082648	1.0146	2.01505e-05	0.803772	1.16947e-08	-0.06766	0.75976	0.448025	7.82076e-05	0.0856242	0.746906	0.129003	0.616584	0.05314	0.998411	0.0292	0.860578
CSF1R	ENSG00000182578	protein_coding	2.95291	UP	1.31504e-05	UP	UP	UP	UP	UP		UP					0.40847	1.102e-05	0.47611	1.63e-06	0.63387	0.00073822	1.21893	0.000528656	0.758015	1.89934e-07	-0.07895	0.474419	0.428729	0.044191	0.193332	0.789899	-0.0635545	0.839109	-0.02601	0.998411	0.15786	0.0822344
KCNJ8	ENSG00000121361	protein_coding	5.36107	UP	1.32986e-05		UP	UP	UP	UP		UP					0.108	0.512127	0.65869	2.2e-07	0.88724	0.00012442	1.10478	2.10182e-16	0.856282	1.139e-06	0.25872	0.263269	0.509829	0.00110938	0.32006	0.33622	0.168851	0.524978	0.01851	0.998411	0.17926	0.141498
BTNL9	ENSG00000165810	protein_coding	15.8241	UP	1.40361e-05	UP	UP	UP	UP			UP		UP			0.37444	9.891e-05	0.44086	2.681e-05	1.15572	0.0004941	0.647534	7.26254e-05	0.640088	0.0692502	NA	NA	0.361407	0.0469446	0.323479	0.65315	0.919534	0.00200171	-0.07947	0.998411	0.22723	0.261041
CAPN6	ENSG00000077274	protein_coding	2.79386	UP	1.73821e-05	UP	UP	UP	UP	UP							0.725	4.13e-06	0.87363	4.449e-05	1.55526	0.00273643	2.88634	1.86129e-17	2.04887	8.61143e-16	0.07172	0.656309	0.473253	0.0812032	0.310263	0.459451	0.213656	0.820374	-0.19726	0.998411	0.19478	0.316952
ECM2	ENSG00000106823	protein_coding	4.98114	UP	1.75582e-05	UP	UP	UP	UP	UP		UP					0.43778	0.00018603	0.66812	3.863e-05	0.86844	0.00943009	1.35167	0.000348965	1.00377	2.568e-06	-0.06151	0.74118	0.439413	0.0153761	-0.0722009	0.924906	0.287852	0.282577	0.00304	0.999847	0.33753	0.108761
ANXA1	ENSG00000135046	protein_coding	27.4502	UP	1.76207e-05	UP	UP	UP	UP	UP		UP					0.35398	0.00020544	0.86272	3.68e-06	0.76416	0.00943009	0.961103	0.00204944	0.838616	3.73858e-06	0.02181	0.954198	0.336593	0.00926105	-0.043957	0.965926	-0.0555064	0.963407	-0.0093	0.999314	0.12574	0.681295
MPEG1	ENSG00000197629	protein_coding	2.18483	UP	2.09193e-05	UP	UP	UP	UP	UP		UP					0.45917	0.00030221	0.50504	0.0002866	0.69554	0.00186013	1.11232	0.00239106	0.846786	5.09677e-07	NA	NA	0.530419	0.0270505	0.2983	0.484187	-0.0586665	0.944209	-0.16881	0.998411	0.13513	0.498288
NOTCH4	ENSG00000204301	protein_coding	6.20807	UP	2.40783e-05		UP	UP	UP	UP		UP		UP			0.22679	0.00034193	0.3245	1.693e-05	0.81596	0.00316633	0.712876	7.29125e-12	0.59148	0.00583539	0.03007	0.95045	0.474344	0.000284138	0.304493	0.213855	0.550163	0.00279892	0.03662	0.998411	0.16663	0.130148
PEA15	ENSG00000162734	protein_coding	30.2144	UP	2.67964e-05		UP	UP	UP	UP		UP	UP				0.31329	0.00071506	0.54086	1e-07	0.59087	0.00273047	0.465538	0.0188953	0.639114	6.97254e-05	-0.28727	0.380531	0.477811	8.35183e-07	0.549713	0.0254932	0.00244347	0.901962	-0.15894	0.998411	0.06941	0.504177
DENND2A	ENSG00000146966	protein_coding	3.52467	UP	2.71259e-05	UP		UP	UP	UP		UP					0.33054	0.0412343	0.20739	0.00329785	0.37109	0.00320642	0.997261	1.56963e-09	0.898277	6.66742e-08	-0.02115	0.946013	0.455185	8.29215e-05	0.178954	0.691986	0.113741	0.717354	0.01511	0.998411	-0.1073	0.371176
LOXHD1	ENSG00000167210	protein_coding	0.252675	UP	2.71259e-05				DOWN	DOWN		DOWN	DOWN				NA	NA	-0.09886	0.26989	-0.2281	0.111897	-0.469694	0.000308479	-0.476151	3.0881e-05	0.22416	0.485846	-0.353011	0.00765996	-0.623705	0.0323081	-0.177169	0.643658	NA	NA	-0.08198	0.728297
GNG2	ENSG00000186469	protein_coding	2.66344	UP	2.80013e-05		UP	UP	UP	UP		UP					NA	NA	0.64854	8.49e-06	0.79958	0.00327145	1.2779	1.69734e-06	0.947025	1.24951e-07	NA	NA	0.513207	0.000626958	-0.00914375	0.947719	0.328798	0.129681	-0.05346	0.998411	0.25362	0.175917
ANKRD29	ENSG00000154065	protein_coding	1.83586	UP	3.08997e-05	UP	UP	UP	UP	UP				UP			0.38436	0.00164999	0.45136	0.0002649	0.73509	0.00112362	0.7689	4.57851e-06	0.618655	0.0024236	NA	NA	0.369558	0.0539241	0.170688	0.849843	0.685918	0.0418908	0.03195	0.998411	0.23968	0.100932
ADGRL2	ENSG00000117114	protein_coding	3.87062	UP	3.10485e-05		UP	UP	UP	UP		UP					0.22136	0.0202785	0.44093	2.544e-05	0.49628	0.00089868	0.927722	3.08578e-05	0.801081	8.44923e-06	0.18451	0.19056	0.617385	4.46687e-05	0.115977	0.677886	0.275138	0.233657	-0.00073	0.999847	0.21942	0.158987
OAS2	ENSG00000111335	protein_coding	2.85004	UP	3.15522e-05	UP	UP	UP	UP	UP		UP					0.37208	0.0018314	0.38633	0.0004163	0.38694	0.0119957	1.57987	5.00017e-05	1.5668	0.000976682	0.11776	0.58988	0.583581	0.00664162	0.311148	0.369431	0.394194	0.277095	-0.10273	0.998411	0.18286	0.0606186
HIP1R	ENSG00000130787	protein_coding	2.73099	UP	3.31092e-05			UP	UP	UP		UP					0.4252	0.00020674	0.02312	0.852348	0.73603	0.0103542	1.62192	1.88944e-16	1.37314	1.41889e-09	0.0643	0.579011	0.79696	0.000161852	0.147665	0.649381	0.294402	0.26759	-0.04656	0.998411	0.09991	0.197968
DYRK3	ENSG00000143479	protein_coding	0.661637	UP	3.31524e-05			UP	UP	UP		UP		UP			0.32869	0.00029149	0.09755	0.1195	0.55588	0.00564328	0.704582	1.41198e-05	0.592523	0.0106235	0.06791	0.690145	0.388953	0.0257471	0.0471827	0.990918	0.700043	0.032866	0.00683	0.999091	0.09924	0.510645
PLS3	ENSG00000102024	protein_coding	21.7077	UP	3.31566e-05		UP	UP	UP	UP		UP					0.31692	9.345e-05	0.65148	3.46e-06	0.63428	0.00051987	0.7146	0.000118921	0.670322	9.93109e-07	-0.3369	0.373186	0.445776	0.000993058	0.014003	0.954725	0.315884	0.068249	-0.08567	0.998411	0.09367	0.740729
PLXND1	ENSG00000004399	protein_coding	22.1813	UP	3.4962e-05	UP		UP	UP	UP		UP					0.34142	5.386e-05	0.27416	4.65e-05	0.47323	0.00353759	0.845715	4.75252e-09	0.692629	3.31323e-05	0.0888	0.687938	0.549687	1.8279e-07	0.270021	0.224347	0.245582	0.277076	0.02215	0.998411	0.03908	0.807832
ITGA6	ENSG00000091409	protein_coding	13.3136	UP	3.51746e-05		UP	UP	UP	UP		UP		UP			0.30021	1.258e-05	0.39274	6.83e-06	0.45432	0.00361786	0.658962	3.64791e-07	0.481078	0.0205674	0.12593	0.581328	0.505558	0.000688572	0.157242	0.723452	0.617852	2.02617e-07	0.12944	0.998411	0.16516	0.383673
LIPA	ENSG00000107798	protein_coding	6.60561	UP	3.65068e-05		UP	UP	UP	UP		UP					NA	NA	0.52056	4.9e-07	0.68944	0.00098746	0.870132	2.22133e-05	0.615878	9.55685e-05	0.17578	0.477896	0.400224	0.000169527	0.0594828	0.869386	0.243852	0.279828	-0.03054	0.998411	0.14783	0.290364
MDH1	ENSG00000014641	polymorphic_pseudogene	488.913	UP	3.65068e-05		UP				UP	UP		UP			0.16712	0.0111436	0.32935	9.7e-07	0.2234	0.0645078	-0.106355	0.672149	0.119558	0.862871	0.53277	0.0611211	0.542833	7.76552e-08	0.368148	0.246844	0.424496	0.0447462	NA	NA	0.10852	0.501096
ADAMTS12	ENSG00000151388	protein_coding	0.509004	UP	3.76451e-05		UP	UP	UP	UP		UP		UP			0.26165	0.118545	0.39832	0.00047815	0.68043	0.0129856	2.09998	3.24312e-08	1.59676	8.88912e-08	-0.09778	0.580229	0.734157	0.00312604	0.136858	NA	0.674459	0.0213681	0.02346	0.998411	0.18294	0.0700941
LOX	ENSG00000113083	protein_coding	1.53274	UP	3.8546e-05	UP		UP	UP	UP		UP		UP			0.42348	0.00444823	0.13586	0.0845378	1.27262	0.0131016	2.51475	0.000260722	2.29435	5.72583e-12	0.03573	0.886484	0.938773	0.00143156	0.267194	NA	0.774054	0.0077865	0.04367	0.998411	0.27108	0.0175135
TMSB4X	ENSG00000205542	protein_coding	213.724	UP	3.8959e-05		UP	UP	UP	UP		UP					0.26505	0.00098243	0.7142	9.07e-06	0.53651	0.00145857	0.950897	0.000153882	0.769418	2.10169e-07	-0.20909	0.333365	0.584549	2.2706e-08	0.268737	0.321408	0.248216	0.200598	0.00905	0.999091	0.13993	0.163237
KLHL5	ENSG00000109790	protein_coding	5.09726	UP	3.97745e-05		UP	UP	UP	UP				UP			0.28211	4.696e-05	0.59189	2.93e-06	0.63916	0.00105207	0.702738	7.70722e-07	0.633159	0.000114611	NA	NA	0.31919	0.00826245	0.0793631	0.856411	0.582252	0.000953546	0.06484	0.998411	0.2206	0.114282
MCTP1	ENSG00000175471	protein_coding	1.65317	UP	4.02181e-05	UP	UP	UP	UP	UP						UP	0.33148	0.00011827	0.60497	4.223e-05	0.94065	0.00067023	1.24959	0.000310836	0.739432	0.00316326	0.05865	0.655167	0.369994	0.0633508	-0.0692957	0.842455	0.508718	0.116422	0.01664	0.998411	0.35613	0.0456432
TCF4	ENSG00000196628	protein_coding	33.0952	UP	4.13093e-05		UP	UP	UP	UP		UP					0.20484	0.00067999	0.4152	5.15e-06	0.41947	0.00386342	0.792601	2.83154e-12	0.638655	2.84838e-10	0.02093	0.950941	0.390217	0.00213738	0.0273223	0.944929	0.482321	0.0523624	0.0769	0.998411	0.15499	0.282851
RFLNB	ENSG00000183688	protein_coding	5.31556	UP	5.01323e-05		UP	UP	UP	UP		UP					0.24196	0.00522674	0.68931	2.27e-06	0.87558	0.00055952	0.906079	1.61962e-09	0.794886	0.000150886	NA	NA	0.645462	9.33969e-07	-0.00512922	0.96027	0.234863	0.327773	-0.05817	0.998411	-0.114	0.472478
TFPI2	ENSG00000105825	protein_coding	2.0713	UP	5.01323e-05		UP	UP	UP	UP		UP					0.19083	0.22395	1.03346	4.8e-07	0.58503	0.00416473	1.82352	2.54168e-11	1.49464	3.35794e-07	0.1832	0.407475	0.97907	6.91203e-05	0.0604392	NA	0.648898	0.0945654	-0.05261	0.998411	-0.11387	0.639766
COL5A1	ENSG00000130635	protein_coding	11.2628	UP	5.01323e-05		UP	UP	UP	UP		UP					0.31683	0.0345658	0.62584	5.704e-05	1.39414	0.00145857	2.64045	2.51147e-05	1.92752	5.35655e-11	0.00811	0.968127	0.523671	0.00306473	0.308212	0.426027	0.137166	0.676334	0.02038	0.998411	-0.06537	0.662031
CAV1	ENSG00000105974	protein_coding	66.5122	UP	5.07259e-05		UP	UP	UP	UP		UP					0.14265	0.184175	0.64025	8e-08	0.66103	0.00024758	0.794421	2.3848e-07	0.670437	0.000379842	-0.0096	0.979506	0.529661	6.65606e-06	0.00919715	0.95921	0.228083	0.137648	-0.10558	0.998411	0.13297	0.31969
NRP2	ENSG00000118257	protein_coding	3.10832	UP	5.22405e-05			UP	UP	UP		UP					0.49041	0.0119549	0.03406	0.800841	0.70649	0.076516	7.31482	1.57478e-33	6.34797	2.89223e-20	0.01888	0.929816	5.13038	4.65714e-12	2.00272	NA	2.72243	NA	-0.02654	0.998411	0.00588	0.969101
CSGALNACT1	ENSG00000147408	protein_coding	2.66763	UP	5.36961e-05		UP	UP	UP	UP		UP				UP	0.26617	0.0173247	0.65376	2e-08	0.58859	0.00561233	0.758154	8.71507e-06	0.646014	0.00404115	0.07619	0.762033	0.376218	0.0198665	0.0662182	0.82291	0.339895	0.167738	0.07661	0.998411	0.33836	0.0571606
TIMP1	ENSG00000102265	protein_coding	35.2758	UP	6.50171e-05	UP	UP	UP	UP	UP		UP					0.38604	0.00378197	1.01572	1e-08	0.87861	0.00107158	1.57693	0.00649234	1.31747	5.33897e-10	-0.39811	0.105555	0.646252	0.0139635	0.48834	0.211992	0.126878	0.672843	-0.06512	0.998411	-0.0329	0.909778
RGL1	ENSG00000143344	protein_coding	1.66622	UP	6.63108e-05	UP	UP	UP	UP	UP		UP					0.49989	1.681e-05	0.36867	7.779e-05	0.32669	0.071833	1.50719	9.87957e-06	0.796599	2.82221e-05	-0.01718	0.943724	0.501989	0.00390972	0.240364	0.550475	0.213429	0.587368	-0.04164	0.998411	0.04559	0.799291
BACE2	ENSG00000182240	protein_coding	10.8341	UP	6.65492e-05		UP	UP	UP	UP		UP					0.11823	0.531406	0.48862	3.04e-06	0.72078	0.00092868	0.95146	1.12878e-05	0.706032	0.000209711	0.02069	0.931179	0.460022	0.000218129	0.137034	0.728284	0.0640675	0.863588	0.01388	0.998411	0.12877	0.176328
RHOC	ENSG00000155366	protein_coding	38.4169	UP	6.69776e-05		UP	UP	UP	UP		UP					0.11273	0.478843	0.5396	0	0.48588	0.00462227	0.734699	0.000118493	0.738182	1.38201e-07	0.15173	0.477463	0.419032	6.13796e-05	0.365344	0.212695	0.0426565	0.862269	-0.03502	0.998411	0.00586	0.974991
HTRA1	ENSG00000166033	protein_coding	20.7165	UP	7.17023e-05	UP	UP	UP	UP	UP		UP					0.41712	0.0144689	0.64461	1.973e-05	0.79207	0.0180836	2.05588	0.00127935	1.40688	1.43729e-07	-0.27964	0.265628	0.395246	0.00260403	0.259661	0.601897	0.0456683	0.911581	0.00165	0.999847	0.03845	0.731147
SH3TC1	ENSG00000125089	protein_coding	1.42724	UP	7.17832e-05		UP	UP	UP	UP		UP					0.16395	0.224162	0.39089	0.00014	0.38571	0.0122465	1.67128	5.23949e-18	1.39132	5.55722e-15	-0.12089	0.521598	1.03828	4.4622e-08	0.527226	0.0953196	0.236357	0.589683	0.05032	0.998411	0.09069	0.402431
SV2B	ENSG00000185518	protein_coding	0.801895	UP	7.33005e-05		UP	UP	UP	UP		UP					0.25133	0.0233971	0.36138	1.555e-05	0.40148	0.00363867	0.786119	3.26253e-06	1.04586	1.13726e-08	0.16989	0.39712	0.563422	0.00715566	0.0120678	0.954026	0.0696878	0.886795	0.06104	0.998411	0.15482	0.225337
NEURL1B	ENSG00000214357	protein_coding	5.89238	UP	7.63983e-05		UP	UP	UP	UP		UP					0.14488	0.358733	0.50393	2.01e-06	0.68689	0.00057464	0.84628	3.35454e-09	0.58548	0.00084615	NA	NA	0.577082	6.38094e-10	0.209705	0.438883	0.169128	0.526081	0.01043	0.998411	0.06234	0.758862
C1QA	ENSG00000173372	protein_coding	9.9686	UP	7.75192e-05		UP	UP	UP	UP		UP					0.10416	0.717928	0.52644	1.709e-05	0.70409	0.00192878	1.55873	1.18738e-05	0.96834	8.08901e-07	-0.27117	0.184709	0.5263	0.0076695	0.463924	0.44164	-0.128362	0.77179	0.00839	0.998411	0.15842	0.264284
KITLG	ENSG00000049130	protein_coding	3.17058	UP	7.75192e-05		UP	UP	UP	UP		UP		UP			0.29622	0.026047	0.68559	5.385e-05	0.44921	0.0114961	0.63264	0.000172537	0.53777	0.00583539	-0.02429	0.866255	0.462565	0.0119369	0.0620078	0.971056	0.599918	0.012785	-0.03022	0.998411	0.0168	0.966003
ARHGDIB	ENSG00000111348	protein_coding	24.6023	UP	9.24165e-05		UP	UP	UP	UP		UP					0.24758	0.0554267	0.59416	2.9e-07	0.73952	0.0001964	0.696272	0.000791251	0.614897	1.19745e-06	-0.1069	0.381946	0.511777	1.44583e-08	0.362165	0.168331	0.334229	0.2107	-0.13168	0.998411	0.11983	0.184128
ST8SIA4	ENSG00000113532	protein_coding	0.611525	UP	0.000102327							DOWN	DOWN	DOWN			-0.1709	0.240411	-0.03711	0.873644	-0.29795	0.0921244	0.183106	0.747318	-0.0523838	0.6576	-0.01296	0.966977	-0.456773	0.0080608	-0.62374	0.00602309	-0.910786	0.000527929	0.02013	0.998411	-0.24909	0.177254
TMEM255B	ENSG00000184497	protein_coding	3.08136	UP	0.000109636			UP	UP	UP							0.35867	0.0155896	-0.04516	0.615842	0.36753	0.00529028	1.65531	2.26959e-06	0.913942	3.12052e-07	0.13521	0.336119	0.452547	0.24626	-0.11751	NA	0.113246	NA	0.01258	0.998411	0.12543	0.250421
IFI27	ENSG00000165949	protein_coding	139.904	UP	0.000112629		UP	UP	UP	UP		UP					0.21258	0.0643486	0.58848	1.1e-07	0.63039	0.00084894	0.886357	8.00856e-05	0.821759	0.000359389	-0.27212	0.369624	0.500744	4.82013e-05	0.328443	0.164994	0.266669	0.296854	-0.05737	0.998411	0.21225	0.0588395
RNF125	ENSG00000101695	protein_coding	0.996877	UP	0.000125001	UP		UP	UP	UP		UP		UP			0.43864	0.00036537	0.29922	0.0005517	1.01995	0.00036432	0.635304	1.48096e-05	0.530219	0.00841771	-0.16849	0.24691	0.552164	0.0115656	0.0280868	0.978615	0.572892	0.0197835	-0.08777	0.998411	0.23142	0.261394
ABLIM3	ENSG00000173210	protein_coding	12.1339	UP	0.000125001		UP	UP	UP	UP		UP					0.20056	0.00519652	0.34196	0.00013198	0.61675	0.00250867	0.624265	1.30817e-12	0.538582	0.000394054	-0.00148	0.997426	0.353628	8.0785e-05	0.0638265	0.744742	0.232963	0.246697	-0.06649	0.998411	0.0225	0.886351
TRIL	ENSG00000255690	protein_coding	2.02399	UP	0.00013788		UP	UP	UP	UP		UP					0.12863	0.714608	0.35519	0.00022579	0.60623	0.00327796	0.958573	9.77596e-09	0.716965	0.000428917	-0.03022	0.94846	0.526037	0.00213251	0.0254832	0.997966	-0.326591	0.473973	-0.06731	0.998411	-0.15357	0.231033
F2R	ENSG00000181104	protein_coding	2.42658	UP	0.00013788	UP			UP	UP		UP					0.56347	0.00019454	-0.00545	0.961216	0.06469	0.619554	2.68599	1.30783e-05	1.99462	3.89788e-13	0.06487	0.618216	0.610562	0.000859305	0.168223	0.616245	-0.031418	0.840569	-0.0544	0.998411	0.02064	0.819946
C1QC	ENSG00000159189	protein_coding	7.95957	UP	0.000143101	UP	UP	UP	UP	UP		UP					0.42557	0.00020544	0.47851	1.294e-05	0.74187	0.0264603	1.54822	0.00789122	0.909286	2.89229e-08	NA	NA	0.738687	0.00172905	0.316853	0.677886	-0.20413	0.763465	-0.02159	0.998411	0.08896	0.630924
CDK6	ENSG00000105810	protein_coding	0.64639	UP	0.000145519		UP	UP	UP	UP		UP					0.16361	0.200484	0.59992	1.54e-06	0.80404	0.00192878	0.79341	0.000652857	0.873801	6.02167e-09	0.07978	0.522953	0.536806	0.000561783	0.160093	0.814894	0.572148	0.0847404	-0.01684	0.998411	0.11474	0.426547
FXYD6	ENSG00000137726	protein_coding	15.5905	UP	0.000175957		UP	UP	UP	UP		UP					NA	NA	0.46155	7e-08	0.57959	0.00199019	0.579052	1.90965e-07	0.451626	0.000511991	-0.21976	0.38087	0.531843	4.09279e-07	0.265845	0.484429	0.0869308	0.698566	0.02794	0.998411	-0.02706	0.839732
JAM2	ENSG00000154721	protein_coding	9.78214	UP	0.000178161		UP	UP	UP	UP		UP					0.28235	0.00050857	0.5891	3.5e-07	0.77474	0.00205862	0.9712	4.64076e-08	0.644909	0.000543013	-0.05238	0.83954	0.380858	0.00469797	0.117316	0.616245	0.337404	0.167073	0.03788	0.998411	0.26225	0.0235827
SOX7	ENSG00000171056	protein_coding	4.51236	UP	0.000178161		UP	UP	UP	UP		UP					0.11616	0.527609	0.36823	0.00080241	0.89136	0.00023568	0.751665	1.03774e-09	0.778627	4.78793e-06	NA	NA	0.40277	0.000155897	0.187955	0.53988	0.255825	0.2987	-0.07768	0.998411	0.10444	0.627008
RASSF2	ENSG00000101265	protein_coding	1.29695	UP	0.000178161	UP	UP	UP	UP	UP		UP					0.33801	0.00181929	0.34414	0.0011007	0.86218	0.00066104	1.1634	0.012634	1.30171	8.91443e-09	0.29557	0.216378	0.714321	0.00400703	0.274016	0.44164	0.414395	0.230225	0.01509	0.998411	0.09509	0.657201
SOX4	ENSG00000124766	protein_coding	2.72082	UP	0.000178161			UP	UP	UP		UP					0.18881	0.312077	0.1556	0.00317018	1.16245	0.00051987	1.7455	2.70393e-41	1.57786	1.2744e-22	0.17198	0.201359	0.456542	0.00896435	0.299457	0.455522	0.0873597	0.900912	0.06795	0.998411	-0.04619	0.879385
ARL15	ENSG00000185305	protein_coding	1.79017	UP	0.000180934		UP	UP	UP	UP		UP		UP			0.23428	0.030059	0.77198	3e-08	0.61908	0.0282387	0.992971	4.37247e-05	0.517164	0.0113732	0.06659	0.564626	0.439739	0.00660238	0.226274	0.63264	0.622635	0.00279892	-0.06261	0.998411	0.28417	0.00748179
CD163	ENSG00000177575	protein_coding	4.65638	UP	0.000183891	UP	UP	UP	UP	UP							0.45587	0.00102817	0.4986	1.334e-05	0.78195	0.0020667	1.33617	0.000823802	0.727081	1.3905e-06	-0.14073	0.564821	0.370628	0.261155	0.0923747	0.783957	0.267363	0.418614	-0.08111	0.998411	0.18108	0.168416
ERG	ENSG00000157554	protein_coding	3.91248	UP	0.00018399			UP	UP	UP		UP					0.12918	0.353213	0.26869	3.28e-06	0.79946	0.00178034	0.966665	1.30558e-15	0.865589	1.79544e-07	0.06368	0.781661	0.517816	7.7159e-06	-0.0776542	0.73797	0.366135	0.0740971	-0.0533	0.998411	0.14962	0.159108
ITM2A	ENSG00000078596	protein_coding	31.7309	UP	0.000199011		UP	UP	UP	UP		UP					0.23382	6.593e-05	0.74147	0	0.75885	0.00286956	0.728521	0.000899184	0.619849	0.000116304	-0.21642	0.194328	0.623883	8.102e-09	0.278715	0.366701	0.222705	0.414352	-0.0487	0.998411	0.06728	0.736699
ITGA1	ENSG00000213949	protein_coding	6.87233	UP	0.000210887		UP	UP	UP	UP		UP					0.18411	0.00244039	0.51506	2.202e-05	0.90422	0.00016209	0.724519	4.8458e-08	0.729452	0.0003177	0.03833	0.750632	0.391254	0.0210559	-0.110997	0.730297	0.477782	0.0890306	-0.01226	0.999091	0.25052	0.0513305
RNASE1	ENSG00000129538	protein_coding	83.194	UP	0.000213115		UP	UP	UP	UP		UP					0.22152	0.00014247	0.55277	2e-08	0.4641	0.00706781	1.03299	6.62979e-07	0.620075	8.77128e-05	-0.26396	0.300977	0.470396	2.77609e-07	0.262	0.498059	0.175366	0.530308	-0.11335	0.998411	0.12994	0.174477
LUM	ENSG00000139329	protein_coding	69.6449	UP	0.000240889	UP	UP	UP	UP	UP							0.68641	1.652e-05	1.08202	8.4e-06	1.25709	0.00735286	2.58659	0.00060632	1.96104	9.82163e-10	0.04648	0.915013	0.466803	0.0776551	0.183524	0.609932	0.470159	0.123158	-0.09059	0.998411	0.17966	0.556563
AVPR1A	ENSG00000166148	protein_coding	1.09893	UP	0.000242338				UP	UP		UP					0.05574	0.881153	0.03744	0.701907	0.19669	0.254531	1.92302	1.01914e-11	1.38649	2.05717e-11	-0.04966	0.769868	0.973515	3.91083e-10	0.531657	0.0731307	0.541025	0.0945654	0.04223	0.998411	0.12936	0.169191
ADAMTS7	ENSG00000136378	protein_coding	0.618608	UP	0.000257776				UP	UP		UP					-0.0088	0.97933	0.09321	0.231439	0.2271	0.178375	3.18749	5.99633e-13	2.76497	9.58573e-07	0.07647	0.550979	2.12343	0.000182407	0.531863	NA	1.86353	NA	-0.06043	0.998411	0.07232	0.436814
MARCKS	ENSG00000277443	protein_coding	8.70864	UP	0.000257776		UP	UP	UP	UP							0.26755	0.00639152	0.68445	2.7e-06	0.83385	0.00199325	1.1761	5.96979e-12	0.796878	6.01871e-11	0.15916	0.523727	0.264969	0.0286611	-0.0295003	0.881995	-0.015009	0.938913	-0.10322	0.998411	0.04132	0.898504
MS4A6A	ENSG00000110077	protein_coding	6.67782	UP	0.000260066	UP	UP	UP	UP	UP							0.4089	0.00181583	0.41267	4.505e-05	0.88033	0.00036432	1.32555	0.00119581	0.822712	1.27129e-09	-0.01646	0.946622	0.482147	0.0856418	0.109195	0.742085	0.268804	0.375099	-0.08843	0.998411	0.3116	0.0330349
COL6A6	ENSG00000206384	protein_coding	0.813044	UP	0.000262742		UP	UP	UP	UP		UP					0.28976	0.0314764	0.66904	0.00253462	0.88786	0.00683431	2.50764	3.03853e-11	1.97841	7.13092e-18	NA	NA	0.685084	0.0162145	-0.188232	NA	0.355473	0.511775	-0.01672	0.998411	0.26147	0.308521
MEOX2	ENSG00000106511	protein_coding	5.35695	UP	0.000263541		UP	UP	UP	UP		UP					0.28075	0.0437726	0.69074	7.41e-06	0.63773	0.00763757	0.867862	0.000636992	0.711734	0.000325617	0.0216	0.903173	0.389537	0.000842688	-0.0607077	0.899535	0.197877	0.393957	-0.08005	0.998411	0.11141	0.719568
CRYBG1	ENSG00000112297	protein_coding	0.518337	UP	0.000286901	UP	UP	UP	UP	UP		UP					0.33616	0.0118915	0.47843	9.62e-06	0.40993	0.0438413	1.31288	4.90845e-06	1.09877	4.02035e-07	-0.23208	0.432165	0.423985	0.0320347	-0.242734	0.594669	0.256463	0.40219	0.02295	0.998411	0.07884	0.523793
EHD2	ENSG00000024422	protein_coding	22.1297	UP	0.000286901		UP	UP	UP	UP		UP					0.2213	0.0174559	0.37581	5.985e-05	0.44215	0.00804745	0.769617	2.20808e-06	0.64102	0.000732338	-0.02535	0.9361	0.587514	1.25979e-08	0.305941	0.377341	0.0994329	0.685883	-0.12376	0.998411	0.02622	0.898268
ELMO1	ENSG00000155849	protein_coding	3.51568	UP	0.000314246		UP	UP	UP	UP		UP					0.27928	0.00276733	0.34151	0.00797607	0.48714	0.00687398	1.02453	2.80487e-07	0.886657	8.97475e-05	0.13552	0.272717	0.67059	8.08976e-09	0.0826082	0.837368	0.207399	0.554695	-0.06157	0.998411	0.11192	0.355741
SRPX	ENSG00000101955	protein_coding	4.88122	UP	0.000314246		UP	UP	UP	UP		UP					0.18468	0.445834	0.81857	3.28e-06	0.81879	0.00816535	1.64133	0.000279006	1.17538	1.33885e-05	-0.26757	0.179563	0.536472	0.0111084	0.18779	NA	0.0541705	0.96629	-0.18673	0.998411	-0.09912	0.552092
TPM4	ENSG00000167460	protein_coding	29.8079	UP	0.000357882	UP	UP		UP	UP		UP					0.33149	0.0207366	0.36653	2.434e-05	0.20026	0.165089	0.990042	0.00156616	0.7229	0.000708487	-0.06369	0.74694	0.417644	0.0127	0.121692	0.627889	0.181888	0.388017	-0.07113	0.998411	-0.04259	0.737764
CHST2	ENSG00000175040	protein_coding	0.773345	UP	0.000369494		UP		UP	UP		UP					-0.00432	0.987487	0.36098	6e-08	0.154	0.178174	1.18616	2.003e-08	1.09684	3.40816e-07	-0.01041	0.958982	0.618151	0.000663687	0.516844	NA	0.23575	0.565141	0.04581	0.998411	0.04689	0.709948
HCLS1	ENSG00000180353	protein_coding	2.69841	UP	0.000379449		UP	UP		UP		UP					0.25721	0.0383196	0.50824	7.36e-06	0.6767	0.00027967	0.548046	0.0895119	0.720643	1.31153e-05	0.03485	0.898267	0.513605	0.000300289	0.105621	0.830188	0.317459	0.345544	-0.06353	0.998411	0.0241	0.895182
COL6A2	ENSG00000142173	protein_coding	79.5265	UP	0.000409703		UP	UP	UP	UP		UP					0.21406	0.152682	0.74318	1.045e-05	0.75808	0.00875176	1.60072	1.4807e-05	1.07688	4.46767e-08	0.22371	0.581515	0.414203	0.00184653	0.22784	0.400184	-0.120441	0.765373	0.01413	0.998411	-0.11772	0.547784
COL6A1	ENSG00000142156	protein_coding	59.2403	UP	0.000432793		UP	UP	UP	UP							0.22864	0.0262222	0.67729	1.76e-06	0.88081	0.00238374	1.66556	3.81184e-06	1.04734	2.06519e-06	-0.29764	0.397727	0.275509	0.0442892	0.158097	0.462272	-0.140844	0.654566	-0.02803	0.998411	-0.07722	0.654338
PLVAP	ENSG00000130300	protein_coding	15.6027	UP	0.0004332	UP	UP	UP	UP	UP		UP					0.38313	0.00875085	0.37478	1.458e-05	0.41628	0.0510771	1.34851	2.5779e-07	0.824288	0.00178841	-0.03785	0.905879	0.66755	0.00660238	0.476246	0.221795	0.365892	0.378647	0.03423	0.998411	0.10174	0.339586
MMP14	ENSG00000157227	protein_coding	7.26466	UP	0.0004332	UP			UP	UP		UP		UP			0.07143	0.818136	-0.02614	0.775158	0.00116	0.995733	1.15088	1.05157e-10	1.11803	5.7228e-12	NA	NA	1.1206	8.92706e-13	0.483172	0.214991	0.906469	0.000114209	0.01902	0.998411	0.00356	0.978704
GAS2L3	ENSG00000139354	protein_coding	0.303905	UP	0.000498002	UP			UP	UP		UP					0.39276	0.00435091	0.10941	0.16927	0.2783	0.0705578	2.52456	3.84398e-13	2.37923	1.56466e-11	NA	NA	0.883805	0.0230743	0.160079	NA	1.3325	NA	0.0369	0.998411	0.28021	0.122108
PNP	ENSG00000198805	protein_coding	2.5566	UP	0.000500577		UP	UP	UP	UP		UP					0.06265	0.850188	0.42835	2.68e-06	0.41865	0.00407683	1.06213	9.79431e-06	0.934819	0.00149574	0.12026	0.563917	0.659963	0.00190769	0.175283	NA	0.441926	0.132996	-0.12212	0.998411	0.05491	0.694628
ADAMTSL3	ENSG00000156218	protein_coding	1.23334	UP	0.000514339	UP			UP	UP		UP		UP			0.30787	0.00339921	-0.05858	0.544961	0.03654	0.818347	1.44825	2.5779e-07	1.18576	1.47358e-07	0.14019	0.425282	0.93021	6.41397e-06	0.261756	0.39943	0.583766	0.0498057	0.06075	0.998411	0.00804	0.934966
LRRC8C	ENSG00000171488	protein_coding	1.84865	UP	0.000517891			UP	UP	UP		UP		UP			NA	NA	0.23813	0.00079506	0.56585	0.00256635	0.795191	1.38389e-09	0.586193	0.00324483	NA	NA	0.403415	0.000566801	-0.0569786	0.795166	0.501934	0.00877216	-0.02257	0.998411	0.22092	0.0608731
ITPKB	ENSG00000143772	protein_coding	3.83991	UP	0.000546184		UP	UP	UP	UP		UP					0.20797	0.117548	0.38987	9.79e-06	0.52394	0.00082648	0.683972	9.80811e-12	0.541151	0.00295953	0.13418	0.556539	0.464374	0.000185625	0.147043	0.750139	0.0916127	0.732512	-0.10976	0.998411	-0.1221	0.476661
PLEKHG2	ENSG00000090924	protein_coding	5.08441	UP	0.000592674				UP	UP		UP					0.09251	0.660713	0.04358	0.654652	-0.01729	0.932562	1.5202	1.06364e-09	1.4971	8.31396e-06	0.02146	0.9303	0.916237	0.000110047	0.10844	NA	0.321394	0.378647	-0.00482	0.999091	0.07091	0.457553
LGALS3BP	ENSG00000108679	protein_coding	17.6906	UP	0.000592674		UP	UP	UP	UP		UP					0.1331	0.483517	0.55294	2.7e-07	0.45692	0.0462251	1.18981	1.30783e-05	0.807497	1.27476e-05	-0.1307	0.470329	0.399886	0.00122502	0.134457	0.767432	-0.0417626	0.888654	-0.14314	0.998411	-0.1116	0.492626
THSD1	ENSG00000136114	protein_coding	2.05058	UP	0.000625137	UP		UP	UP	UP		UP					0.34649	0.00169512	0.1829	0.0337779	0.41385	0.0276916	0.903119	3.18365e-05	0.595454	2.52139e-05	-0.10747	0.494648	0.406895	0.00130219	0.0970002	0.804563	0.188068	0.514311	-0.01111	0.998411	-0.031	0.872758
CMTM3	ENSG00000140931	protein_coding	5.45793	UP	0.000638163		UP	UP	UP	UP		UP					0.25423	0.0408898	0.45704	8.4e-06	0.52221	0.0136457	1.54002	3.80884e-06	1.12273	5.14653e-13	NA	NA	0.537085	0.00133374	0.141251	0.75726	0.0475436	0.95903	-0.02663	0.998411	0.06396	0.604553
IGFBP4	ENSG00000141753	protein_coding	43.093	UP	0.000640337		UP	UP	UP	UP		UP					0.29765	0.00189584	0.53769	2.4e-07	0.58244	0.0137389	1.01462	1.84651e-06	0.73276	2.28961e-08	-0.11777	0.606204	0.410443	0.00136503	0.153068	0.669137	-0.0779411	0.902701	-0.03816	0.998411	0.06776	0.649241
ACSL1	ENSG00000151726	protein_coding	175.559	UP	0.00067247		UP	UP				UP		UP			0.18447	0.276012	0.46542	1.335e-05	0.3871	0.00068512	-0.327251	0.147059	-0.187713	0.311962	0.0921	0.792203	0.735107	7.05443e-09	0.350971	0.396103	0.544218	0.0147442	-0.41019	0.998411	-0.02053	0.940325
S100A16	ENSG00000188643	protein_coding	18.8045	UP	0.00068749		UP	UP	UP	UP							0.22551	0.0246975	0.41455	8.56e-06	0.51966	0.00273643	0.966957	1.13543e-07	0.714732	7.20188e-07	NA	NA	0.319129	0.0248502	0.274358	0.479383	-0.113031	0.861229	0.0031	0.999558	0.03488	0.78647
ADAP2	ENSG00000184060	protein_coding	1.16502	UP	0.000719602		UP	UP	UP	UP		UP					0.26458	0.0353546	0.32344	1.7e-06	0.40104	0.0117534	1.18256	0.000214228	0.91625	0.000117819	-0.10362	0.604852	0.597712	0.00215455	0.253943	NA	0.0974301	0.823713	-0.00362	0.999091	0.04179	0.743791
LAPTM5	ENSG00000162511	protein_coding	4.35855	UP	0.000732461	UP	UP	UP		UP							0.33623	0.0998836	0.75845	5.7e-06	0.83483	0.00016209	0.750963	0.111152	0.750881	4.67984e-05	0.22491	0.255199	0.328153	0.309306	0.241041	NA	-0.107006	0.774608	-0.12921	0.998411	0.23195	0.0808611
MS4A7	ENSG00000166927	protein_coding	0.90077	UP	0.000760651	UP		UP	UP	UP							0.36165	0.0117458	0.24665	0.00418524	1.38602	0.00036596	1.76014	0.000158976	1.24096	2.88189e-08	NA	NA	0.523151	0.120126	0.281108	NA	0.363955	0.398621	-0.03469	0.998411	0.32338	0.119844
LAMC1	ENSG00000135862	protein_coding	19.9899	UP	0.000767856		UP	UP	UP	UP							0.17816	0.00621169	0.40247	1.3e-05	0.54864	0.00045461	0.779642	6.16869e-05	0.543097	3.76576e-05	0.00456	0.99038	0.25478	0.00763462	0.0693478	0.8607	0.0118569	0.904132	-0.11639	0.998411	0.0401	0.767465
FBXL7	ENSG00000183580	protein_coding	1.44126	UP	0.000776751		UP	UP	UP	UP		UP					0.20843	0.0324106	0.35565	6.37e-06	0.48572	0.0121423	0.926352	0.000345483	0.723426	0.0017868	0.00319	0.99168	0.464027	0.000634733	0.267208	0.611516	0.142054	0.711165	0.02016	0.998411	0.08501	0.207219
IFITM3	ENSG00000142089	protein_coding	118.6	UP	0.000807448		UP	UP	UP	UP		UP					0.05074	0.826915	0.48956	4e-08	0.42124	0.00144132	0.802333	0.00350267	0.573549	0.000829285	-0.41592	0.138898	0.347707	0.00296594	0.320938	0.370515	-0.0233742	0.956943	-0.2379	0.998411	0.01566	0.929498
TSPAN18	ENSG00000157570	protein_coding	5.91829	UP	0.000841		UP	UP	UP	UP		UP					0.17754	0.0197499	0.35367	9.29e-06	0.5842	0.00316107	0.683199	7.29744e-10	0.674068	0.00285524	NA	NA	0.501779	6.21758e-07	0.158867	0.630391	0.159805	0.485334	-0.09232	0.998411	0.0486	0.781345
HMCN1	ENSG00000143341	protein_coding	5.22466	UP	0.000892372		UP	UP	UP	UP		UP					0.24058	0.0129828	0.62273	0.00013933	1.14942	0.00462227	1.33152	1.65493e-05	0.851525	0.00295953	NA	NA	0.494819	0.0131821	0.250857	0.573422	0.50498	0.0957248	-0.03245	0.998411	0.13258	0.575856
TMEM163	ENSG00000152128	protein_coding	0.407799	UP	0.000916567			UP	UP	UP		UP					0.06384	0.824086	0.23601	0.00091967	0.43086	0.00317325	1.95987	2.15722e-11	1.74523	7.68913e-06	NA	NA	1.30338	3.55653e-05	0.452071	NA	0.539705	NA	0.06311	0.998411	0.25135	0.0220573
CYFIP1	ENSG00000273749	protein_coding	7.3783	UP	0.000923527		UP	UP	UP	UP							0.18062	0.0246975	0.39804	2.124e-05	0.55262	0.00054708	0.617412	1.30104e-05	0.536666	1.70033e-11	0.04221	0.870921	0.214745	0.0165951	0.191876	0.543187	0.0393491	0.892265	0.04397	0.998411	0.05632	0.515228
NAXE	ENSG00000163382	protein_coding	40.4948	UP	0.000956401		UP					UP	UP				0.13492	0.0553661	0.41328	3.9e-07	0.20689	0.0588455	0.0549588	0.80568	0.145248	0.166396	NA	NA	0.401865	1.36368e-06	0.513203	0.0199533	0.14427	0.554618	-0.19195	0.998411	0.01042	0.94696
NBDY	ENSG00000204272	protein_coding	12.255	UP	0.000976438		UP	UP	UP	UP		UP					0.11558	0.379595	0.44723	5.77e-06	0.45302	0.00561233	0.685979	0.00199934	0.547828	0.00322371	NA	NA	0.399817	0.00474478	0.423849	0.206308	-0.056227	0.875505	-0.03175	0.998411	0.04193	0.684621
TP53I3	ENSG00000115129	protein_coding	3.09704	UP	0.00100241		UP	UP	UP	UP		UP					0.26874	0.0506976	0.55803	6.6e-07	0.79817	0.020136	1.81319	6.828e-07	1.66653	4.40552e-05	-0.07831	0.569501	0.571664	0.00225726	0.637332	NA	0.0280108	0.690529	0.04835	0.998411	0.11212	0.283269
SRGN	ENSG00000122862	protein_coding	12.209	UP	0.00100263		UP	UP		UP		UP					0.15483	0.164616	0.55373	4.1e-07	0.70046	0.00019446	0.357928	0.148606	0.335887	0.0315525	0.26818	0.324741	0.458094	6.23206e-08	0.343256	0.161928	0.407157	0.0877622	-0.07904	0.998411	0.32064	0.0117007
WIPF1	ENSG00000115935	protein_coding	3.15731	UP	0.00100263		UP	UP	UP	UP		UP					NA	NA	0.47655	7.88e-06	0.8161	0.00747064	0.961119	0.00416628	0.888034	5.55235e-07	0.06061	0.720286	0.416853	0.000797851	0.0569329	0.830001	0.148345	0.51149	0.0682	0.998411	0.22576	0.225965
CPXM1	ENSG00000088882	protein_coding	2.85486	UP	0.00101847				UP	UP		UP					0.09885	0.576283	0.11625	0.135966	0.30579	0.0376728	0.77563	3.03839e-06	0.685601	8.34328e-06	0.00199	0.991059	0.414706	0.000218484	0.165776	0.709535	0.181988	0.538774	-0.03615	0.998411	-0.05052	0.684292
MECOM	ENSG00000085276	protein_coding	1.54087	UP	0.00107857		UP	UP	UP	UP		UP					0.24214	0.0112474	0.40298	4.149e-05	0.68745	0.00481903	0.692942	2.26889e-06	0.640778	0.00363903	-0.21059	0.568102	0.450269	0.00278592	0.0182608	0.949043	0.475342	0.110629	0.02173	0.998411	0.18734	0.0984166
SNAI2	ENSG00000019549	protein_coding	2.23187	UP	0.00110978		UP	UP	UP	UP		UP					0.31151	0.00123353	0.82953	7.3e-07	0.81505	0.0144717	1.12557	0.0010428	0.997786	9.09184e-09	0.02623	0.9132	0.608862	0.000160375	0.216202	0.677981	0.193655	0.588396	0.01134	0.998411	0.09809	0.673181
HLA-B	ENSG00000234745	protein_coding	374.959	UP	0.00121939		UP	UP	UP	UP		UP					0.11648	0.175877	0.43601	2e-08	0.4954	0.0152593	0.611653	6.89334e-05	0.553176	3.23236e-08	0.15137	0.44238	0.33971	0.00401004	0.0465988	0.860842	0.0415239	0.932529	-0.05693	0.998411	0.08876	0.370295
AGRN	ENSG00000188157	protein_coding	4.34331	UP	0.00122036				UP	UP		UP					0.18094	0.0804196	0.26806	0.00010972	-0.17915	0.152686	1.20625	1.28923e-09	1.02446	8.8312e-08	-0.04135	0.855215	0.628016	3.26511e-06	0.421537	0.061612	0.199735	0.441902	0.02913	0.998411	0.10935	0.340915
TNFSF10	ENSG00000121858	protein_coding	13.5358	UP	0.00123197		UP	UP	UP	UP						UP	0.17138	0.17379	0.422	6.967e-05	0.7123	0.00050738	0.589955	0.000438298	0.544745	0.00406053	0.72092	0.195318	0.289805	0.0714107	-0.162574	0.66759	0.323083	0.277694	-0.25603	0.998411	0.36517	0.00558065
NAV1	ENSG00000134369	protein_coding	1.80633	UP	0.00124572		UP	UP	UP	UP		UP					0.12029	0.262294	0.46667	2.651e-05	0.6162	0.00443682	0.730462	5.33203e-06	0.547499	0.00418068	NA	NA	0.356178	0.000640098	-0.0152826	0.977489	0.155356	0.46132	-0.07298	0.998411	-0.05199	0.693682
UCP2	ENSG00000175567	protein_coding	34.1925	UP	0.00126164		UP	UP	UP			UP	UP				0.10732	0.267335	0.57991	1.81e-06	0.74958	0.00371947	0.499488	0.0184781	0.421903	0.0948289	-0.11818	0.669522	0.434337	0.00236676	0.639071	0.00340414	0.182884	0.452683	-0.33131	0.998411	0.07107	0.659128
OLFML1	ENSG00000183801	protein_coding	2.87999	UP	0.00126164		UP	UP	UP	UP		UP					0.17215	0.168461	0.41639	0.00029393	0.62024	0.0100702	0.949211	0.0020235	0.662471	0.00428669	-0.33276	0.143206	0.383558	0.00660238	0.116473	0.870168	-0.0681475	0.821589	-0.03692	0.998411	0.00741	0.972553
TM4SF1	ENSG00000169908	protein_coding	32.1615	UP	0.00127769		UP	UP	UP	UP		UP					0.13276	0.119349	0.41656	2.792e-05	0.4944	0.00034095	0.630988	8.79967e-09	0.479034	0.00433846	0.14879	0.655167	0.350852	0.00327969	0.0437137	0.899535	0.190664	0.26771	-0.00946	0.999091	-0.00045	0.998465
APLN	ENSG00000171388	protein_coding	2.57194	UP	0.00131329				UP	UP		UP					0.05046	0.880605	0.13026	0.0476937	0.29026	0.119708	1.63067	1.08736e-08	1.64543	9.10967e-08	NA	NA	1.14451	6.48441e-06	0.769291	0.05505	0.409638	0.295804	-0.0703	0.998411	-0.02871	0.870279
SERF2	ENSG00000140264	protein_coding	448.694	UP	0.00131615		UP	UP		UP		UP	UP				NA	NA	0.40133	5.48e-06	0.38678	0.00383728	0.222078	0.232182	0.43142	0.0484159	0.02317	0.927498	0.356927	9.35165e-06	0.49667	0.00755467	0.0449728	0.827666	-0.0129	0.998411	0.05179	0.527665
GNAI1	ENSG00000127955	protein_coding	7.92113	UP	0.00138264			UP	UP	UP		UP					0.17888	0.168165	0.29425	0.00929166	0.63819	0.00205862	0.518654	2.44467e-06	0.545636	2.98388e-06	0.02578	0.909948	0.416433	0.00333264	-0.038194	0.914904	0.405934	0.0787216	0.01566	0.998411	0.16896	0.424754
NPR1	ENSG00000169418	protein_coding	4.45712	UP	0.00140189	UP			UP	UP		UP		UP			0.35925	0.0071194	0.11643	0.041921	0.20423	0.139829	0.445375	0.00866152	0.542038	0.0058255	0.14992	0.582022	0.650694	6.35986e-10	0.360913	0.0877065	0.438183	0.0498057	0.02229	0.998411	0.10659	0.1732
NOL4L	ENSG00000197183	protein_coding	0.657419	UP	0.00143037		UP	UP	UP	UP		UP					NA	NA	0.35262	0.00011126	0.56714	0.0172296	1.0428	5.71713e-05	0.80297	0.000409985	NA	NA	0.453957	0.001584	0.0133898	0.959828	0.441126	0.136054	NA	NA	-0.09086	0.384291
S100A11	ENSG00000163191	protein_coding	32.9316	UP	0.00145128		UP	UP	UP	UP		UP					0.09922	0.566165	0.781	2.1e-07	0.67116	0.0116736	1.00965	0.00593669	0.840314	0.000670702	-0.50862	0.151638	0.496525	0.000291906	0.321469	0.476776	-0.0542017	0.914923	-0.02877	0.998411	-0.0682	0.707584
CD109	ENSG00000156535	protein_coding	0.8251	UP	0.00145982	UP			UP	UP		UP					0.08888	0.698373	0.07922	0.199448	0.08405	0.676126	0.821293	3.90193e-06	0.6165	2.08197e-07	NA	NA	0.428059	6.87311e-05	0.225129	0.584891	0.0134314	0.906395	0.02882	0.998411	-0.04075	0.748243
ARPC5	ENSG00000162704	protein_coding	8.6272	UP	0.00146556		UP	UP	UP	UP		UP					0.1569	0.150728	0.53586	8.9e-07	0.57725	0.00154594	0.811029	0.00598042	0.603263	0.000393751	0.30084	0.29785	0.417535	9.92293e-05	0.0832396	0.786108	0.132927	0.571304	0.06649	0.998411	0.04598	0.81582
MRC1	ENSG00000260314	protein_coding	1.15533	UP	0.00147548		UP	UP	UP	UP		UP					0.30782	0.00683781	0.58722	1.442e-05	0.88463	0.00447647	1.14928	0.00609101	0.590466	0.00231757	-0.11288	0.556539	0.508455	0.0358734	0.106429	0.738961	0.334615	0.409724	-0.03334	0.998411	0.27815	0.102967
SPON2	ENSG00000159674	protein_coding	16.1929	UP	0.00150649		UP	UP	UP	UP							NA	NA	0.49033	1.582e-05	0.71519	0.00411544	1.74962	3.92538e-06	1.03601	6.45527e-05	-0.21204	0.363777	0.254014	0.236113	0.15379	0.721273	-0.141926	0.612884	0.05642	0.998411	-0.15104	0.169826
CLIC1	ENSG00000213719	protein_coding	18.2011	UP	0.00150649		UP	UP	UP	UP		UP					0.22018	0.0352826	0.521	1.6e-06	0.50764	0.010535	0.962563	0.0062167	0.824307	2.3255e-08	-0.02418	0.934811	0.530389	3.84059e-06	0.254577	0.464729	0.107879	0.745939	0.00743	0.999091	-0.00298	0.987227
ALDH1B1	ENSG00000137124	protein_coding	19.0556	UP	0.00151522	UP	UP			UP		UP	UP				0.38077	2.124e-05	0.36922	2.159e-05	0.31529	0.180101	0.310315	0.0213714	0.623459	0.0248284	0.14595	0.394914	0.35469	0.00425435	0.59622	0.0181371	0.240718	0.322439	-0.07453	0.998411	0.1147	0.284725
FCER1A	ENSG00000179639	protein_coding	2.26947	UP	0.00151522	UP	UP	UP	UP	UP							0.39866	0.00643356	0.67378	0.00093167	1.14209	0.00068703	0.969326	0.00542941	0.904804	0.00551913	-0.06095	0.795893	0.497918	0.0838486	0.118007	NA	-0.0564212	NA	-0.04326	0.998411	0.26801	0.351748
ADA2	ENSG00000093072	protein_coding	2.13179	UP	0.00151522		UP	UP	UP	UP							0.02837	0.870231	0.38227	2.23e-06	0.54482	0.00262549	1.01346	0.000209636	0.739859	1.67125e-08	-0.09199	0.726914	0.426748	0.0553879	0.201377	0.572066	0.123689	0.85705	-0.026	0.998411	-0.01589	0.914087
MYH10	ENSG00000133026	protein_coding	2.91877	UP	0.00155512		UP	UP	UP	UP		UP					0.24597	0.0235525	0.56939	9.59e-06	0.77027	0.00151755	0.730061	0.00672492	0.734734	0.000153406	-0.1713	0.708841	0.466449	0.00163942	0.424369	0.343077	-0.0813147	0.873911	0.03465	0.998411	0.14667	0.236323
TIE1	ENSG00000066056	protein_coding	8.06737	UP	0.00160187		UP	UP	UP	UP		UP					0.22385	0.00748085	0.53308	6.151e-05	0.80771	0.0025481	0.736019	2.14093e-11	0.57405	0.00722946	0.16745	0.320691	0.537788	2.94272e-05	0.294864	0.237032	0.316279	0.0972838	-0.01862	0.998411	0.18387	0.299159
JCAD	ENSG00000165757	protein_coding	6.417	UP	0.0017792		UP	UP	UP	UP		UP					0.21744	0.0238904	0.54057	9.872e-05	1.01964	0.00083739	0.738948	2.07673e-07	0.614695	0.00625892	-0.14765	0.680507	0.429728	0.000806064	-0.0111686	0.978615	0.22692	0.226402	-0.00801	0.998411	0.03619	0.867612
SLC26A9	ENSG00000174502	protein_coding	0.728067	UP	0.00181342		UP	UP		UP		UP		UP			-0.01288	0.969491	0.59707	7.504e-05	0.56417	0.0370224	0.898415	0.0604527	1.91995	3.56667e-07	NA	NA	1.68948	4.69354e-05	0.835863	0.0758613	1.46957	0.0100434	0.02419	0.998411	0.11632	0.798769
HLA-DPB1	ENSG00000223865	protein_coding	24.8067	UP	0.00184233		UP	UP	UP	UP							0.21738	0.0170699	0.35817	2.552e-05	0.4818	0.00453605	0.578936	3.21012e-07	0.432787	2.15793e-05	-0.30512	0.27497	0.201701	0.209307	0.0619759	0.957535	-0.199113	0.434754	-0.0497	0.998411	0.17514	0.114795
RASIP1	ENSG00000105538	protein_coding	3.91443	UP	0.00186654			UP	UP	UP		UP					0.14394	0.52838	0.22753	0.0112692	0.44866	0.00160125	0.609792	2.65913e-06	0.538885	0.000203364	-0.16633	0.51592	0.374285	0.00119286	0.131816	0.688018	0.095669	0.691209	-0.00678	0.998948	-0.01849	0.934056
STMN1	ENSG00000117632	protein_coding	11.072	UP	0.00188273		UP		UP	UP		UP					0.08804	0.579239	0.39034	2.21e-06	0.22371	0.320691	1.00585	0.000233505	0.856687	0.000204316	0.00186	0.994541	0.38359	0.00328334	0.397969	0.171327	0.0741255	0.744051	0.06671	0.998411	0.00526	0.974418
TAGLN2	ENSG00000158710	protein_coding	34.516	UP	0.00190545		UP	UP	UP	UP		UP					0.19833	0.0614429	0.32455	2.113e-05	0.47013	0.00205862	0.730665	0.00800487	0.561748	0.000603525	0.09193	0.595145	0.498244	5.66258e-06	0.273	0.463159	0.0607259	0.827865	-0.07218	0.998411	-0.06677	0.6826
MEOX1	ENSG00000005102	protein_coding	4.23902	UP	0.00192057		UP	UP	UP	UP		UP					-0.01322	0.975595	0.44596	0.00018119	0.48452	0.0206741	0.935816	1.7733e-11	0.867212	3.24426e-07	-0.11323	0.777958	0.384686	0.0406843	0.106326	0.710542	0.342106	0.382101	0.01782	0.998411	0.11007	0.498742
ANGPT2	ENSG00000091879	protein_coding	1.33408	UP	0.00192435			UP	UP	UP		UP		UP			0.28617	0.00769893	0.04391	0.756748	0.61362	0.00252217	0.873522	4.21564e-05	0.651006	0.000743138	0.0048	0.981454	0.39143	0.00967977	-0.00698921	0.995903	0.667954	0.0183748	-0.09104	0.998411	0.30461	0.106515
OGN	ENSG00000106809	protein_coding	4.01087	UP	0.00192435	UP	UP	UP	UP	UP							0.5424	0.00543634	0.783	0.0032252	1.48636	0.00257165	2.3964	0.00809881	1.79532	6.19886e-06	0.02635	0.83203	0.638037	0.0817001	0.099963	0.997966	0.434987	0.124315	0.05394	0.998411	0.34027	0.245519
CTSK	ENSG00000143387	protein_coding	9.77819	UP	0.00192435		UP	UP	UP	UP							0.287	0.19215	0.66227	8.198e-05	1.11659	0.00367382	2.73876	6.25543e-05	1.84875	2.79708e-10	-0.2817	0.350079	0.147484	0.428202	0.220359	0.679679	0.180902	0.774608	-0.02145	0.998556	0.11892	0.481161
OLFML2A	ENSG00000185585	protein_coding	2.46513	UP	0.00205509		UP	UP	UP	UP		UP					0.19505	0.290375	0.40895	1.3e-06	0.35632	0.0356873	0.68049	0.000333006	0.690465	0.000187692	-0.0739	0.82204	0.522193	0.000123766	0.446022	0.415437	0.234918	0.514311	-0.0161	0.998411	0.11817	0.343558
HIP1	ENSG00000127946	protein_coding	1.93326	UP	0.00206642		UP	UP	UP	UP		UP					0.21662	0.100218	0.3365	0.00012169	0.59129	0.0122988	0.506679	0.00441726	0.465551	0.00744129	-0.00911	0.962032	0.390504	0.00025571	0.283235	0.370569	0.238804	0.379579	-0.00064	0.999847	0.07774	0.583206
FASTKD1	ENSG00000138399	protein_coding	14.0635	UP	0.00206642						UP	UP		UP			0.17406	0.15378	0.27728	0.0015505	0.25188	0.170752	-0.201125	0.175084	-0.122952	0.397156	0.65898	0.0927384	0.433143	8.14507e-06	0.220202	0.720862	0.644991	0.00575896	-0.09557	0.998411	0.0375	0.873206
LHFPL6	ENSG00000183722	protein_coding	17.3812	UP	0.00206815		UP	UP	UP	UP							0.14548	0.036097	0.38401	5.96e-06	0.5964	0.00097735	0.742895	0.000337209	0.628022	1.89138e-05	-0.2171	0.543234	0.305728	0.000150027	0.00427545	0.973195	0.00149874	0.893736	-0.09474	0.998411	0.12915	0.342598
PLK2	ENSG00000145632	protein_coding	9.58926	UP	0.00210264		UP	UP	UP	UP		UP					0.28176	0.0358506	0.39677	0.00029054	0.6521	0.0222069	1.09729	3.32729e-09	0.871184	2.49426e-09	0.06958	0.536898	0.450525	0.000258054	0.130891	0.689439	0.277823	0.242026	0.04839	0.998411	-0.03734	0.850819
VSIG4	ENSG00000155659	protein_coding	2.20804	UP	0.00211152	UP	UP	UP	UP	UP							0.45306	0.0002614	0.36746	0.00026141	0.81765	0.00130309	1.19042	0.00911635	0.753804	0.00504472	-0.14298	0.402035	0.510843	0.089712	0.0357761	NA	0.213039	0.718745	-0.03718	0.998411	0.15897	0.29947
HEY1	ENSG00000164683	protein_coding	5.725	UP	0.00212582		UP	UP	UP	UP		UP					0.08184	0.851917	0.43265	0.00039342	0.56406	0.00706781	0.720902	0.00323769	0.688062	0.00773281	0.10396	0.770505	0.352709	0.00511736	0.622377	0.0970327	0.244956	0.473406	0.04471	0.998411	0.10378	0.415282
COL18A1	ENSG00000182871	protein_coding	15.8788	UP	0.00217211		UP	UP	UP	UP		UP					0.22437	0.0893024	0.34844	0.00147816	0.72169	0.00044118	1.3094	0.00951599	1.01808	1.3638e-08	-0.26212	0.322455	0.583061	0.000128485	0.307669	0.324364	0.138503	0.633988	-0.04182	0.998411	-0.03169	0.864101
NDUFS2	ENSG00000158864	protein_coding	325.831	UP	0.00226645		UP					UP	UP				0.16329	0.00034483	0.38269	1.09e-06	0.30646	0.014951	0.114859	0.474629	0.26056	0.0258542	0.33548	0.101801	0.331465	3.15024e-07	0.41073	0.0414005	0.242946	0.167738	-0.1016	0.998411	0.12789	0.102967
ENPP2	ENSG00000136960	protein_coding	3.85565	UP	0.00226645		UP	UP	UP	UP		UP					0.32169	0.00046904	0.61487	7.84e-06	0.6532	0.0297321	1.28803	1.34929e-09	0.861458	3.20683e-09	0.09496	0.722524	0.491921	0.00823097	0.0353915	0.875737	0.347826	0.26759	-0.00229	0.999847	0.24371	0.105128
ACADVL	ENSG00000072778	protein_coding	748.418	UP	0.00227717		UP	UP				UP		UP			0.11419	0.0631016	0.4797	6e-08	0.51195	0.00499828	0.0502984	0.664621	0.260756	0.118845	0.43313	0.187764	0.329922	0.000185625	0.286678	0.378824	0.366552	0.013987	-0.18036	0.998411	0.06718	0.601769
PDZD11	ENSG00000120509	protein_coding	9.78345	UP	0.00228736		UP	UP	UP	UP			UP				0.16284	0.00549715	0.32403	2.16e-06	0.37359	0.00317325	0.429642	0.0094946	0.444647	0.00839435	NA	NA	0.210316	0.0209011	0.528661	0.0252616	0.0159054	0.901881	-0.12584	0.998411	0.19238	0.012054
BCL6B	ENSG00000161940	protein_coding	4.66759	UP	0.00228736				UP	UP		UP		UP			0.28959	0.0238904	-0.01041	0.911279	-0.01509	0.907729	0.941275	1.10762e-05	0.859509	3.15432e-05	NA	NA	0.49827	0.000677104	0.205837	0.482023	0.445259	0.013987	0.00347	0.999091	0.00381	0.971512
SH3KBP1	ENSG00000147010	protein_coding	6.0558	UP	0.00235702		UP	UP				UP		UP			0.04878	0.702431	0.38427	0.00013599	0.62575	0.00171293	0.274687	0.0312529	0.165135	0.761245	NA	NA	0.537542	0.000165152	0.431055	0.115278	0.535197	0.0197835	-0.01755	0.998411	0.13212	0.431489
EML4	ENSG00000143924	protein_coding	1.42687	UP	0.00236464		UP	UP	UP	UP							0.24924	0.00631257	0.40244	2.79e-05	0.48187	0.00257165	0.664666	0.000411375	0.640968	5.63885e-05	-0.03343	0.873939	0.256389	0.0677687	0.00748289	0.973278	0.383271	0.239818	-0.03887	0.998411	0.17106	0.142185
ESAM	ENSG00000149564	protein_coding	18.9932	UP	0.00236464		UP	UP	UP	UP		UP					0.20663	0.0271904	0.41458	6.3e-07	0.5443	0.00508724	0.524185	6.41746e-06	0.514262	0.00966165	NA	NA	0.434427	1.4744e-06	0.191907	0.514769	0.252299	0.182501	-0.06997	0.998411	0.01517	0.92485
DEGS1	ENSG00000143753	protein_coding	10.8408	UP	0.00242962			UP	UP	UP	UP	UP					0.14669	0.134001	0.26305	0.00880611	0.52088	0.00178604	0.480767	0.0100713	0.340249	0.00900532	0.51366	0.0729581	0.341363	1.92205e-05	0.127393	0.679491	0.00873493	0.968765	0.01763	0.998411	0.02711	0.842808
NCOA7	ENSG00000111912	protein_coding	2.35723	UP	0.00244844		UP	UP	UP	UP							0.19628	0.0348919	0.38525	0.00014066	0.68737	0.00370987	0.645024	0.000209087	0.528128	7.50264e-05	NA	NA	0.270753	0.0746756	-0.135667	0.723493	0.332687	0.214688	-0.02722	0.998411	0.23574	0.126152
IGF1	ENSG00000017427	protein_coding	3.16944	UP	0.00244844		UP	UP	UP	UP							0.30159	0.00500592	0.69592	1.9e-07	0.97062	0.00068512	1.37188	1.00674e-05	0.89817	0.00028972	0.03025	0.893545	0.356001	0.261194	0.0295696	NA	0.24017	NA	-0.18422	0.998411	0.25425	0.357108
CD209	ENSG00000090659	protein_coding	0.537569	UP	0.00258068	UP		UP	UP	UP		UP		UP			0.47625	0.00012896	0.02774	0.818385	0.73483	0.00104444	1.29853	7.22118e-16	1.19157	2.43855e-07	-0.03727	0.93772	0.815253	2.05336e-15	0.331663	0.151327	0.488532	0.0465974	0.02363	0.998411	-0.03771	0.801111
BST2	ENSG00000130303	protein_coding	37.6392	UP	0.00263349		UP		UP	UP		UP					0.0626	0.692772	0.34468	8.56e-06	0.3052	0.0379263	0.748677	7.28432e-08	0.699129	0.0003177	0.16054	0.32738	0.385374	0.000296139	0.125362	0.70382	0.161394	0.554008	-0.08669	0.998411	0.13453	0.211828
CLIC4	ENSG00000169504	protein_coding	20.429	UP	0.00265762		UP	UP	UP	UP		UP					0.26802	0.00760728	0.61653	9.45e-06	0.70576	0.00048865	0.659703	0.0114289	0.63596	9.67721e-06	0.11301	0.559187	0.3376	0.0284782	0.0197834	0.995903	0.120852	0.535846	0.05827	0.998411	0.12509	0.525875
DTX4	ENSG00000110042	protein_coding	0.85575	UP	0.00269066			UP	UP	UP		UP					0.14187	0.452935	0.24539	0.0112481	0.40241	0.00532721	0.995718	1.59651e-07	0.802806	8.18426e-10	0.18761	0.229017	0.510095	0.0015735	-0.00201414	0.957535	0.344262	0.30189	-0.02255	0.998411	-0.07662	0.639766
MYADM	ENSG00000179820	protein_coding	11.3035	UP	0.00279083		UP	UP	UP	UP		UP					0.06642	0.799894	0.53556	0.00010807	0.41782	0.00373774	0.765091	0.0120638	0.552175	0.00644779	NA	NA	0.43442	0.00717293	0.175091	0.687636	-0.154019	0.651683	-0.16632	0.998411	-0.2703	0.0931627
VIM	ENSG00000026025	protein_coding	141.107	UP	0.00279588	UP	UP			UP		UP					0.3331	0.00161614	0.82248	2.267e-05	0.30638	0.216862	0.659274	0.112475	0.771888	0.000121612	0.9996	0.249079	0.368896	0.0104934	0.111296	0.862558	-0.00949955	0.950238	0.00141	0.999847	-0.00929	0.970582
RNASE6	ENSG00000169413	protein_coding	1.2562	UP	0.00280759		UP	UP	UP	UP		UP					0.29003	0.0182485	0.32714	0.00094655	0.44394	0.00510245	1.35562	0.0078874	0.895518	0.0105537	0.0858	0.562968	0.695207	0.0360134	0.30202	NA	-0.171631	NA	0.0301	0.998411	0.25012	0.0948311
LDB2	ENSG00000169744	protein_coding	6.27225	UP	0.00280759		UP	UP	UP	UP		UP					0.277	0.00352829	0.4455	1.3e-06	0.6186	0.00889756	0.822637	4.87722e-06	0.533806	0.0105818	-0.04377	0.90872	0.437633	0.000297236	0.259701	0.213855	0.315149	0.127631	NA	NA	0.2132	0.0753132
PPIB	ENSG00000166794	protein_coding	33.6875	UP	0.00283675		UP	UP	UP	UP		UP					0.22597	0.0162611	0.53491	4.08e-06	0.37608	0.0284878	1.13671	0.00047207	0.739657	0.00339025	-0.13927	0.603789	0.394183	0.00222175	0.303325	0.436715	0.0656534	0.812573	-0.03939	0.998411	-0.04665	0.708169
SLC2A10	ENSG00000197496	protein_coding	0.776511	UP	0.00290962		UP	UP	UP	UP		UP					0.00955	0.980306	0.38589	0.00115899	0.77184	0.0294256	1.30623	0.00111475	0.967674	0.000364857	-0.01976	0.937382	0.559543	0.00343775	-0.109751	NA	0.0324344	0.970371	0.03873	0.998411	0.02814	0.917926
EFNA1	ENSG00000169242	protein_coding	5.0864	UP	0.00301355			UP	UP	UP		UP					0.15148	0.361707	0.1959	0.0207891	0.7842	0.00052718	0.852644	1.78987e-07	0.699133	9.34929e-06	-0.02197	0.946204	0.435926	0.0115851	0.306063	0.344013	0.406059	0.124392	0.10715	0.998411	0.20395	0.0483804
TP53I11	ENSG00000175274	protein_coding	5.47072	UP	0.00301355				UP	UP		UP					0.11457	0.498061	0.04953	0.488971	0.03446	0.853303	1.19414	2.22465e-11	0.908139	2.89681e-08	-0.12613	0.55514	0.461664	0.000367937	0.280667	0.467035	0.0364205	0.896926	0.04093	0.998411	0.09896	0.0955656
HLA-DRA	ENSG00000204287	protein_coding	68.3782	UP	0.00301355		UP	UP	UP	UP							0.24557	0.00415645	0.47006	5.75e-06	0.51508	0.00564328	0.703223	0.000271894	0.454879	1.86661e-06	0.22105	0.63832	0.201104	0.128571	0.0857761	0.926879	-0.197704	0.472563	-0.12956	0.998411	0.22987	0.278639
HADHB	ENSG00000138029	protein_coding	287.398	UP	0.00302408						UP	UP		UP			0.08772	0.337433	0.27571	1.294e-05	0.19977	0.0509692	0.0377326	0.830613	0.169566	0.560991	0.36616	0.0925618	0.404559	5.06669e-05	0.293117	0.425361	0.408323	0.00100813	-0.14686	0.998411	0.09308	0.393506
PARVA	ENSG00000197702	protein_coding	5.8554	UP	0.0030629		UP		UP	UP		UP					0.18905	0.0334916	0.37134	5.314e-05	0.17468	0.27179	0.882039	0.00058561	0.803262	1.34076e-07	-0.36815	0.131883	0.400221	0.000656397	0.165713	0.697512	-0.0476394	0.987354	-0.06857	0.998411	0.04511	0.747808
F11R	ENSG00000158769	protein_coding	3.30229	UP	0.00316107		UP		UP	UP		UP					0.12252	0.445834	0.39085	0.0003151	0.31199	0.0231907	0.639792	0.000530746	0.720492	7.05671e-06	0.11206	0.640325	0.449573	0.0011084	0.224226	0.499287	0.134078	0.778472	0.03471	0.998411	0.07243	0.562338
TRAM2	ENSG00000065308	protein_coding	1.5351	UP	0.00318991			UP	UP	UP		UP					0.29474	0.150384	0.11851	0.18907	0.55743	0.070303	5.56903	2.44646e-23	4.48268	1.02022e-30	NA	NA	0.958274	0.0147671	0.518728	NA	0.605049	NA	0.04938	0.998411	-0.02583	0.873349
EMP1	ENSG00000134531	protein_coding	46.4358	UP	0.00324532		UP	UP	UP	UP		UP					0.3055	0.0197499	0.7815	1.04e-06	0.59883	0.0327939	0.850046	0.00886982	0.727954	0.00172532	0.1318	0.701353	0.553137	2.09636e-05	0.111675	0.631054	0.209337	0.331238	-0.07964	0.998411	-0.11341	0.468727
RAB31	ENSG00000168461	protein_coding	3.13068	UP	0.00327528	UP	UP	UP		UP							0.33186	0.0335137	0.53915	7.517e-05	0.61439	0.00577505	0.972283	0.0707381	0.794633	0.000438248	-0.16426	0.40535	0.300414	0.0772688	0.107906	0.812549	-0.155464	0.865655	-0.0649	0.998411	0.02496	0.896387
SPRED1	ENSG00000166068	protein_coding	1.5557	UP	0.00353387	UP		UP	UP	UP							0.38419	0.00020544	0.30334	0.00106507	0.50115	0.0142206	0.836057	6.81716e-07	0.641008	4.61497e-07	NA	NA	0.22052	0.112485	-0.130056	0.708225	0.317208	0.118394	0.04652	0.998411	0.06903	0.683516
ACE	ENSG00000159640	protein_coding	9.8444	UP	0.00357248			UP	UP	UP		UP					0.30263	1.4e-05	0.30899	0.00019532	0.56795	0.0051286	0.934416	3.81562e-24	0.779085	0.00047886	0.15004	0.183139	0.591354	1.62076e-05	0.325486	0.33696	0.438132	0.102675	NA	NA	0.20572	0.0503904
LASP1	ENSG00000002834	protein_coding	9.17237	UP	0.00361181		UP	UP	UP	UP		UP					0.1201	0.48648	0.38644	9.332e-05	0.62337	0.00079009	0.636816	0.0149082	0.433995	0.000596689	-0.03255	0.897477	0.390041	0.000118994	0.171485	0.629956	-0.0245466	0.970677	0.00581	0.999091	-0.0366	0.821841
PTGDS	ENSG00000107317	protein_coding	78.4512	UP	0.00362846		UP	UP	UP	UP							0.24965	0.0217177	0.43762	0.00051288	0.79321	0.00160125	0.874012	1.04518e-05	1.00072	1.82696e-08	-0.056	0.911725	0.203538	0.37529	0.174509	0.723493	-0.0527933	0.868307	0.15883	0.998411	0.03454	0.872878
TCIM	ENSG00000176907	protein_coding	6.73322	UP	0.00387481				UP	UP		UP		UP			0.15964	0.113713	0.2571	0.0514877	0.28031	0.17447	1.06143	6.6787e-13	0.951368	0.000511991	0.12166	0.618316	0.369715	0.0109915	0.217733	0.716553	0.524714	0.0214324	0.00387	0.999558	0.32926	0.11693
GUCY1A2	ENSG00000152402	protein_coding	0.958829	UP	0.0038957		UP	UP	UP	UP				UP			0.29423	0.00029974	0.62561	1.412e-05	0.6034	0.00669807	0.759896	1.74992e-08	0.488962	0.0138963	0.124	0.32327	0.287721	0.190496	-0.00210079	0.942055	0.655191	0.00611861	-0.04467	0.998411	0.27672	0.141549
SVEP1	ENSG00000165124	protein_coding	1.53302	UP	0.0039071			UP	UP	UP		UP					0.25747	0.00155423	0.2353	0.0229374	0.57123	0.00266068	1.192	8.8015e-06	0.790461	1.89444e-05	-0.08593	0.696778	0.438057	0.0165385	0.196245	0.542242	0.0517692	0.841419	-0.07079	0.998411	-0.00977	0.952412
FSTL1	ENSG00000163430	protein_coding	37.5936	UP	0.00396922		UP	UP	UP	UP		UP					0.2859	0.0699929	0.82264	5.456e-05	0.99381	0.00214758	1.41289	0.0344719	1.08725	1.47334e-05	0.01964	0.956685	0.415799	0.0168763	0.152554	0.667174	0.289845	0.370014	-0.11808	0.998411	0.03609	0.883343
LHFPL2	ENSG00000145685	protein_coding	1.55498	UP	0.00398037		UP	UP	UP	UP							0.0995	0.671846	0.32841	0.00060501	0.51356	0.00329017	1.57713	5.67705e-07	1.16196	1.20694e-07	-0.04138	0.85834	0.225743	0.305647	0.0580753	0.846042	-0.0249631	0.992094	NA	NA	0.0263	0.841285
STAB1	ENSG00000010327	protein_coding	9.28395	UP	0.00405679			UP	UP	UP		UP					0.27321	0.00891881	0.233	1.959e-05	0.73498	0.00419285	1.16498	2.62981e-05	0.746617	3.20217e-06	-0.0172	0.958248	0.454551	0.0179093	0.144391	0.495952	0.108643	0.529289	-0.00125	0.999847	0.02187	0.868765
CAVIN3	ENSG00000170955	protein_coding	16.6029	UP	0.00410984		UP	UP	UP	UP		UP					0.24846	0.0337512	0.37295	0.00035081	0.38203	0.033155	0.630534	0.0178003	0.617289	0.000537829	-0.23205	0.171366	0.537125	0.00208763	0.399117	0.352397	-0.176169	0.658186	-0.01758	0.998411	-0.16544	0.120587
PCSK5	ENSG00000099139	protein_coding	1.02059	UP	0.00410984		UP	UP	UP	UP		UP					0.13148	0.147958	0.4742	1.272e-05	0.71361	0.0027292	0.97078	0.000828946	0.655585	0.0305282	-0.27804	0.10184	0.585004	0.000225215	0.359499	0.37066	0.605182	0.0743057	0.04404	0.998411	0.0479	0.860172
SULF2	ENSG00000196562	protein_coding	11.1949	UP	0.00412448		UP	UP	UP	UP							0.24944	0.0165439	0.52213	2.9e-07	0.69162	0.00328346	1.04024	5.30131e-05	0.767849	0.00058315	NA	NA	0.284401	0.103502	0.161507	0.735889	0.0362031	0.863072	0.03453	0.998411	0.18254	0.0784072
RASGRF2	ENSG00000113319	protein_coding	1.52355	UP	0.00412938			UP	UP	UP		UP		UP			0.16617	0.180054	0.22204	0.0139638	0.42032	0.0184317	0.820583	7.77598e-07	0.526099	0.0150259	NA	NA	0.507543	0.000185625	-0.00332193	0.902038	0.620931	0.000310789	-0.06418	0.998411	0.2097	0.026257
FNDC1	ENSG00000164694	protein_coding	4.03857	UP	0.00412938		UP	UP	UP	UP		UP					0.36162	0.265993	0.61674	0.048878	1.22154	0.0387239	2.78742	0.000237812	1.59355	9.10967e-08	NA	NA	0.686168	0.0398336	0.279674	0.689988	-0.139194	0.741839	-0.15712	0.998411	-0.10188	0.71298
S100A10	ENSG00000197747	protein_coding	57.6418	UP	0.00418394		UP	UP	UP	UP		UP					0.22989	0.00639152	0.53986	5.32e-06	0.55925	0.0391851	1.09825	0.0038761	0.754512	5.82195e-05	-0.20752	0.452405	0.345417	0.0315953	0.156786	0.656917	0.17359	0.704144	-0.0157	0.999091	-0.04418	0.837186
CYCS	ENSG00000172115	protein_coding	346.796	UP	0.00420765							UP		UP			0.178	0.0163257	0.211	0.00027827	0.25515	0.0117534	-0.189305	0.173216	-0.0610351	0.790077	0.61576	0.101586	0.506129	2.58544e-09	0.361455	0.333967	0.580939	0.00476345	-0.16708	0.998411	0.08543	0.552313
TOGARAM2	ENSG00000189350	protein_coding	4.18207	UP	0.00421947		UP	UP				UP		UP			0.24446	0.334717	0.47929	5.704e-05	0.70673	0.00285914	0.238318	0.13039	0.492399	0.117106	NA	NA	0.94024	0.0193972	0.524162	0.321748	0.544591	0.048062	0.00634	0.999091	-0.00401	0.988721
HLA-DPA1	ENSG00000231389	protein_coding	42.8026	UP	0.00422372		UP	UP	UP	UP							0.2069	0.00653482	0.42825	5.15e-06	0.56172	0.00213049	0.638543	0.000872364	0.434296	2.05474e-05	-0.70203	0.177816	0.152689	0.407889	0.0539025	0.910987	-0.162871	0.547215	-0.00024	0.999847	0.17472	0.140587
GUSB	ENSG00000169919	protein_coding	6.45976	UP	0.00423753		UP	UP	UP	UP							0.10607	0.532614	0.37987	1.124e-05	0.42844	0.00684144	0.565537	0.000378646	0.440437	2.20494e-06	-0.14963	0.491268	-0.0359741	0.731218	0.0840643	0.757259	-0.0422786	0.885353	-0.03677	0.998411	-0.04349	0.703262
PARP4	ENSG00000102699	protein_coding	2.51394	UP	0.0042595		UP	UP	UP	UP							0.18018	0.00780863	0.35952	9.02e-06	0.51852	0.0053243	0.580729	0.000153892	0.396968	0.000617219	0.1106	0.594349	0.224725	0.0569452	0.00348929	0.999474	0.309916	0.123158	-0.02653	0.998411	0.08781	0.533273
ACOT11	ENSG00000162390	protein_coding	2.25658	UP	0.00439387			UP	UP	UP		UP					0.21681	0.373916	0.01428	0.895111	0.47937	0.00502568	1.15393	3.50909e-16	1.04761	8.29491e-05	NA	NA	0.640297	6.9033e-06	0.0316622	0.854293	0.118499	0.552998	0.06813	0.998411	0.07303	0.603922
ASAP2	ENSG00000151693	protein_coding	1.57899	UP	0.00445305		UP	UP	UP	UP		UP					0.3088	0.00399077	0.60395	6.89e-05	0.63767	0.00169848	0.655586	0.01899	0.707525	0.00807097	0.03298	0.934579	0.422334	0.015824	0.078148	0.799327	0.224096	0.400083	0.00659	0.999091	0.02694	0.931296
CETP	ENSG00000087237	protein_coding	0.313145	UP	0.00456594			UP	UP	UP		UP					0.09913	0.770444	0.02263	0.833579	0.36178	0.0113093	1.03199	0.000118753	0.934868	1.71709e-11	NA	NA	0.367627	0.0295529	-0.0527495	0.875845	-0.0337386	0.927878	-0.02639	0.998411	-0.07228	0.703614
RGS16	ENSG00000143333	protein_coding	1.14795	UP	0.00478042			UP	UP	UP		UP					0.43062	2.203e-05	-0.02403	0.863565	0.68136	0.00244514	0.658834	0.00227782	0.52551	0.0013568	-0.01611	0.93371	0.448534	0.00158852	0.285145	0.207162	0.431498	0.0822931	-0.12643	0.998411	0.1835	0.175229
PCOLCE	ENSG00000106333	protein_coding	18.1109	UP	0.00482442		UP	UP	UP	UP							0.14753	0.498061	0.46844	9.974e-05	0.80383	0.00733356	1.9685	0.000724419	1.15346	1.1607e-06	-0.32717	0.297736	0.273023	0.171999	0.293556	0.548835	-0.111217	0.793155	-0.06479	0.998411	-0.15175	0.273013
CLEC1A	ENSG00000150048	protein_coding	1.39934	UP	0.00482442				UP	UP		UP					0.19071	0.0671874	0.11751	0.260192	0.25389	0.0338605	2.77257	2.80358e-08	2.23933	2.08876e-06	-0.0282	0.849579	1.38002	1.25534e-05	0.569904	NA	0.917877	NA	0.03424	0.998411	0.01948	0.911297
PTGR1	ENSG00000106853	protein_coding	9.03092	UP	0.00484678		UP	UP	UP			UP		UP			0.22229	0.00331946	0.50673	3.04e-06	0.34467	0.0426537	0.356018	0.0142574	0.223617	0.3179	NA	NA	0.549982	1.72838e-06	0.244791	0.417921	0.528468	0.00561416	-0.01409	0.998411	0.06232	0.778841
CARD6	ENSG00000132357	protein_coding	0.708068	UP	0.00513457		UP	UP	UP	UP		UP					0.15384	0.063894	0.33052	4.347e-05	0.40862	0.0109986	0.906437	9.01438e-06	0.513866	0.0193976	NA	NA	0.377948	0.0138588	0.234234	NA	0.48174	0.113441	0.00958	0.998411	0.01143	0.946216
SPTLC2	ENSG00000100596	protein_coding	1.90572	UP	0.00516584			UP	UP	UP		UP					0.27535	0.13661	0.08644	0.410064	0.50279	0.00089868	1.32901	1.07511e-06	1.15584	4.04389e-12	-0.01344	0.950941	0.724527	0.00642958	-0.138586	0.894685	0.0238868	0.704372	0.06607	0.998411	0.05515	0.628169
ASAP1	ENSG00000153317	protein_coding	3.59506	UP	0.00522286		UP	UP	UP	UP							0.15474	0.007691	0.37435	0.00243171	0.55498	0.00084894	0.656862	1.95533e-05	0.460223	0.000691812	0.10784	0.349538	0.102101	0.495876	0.113498	0.804563	0.282522	0.25881	-0.01542	0.998411	0.08845	0.443702
MSN	ENSG00000147065	protein_coding	22.2052	UP	0.00527227		UP	UP	UP	UP		UP					0.2162	0.032271	0.57332	2.99e-06	0.5936	0.00603814	0.513532	0.0216887	0.509854	0.00153219	-0.02167	0.947451	0.424295	2.9329e-05	0.215362	0.540668	0.0949759	0.749366	-0.09295	0.998411	-0.09374	0.477845
ESM1	ENSG00000164283	protein_coding	0.392289	UP	0.00533648			UP	UP	UP		UP					0.11521	0.316822	0.07744	0.36718	0.34206	0.00743549	0.645177	3.29218e-05	0.561985	5.23271e-06	0.18772	0.200949	0.380465	0.000649983	0.0652854	0.832054	0.250116	0.209296	0.00667	0.999091	0.15084	0.115882
OLFML2B	ENSG00000162745	protein_coding	12.6342	UP	0.00533648		UP	UP	UP	UP							0.27926	0.0478734	0.38287	0.00065941	0.70509	0.00546567	1.76488	0.00122976	1.18634	1.67368e-07	0.15515	0.429307	0.268596	0.240135	0.258638	0.6224	-0.118066	0.763892	-0.05924	0.998411	-0.03699	0.827844
PLEKHG1	ENSG00000120278	protein_coding	1.38266	UP	0.00533648		UP	UP	UP					UP			0.08713	0.820487	0.39229	0.00035823	0.46735	0.00771392	0.784754	0.000244411	0.561199	0.058519	NA	NA	0.360903	0.0781254	0.0150808	0.936446	0.614229	0.005893	0.01878	0.998411	0.01351	0.941539
S1PR3	ENSG00000213694	protein_coding	1.14825	UP	0.00536758		UP	UP	UP	UP		UP					0.15271	0.258414	0.80813	1.124e-05	0.52078	0.00503911	0.758358	0.022165	1.04049	0.00334093	NA	NA	0.662421	0.00297207	0.404466	0.381845	0.447805	0.161795	0.0514	0.998411	0.23992	0.245036
FAP	ENSG00000078098	protein_coding	5.9159	UP	0.00536758		UP	UP	UP	UP							0.3042	0.0664032	0.562	8.215e-05	0.83217	0.00775229	1.58675	5.66286e-05	1.17025	6.68156e-08	0.12286	0.463455	0.390821	0.0506718	0.093334	0.830188	0.161656	0.699857	0.01793	0.998411	0.02268	0.934673
PTPRN2	ENSG00000155093	protein_coding	0.474756	UP	0.0054265							DOWN		DOWN			-0.36874	0.00154866	-0.12721	0.364384	-0.24251	0.492297	-0.109653	0.523417	0.0996491	0.829642	0.17391	0.516847	-0.573274	0.00213298	-0.271237	0.555614	-0.933262	0.000984076	0.06478	0.998411	-0.08675	0.707907
SFRP2	ENSG00000145423	protein_coding	7.44842	UP	0.0054545	UP		UP	UP	UP		UP					0.5184	0.0533528	0.23964	0.0598685	1.33702	0.0474406	3.03023	0.00112199	2.70175	4.64573e-06	NA	NA	0.896784	0.0465444	0.358652	NA	-0.151818	0.880708	0.08408	0.998411	0.04248	0.622723
IL34	ENSG00000157368	protein_coding	2.50268	UP	0.0054545				UP	UP		UP		UP			0.18614	0.225099	0.01001	0.929779	-0.06813	0.687176	1.39385	0.00153274	1.04358	0.00084615	0.122	0.431047	0.405187	0.0290508	0.443366	0.222722	0.523095	0.0428353	-0.02828	0.998411	-0.01469	0.886434
CBX2	ENSG00000173894	protein_coding	0.435299	UP	0.0054545				UP	UP		UP					0.25304	0.0096039	-0.01665	0.892268	0.00685	0.97774	1.18234	3.4554e-07	1.08003	1.02702e-10	-0.17062	0.509525	0.875828	5.01421e-09	0.468371	0.0757358	0.31628	0.298447	-0.0129	0.998411	0.00458	0.973029
DOCK1	ENSG00000150760	protein_coding	2.36362	UP	0.00555507			UP	UP	UP		UP					0.25545	8.846e-05	0.29695	0.00057968	0.76013	0.00074945	0.853197	2.0941e-05	0.702182	0.000870159	0.12425	0.437673	0.441569	4.97053e-05	0.0997011	0.667829	0.295593	0.0631134	0.03143	0.998411	0.14782	0.130148
NLRC5	ENSG00000140853	protein_coding	3.77469	UP	0.00572416		UP	UP	UP	UP							0.12201	0.481987	0.32901	0.00020174	0.83542	0.00809846	0.785252	2.39808e-06	0.875973	4.03699e-07	NA	NA	0.265743	0.0654528	-0.0467453	0.902038	0.188271	0.321157	0.01351	0.998411	0.14859	0.225949
SERINC5	ENSG00000164300	protein_coding	0.768653	UP	0.0057457		UP	UP	UP	UP		UP					0.14978	0.259059	0.4448	3.33e-06	0.39428	0.0510379	0.926531	0.000580641	0.713774	0.00115261	0.14539	0.572572	0.369441	0.0104934	-0.0306443	0.936446	0.205183	0.392042	-0.00857	0.998411	0.17421	0.235872
CCL2	ENSG00000108691	protein_coding	11.9449	UP	0.0057457		UP	UP	UP	UP							0.15655	0.719797	0.56703	3.4e-06	0.57773	0.0142929	2.10089	4.96346e-11	1.58352	9.94566e-09	-0.0888	0.475029	0.430193	0.106532	-0.0993201	NA	-0.279585	0.702663	-0.10431	0.998411	-0.1917	0.338758
COL5A3	ENSG00000080573	protein_coding	5.06315	UP	0.0057457		UP	UP	UP	UP							0.17694	0.330179	0.50642	2.858e-05	0.71957	0.00810369	1.32311	5.00193e-26	1.01687	1.78137e-07	-0.1605	0.340148	0.174908	0.296741	-0.171553	0.698379	0.136981	0.444937	0.03624	0.998411	0.04924	0.766241
LAMA3	ENSG00000053747	protein_coding	1.35216	UP	0.00586706				DOWN	DOWN		DOWN	DOWN				NA	NA	-0.12731	0.127846	-0.29632	0.122114	-0.583671	0.00236115	-0.836369	0.00258726	-0.04957	0.699839	-0.81066	0.0266834	-0.918999	0.0425031	-0.506717	0.268136	0.02669	0.998411	-0.23455	0.130148
ATP1B3	ENSG00000069849	protein_coding	41.6198	UP	0.00592523		UP	UP	UP	UP							0.18274	0.0289897	0.45728	0.00019174	0.51829	0.00327423	0.697459	0.00138842	0.49724	0.000805143	0.0924	0.650202	0.201675	0.0642667	0.0423332	0.844823	0.0419767	0.882249	0.00183	0.999624	0.04618	0.693364
PPP1R18	ENSG00000146112	protein_coding	5.18304	UP	0.00595845				UP	UP		UP		UP			0.00725	0.985596	0.1193	0.128802	0.31117	0.0506834	2.14803	2.10182e-16	1.93375	1.08516e-10	0.00633	0.971407	1.35896	3.8268e-08	0.948548	NA	0.917866	0.0341881	0.01263	0.998411	0.0475	0.605606
LYN	ENSG00000254087	protein_coding	1.67379	UP	0.00600015	UP		UP	UP	UP		UP					0.39516	0.018353	0.17228	0.024332	0.32732	0.0670288	0.851411	0.00273341	0.914325	2.20596e-09	0.11608	0.559763	0.556064	0.000206583	0.208345	NA	0.153943	0.819225	-0.037	0.998411	0.20973	0.1984
FLI1	ENSG00000151702	protein_coding	5.19293	UP	0.00601968		UP	UP	UP	UP							0.0969	0.467551	0.33092	0.0110298	0.6623	0.00182072	0.738961	7.2006e-07	0.540705	0.000462382	-0.05433	0.788141	0.314831	0.00838813	-0.0788232	0.869386	0.295576	0.296854	-0.0212	0.998411	0.00252	0.993574
NIBAN2	ENSG00000136830	protein_coding	6.29493	UP	0.00610281				UP	UP		UP					0.03841	0.905736	-0.01096	0.935202	0.31706	0.0257449	1.38729	3.92205e-13	1.12054	3.34462e-06	0.14164	0.559187	0.948649	2.56483e-06	0.634615	NA	0.641549	0.0807637	0.06431	0.998411	-0.05353	0.508799
PTCH2	ENSG00000117425	protein_coding	0.540574	UP	0.00624867				UP	UP		UP	UP	UP			0.08887	0.697552	0.03579	0.621659	0.00965	0.952394	0.451133	0.00065753	0.590959	1.95463e-07	0.02685	0.881461	0.474922	7.86722e-06	0.470723	0.00850168	0.416878	0.0353329	0.01966	0.998411	0.09969	0.19057
SMAD9	ENSG00000120693	protein_coding	1.02793	UP	0.00645893		UP		UP	UP						UP	0.09051	0.745998	0.37618	0.0223154	0.19536	0.676136	1.02915	5.65169e-06	1.53669	0.000789164	0.10042	0.38342	-0.210838	0.547788	0.202066	0.854323	-0.0526317	0.972932	0.01081	0.999091	0.4953	0.02771
KL	ENSG00000133116	protein_coding	0.591616	UP	0.00647049				UP	UP		UP					0.11829	0.457051	0.29483	2.026e-05	0.28664	0.0775749	1.14237	6.3246e-12	0.938665	2.49412e-07	0.07911	0.576837	0.573705	0.000252491	0.100332	NA	0.632317	0.0554136	0.06661	0.998411	0.13368	0.288954
SASH1	ENSG00000111961	protein_coding	4.92525	UP	0.00647049			UP	UP	UP							0.27172	1.681e-05	0.3023	0.00037747	0.70098	0.00178034	0.732994	5.37572e-08	0.59246	5.2116e-06	-0.28968	0.224692	0.251504	0.0322476	-0.0186727	0.887658	0.0841855	0.692512	-0.02793	0.998411	0.03944	0.818961
DNMT1	ENSG00000130816	protein_coding	5.50115	UP	0.00647522		UP	UP	UP	UP							0.1653	0.0413543	0.35918	2.434e-05	0.43298	0.0029971	0.46858	0.00157636	0.397943	2.52032e-05	-0.03702	0.862493	0.166078	0.095578	0.246859	0.310769	-0.0507107	0.990341	-0.05798	0.998411	-0.09457	0.226698
COLGALT1	ENSG00000130309	protein_coding	6.28839	UP	0.00647522			UP	UP	UP		UP					0.29329	0.00090622	0.19259	0.0070822	0.32356	0.0281661	0.833699	4.673e-06	0.672017	2.6864e-09	0.21025	0.335134	0.402474	0.000101722	0.162801	0.537036	0.103226	0.638938	-0.06568	0.998411	0.07149	0.408012
GNAI2	ENSG00000114353	protein_coding	38.5764	UP	0.00651038			UP	UP	UP		UP					0.19693	0.0436804	0.19579	0.00213735	0.57449	0.00112362	0.576181	0.00158812	0.529909	3.17177e-05	0.26148	0.206982	0.437066	4.16408e-06	0.235517	0.516547	0.0197117	0.939601	-0.04115	0.998411	0.00254	0.987715
TNFRSF21	ENSG00000146072	protein_coding	2.33593	UP	0.00660556		UP	UP	UP	UP							0.19413	0.0998836	0.57594	1.291e-05	0.55012	0.00851162	0.95581	7.5889e-05	0.695706	0.000177655	-0.08865	0.651816	0.285031	0.0675024	0.242127	0.610467	0.150531	0.6505	-0.00406	0.999091	0.25411	0.0127387
PLXNB2	ENSG00000196576	protein_coding	5.52373	UP	0.00660556		UP	UP	UP	UP		UP					0.25573	0.0538138	0.32694	0.00020482	0.46081	0.061049	0.893039	0.00457514	0.863557	1.65239e-08	-0.19957	0.375735	0.364755	0.00887304	0.395805	0.436463	-0.585741	0.352191	0.02281	0.998411	-0.02287	0.889116
TANC1	ENSG00000115183	protein_coding	1.6145	UP	0.00660556		UP	UP	UP	UP							0.10215	0.603526	0.3712	0.0318666	0.61101	0.00403621	0.619942	0.000182559	0.643152	1.78137e-07	NA	NA	0.174841	0.242199	0.0136178	0.937816	0.1698	0.42907	-0.03751	0.998411	0.0044	0.98864
GPR34	ENSG00000171659	protein_coding	0.907511	UP	0.00662281	UP	UP	UP	UP	UP							0.49605	0.00068778	0.37042	0.00053783	0.43201	0.061525	1.29073	0.0032579	0.89219	0.00023516	NA	NA	0.414379	0.329895	-0.0958961	NA	0.252064	NA	-0.01386	0.998411	0.14279	0.559689
PRXL2B	ENSG00000157870	protein_coding	1.38979	UP	0.00691376			UP	UP	UP		UP					0.02001	0.955718	0.28865	0.00011494	0.44853	0.00863775	1.00507	0.000155758	0.985649	2.29993e-06	NA	NA	0.798852	1.09961e-05	0.48575	NA	0.169356	0.807423	0.03279	0.998411	0.07036	0.690475
HLA-C	ENSG00000204525	protein_coding	80.7084	UP	0.00720274		UP	UP	UP	UP							0.11078	0.167052	0.43601	2e-08	0.53004	0.00759431	0.475168	0.0018513	0.475012	3.41741e-06	-0.08187	0.797442	0.282546	0.127826	0.1684	0.691131	-0.0481189	0.960814	-0.04901	0.998411	0.05157	0.68132
NOS2	ENSG00000007171	protein_coding	0.337854	UP	0.00721456			UP	UP	UP		UP					0.39893	0.00131208	-0.02183	0.855249	0.77912	0.0175712	1.41326	6.70364e-06	1.12758	1.27305e-06	NA	NA	0.506142	0.0160457	0.0412507	0.991739	0.565605	0.057525	0.0192	0.998411	0.28613	0.128233
SDC3	ENSG00000162512	protein_coding	3.00099	UP	0.00732526			DOWN	DOWN	DOWN	DOWN	DOWN					-0.17715	0.0789411	0.02673	0.80821	-0.36706	0.0920612	-0.673898	0.0194323	-0.507697	0.00253148	-0.52411	0.0925618	-0.359653	0.0252893	-0.198864	NA	-0.233289	0.617868	0.0355	0.998411	-0.06152	0.706739
APP	ENSG00000142192	protein_coding	45.0539	UP	0.00759029		UP	UP	UP	UP		UP					0.25766	1.652e-05	0.48954	7.148e-05	0.32752	0.0804478	0.635572	0.00198285	0.499335	0.000740172	0.00769	0.989258	0.380781	8.35183e-07	0.241919	0.406658	0.0668003	0.734407	-0.04766	0.998411	-0.009	0.972968
VWA1	ENSG00000179403	protein_coding	8.94414	UP	0.0076084				UP	UP		UP					0.05725	0.855565	0.13105	0.0636484	0.25499	0.0153233	0.869162	6.09828e-06	0.851605	6.04283e-09	-0.13522	0.599268	0.633593	0.0003176	0.503731	0.163281	0.0672194	0.824366	0.05217	0.998411	0.02012	0.879215
KIF26A	ENSG00000066735	protein_coding	1.11916	UP	0.00775745			UP	UP	UP		UP					-0.03756	0.858134	0.232	0.00378241	0.3741	0.00936722	0.768835	3.3397e-10	0.537475	0.000591888	NA	NA	0.40628	0.00632633	0.174109	0.67219	0.0463082	0.963277	0.0049	0.999091	0.1419	0.158945
CD74	ENSG00000019582	protein_coding	229.683	UP	0.00776227		UP	UP	UP	UP							0.17049	0.0807726	0.36185	6e-08	0.4544	0.00849374	0.487169	0.000455081	0.331251	0.00142183	-0.32254	0.426026	0.0968022	0.510803	0.0648537	0.891283	-0.230585	0.378466	-0.14443	0.998411	0.09055	0.378176
GXYLT2	ENSG00000172986	protein_coding	0.510055	UP	0.00776227		UP	UP	UP	UP							0.24849	0.238454	0.55941	0.00316572	1.07401	0.00943009	2.41067	6.62772e-06	1.9399	0.000130928	NA	NA	0.165975	0.734381	0.669963	NA	-0.728136	NA	0.04077	0.998411	-0.09098	0.544263
CCND1	ENSG00000110092	protein_coding	2.90463	UP	0.00779445		UP		UP	UP		UP					0.11856	0.466343	0.64502	5.66e-06	0.27046	0.282431	0.952785	0.00204159	0.972306	0.000231324	0.00303	0.987529	1.05444	7.27036e-13	0.294003	0.354217	0.245304	0.287936	0.05428	0.998411	-0.30415	0.103736
PPM1H	ENSG00000111110	protein_coding	0.585606	UP	0.00784128				UP	UP							0.28361	0.117447	0.01727	0.85694	-0.11055	0.470257	1.53555	5.89778e-19	1.17663	5.49629e-12	NA	NA	0.427172	0.0759729	0.394129	NA	0.0305879	0.970399	0.01389	0.998411	0.09086	0.276257
IGFBP3	ENSG00000146674	protein_coding	9.98647	UP	0.00784128		UP	UP	UP	UP		UP					0.27532	0.00869909	0.75722	8.13e-06	0.76737	0.00092194	1.40273	0.033064	1.00414	0.00146784	-0.0476	0.889345	0.6059	0.00234246	0.451159	0.325373	0.382342	0.0942058	-0.01588	0.998411	0.12597	0.475626
SEMA6B	ENSG00000167680	protein_coding	2.41791	UP	0.00800463			UP	UP	UP		UP					0.15987	0.20684	-0.09313	0.388402	0.64904	0.00053504	1.00111	0.000621043	0.787353	0.000327387	0.06697	0.63832	0.358254	0.00331968	0.122212	0.723642	0.152712	0.527295	-0.08047	0.998411	-0.16133	0.120871
ATP5PB	ENSG00000116459	protein_coding	330.597	UP	0.00800463		UP					UP					0.12654	0.0108236	0.32477	2e-08	0.23332	0.00943495	0.0787127	0.610411	0.174524	0.226913	0.5265	0.111323	0.383387	6.77261e-10	0.336327	0.137462	0.30965	0.0356014	-0.12934	0.998411	0.12847	0.369006
COL12A1	ENSG00000111799	protein_coding	5.7281	UP	0.00806979	UP	UP	UP	UP	UP							0.37466	0.0204451	0.54349	6.896e-05	0.7465	0.0659436	1.432	0.0345469	0.801675	0.00281859	NA	NA	0.251503	0.273039	-0.110567	0.779853	-0.0645515	0.832816	-0.08283	0.998411	-0.14942	0.357148
DACH1	ENSG00000276644	protein_coding	1.16718	UP	0.00809299		UP	UP	UP	UP							0.21515	0.0763111	0.84375	0.00064135	0.82154	0.00973326	1.36337	8.22531e-14	0.959379	1.35423e-07	-0.04916	0.703082	0.249586	0.309566	-0.087813	0.853288	0.503919	0.0866005	-0.16119	0.998411	0.0161	0.946378
MYO5C	ENSG00000128833	protein_coding	0.895909	UP	0.00833605			UP	UP	UP		UP					0.12637	0.381013	0.24657	0.00221473	0.42729	0.00878934	0.715988	5.131e-05	0.482165	0.00153992	0.00918	0.9705	0.351378	0.0472917	0.0402045	0.985283	0.459962	0.124848	-0.03212	0.998411	0.04653	0.841081
TTYH3	ENSG00000136295	protein_coding	1.9535	UP	0.00845445				UP	UP		UP					0.06767	0.72605	0.03547	0.716409	0.14151	0.23842	1.64932	1.69518e-06	1.1273	4.55299e-08	NA	NA	0.509039	0.000452319	0.355615	0.33696	0.0911353	0.811736	0.00923	0.998411	0.05475	0.396063
ADCYAP1R1	ENSG00000078549	protein_coding	0.537078	UP	0.00845669				UP	UP		UP					0.20844	0.121637	0.23121	0.00347792	0.17464	0.107714	1.6861	9.75913e-18	1.68382	4.49177e-11	-0.14338	0.321485	0.64457	0.00130204	0.439726	0.532297	0.62232	0.0830219	0.02219	0.998411	0.19361	0.0822664
CNRIP1	ENSG00000119865	protein_coding	4.5613	UP	0.00852708		UP	UP	UP	UP							0.10229	0.351018	0.32355	4.579e-05	0.40225	0.00857424	0.677053	0.00109546	0.476729	0.00155605	NA	NA	0.0966109	0.425493	-0.0596647	0.925384	0.0377269	0.893558	0.02946	0.998411	-0.03858	0.774737
VSIR	ENSG00000107738	protein_coding	19.1028	UP	0.008701			UP	UP	UP		UP					0.06022	0.782744	0.22892	2.126e-05	0.3835	0.0101817	0.502886	0.00198064	0.529355	0.00161439	NA	NA	0.503529	0.000211291	0.345492	0.286138	0.14036	0.664555	-0.02029	0.998411	0.16714	0.125886
ADAM15	ENSG00000143537	protein_coding	21.9835	UP	0.00892439				UP	UP		UP					0.06509	0.773949	0.10276	0.0511172	0.18046	0.142072	0.538434	1.0153e-05	0.450759	3.76018e-07	0.11854	0.367949	0.336137	3.11176e-05	0.17935	0.479383	0.185001	0.375503	-0.02167	0.998411	0.0342	0.741679
SPARCL1	ENSG00000152583	protein_coding	102.46	UP	0.00903384		UP	UP	UP	UP							0.20961	8.846e-05	0.4235	9.4e-07	0.52816	0.00024758	0.504577	0.00252123	0.474977	0.000736432	0.10992	0.733389	0.317469	0.0198854	0.10147	0.860016	0.374101	0.123373	-0.09568	0.998411	0.20377	0.29728
PLAU	ENSG00000122861	protein_coding	7.63349	UP	0.00911628			UP	UP	UP		UP					0.14923	0.233058	0.28479	2.067e-05	0.58325	0.0105628	1.26666	8.38801e-06	0.963729	3.50347e-05	-0.16169	0.369647	0.333158	0.00592345	0.150079	0.649463	-0.10715	0.804019	-0.05664	0.998411	-0.15342	0.228803
CRIP2	ENSG00000182809	protein_coding	35.4732	UP	0.00911628		UP		UP	UP		UP					0.22788	0.0205266	0.44532	5.63e-06	0.26943	0.0611125	0.574426	0.0320168	0.569021	6.43197e-06	0.01572	0.951751	0.44139	0.000234749	0.278782	0.367918	-0.0435489	0.957809	-0.02476	0.998411	-0.01456	0.934739
MMP2	ENSG00000087245	protein_coding	110.597	UP	0.00918847		UP	UP	UP	UP							0.30501	0.0754239	0.45525	0.00217489	0.95087	0.0105766	2.34361	0.00018299	1.63242	1.74079e-09	-0.39067	0.24794	0.297855	0.134005	0.056308	0.97702	-0.0169494	0.854004	-0.11594	0.998411	-0.06007	0.7812
CLEC14A	ENSG00000176435	protein_coding	19.205	UP	0.00932452			UP	UP	UP		UP					0.27037	0.00122258	0.23626	5.385e-05	0.34366	0.0108517	0.533152	2.58266e-07	0.419263	0.000914884	NA	NA	0.433978	1.04481e-06	0.158812	0.599748	0.159328	0.509012	-0.06274	0.998411	0.0559	0.592083
SMAD1	ENSG00000170365	protein_coding	16.5861	UP	0.00955645		UP	UP	UP	UP							NA	NA	0.34922	0.0007522	0.56448	0.00151119	0.743114	5.34387e-08	0.692356	0.00184097	-0.25979	0.149717	0.160962	0.069809	0.0252086	0.95848	-0.0559109	0.833631	0.00333	0.999558	0.00967	0.969648
ADAMTS15	ENSG00000166106	protein_coding	1.0082	UP	0.00971063				UP	UP		UP					0.27792	0.00178695	-0.04184	0.668462	0.07841	0.608499	2.51667	2.2204e-18	2.30696	1.12457e-12	NA	NA	1.6986	3.29364e-11	0.774755	NA	1.23034	NA	0.06732	0.998411	0.034	0.747808
PDGFD	ENSG00000170962	protein_coding	1.59598	UP	0.00985177	UP		UP	UP	UP							0.37059	0.00769893	0.31643	0.010409	0.93673	0.0113821	1.39503	0.000552903	0.966701	0.000313895	0.01897	0.938249	0.25632	0.316317	-0.278167	0.44164	0.198604	0.491957	0.046	0.998411	0.1599	0.28907
LMOD1	ENSG00000163431	protein_coding	25.7709	DOWN	7.06733e-15	DOWN	DOWN	DOWN	DOWN	DOWN	DOWN	DOWN	DOWN	DOWN			-0.54381	3.14e-06	-0.73037	2.94e-06	-0.80738	0.00125018	-0.819488	0.000250598	-0.723109	5.63885e-05	-0.92924	0.05404	-0.55972	0.00106442	-0.692158	8.05428e-05	-0.811793	0.000251075	0.21962	0.998411	-0.32017	0.0812831
SMTNL1	ENSG00000214872	protein_coding	155.057	DOWN	6.07747e-14	DOWN	DOWN	DOWN	DOWN	DOWN		DOWN		DOWN		DOWN	-0.56103	1.102e-05	-0.8853	1.5e-07	-0.64757	0.00748382	-1.34454	1.01764e-07	-1.24857	1.10235e-10	NA	NA	-0.770547	2.92023e-05	-0.372706	0.0828516	-0.709751	0.000527929	0.01887	0.998968	-0.47047	0.00641958
TSPAN8	ENSG00000127324	protein_coding	15.6388	DOWN	8.20897e-11	DOWN	DOWN	DOWN	DOWN	DOWN	DOWN	DOWN	DOWN				-0.33912	0.00020457	-0.58651	0.00019001	-0.81501	0.00459559	-1.01564	8.7702e-06	-1.20857	1.3522e-09	-0.75258	0.0611211	-0.61943	0.033376	-0.666284	0.0334555	-0.427878	0.445751	0.16075	0.998411	-0.10715	0.740457
CALML6	ENSG00000169885	protein_coding	37.8602	DOWN	1.36432e-10	DOWN	DOWN	DOWN	DOWN	DOWN			DOWN	DOWN		DOWN	-0.48357	0.0200779	-0.41038	0.00613626	-0.84003	0.00105207	-1.21425	0.00182223	-1.71309	1.04332e-13	NA	NA	-0.582026	0.192225	-1.31841	6.69626e-05	-1.61263	0.00993928	0.28564	0.998411	-0.32527	0.0771696
JPH1	ENSG00000104369	protein_coding	70.3603	DOWN	1.48015e-10		DOWN	DOWN	DOWN	DOWN		DOWN	DOWN				-0.22898	0.00029947	-0.49387	2.9e-07	-0.42228	0.00044718	-0.554048	0.000314819	-0.65722	1.14678e-10	NA	NA	-0.498487	8.42958e-10	-0.490419	0.00247855	-0.288928	0.111758	0.03028	0.998411	-0.04995	0.796566
MITF	ENSG00000187098	protein_coding	11.3723	DOWN	9.35128e-10		DOWN	DOWN	DOWN	DOWN		DOWN	DOWN				NA	NA	-0.33094	1.54e-06	-0.40374	0.00151755	-0.583855	3.97876e-05	-0.703488	4.13233e-07	-0.17895	0.42914	-0.525261	4.48531e-08	-0.710063	9.79722e-05	-0.314738	0.248387	0.04192	0.998411	-0.09186	0.504964
FHL2	ENSG00000115641	protein_coding	24.851	DOWN	1.33421e-09	DOWN	DOWN	DOWN	DOWN	DOWN		DOWN	DOWN	DOWN			-0.35522	0.00012912	-0.74421	3.1e-07	-0.46795	0.00687397	-0.674296	0.00244201	-0.777799	0.00233989	-0.17514	0.338499	-0.426488	0.0127	-0.577123	0.0150501	-0.777129	0.00164196	NA	NA	-0.30177	0.0333466
KIF13A	ENSG00000137177	protein_coding	30.796	DOWN	1.70715e-08		DOWN	DOWN	DOWN	DOWN		DOWN	DOWN				-0.11473	0.0503081	-0.33474	9e-08	-0.34116	0.00104332	-0.508344	0.000217689	-0.529617	2.7008e-05	-0.18407	0.385484	-0.361924	1.79133e-06	-0.343569	0.0117986	-0.185339	0.268136	0.03612	0.998411	-0.0006	0.997016
SH3RF2	ENSG00000156463	protein_coding	8.62413	DOWN	1.9877e-08	DOWN	DOWN	DOWN	DOWN	DOWN		DOWN	DOWN				-0.46218	2.508e-05	-0.71637	1.258e-05	-0.75773	0.00044118	-0.52073	0.00240712	-0.915066	4.86432e-36	NA	NA	-0.50783	0.00975205	-0.720176	0.0174964	-0.51576	0.101322	0.06305	0.998411	-0.06993	0.857969
CYP4B1	ENSG00000142973	protein_coding	3.09082	DOWN	2.19328e-08		DOWN	DOWN	DOWN	DOWN						DOWN	-0.24119	0.0900806	-0.73815	6.89e-06	-1.1213	0.00138097	-2.38506	8.07213e-30	-1.66536	2.48583e-09	-0.42873	0.275959	-0.3229	0.447514	0.099404	0.805433	0.139625	0.625824	0.0424	0.998411	-0.44993	0.0210843
PRKAG3	ENSG00000115592	protein_coding	27.9225	DOWN	2.37409e-08	DOWN	DOWN		DOWN	DOWN		DOWN		DOWN		DOWN	-0.41894	1.652e-05	-0.59835	3.35e-06	-0.45583	0.102316	-0.544478	0.00199847	-0.704764	6.33931e-06	NA	NA	-0.511779	0.0149009	-0.298092	0.409947	-0.66076	0.0123005	0.23989	0.998411	-0.35298	0.0304552
RMND5A	ENSG00000153561	protein_coding	23.0353	DOWN	3.62776e-08			DOWN	DOWN	DOWN		DOWN	DOWN				-0.15928	0.0219568	-0.28917	0.00017136	-0.48402	0.00048865	-0.580366	1.61526e-06	-0.64206	1.01873e-06	0.14783	0.693942	-0.334964	7.007e-06	-0.4208	0.0087916	-0.102824	0.722872	0.06157	0.998411	-0.13428	0.486943
KREMEN1	ENSG00000183762	protein_coding	8.39948	DOWN	5.11794e-08		DOWN	DOWN	DOWN	DOWN		DOWN	DOWN	DOWN			-0.28705	0.00013256	-0.41539	2e-08	-0.5071	0.0071218	-0.492044	0.00266069	-0.591893	2.43855e-07	NA	NA	-0.33048	0.0100387	-0.413283	0.0233836	-0.652868	0.00528561	-0.13789	0.998411	-0.29388	0.00738866
ATP2B2	ENSG00000157087	protein_coding	10.1113	DOWN	1.2595e-07		DOWN	DOWN	DOWN	DOWN		DOWN	DOWN	DOWN			-0.21908	0.0811605	-0.6031	6e-08	-0.53919	0.00857424	-0.581931	0.00321181	-0.701858	0.00289231	-0.18089	0.363797	-0.461325	0.00148694	-0.475866	0.0123257	-0.421052	0.0100434	-0.05539	0.998411	-0.07173	0.719275
RHOBTB1	ENSG00000072422	protein_coding	45.4092	DOWN	1.2595e-07		DOWN	DOWN		DOWN		DOWN	DOWN				-0.1701	0.101118	-0.5105	1.003e-05	-0.51885	0.00023656	-0.368043	0.0592095	-0.582083	4.48876e-06	-0.82314	0.106883	-0.586987	9.76815e-05	-0.623876	0.00439949	-0.227326	0.459113	0.34621	0.998411	0.05316	0.833007
SGCB	ENSG00000163069	protein_coding	41.467	DOWN	2.90174e-07		DOWN	DOWN	DOWN	DOWN		DOWN	DOWN				-0.17249	0.0167368	-0.33252	6.3e-07	-0.43209	0.00080405	-0.341211	0.0120509	-0.514724	3.03247e-05	-0.16588	0.214747	-0.480066	4.12307e-09	-0.609613	0.00850168	-0.192728	0.523747	0.12187	0.998411	-0.00349	0.988254
MYLK2	ENSG00000101306	protein_coding	177.568	DOWN	2.98033e-07	DOWN	DOWN	DOWN	DOWN			DOWN	DOWN	DOWN			-0.36055	0.00386245	-0.408	3.938e-05	-0.57535	0.0152332	-0.663546	0.0394007	-0.803435	0.15557	NA	NA	-0.442211	0.0183887	-0.607938	0.000933211	-0.741307	0.0183748	0.20709	0.998411	-0.23534	0.0611875
PRKAA2	ENSG00000162409	protein_coding	15.3361	DOWN	7.06187e-07		DOWN	DOWN	DOWN	DOWN		DOWN					-0.10252	0.180455	-0.40374	1e-08	-0.55109	0.00092194	-0.664188	1.13291e-05	-0.658578	1.33407e-05	0.05781	0.770781	-0.356145	5.8681e-05	-0.372181	0.18655	0.066877	0.79089	-0.11912	0.998411	0.10132	0.599972
MLF1	ENSG00000178053	protein_coding	57.1394	DOWN	2.15373e-06		DOWN	DOWN		DOWN		DOWN	DOWN	DOWN			-0.2332	0.171794	-0.53848	5.63e-06	-0.50436	0.00913623	-0.305475	0.193782	-0.507211	0.00107547	0.13227	0.658998	-0.775817	0.000259255	-0.946004	3.02903e-05	-0.682469	0.00602437	0.22051	0.998411	-0.07782	0.711996
ZNF853	ENSG00000236609	protein_coding	7.99195	DOWN	2.86881e-06		DOWN		DOWN	DOWN				DOWN			-0.0868	0.672087	-0.39883	2.41e-06	-0.18061	0.14314	-0.861193	1.86941e-06	-0.669452	8.14762e-12	NA	NA	-0.315973	0.00499424	-0.296447	0.336292	-0.570501	0.0213681	0.03609	0.998411	-0.02797	0.813145
ALPK3	ENSG00000136383	protein_coding	89.1834	DOWN	5.12883e-06		DOWN		DOWN	DOWN		DOWN				DOWN	-0.25941	0.00049387	-0.40148	8e-07	-0.30022	0.11687	-0.922096	2.54432e-07	-0.787155	1.74399e-05	0.01144	0.974819	-0.366421	0.00886756	-0.0667737	0.805014	-0.164519	0.561947	-0.22593	0.998411	-0.53979	0.00148437
TMEM159	ENSG00000011638	protein_coding	57.1097	DOWN	5.93191e-06	DOWN	DOWN	DOWN	DOWN	DOWN		DOWN					-0.40931	0.00014247	-0.34426	0.00045529	-0.86835	0.00078291	-0.692054	0.000279462	-0.83001	0.0105453	0.059	0.783969	-0.339794	0.00998066	-0.38073	0.120071	-0.373847	0.229121	-0.00699	0.999091	-0.25668	0.0143766
CPEB2	ENSG00000137449	protein_coding	2.11788	DOWN	6.70391e-06		DOWN	DOWN		DOWN		DOWN	DOWN				-0.158	0.159342	-0.4546	0.00018646	-0.38547	0.00861449	-0.280858	0.0363887	-0.41716	6.75502e-06	NA	NA	-0.501037	9.09331e-06	-0.521668	0.0118297	-0.325306	0.150611	0.08432	0.998411	-0.09217	0.737836
TAPT1	ENSG00000169762	protein_coding	41.9405	DOWN	7.94565e-06		DOWN	DOWN	DOWN	DOWN		DOWN					-0.16806	0.00207043	-0.41339	5.6e-07	-0.40905	0.00322773	-0.560924	7.93002e-05	-0.553361	9.36949e-05	0.00087	0.995795	-0.334258	3.23737e-07	-0.364719	0.0828236	-0.0543964	0.90056	-0.00305	0.999533	-0.05269	0.679409
SATB1	ENSG00000182568	protein_coding	26.6509	DOWN	1.23169e-05		DOWN		DOWN	DOWN		DOWN	DOWN				-0.13617	0.0396522	-0.34412	1.11e-06	-0.28444	0.0508851	-0.729674	2.80034e-05	-0.750885	0.000152401	-0.25582	0.271678	-0.37195	3.21279e-08	-0.372801	0.043876	-0.155055	0.563528	0.04556	0.998411	0.04176	0.749026
PPDPFL	ENSG00000168333	protein_coding	198.783	DOWN	1.37411e-05	DOWN	DOWN	DOWN	DOWN				DOWN				-0.47094	0.0003117	-0.45749	0.0377328	-0.89327	0.00606166	-0.929895	0.000720078	-1.11736	0.104369	NA	NA	-0.535165	0.0761893	-0.878703	0.00232201	-0.655921	0.0565498	0.42628	0.998411	-0.09333	0.769516
FYCO1	ENSG00000163820	protein_coding	68.7633	DOWN	1.53962e-05		DOWN	DOWN	DOWN	DOWN		DOWN	DOWN				-0.19173	0.00057894	-0.33448	3.17e-06	-0.32273	0.0274674	-0.631818	0.00409591	-0.658316	0.00607819	0.15308	0.713425	-0.355283	0.000256178	-0.412006	0.00911355	-0.349602	0.259404	0.07375	0.998411	-0.08396	0.578597
HSPA2	ENSG00000126803	protein_coding	80.9198	DOWN	2.11787e-05		DOWN	DOWN	DOWN	DOWN		DOWN					-0.22007	0.104166	-0.38415	0.00116323	-0.46952	0.00216753	-0.564651	0.000947253	-0.670245	7.95942e-07	0.12756	0.755796	-0.363796	0.0131821	-0.235659	0.0295739	-0.356806	0.278875	-0.26578	0.998411	-0.31523	0.0355904
SLC7A2	ENSG00000003989	protein_coding	24.5915	DOWN	2.83633e-05		DOWN	DOWN	DOWN	DOWN		DOWN					-0.15453	0.0330487	-0.40119	2.76e-06	-0.41105	0.0176203	-0.65961	1.30347e-05	-0.719156	0.000317606	-0.04827	0.782949	-0.405835	0.000503585	-0.376331	0.102912	0.0789283	0.82996	-0.00468	0.999558	-0.02026	0.916389
TFEB	ENSG00000112561	protein_coding	25.2817	DOWN	5.74653e-05			DOWN	DOWN	DOWN	DOWN						-0.14695	0.351018	-0.3088	0.00271497	-0.48546	0.002879	-0.668057	4.57212e-13	-0.687451	1.16305e-05	-0.78409	0.0596738	-0.319391	0.0221136	-0.109601	0.66117	-0.21928	0.46132	0.03867	0.998411	-0.08121	0.575073
FAM160A1	ENSG00000164142	protein_coding	18.3059	DOWN	7.15516e-05		DOWN	DOWN	DOWN	DOWN		DOWN					-0.15567	0.0274763	-0.32501	9.384e-05	-0.49197	0.0135213	-0.622523	0.000368693	-0.601235	0.000720824	NA	NA	-0.325709	0.0022809	-0.377016	0.0562651	-0.225876	0.278295	-0.03138	0.998411	-0.09383	0.677875
FAM189A2	ENSG00000135063	protein_coding	16.9819	DOWN	0.000113933					DOWN		DOWN	DOWN	DOWN			-0.18096	0.0120666	-0.19336	0.0281865	-0.26923	0.0465711	-0.258745	0.190596	-0.364918	0.0193263	-0.29059	0.138898	-0.43257	6.279e-06	-0.454212	0.00449808	-0.630154	0.000527929	-0.02692	0.998411	-0.13866	0.111475
LGR5	ENSG00000139292	protein_coding	3.78179	DOWN	0.000133219	DOWN	DOWN	DOWN	DOWN	DOWN							-0.50364	0.0173247	-0.64435	0.055597	-0.84069	0.00385198	-1.54984	9.12553e-11	-1.31577	0.00141135	-0.18017	0.833898	-0.582585	0.132707	-0.374335	0.340418	0.112864	0.616306	0.09539	0.998411	0.08123	0.899542
NFATC1	ENSG00000131196	protein_coding	11.6447	DOWN	0.000140003	DOWN	DOWN		DOWN	DOWN		DOWN					-0.34079	2.03e-06	-0.33484	3.864e-05	-0.26283	0.0246035	-0.499025	4.59317e-05	-0.520465	0.00146784	-0.09065	0.58399	-0.334253	0.00594907	-0.198803	0.480753	-0.397621	0.0890306	-0.06066	0.998411	-0.21061	0.0455429
ACTN3	ENSG00000248746	protein_coding	293.594	DOWN	0.000145939	DOWN	DOWN	DOWN					DOWN				-0.41655	0.0274763	-0.56452	0.00080875	-1.24988	0.00550029	-0.403629	0.0678952	-0.941975	0.0640982	-0.42582	0.264554	-0.294354	0.670457	-0.494175	0.000338447	-0.932846	0.101322	0.40178	0.887211	-0.26382	0.277834
USP6	ENSG00000129204	protein_coding	2.25558	DOWN	0.000145939		DOWN		DOWN	DOWN	DOWN	DOWN					-0.17301	0.0702198	-0.39779	2.269e-05	-0.23428	0.252122	-0.787162	0.00172431	-0.970709	1.89072e-06	-0.50698	0.0925618	-0.912681	0.000659184	-0.771961	0.137462	-0.408122	0.698762	0.06889	0.998411	0.01886	0.965914
CMBL	ENSG00000164237	protein_coding	110.975	DOWN	0.000145939		DOWN	DOWN	DOWN	DOWN		DOWN	DOWN				-0.20223	0.0425923	-0.44402	1.501e-05	-0.40899	0.00571733	-0.429696	0.0263002	-0.770976	0.00157789	NA	NA	-0.494037	2.22094e-05	-0.541897	0.00850168	-0.355149	0.145831	0.31338	0.998411	0.00746	0.974938
IRS1	ENSG00000169047	protein_coding	8.3952	DOWN	0.000154147		DOWN	DOWN			DOWN			DOWN			-0.04191	0.928816	-0.32587	0.0159965	-0.69613	0.00082531	-0.0550643	0.798549	-0.334247	0.51419	-0.55137	0.0676731	-0.211145	0.395518	-0.613831	0.0628912	-0.750105	0.00443848	-0.01603	0.998411	-0.03513	0.915716
UBE2G1	ENSG00000132388	protein_coding	103.611	DOWN	0.000156895				DOWN	DOWN		DOWN	DOWN				-0.10283	0.0438611	-0.17373	0.00559348	-0.07627	0.674068	-0.542873	0.000280214	-0.589799	3.16305e-10	-0.01837	0.950198	-0.347067	3.32424e-05	-0.335535	0.0384535	-0.266288	0.109699	0.04387	0.998411	0.0253	0.908031
PHTF2	ENSG00000006576	protein_coding	49.9988	DOWN	0.000171579		DOWN		DOWN	DOWN		DOWN	DOWN				-0.2388	0.00089726	-0.42088	2.1e-07	-0.22818	0.185056	-0.549072	0.000653589	-0.706477	0.00190379	-0.18856	0.691349	-0.599111	4.85223e-08	-0.709395	0.0229998	0.0209046	0.8765	0.02972	0.998411	-0.03373	0.915666
DGKD	ENSG00000077044	protein_coding	30.1906	DOWN	0.00017966							DOWN		DOWN		DOWN	-0.12514	0.0941666	-0.20942	0.00340567	-0.10257	0.619554	-0.142655	0.482837	-0.121271	0.444366	-0.22328	0.338068	-0.432412	1.33206e-05	-0.217406	0.325841	-0.359579	0.00638604	-0.1247	0.998411	-0.36805	0.00110905
USP54	ENSG00000166348	protein_coding	20.4354	DOWN	0.000207876		DOWN		DOWN	DOWN		DOWN					-0.29226	0.00958297	-0.33208	0.018388	0.02243	0.950435	-0.79098	3.90193e-06	-0.690096	1.13527e-05	NA	NA	-0.373098	0.00642958	-0.0352037	0.818522	-0.25362	0.756532	-0.00156	0.999847	-0.23862	0.339247
DYRK2	ENSG00000127334	protein_coding	9.63076	DOWN	0.000213743		DOWN	DOWN					DOWN	DOWN			-0.18176	0.0819056	-0.38668	0.0008849	-0.4544	0.00711741	-0.0661199	0.666535	-0.244228	0.121943	-0.23638	0.499268	-0.195313	0.0694409	-0.464767	0.0154894	-0.476718	0.0233482	0.00298	0.999558	-0.20418	0.244081
MYH1	ENSG00000109061	protein_coding	1246.16	DOWN	0.000217231	DOWN	DOWN	DOWN	DOWN	DOWN						DOWN	-0.64699	0.072004	-0.93683	0.00071605	-0.83583	0.026049	-0.508492	0.0279676	-0.866068	0.0025924	-1.23954	0.11291	-0.795661	0.0559829	-1.39529	0.357785	-0.887218	0.328854	0.33927	0.998411	-0.62716	0.0931627
PDE4D	ENSG00000113448	protein_coding	12.7469	DOWN	0.000229206			UP	UP	UP							0.32853	0.0173247	0.16636	0.118825	0.39619	0.0242053	3.24426	3.96746e-10	2.05142	3.26926e-09	NA	NA	0.51824	0.0942749	0.181887	NA	0.68558	NA	0.01529	0.998411	0.23613	0.020388
ART3	ENSG00000156219	protein_coding	175.049	DOWN	0.000253565		DOWN		DOWN	DOWN		DOWN	DOWN				-0.19857	0.0564076	-0.37112	0.00072365	-0.30202	0.0588735	-0.621344	0.001877	-0.865447	0.00314064	0.11008	0.453424	-0.425681	0.000944632	-0.641118	0.00467888	-0.114109	0.741265	0.16753	0.998411	-0.00406	0.987552
IL17D	ENSG00000172458	protein_coding	52.7462	DOWN	0.000262505		DOWN	DOWN	DOWN	DOWN							-0.18221	0.125808	-0.43103	2.941e-05	-0.47361	0.00766122	-1.1805	2.20619e-09	-0.925411	2.07303e-08	NA	NA	-0.0599801	0.791709	-0.2158	0.536193	-0.182071	0.618766	0.08782	0.998411	-0.05193	0.729871
DDIT4L	ENSG00000145358	protein_coding	98.9156	DOWN	0.000278226			UP	UP	UP		UP					0.28315	0.0104645	0.02849	0.778591	0.44423	0.00943607	0.922882	7.85349e-05	1.06612	5.12528e-06	0.0388	0.779076	0.788759	2.48987e-05	0.177837	0.620802	0.0899664	0.786556	-0.02462	0.998411	0.09621	0.629997
TXLNB	ENSG00000164440	protein_coding	71.5829	DOWN	0.000367377		DOWN		DOWN	DOWN		DOWN					-0.19327	5.739e-05	-0.37713	2.57e-06	-0.19746	0.210778	-0.549039	0.000552105	-0.646647	4.2963e-07	NA	NA	-0.477009	4.98536e-07	-0.531103	0.0503026	-0.101678	0.830637	0.05808	0.998411	0.05737	0.843479
GNAL	ENSG00000141404	protein_coding	4.4395	DOWN	0.000367377		DOWN	DOWN	DOWN	DOWN							-0.18086	0.013151	-0.41643	0.0001969	-0.40906	0.00887756	-0.599239	0.000284465	-0.649013	2.17525e-05	-0.34354	0.117696	-0.287675	0.0260928	-0.421707	0.0789076	-0.22571	0.316141	0.09879	0.998411	-0.02482	0.912369
SH2D1B	ENSG00000198574	protein_coding	1.4076	DOWN	0.00041376	DOWN	DOWN	DOWN	DOWN	DOWN							-0.37639	0.0219587	-0.48637	0.00261723	-0.57011	0.0698423	-0.831249	0.000622793	-0.944849	0.00544935	NA	NA	-0.75189	0.0965074	-0.930779	0.102912	0.195357	0.783724	0.11349	0.998411	-0.04143	0.93295
EEF2K	ENSG00000103319	protein_coding	10.8015	DOWN	0.000529685		DOWN	DOWN	DOWN	DOWN							-0.25928	5.467e-05	-0.54094	0	-0.34708	0.0115455	-0.646319	8.05299e-05	-0.71555	3.56667e-07	NA	NA	-0.294694	0.00561528	-0.32284	0.146635	-0.369039	0.0600062	0.12192	0.998411	-0.0904	0.459259
PDLIM3	ENSG00000154553	protein_coding	1752.7	DOWN	0.000550466		DOWN		DOWN	DOWN		DOWN		DOWN			-0.25276	0.00026468	-0.3571	5.456e-05	-0.05091	0.714464	-0.518944	0.00395173	-0.55618	0.00773179	0.23774	0.426026	-0.509187	3.16133e-05	-0.185475	0.546875	-0.614839	0.00779368	-0.04326	0.998411	-0.15834	0.215345
EGF	ENSG00000138798	protein_coding	21.8235	DOWN	0.000586954					DOWN		DOWN	DOWN				-0.26143	0.00507557	-0.27079	0.00212723	-0.26597	0.108595	-0.269668	0.00284234	-0.485583	8.92443e-07	-0.12407	0.498129	-0.606186	7.34419e-07	-0.581511	0.0287821	-0.237909	0.396476	0.16665	0.998411	-0.31444	0.120714
SGF29	ENSG00000176476	protein_coding	14.5711	DOWN	0.000601541			DOWN	DOWN	DOWN		DOWN					-0.22459	0.00457826	-0.15409	0.0022386	-0.46357	0.00082648	-0.628895	1.40282e-06	-0.43641	0.00018056	-0.13261	0.306822	-0.359737	0.00847964	-0.245433	0.430576	-0.368358	0.279285	0.0294	0.998411	-0.16212	0.0447077
FLRT3	ENSG00000125848	protein_coding	0.675809	DOWN	0.000635731		DOWN		DOWN	DOWN		DOWN					-0.26144	0.0605857	-0.47764	0.037165	-0.54589	0.148431	-1.37878	3.82335e-07	-1.15673	1.06793e-06	0.03349	0.885374	-0.736024	0.02102	-0.316489	0.771395	0.0110122	0.942075	-0.11236	0.998411	-0.28785	0.210993
MEF2D	ENSG00000116604	protein_coding	52.8781	DOWN	0.000635731			DOWN	DOWN	DOWN				DOWN			-0.14431	0.00250731	-0.15953	0.0215614	-0.33903	0.0131016	-0.489881	1.70172e-05	-0.492244	7.92497e-05	-0.22021	0.151483	-0.291338	0.00138347	-0.199978	0.365907	-0.393932	0.0428054	-0.07297	0.998411	-0.13237	0.215754
ANOS1	ENSG00000011201	protein_coding	3.28327	DOWN	0.00069806		DOWN			DOWN		DOWN	DOWN				-0.18888	0.00413787	-0.36495	5.63e-06	-0.26302	0.00701139	-0.251773	0.170123	-0.382701	0.00249592	-0.0565	0.887528	-0.552094	0.000203248	-0.637153	0.00926135	-0.124632	0.646696	-0.11203	0.998411	0.02526	0.931642
BCL6	ENSG00000113916	protein_coding	51.0977	DOWN	0.000846047			DOWN	DOWN	DOWN		DOWN					-0.18838	0.0384808	-0.29902	0.0328861	-0.37185	0.0537217	-0.839866	2.01271e-07	-0.77191	3.56667e-07	0.04651	0.925033	-0.621143	0.000268924	-0.0825433	0.932883	-0.218423	0.520413	-0.26536	0.998411	-0.2162	0.220351
FOXO3	ENSG00000118689	protein_coding	5.8413	DOWN	0.000846047			UP	UP	UP		UP					0.0168	0.947335	0.0291	0.789453	0.40449	0.00566609	0.742103	2.09699e-05	0.617465	0.000833361	0.01355	0.960057	0.432342	0.00748301	0.526629	NA	0.202538	0.658064	0.02228	0.998411	0.08009	0.447903
H2AC6	ENSG00000180573	protein_coding	8.08134	DOWN	0.000846047		DOWN	DOWN				DOWN		DOWN			0.01175	0.965001	-0.47981	9.45e-06	-0.34186	0.0155472	-0.218282	0.123372	-0.214839	0.173763	-0.15148	0.339366	-0.545894	0.000288837	-0.488241	0.0695527	-0.64671	0.000984076	0.14783	0.998411	-0.07349	0.714822
RPUSD4	ENSG00000165526	protein_coding	50.0816	DOWN	0.000887981		DOWN	DOWN	DOWN	DOWN		DOWN					-0.02371	0.909817	-0.33079	2.937e-05	-0.37994	0.00343725	-0.500522	0.00513518	-0.3509	0.0132126	NA	NA	-0.334011	1.70878e-07	-0.0785542	0.733581	-0.281461	0.252951	-0.01726	0.998411	-0.23527	0.00356407
SOS2	ENSG00000100485	protein_coding	21.4252	DOWN	0.00094394		DOWN			DOWN		DOWN					-0.1112	0.102117	-0.40181	2.676e-05	-0.218	0.0666547	-0.318854	0.0371661	-0.479473	2.14411e-07	0.04145	0.938249	-0.359486	0.000104698	-0.419808	0.176095	-0.0343629	0.930613	-0.03785	0.998411	-0.02936	0.908031
ELL2	ENSG00000118985	protein_coding	1.82461	DOWN	0.0011241		DOWN	DOWN	DOWN	DOWN		DOWN					-0.14044	0.316315	-0.38357	0.00532235	-0.32969	0.0891899	-0.514825	0.000821726	-0.377208	0.0157404	0.02714	0.854565	-0.398554	0.0148165	-0.111992	0.836926	0.260729	0.35564	0.11128	0.998411	0.00692	0.981261
ANKRD37	ENSG00000186352	protein_coding	11.794	DOWN	0.00118321		DOWN	DOWN	DOWN			DOWN				DOWN	-0.2563	0.00601591	-0.41206	0.00120662	-0.383	0.0478903	-0.499108	0.0101037	-0.211955	0.0900285	NA	NA	-0.564503	0.00062282	-0.0935436	0.853736	-0.68729	0.0677517	0.0017	0.999558	-0.54597	0.00060749
GGT7	ENSG00000131067	protein_coding	18.7446	DOWN	0.00118321		DOWN	DOWN	DOWN	DOWN							-0.2951	0.0230719	-0.36914	0.00204927	-0.47123	0.00368419	-0.713643	0.00124942	-0.89275	1.24514e-15	NA	NA	-0.472156	0.14881	-0.439351	0.0888239	-0.0581877	0.922151	0.19348	0.998411	-0.1592	0.301577
MLXIP	ENSG00000175727	protein_coding	26.6792	DOWN	0.0012982		DOWN		DOWN	DOWN	DOWN						-0.20889	9.345e-05	-0.40122	3.3e-07	0.27687	0.0873344	-0.593716	0.00133946	-0.567694	1.81667e-06	-0.53916	0.0768301	-0.285976	0.00175827	-0.169728	0.433195	-0.296894	0.0983506	-0.02172	0.998411	-0.17445	0.173981
SAR1B	ENSG00000152700	protein_coding	84.2873	DOWN	0.0013627		DOWN	DOWN	DOWN	DOWN							-0.0966	0.192135	-0.43078	5e-08	-0.41406	0.004577	-0.516714	5.55428e-05	-0.506797	0.00049172	0.47499	0.374117	-0.231788	0.00948566	-0.221543	0.335946	0.0471067	0.744216	-0.13466	0.998411	0.06802	0.700651
CPEB3	ENSG00000107864	protein_coding	7.30708	DOWN	0.00141375		DOWN		DOWN	DOWN			DOWN				-0.12997	0.194646	-0.33439	5.691e-05	-0.04499	0.73735	-0.576009	0.00178094	-0.597185	3.87727e-09	-0.56544	0.101801	-0.243934	0.0697536	-0.507007	0.0438245	-0.0406989	0.916165	0.08524	0.998411	0.12374	0.669817
PYGO1	ENSG00000171016	protein_coding	4.12645	DOWN	0.00148437			DOWN	DOWN	DOWN		DOWN					-0.28883	0.00011827	-0.13395	0.0366688	-0.54313	0.0232831	-0.547037	9.26461e-05	-0.626326	8.88796e-08	0.1999	0.447855	-0.405357	0.0023654	-0.624168	0.0628912	-0.0387047	0.982306	0.10551	0.998411	-0.02753	0.93295
TRIM63	ENSG00000158022	protein_coding	121.539	DOWN	0.0017427			DOWN	DOWN	DOWN		DOWN					-0.20039	0.158926	-0.27743	0.0222202	-0.56927	0.00024758	-0.584286	0.000610607	-0.624406	0.000611646	NA	NA	-0.348264	0.0241821	-0.0173979	0.81125	-0.176914	0.575404	0.1112	0.998411	-0.12039	0.538693
CSDE1	ENSG00000009307	protein_coding	502.459	DOWN	0.00192138				DOWN	DOWN							-0.1627	0.326279	-0.08634	0.252578	-0.232	0.00683431	-0.872685	1.59744e-08	-1.05965	2.18952e-08	0.13912	0.568572	-0.0662226	0.839779	-0.130935	0.805449	-0.186939	0.524389	0.05332	0.998411	0.09275	0.264304
TOB2	ENSG00000183864	protein_coding	20.0426	DOWN	0.00192138		DOWN	DOWN	DOWN	DOWN							-0.15116	0.0598417	-0.38659	0.00484986	-0.42906	0.00151903	-0.728043	1.80308e-07	-0.666331	0.000674447	-0.3372	0.199947	-0.0847113	0.587533	-0.105857	0.727217	-0.1884	0.391492	-0.03169	0.998411	-0.0685	0.757678
EXOC8	ENSG00000116903	protein_coding	3.16651	DOWN	0.00192138		DOWN	DOWN	DOWN	DOWN							-0.0764	0.601779	-0.43929	0.00013847	-0.38736	0.0115455	-0.464499	0.000502246	-0.391606	0.000672929	NA	NA	-0.202199	0.145498	-0.232561	0.479383	0.187978	0.382963	0.15989	0.998411	0.01634	0.960501
MSTN	ENSG00000138379	protein_coding	2.97406	DOWN	0.00200408	DOWN	DOWN	DOWN	DOWN	DOWN							-0.61097	0.00442564	-0.37697	0.00091998	-0.5777	0.0300605	-0.354836	0.0199201	-0.81744	2.39975e-13	-0.21214	0.376774	-0.3174	0.372024	-0.824459	0.435292	-0.123307	0.560027	0.40358	0.998411	-0.11784	0.779622
FAM184B	ENSG00000047662	protein_coding	0.325615	DOWN	0.00205084			UP	UP	UP		UP					0.01645	0.954935	0.07645	0.189478	0.57879	0.00677557	0.978039	0.00141357	0.933759	4.40917e-08	NA	NA	0.434129	0.000847139	0.150315	0.715882	-0.123385	0.618134	0.00516	0.999091	0.11072	0.21811
MOB3B	ENSG00000120162	protein_coding	0.929502	DOWN	0.00205084			DOWN		DOWN		DOWN	DOWN	DOWN			-0.17888	0.286037	-0.18711	0.408871	-0.44802	0.081605	-0.127634	0.430629	-0.603148	0.0344836	NA	NA	-0.942338	0.00355225	-0.911314	0.0177447	-1.22986	0.0100764	0.06722	0.998411	-0.07194	0.59575
AMY2B	ENSG00000240038	protein_coding	11.9247	DOWN	0.00205084		DOWN		DOWN	DOWN		DOWN					-0.07843	0.483608	-0.41577	2.253e-05	0.02375	0.947435	-0.442422	0.00919163	-0.572738	8.49735e-06	-0.0676	0.747251	-0.440148	0.00107129	-0.456129	0.269236	0.138201	0.684379	0.05817	0.998411	-0.02457	0.942429
USP38	ENSG00000170185	protein_coding	12.6638	DOWN	0.0022132				DOWN	DOWN		DOWN	DOWN				-0.05091	0.760106	-0.23241	0.0185836	-0.21875	0.25193	-0.45389	0.000132195	-0.468878	0.000946211	NA	NA	-0.362407	0.00543768	-0.512042	0.0174964	0.0456026	0.825128	0.23416	0.998411	-0.04129	0.881739
HOXA10	ENSG00000253293	protein_coding	36.1193	DOWN	0.00233076			DOWN	DOWN	DOWN							-0.17688	0.00094087	-0.20601	0.00224737	-0.35337	0.00266068	-0.694793	8.19429e-05	-0.534648	1.45053e-08	0.11908	0.330576	-0.0668481	0.527374	-0.0998755	0.697512	-0.206142	0.377876	0.041	0.998411	-0.14181	0.193032
SGCA	ENSG00000108823	protein_coding	251.941	DOWN	0.00234218			DOWN	DOWN	DOWN				DOWN			-0.14168	0.00810844	-0.20812	0.00399229	-0.33287	0.0264603	-0.55858	0.00218356	-0.445718	4.5763e-05	-0.16526	0.243041	-0.211481	0.0668382	-0.137838	0.6902	-0.354114	0.0428353	-0.11114	0.998411	-0.20806	0.0554634
CERS1	ENSG00000223802	protein_coding	8.57314	DOWN	0.00245645				DOWN	DOWN		DOWN					-0.17616	0.00021795	-0.13132	0.754341	-0.20139	0.552634	-0.863095	1.01764e-07	-0.753704	2.17591e-05	0.61991	0.513395	-0.426803	0.000720088	-0.238364	0.311311	-0.324739	0.120273	-0.0489	0.998411	-0.17793	0.432936
UBAP2	ENSG00000137073	protein_coding	11.6211	DOWN	0.00253458			DOWN	DOWN	DOWN							-0.20048	1.365e-05	-0.30507	5.13e-06	-0.40483	0.00145004	-0.573522	3.25408e-05	-0.612166	1.13438e-05	-0.05368	0.830381	-0.164872	0.0691859	-0.218614	0.220498	-0.236598	0.160098	-0.06788	0.998411	-0.1058	0.333843
H3C6	ENSG00000274750	protein_coding	1.47337	DOWN	0.00310978		DOWN		DOWN	DOWN							-0.26981	0.446145	-0.35112	0.00080808	-0.18594	0.130857	-1.12028	4.40224e-09	-0.726485	8.30192e-07	-0.16368	0.440217	-0.0525	0.918967	0.0610928	0.929228	0.0766256	0.906142	0.1237	0.998411	-0.09914	0.711057
ATP23	ENSG00000166896	protein_coding	16.4253	DOWN	0.00310978		DOWN	DOWN	DOWN	DOWN							-0.06607	0.669479	-0.36889	1.954e-05	-0.45368	0.00192878	-0.524581	0.00262381	-0.514057	9.16302e-05	NA	NA	-0.241135	0.122029	-0.214202	0.450395	-0.202224	0.66915	-0.01739	0.998411	0.06337	0.829459
MED14	ENSG00000180182	protein_coding	25.1728	DOWN	0.0031638							DOWN	DOWN				-0.15401	0.00382394	-0.16156	0.0578116	-0.05821	0.804513	-0.132335	0.454415	-0.272957	0.138441	-0.0609	0.845001	-0.362236	1.14908e-07	-0.405027	0.0025567	-0.186758	0.292784	-0.09329	0.998411	-0.09776	0.534957
MBNL1	ENSG00000152601	protein_coding	56.416	DOWN	0.003713				DOWN	DOWN		DOWN					-0.10306	0.029747	-0.24458	0.00026742	-0.11622	0.208851	-0.471504	1.28615e-05	-0.48358	1.743e-05	0.21629	0.378895	-0.380351	0.000409632	-0.358181	0.364327	0.102836	0.683761	0.01541	0.998411	-0.0404	0.818961
KCNJ12	ENSG00000184185	protein_coding	18.9905	DOWN	0.0039371		DOWN	DOWN	DOWN	DOWN							-0.19862	0.19537	-0.33386	2.563e-05	-0.66605	0.00193362	-0.669317	0.00305494	-0.762737	0.000854281	-0.02507	0.894209	-0.184385	0.233212	-0.0966187	0.543201	-0.359414	0.33635	0.1118	0.998411	-0.25323	0.0520585
SAMD4A	ENSG00000020577	protein_coding	102.428	DOWN	0.00398141				DOWN	DOWN		DOWN	DOWN				-0.20428	0.00247249	-0.30599	0.00032447	-0.08424	0.655511	-0.53639	0.00219256	-0.531004	0.00194981	-0.1257	0.527619	-0.381015	6.60427e-09	-0.343465	0.0178882	-0.144065	0.524978	0.04905	0.998411	-0.14179	0.253345
LSMEM1	ENSG00000181016	protein_coding	43.1808	DOWN	0.00398141		DOWN			DOWN		DOWN					-0.04664	0.83866	-0.46243	9e-08	-0.2617	0.214011	-0.302031	0.143093	-0.601313	0.00188289	NA	NA	-0.500413	2.88866e-07	-0.409476	0.153979	-0.0898151	0.582553	0.05838	0.998411	0.05268	0.793274
ZNF579	ENSG00000218891	protein_coding	11.3001	DOWN	0.00407443				DOWN	DOWN							-0.12129	0.616065	-0.17897	0.00494785	-0.09752	0.462034	-0.797997	1.62352e-08	-0.648133	1.38424e-12	NA	NA	-0.103805	0.571409	-0.0938671	0.817433	-0.392725	0.129681	0.04732	0.998411	-0.14356	0.124146
NRAP	ENSG00000197893	protein_coding	500.784	DOWN	0.00407443				UP	UP		UP					0.10977	0.558966	0.07407	0.371946	0.14942	0.24335	1.90588	2.01184e-16	1.87721	2.82875e-12	0.07234	0.547157	1.30434	6.36217e-12	0.329671	NA	0.597136	0.160629	0.0646	0.998411	0.10347	0.194527
GADD45G	ENSG00000130222	protein_coding	25.0332	DOWN	0.00407443		DOWN	DOWN	DOWN	DOWN							-0.21428	0.567318	-0.36657	0.0994464	-0.39571	0.0672563	-1.16575	0.00147953	-1.121	0.000364857	-0.2528	0.210832	0.128798	0.796472	-0.1222	0.832828	-0.683966	0.204268	0.31564	0.998411	0.16365	0.571172
AHCTF1	ENSG00000153207	protein_coding	11.4427	DOWN	0.00407443		DOWN	DOWN	DOWN	DOWN							-0.06922	0.380005	-0.38152	1.284e-05	-0.48492	0.00722321	-0.423784	5.16641e-05	-0.392402	0.00206899	0.13599	0.311831	-0.188137	0.187376	-0.346641	0.289872	0.15115	0.573991	-0.00049	0.999847	-0.0638	0.729267
CEBPB	ENSG00000172216	protein_coding	56.3728	DOWN	0.00407443			DOWN	DOWN	DOWN							-0.2123	0.0281745	-0.27311	0.00755041	-0.42321	0.00205862	-0.921039	1.65873e-06	-0.632557	2.14107e-05	-0.33172	0.141298	-0.213865	0.409154	0.150581	0.708225	-0.337615	0.313348	0.00188	0.999847	0.02129	0.91345
RPS3	ENSG00000149273	protein_coding	1016.94	DOWN	0.00446087				DOWN	DOWN	DOWN			DOWN			0.08937	0.460208	-0.20565	4.484e-05	-0.09246	0.34029	-0.432065	0.00337986	-0.35338	4.80919e-06	-0.40287	0.0700862	-0.181016	0.079818	-0.0585998	0.784711	-0.396104	0.0465974	0.03951	0.998411	-0.19479	0.0101555
USO1	ENSG00000138768	protein_coding	82.6469	DOWN	0.00456671		DOWN		DOWN	DOWN		DOWN					-0.16759	0.00023345	-0.3782	9.5e-07	-0.24444	0.0158091	-0.560904	0.000766401	-0.551919	0.00243937	0.10096	0.769868	-0.563875	6.35986e-10	-0.415648	0.337036	-0.140493	0.784294	0.0288	0.998411	-0.06586	0.774202
ZNF273	ENSG00000198039	protein_coding	9.89171	DOWN	0.00459717			DOWN	DOWN	DOWN	DOWN						NA	NA	-0.20726	0.270723	-0.43398	0.00145004	-0.726764	5.59844e-06	-0.794711	0.000193434	-0.81721	0.0825284	-0.306735	0.195925	-0.0419613	0.929228	-0.00351241	0.913362	0.09309	0.998411	0.1781	0.316513
B3GALNT2	ENSG00000162885	protein_coding	15.2006	DOWN	0.00459717		DOWN		DOWN	DOWN		DOWN					-0.11361	0.141821	-0.32884	2.23e-06	-0.11658	0.384288	-0.475133	0.00360484	-0.422398	0.00226465	NA	NA	-0.338601	1.16941e-06	-0.19797	0.515779	-0.0680126	0.849837	0.0913	0.998411	-0.03871	0.801111
DUSP10	ENSG00000143507	protein_coding	7.3866	DOWN	0.00481616				UP	UP		UP					-0.03978	0.894493	0.05468	0.507644	0.04081	0.838567	1.4011	5.8321e-13	1.35238	9.07728e-14	-0.04423	0.763785	0.741602	0.000124541	0.0923824	NA	0.125804	0.877282	0.05014	0.998411	0.04165	0.729448
PLP2	ENSG00000102007	protein_coding	19.3175	DOWN	0.00487044					DOWN	DOWN	DOWN		DOWN			-0.12652	0.0493231	-0.19419	0.0112278	-0.12582	0.364192	0.0827547	0.854186	-0.333148	0.00275762	-0.4388	0.0670614	-0.569089	0.00676805	-0.332174	0.238461	-0.85181	0.00102038	-0.09325	0.998411	-0.23066	0.0134271
MARCHF6	ENSG00000145495	protein_coding	38.5586	DOWN	0.00487044				DOWN	DOWN		DOWN	DOWN				-0.14549	0.00057686	-0.26117	5.32e-06	-0.25457	0.00878934	-0.322793	0.00374031	-0.399312	0.000274913	-0.13354	0.399973	-0.336931	6.41397e-06	-0.404521	0.0221062	-0.120393	0.548704	0.05164	0.998411	0.00187	0.993001
MTHFD2	ENSG00000065911	protein_coding	14.9361	DOWN	0.00513667		DOWN					DOWN		DOWN			0.06759	0.661889	-0.37716	0.00889596	-0.25757	0.188145	0.065531	0.697597	-0.163926	0.371548	-0.20122	0.609996	-0.601084	3.4138e-06	-0.364635	0.267733	-0.628922	0.0101861	0.15759	0.998411	-0.09507	0.59776
TRAF3IP1	ENSG00000204104	protein_coding	7.68081	DOWN	0.00534985		DOWN		DOWN	DOWN		DOWN					-0.05683	0.665905	-0.34239	3.41e-06	-0.17762	0.191958	-0.489386	0.0106919	-0.378503	3.33603e-05	-0.00516	0.978352	-0.379947	0.000646945	-0.220164	0.375856	-0.105148	0.782351	0.01466	0.998411	-0.11962	0.343075
SLC7A5	ENSG00000103257	protein_coding	3.36152	DOWN	0.0055691	DOWN			DOWN	DOWN						DOWN	-0.4279	4.856e-05	-0.1366	0.0952633	-0.17665	0.483783	-0.496644	0.00959829	-0.551507	0.000482274	-0.00242	0.994541	-0.324163	0.100654	-0.233619	0.493721	-0.334141	0.331238	-0.00192	0.999847	-0.33542	0.00416952
E2F8	ENSG00000129173	protein_coding	5.08816	DOWN	0.00579425				DOWN	DOWN		DOWN	DOWN				-0.20497	0.362179	-0.15165	0.126568	-0.22442	0.23502	-0.474121	0.00189419	-0.688399	5.27476e-05	-0.0864	0.614142	-0.496801	0.0358406	-0.811786	4.03216e-05	-0.303084	0.499949	0.1364	0.998411	0.14926	0.416888
CBLL1	ENSG00000105879	protein_coding	7.49949	DOWN	0.00674481			DOWN	DOWN	DOWN							-0.13737	0.0568067	-0.27589	0.00137944	-0.40485	0.00192413	-0.422108	0.000315145	-0.540988	1.15244e-09	0.03615	0.81474	-0.220931	0.000392619	-0.287974	0.118116	-0.0692236	0.759642	-0.09014	0.998411	-0.05165	0.807321
CNST	ENSG00000162852	protein_coding	7.02754	DOWN	0.00683385			DOWN	DOWN	DOWN		DOWN					-0.08331	0.476013	-0.31979	0.00011161	-0.48181	0.00318366	-0.533507	0.00470727	-0.509056	0.00146461	NA	NA	-0.34059	0.0054402	-0.279574	0.18655	-0.22563	0.472608	0.03501	0.998411	0.06489	0.726636
POLR2I	ENSG00000105258	protein_coding	124.862	DOWN	0.00728666			DOWN	DOWN	DOWN	DOWN						-0.08552	0.383344	-0.14846	0.00936235	-0.43932	0.00074945	-0.560922	0.0151311	-0.352957	0.0113292	-0.64428	0.0548119	-0.021683	0.941654	0.0883714	0.86082	-0.13556	0.804025	-0.04033	0.998411	-0.15697	0.0487324
SVIL	ENSG00000197321	protein_coding	379.419	DOWN	0.0073972				DOWN	DOWN		DOWN					-0.15235	0.00015107	-0.16618	0.00075807	-0.19907	0.0157913	-0.523088	0.00175534	-0.516539	1.15247e-08	-0.12895	0.624599	-0.376889	1.29522e-11	-0.209452	0.206182	-0.194624	0.20095	0.04782	0.998411	-0.04234	0.783144
SELENOK	ENSG00000113811	protein_coding	64.4032	DOWN	0.00780262			DOWN	DOWN	DOWN							-0.13681	0.390063	-0.24057	0.00017895	-0.34028	0.00105207	-0.539141	0.000401293	-0.441472	4.50092e-10	NA	NA	-0.188891	0.00756779	-0.0720722	0.766565	-0.207137	0.562973	-0.11881	0.998411	-0.08297	0.462836
LSM14A	ENSG00000257103	protein_coding	42.5364	DOWN	0.00848638		DOWN	DOWN	DOWN	DOWN							-0.05884	0.522358	-0.34354	1.427e-05	-0.30871	0.00267726	-0.352853	0.000424919	-0.323822	2.36799e-05	-0.24589	0.150647	-0.270866	8.56889e-07	-0.259034	0.187359	-0.0987385	0.709154	-0.0201	0.998411	-0.05502	0.653978
ARL5A	ENSG00000162980	protein_coding	14.5546	DOWN	0.00863874				DOWN	DOWN		DOWN					-0.02803	0.898833	-0.222	0.0181479	0.09219	0.495372	-0.446071	0.000272782	-0.499127	6.29075e-05	-0.371	0.229017	-0.336602	0.000128044	-0.290957	0.405173	0.184751	0.466184	-0.03931	0.998411	0.10761	0.541989
C4orf54	ENSG00000248713	protein_coding	20.3351	DOWN	0.00863874			DOWN					DOWN	DOWN			-0.20347	0.101189	-0.25812	0.0250138	-0.42604	0.00748382	-0.0616359	0.64995	-0.192583	0.301988	NA	NA	-0.306845	0.123583	-0.65368	0.0018962	-0.581867	0.0435561	0.04459	0.998411	0.03492	0.908031
ZBTB44	ENSG00000196323	protein_coding	13.0989	DOWN	0.00906917				DOWN	DOWN		DOWN					-0.12554	0.0503081	-0.28074	0.00016713	-0.23219	0.0767473	-0.452771	0.00237178	-0.536395	9.98561e-10	0.10966	0.443361	-0.339872	2.91061e-06	-0.434263	0.0897529	0.079022	0.680334	0.05395	0.998411	0.04687	0.833823
PITX3	ENSG00000107859	protein_coding	5.52793	DOWN	0.00928213			UP	UP	UP		UP		UP			0.22713	0.0864521	0.08308	0.269678	0.35518	0.00537618	0.971759	5.01015e-07	0.856729	0.000222769	NA	NA	0.573307	0.00311572	0.0586007	0.878546	0.603244	0.0313437	0.06449	0.998411	0.18957	0.0340571
ASB4	ENSG00000005981	protein_coding	8.9535	DOWN	0.00950394			DOWN	DOWN	DOWN			DOWN				-0.18778	0.0792834	-0.19457	0.0350293	-0.3831	0.00204683	-0.456355	0.00589649	-0.565254	0.000473622	-0.02807	0.860249	-0.251225	0.137349	-0.549474	0.00518024	-0.210017	0.416562	0.05735	0.998411	0.15083	0.352776
WBP4	ENSG00000120688	protein_coding	10.7149	DOWN	0.00950394			DOWN	DOWN	DOWN							-0.13564	0.130919	-0.19904	0.00996116	-0.46622	0.00221693	-0.501573	0.000472645	-0.471265	6.95839e-07	0.32852	0.235999	-0.164812	0.205955	-0.209129	0.587022	0.186941	0.574865	0.00692	0.999091	-0.11268	0.57285
SESN1	ENSG00000080546	protein_coding	41.3222	DOWN	0.00995536			UP	UP	UP		UP					0.0379	0.934509	0.12369	0.15355	0.55089	0.00480682	0.929256	1.70172e-05	0.684254	0.000734413	0.09556	0.509618	0.474231	0.0123387	0.176338	NA	0.267212	0.5093	-0.0609	0.998411	0.14283	0.185264

## Sheet: AE_0 h
Gene Symbol	Ensembl Gene ID	Gene Biotype	Mean FPKM	RRA Total effect	RRA Padj	GSE41769	GSE59363	GSE71972	GSE41769 log2_FC	GSE41769 Padj	GSE59363 log2_FC	GSE59363 Padj	GSE71972 log2_FC	GSE71972 Padj
NR4A3	ENSG00000119508	protein_coding	20.1313	UP	2.71422e-05	UP			3.84292	0.00276232	1.43161	0.839672	3.72186	1.8708e-40
NR4A1	ENSG00000123358	protein_coding	71.1421	UP	2.71422e-05	UP		UP	2.06635	0.00276232	0.61338	0.885846	3.14741	4.4319e-37
ADAMTS1	ENSG00000154734	protein_coding	7.96737	UP	2.71422e-05	UP		UP	1.97425	0.00276232	0.94773	0.824347	2.21736	1.04967e-34
NR4A2	ENSG00000153234	protein_coding	0.772481	UP	6.47039e-05	UP			4.52549	0.00184652	0.71581	0.914619	5.22692	2.02717e-25
SLC2A3	ENSG00000059804	protein_coding	1.5766	UP	9.60502e-05	UP		UP	1.55727	0.00305645	0.53961	0.77245	2.80063	1.17538e-25
SIK1B	ENSG00000275993	protein_coding	1.29854	UP	0.000134603	UP			1.68011	0.00276232	0.19014	0.879607	4.13118	2.43572e-20
GRASP	ENSG00000161835	protein_coding	5.69797	UP	0.000134603	UP		UP	0.8893	0.00525788	-0.05243	0.983923	2.02294	5.6399e-27
FOSL2	ENSG00000075426	protein_coding	7.96057	UP	0.000134603	UP		UP	1.03053	0.00276232	0.2147	0.885846	1.40431	2.45055e-19
DNAJA1	ENSG00000086061	protein_coding	22.5123	UP	0.000134603	UP		UP	0.64744	0.00430681	0.61777	0.773087	1.0449	3.22128e-19
LDLR	ENSG00000130164	protein_coding	2.72706	UP	0.000170165	UP		UP	1.17221	0.00747242	0.04853	0.983204	2.34225	1.31661e-25
ZBTB21	ENSG00000173276	protein_coding	0.830368	UP	0.000181549	UP		UP	1.16393	0.00525788	0.02041	0.998134	1.77475	2.93251e-16
RNF122	ENSG00000133874	protein_coding	7.44526	UP	0.00030781	UP		UP	1.21784	0.00166134	0.07849	0.996065	1.26028	2.97091e-11
MXD1	ENSG00000059728	protein_coding	1.94921	UP	0.000354919	UP		UP	0.53953	0.00821549	0.53689	0.77245	1.09956	3.92992e-10
TNFRSF10D	ENSG00000173530	protein_coding	0.422631	UP	0.000361538	UP		UP	0.63269	0.0140875	0.124	0.937445	1.67903	8.13287e-13
KLF2	ENSG00000127528	protein_coding	16.9168	UP	0.000361538	UP		UP	0.65318	0.00694948	0.28939	0.824347	1.56139	7.42461e-09
JOSD1	ENSG00000100221	protein_coding	6.07662	UP	0.000361538	UP		UP	0.97735	0.00872014	0.01783	0.99935	0.739219	4.09455e-09
SLC20A1	ENSG00000144136	protein_coding	5.58563	UP	0.000400388	UP		UP	0.85802	0.0149294	0.29107	0.885846	1.09167	3.42317e-18
NRARP	ENSG00000198435	protein_coding	2.50794	UP	0.000407133	UP		UP	0.74114	0.00470379	0.0407	0.991237	1.81207	3.66555e-08
SERTAD1	ENSG00000197019	protein_coding	5.94555	UP	0.000407133	UP		UP	0.45011	0.014438	0.11883	0.926588	1.26247	3.7783e-08
SEMA4C	ENSG00000168758	protein_coding	3.09573	UP	0.000407133	UP		UP	0.65378	0.0159794	-0.06886	0.965773	1.16689	1.81719e-20
KLF4	ENSG00000136826	protein_coding	4.30527	UP	0.00041732	UP		UP	1.48526	0.0172664	1.23482	0.773985	2.63213	6.02582e-47
CSRNP1	ENSG00000144655	protein_coding	3.4902	UP	0.00041732	UP		UP	1.1338	0.0170827	0.21491	0.908208	2.30183	1.58295e-40
SOX18	ENSG00000203883	protein_coding	10.4088	UP	0.00041732	UP		UP	0.87856	0.0170827	0.16149	0.920303	2.07932	8.61266e-19
JUNB	ENSG00000171223	protein_coding	15.3785	UP	0.000494951	UP		UP	1.71688	0.0228893	0.43182	0.824347	2.52444	3.98326e-17
SLC25A25	ENSG00000148339	protein_coding	15.4064	UP	0.000494951	UP		UP	1.29128	0.00823167	0.2526	0.873585	1.48168	5.03948e-07
IER2	ENSG00000160888	protein_coding	6.82496	UP	0.000535623	UP		UP	0.66329	0.0245246	0.13302	0.941403	2.18692	1.31661e-25
SLC19A2	ENSG00000117479	protein_coding	20.4377	UP	0.000535623	UP		UP	1.18659	0.0011368	0.79929	0.793501	1.11387	1.9273e-06
GPR4	ENSG00000177464	protein_coding	1.49291	UP	0.000539158	UP		UP	0.60711	0.0249911	0.43232	0.780044	2.46625	2.94012e-13
LRRC32	ENSG00000137507	protein_coding	11.2689	UP	0.00055214	UP		UP	0.86485	0.00821549	0.2263	0.87082	0.951858	3.21403e-06
TCIM	ENSG00000176907	protein_coding	6.73322	UP	0.000559576	UP		UP	0.79688	0.0283203	1.39544	0.77245	2.02409	5.19129e-28
VEGFA	ENSG00000112715	polymorphic_pseudogene	63.1649	UP	0.000559576	UP		UP	0.62258	0.00276232	0.33413	0.858372	0.771693	5.27221e-06
TRIB1	ENSG00000173334	protein_coding	15.1272	UP	0.000559576	UP		UP	0.73546	0.00823167	-0.12323	0.966366	0.738438	6.86411e-06
RIT1	ENSG00000143622	protein_coding	4.24122	UP	0.000559576	UP		UP	0.42484	0.0165048	0.17635	0.87082	0.656549	6.47011e-06
EGR3	ENSG00000179388	protein_coding	0.740701	UP	0.000582666	UP			0.97002	0.032091	0.14597	0.933623	5.01827	1.56202e-44
CCN1	ENSG00000142871	protein_coding	9.62771	UP	0.000582666	UP			1.27638	0.0331424	1.55324	0.780044	4.35385	3.64109e-67
SNAI1	ENSG00000124216	protein_coding	0.493324	UP	0.000582666	UP		UP	0.60844	0.0288723	0.03147	0.989725	3.07742	1.30146e-16
CDKN1A	ENSG00000124762	protein_coding	10.0417	UP	0.000582666	UP		UP	0.7437	0.032091	0.17099	0.927583	2.01548	5.82544e-08
PIM1	ENSG00000137193	protein_coding	3.95327	UP	0.000582666	UP		UP	1.29012	0.0305826	-0.04591	0.989165	1.90447	9.0544e-14
TPM4	ENSG00000167460	protein_coding	29.8079	UP	0.000582666	UP		UP	0.71078	0.0316568	0.01157	0.999556	1.72111	7.63843e-12
THBD	ENSG00000178726	protein_coding	8.09586	UP	0.000582666	UP		UP	0.89729	0.032091	0.14172	0.873507	0.981861	3.25124e-11
DNAJB1	ENSG00000132002	protein_coding	25.0656	UP	0.000582666	UP		UP	0.64922	0.0097299	0.57311	0.827424	0.83147	1.43296e-05
CDC42EP1	ENSG00000128283	protein_coding	6.07266	UP	0.000582666	UP		UP	0.45398	0.00858109	-0.08241	0.956049	0.827621	2.35351e-05
ZCCHC2	ENSG00000141664	protein_coding	7.86554	UP	0.000582666	UP		UP	0.50212	0.0249911	-0.02916	0.991237	0.770254	2.54055e-05
CHORDC1	ENSG00000110172	protein_coding	5.35422	UP	0.000582666	UP		UP	0.52551	0.0331424	0.36526	0.77245	0.753932	2.43678e-07
CHD1	ENSG00000153922	protein_coding	4.32918	UP	0.000582666	UP		UP	0.57046	0.0155861	0.16878	0.913071	0.666613	1.67259e-05
MPZL2	ENSG00000149573	protein_coding	1.20915	UP	0.000588193	UP		UP	0.80399	0.0346444	0.09819	0.933301	2.62733	7.73984e-11
KLF10	ENSG00000155090	protein_coding	25.8699	UP	0.000588193	UP		UP	1.36141	0.00891098	-0.21118	0.920303	1.41819	3.06802e-05
EPHA2	ENSG00000142627	protein_coding	1.54147	UP	0.000599898	UP		UP	0.59608	0.0356357	-0.03311	0.980131	1.86382	1.88048e-21
PIK3R3	ENSG00000117461	protein_coding	3.42443	UP	0.000664869	UP		UP	1.34211	0.00305645	0.28551	0.877253	1.24724	6.63644e-05
DUSP1	ENSG00000120129	protein_coding	15.8024	UP	0.000675655	UP		UP	0.63587	0.0393075	0.24937	0.930037	1.48988	2.02247e-06
GADD45B	ENSG00000099860	protein_coding	13.5104	UP	0.00068678	UP		UP	0.75522	0.0395719	0.09806	0.966278	1.56691	5.8895e-07
SDC4	ENSG00000124145	protein_coding	20.7172	UP	0.00068678	UP		UP	0.53525	0.0395719	0.32211	0.780044	0.949029	3.18366e-06
BCL6B	ENSG00000161940	protein_coding	4.66759	UP	0.000701666	UP		UP	0.54602	0.0403121	0.43192	0.793501	1.39433	2.07987e-13
ZFP36L1	ENSG00000185650	protein_coding	18.1277	UP	0.000722259	UP		UP	0.5563	0.00276232	0.08012	0.945342	0.805497	0.000203691
DNAJB4	ENSG00000162616	protein_coding	32.6099	UP	0.000731445	UP		UP	0.38629	0.0413459	0.32852	0.77245	0.668266	0.000202459
EGR1	ENSG00000120738	protein_coding	15.2446	UP	0.000761233	UP			1.4492	0.0441867	1.18863	0.77245	4.77884	2.45055e-19
USP2	ENSG00000036672	protein_coding	44.3751	UP	0.000761233	UP		UP	0.37422	0.0442145	-0.02259	0.996065	0.721314	1.2146e-06
TSC22D2	ENSG00000196428	protein_coding	6.57648	UP	0.000773374	UP		UP	0.35053	0.0363451	0.18542	0.87695	0.637046	0.000317684
HES1	ENSG00000114315	protein_coding	14.4865	UP	0.000781945	UP		UP	1.65478	0.00474029	0.48614	0.834857	1.56252	0.000491354
ABRA	ENSG00000174429	protein_coding	60.3918	UP	0.000781945	UP		UP	0.60576	0.0456066	0.28028	0.903021	1.41533	3.17581e-07
ID3	ENSG00000117318	protein_coding	24.3357	UP	0.000781945	UP		UP	0.76485	0.0486106	0.55335	0.827796	1.33872	9.96531e-14
DUSP8	ENSG00000184545	protein_coding	3.52022	UP	0.000781945	UP		UP	0.41157	0.0413459	0.04212	0.99238	1.25277	0.000540086
PPP1R27	ENSG00000182676	protein_coding	290.775	UP	0.000781945	UP		UP	0.38635	0.00858109	-0.00664	0.999866	0.909189	0.000514977
IFRD1	ENSG00000006652	protein_coding	25.6699	UP	0.000781945	UP		UP	0.8657	0.00525788	0.71291	0.606304	0.810867	0.000380703
KPNA2	ENSG00000182481	protein_coding	5.39569	UP	0.000781945	UP		UP	0.65699	0.0283203	0.14693	0.87695	0.718723	0.000488492
RARA	ENSG00000131759	protein_coding	11.4014	UP	0.000781945	UP		UP	0.4329	0.0237738	0.1333	0.90796	0.711771	0.000416879
RGS2	ENSG00000116741	protein_coding	2.41784	UP	0.000782606	UP		UP	1.28206	0.00858109	0.26322	0.87082	1.0893	0.00059282
MAFF	ENSG00000185022	protein_coding	8.51664	UP	0.000788451	UP		UP	0.91538	0.0561688	-0.03514	0.995638	3.40823	5.73552e-24
STARD4	ENSG00000164211	protein_coding	0.649923	UP	0.000788451	UP		UP	0.60268	0.0644669	0.08409	0.930037	2.17188	1.04967e-34
ZC3H12A	ENSG00000163874	protein_coding	1.19873	UP	0.000788451	UP		UP	0.63826	0.0628895	-0.14557	0.834857	2.03823	1.58888e-09
PLEKHO2	ENSG00000241839	protein_coding	2.4524	UP	0.000788451	UP		UP	0.51162	0.0646868	0.04257	0.969184	1.50197	3.82611e-08
ID1	ENSG00000125968	protein_coding	23.648	UP	0.000788451	UP		UP	0.92156	0.0586684	0.71185	0.792506	1.49454	1.61322e-24
STX11	ENSG00000135604	protein_coding	0.366084	UP	0.000788451	UP		UP	0.72424	0.0600406	0.21085	0.77245	1.41943	5.73926e-05
SLCO4A1	ENSG00000101187	protein_coding	1.48106	UP	0.000788451	UP		UP	0.86892	0.0107948	0.09211	0.927583	1.2263	0.00155145
ACTG1	ENSG00000184009	protein_coding	150.817	UP	0.000788451	UP		UP	0.37202	0.0670281	0.43989	0.77245	1.16085	6.79884e-21
BHLHE40	ENSG00000134107	protein_coding	39.4912	UP	0.000788451	UP		UP	1.18153	0.00930039	-0.1261	0.977505	1.09305	0.000675364
ID2	ENSG00000115738	protein_coding	7.66723	UP	0.000788451	UP		UP	0.86461	0.0646868	0.45497	0.780044	1.08616	5.73926e-05
RNF152	ENSG00000176641	protein_coding	0.748531	UP	0.000788451	UP		UP	0.53523	0.0662444	0.07313	0.966278	1.00947	0.000244543
HSPA1B	ENSG00000204388	protein_coding	49.464	UP	0.000788451	UP		UP	0.44488	0.0448317	0.42637	0.780044	0.952126	0.00111044
GZF1	ENSG00000125812	protein_coding	4.56794	UP	0.000788451	UP		UP	0.67981	0.0632065	0.023	0.996598	0.927175	1.16504e-16
ATP1B3	ENSG00000069849	protein_coding	41.6198	UP	0.000788451	UP		UP	0.92908	0.0579056	0.34293	0.819624	0.907391	0.000159422
SMAD7	ENSG00000101665	protein_coding	5.2937	UP	0.000788451	UP		UP	0.65589	0.0346573	0.10198	0.943378	0.847487	0.00170793
CASKIN2	ENSG00000177303	protein_coding	5.21069	UP	0.000788451	UP		UP	0.43923	0.0626669	0.21903	0.77245	0.819557	3.1885e-11
UGCG	ENSG00000148154	protein_coding	2.57139	UP	0.000788451	UP		UP	0.35608	0.0529864	-0.0148	0.995878	0.621363	0.0013685
DYNLL1	ENSG00000088986	protein_coding	50.9896	UP	0.00080135	UP		UP	0.47685	0.0672566	0.68482	0.77245	0.758764	1.70946e-05
HSPH1	ENSG00000120694	protein_coding	37.1043	UP	0.00080135	UP		UP	0.5709	0.0672566	0.65509	0.77245	0.720434	2.51975e-06
BCL3	ENSG00000069399	protein_coding	7.78477	UP	0.000818342	UP		UP	0.64719	0.0699274	-0.11206	0.937445	1.26152	2.97793e-07
PPM1D	ENSG00000170836	protein_coding	1.9044	UP	0.000818342	UP		UP	0.45885	0.00276232	-0.01856	0.996065	0.616661	0.00207453
TP53INP2	ENSG00000078804	protein_coding	28.0197	UP	0.000818342	UP		UP	0.40909	0.0380706	0.15573	0.905565	0.544202	0.00221639
NUFIP2	ENSG00000108256	protein_coding	4.40245	UP	0.000818342	UP		UP	0.34084	0.0156691	0.16735	0.836204	0.461072	0.00219512
DUSP5	ENSG00000138166	protein_coding	0.532616	UP	0.000838948	UP		UP	0.48543	0.0743851	-0.06572	0.968019	2.96962	5.0958e-25
CXCL2	ENSG00000081041	protein_coding	1.66947	UP	0.000838948	UP		UP	1.02979	0.0745776	0.67559	0.817926	2.91622	2.16144e-12
DOC2B	ENSG00000272636	protein_coding	1.22182	UP	0.000838948	UP		UP	0.58797	0.0725469	-0.13497	0.930037	1.30902	0.000340246
FOS	ENSG00000170345	protein_coding	7.04582	UP	0.000845264	UP			1.86347	0.0773225	0.21404	0.937445	4.47219	1.34323e-11
ADAMTS4	ENSG00000158859	protein_coding	1.69549	UP	0.000845264	UP			0.76603	0.0773225	-0.1647	0.840779	4.05544	3.6533e-25
SOX17	ENSG00000164736	protein_coding	1.83372	UP	0.000845264	UP		UP	0.53037	0.0768407	0.05471	0.977505	1.61186	1.06692e-07
SERPINH1	ENSG00000149257	protein_coding	18.9445	UP	0.000845264	UP		UP	0.63855	0.0181152	0.51554	0.735749	1.05147	0.00301582
ERF	ENSG00000105722	protein_coding	9.03206	UP	0.000845264	UP		UP	0.59889	0.0672566	-0.0972	0.968621	0.950818	0.00323887
PPP2R1B	ENSG00000137713	protein_coding	2.8158	UP	0.000845264	UP		UP	0.70708	0.00858109	-0.07297	0.965773	0.634297	0.00335195
KLF3	ENSG00000109787	protein_coding	4.58915	UP	0.000845264	UP		UP	0.43709	0.0773225	0.11714	0.934547	0.605105	7.12134e-06
CCNL1	ENSG00000163660	protein_coding	10.6359	UP	0.000845264	UP		UP	0.39541	0.0773225	0.0672	0.951416	0.460007	0.00236785
TOP1	ENSG00000198900	protein_coding	5.49186	UP	0.000858885	UP		UP	0.33086	0.0529864	0.01195	0.99874	0.407456	0.00366575
TXNL4B	ENSG00000140830	protein_coding	2.8021	UP	0.000864989	UP		UP	0.39963	0.0835749	0.19599	0.930384	0.589688	0.000339759
CRK	ENSG00000167193	protein_coding	9.56537	UP	0.000864989	UP		UP	0.47597	0.00930039	0.0207	0.996065	0.362357	0.00439259
ARRDC3	ENSG00000113369	protein_coding	6.7872	UP	0.000870182	UP		UP	0.81584	0.00406818	0.58422	0.77245	0.67884	0.00472349
CASP3	ENSG00000164305	protein_coding	6.14393	UP	0.000878145	UP		UP	0.33855	0.0841331	1e-05	0.999999	0.575533	2.76591e-05
REL	ENSG00000162924	protein_coding	0.345903	UP	0.000935927	UP		UP	0.54659	0.00819004	0.02981	0.986915	0.681607	0.0067803
RASD1	ENSG00000108551	protein_coding	2.95154	UP	0.000939812	UP		UP	0.47416	0.0586684	-0.22617	0.827796	1.32583	0.00695545
CKS2	ENSG00000123975	protein_coding	2.14408	UP	0.000939812	UP		UP	0.63345	0.0184789	0.29803	0.813941	0.974523	0.00695545
GABARAPL1	ENSG00000139112	protein_coding	50.6396	UP	0.000954099	UP		UP	0.58766	0.00276232	0.28262	0.793501	0.678481	0.00753042
IER3	ENSG00000137331	protein_coding	4.68784	UP	0.000999626	UP		UP	0.47779	0.0407246	-0.00931	0.999866	0.96877	0.0111912
CDC42SE1	ENSG00000197622	protein_coding	8.19892	UP	0.000999626	UP		UP	0.48542	0.0253624	0.08448	0.930037	0.424169	0.0109451
SKIL	ENSG00000136603	protein_coding	4.58471	UP	0.00101727	UP		UP	0.6448	0.00472379	0.09181	0.973354	0.89706	0.0120861
HEY1	ENSG00000164683	protein_coding	5.725	UP	0.00102438	UP		UP	0.80047	0.00858479	0.29649	0.872443	0.838002	0.0122351
PLEKHG1	ENSG00000120278	protein_coding	1.38266	UP	0.00102625	UP		UP	0.51921	0.00858109	0.03172	0.98922	0.873326	0.0125153
KLHL15	ENSG00000174010	protein_coding	1.26271	UP	0.00105489	UP		UP	0.36363	0.0904702	-0.03742	0.989165	0.552884	4.39936e-06
CX3CL1	ENSG00000006210	protein_coding	5.06788	UP	0.00106028			UP	0.5872	0.144032	0.26546	0.933623	3.53125	2.75255e-53
ZBTB10	ENSG00000205189	protein_coding	1.95391	UP	0.00106028	UP		UP	0.36803	0.0950506	-0.03462	0.993763	0.550131	0.00339836
JDP2	ENSG00000140044	protein_coding	8.60214	UP	0.00107579	UP		UP	0.43291	0.0745776	0.07668	0.966002	0.796384	0.0156954
MYOD1	ENSG00000129152	protein_coding	21.2227	UP	0.0010935	UP		UP	0.51073	0.0529864	-0.01669	0.99874	0.680564	0.0181372
COQ10B	ENSG00000115520	protein_coding	4.6785	UP	0.00113437	UP		UP	0.36208	0.0363451	0.00183	0.999866	0.452677	0.0194846
HSPA1A	ENSG00000204389	protein_coding	68.664	UP	0.00113611	UP		UP	0.44488	0.0448317	0.42637	0.780044	1.1426	0.0207595
SRGN	ENSG00000122862	protein_coding	12.209	UP	0.0011432	UP		UP	0.33947	0.0346444	0.23191	0.780044	0.606409	0.0211995
PDE4B	ENSG00000184588	protein_coding	6.91675	UP	0.00118255	UP		UP	0.52112	0.0276575	0.16095	0.92267	0.829829	0.0227382
MIDN	ENSG00000167470	protein_coding	17.0222	UP	0.00119503	UP		UP	0.54233	0.0245135	0.0134	0.999454	0.955259	0.0241426
IRS2	ENSG00000185950	protein_coding	1.75981	UP	0.0012403	UP		UP	0.67525	0.0322108	0.18257	0.858372	0.926387	0.0299933
SEMA3G	ENSG00000010319	protein_coding	3.96624	UP	0.00126388	UP		UP	0.46757	0.0586684	-0.11045	0.940828	0.623576	0.0312028
NDEL1	ENSG00000166579	protein_coding	12.3903	UP	0.00126538	UP		UP	0.35694	0.032091	0.10291	0.939384	0.402961	0.0322811
PHLPP2	ENSG00000040199	protein_coding	0.561898	UP	0.00130567	UP		UP	0.51933	0.0542242	0.06967	0.954293	0.511338	0.0364116
IP6K3	ENSG00000161896	protein_coding	33.2509	UP	0.00133505	UP		UP	0.6453	0.00821549	-0.05808	0.983184	0.551351	0.0389309
ARRDC4	ENSG00000140450	protein_coding	4.92075	UP	0.00138163	UP		UP	1.04312	0.00386716	-0.0248	0.999038	0.837429	0.0417232
GATA2	ENSG00000179348	protein_coding	2.31165	UP	0.00138288	UP		UP	0.39222	0.0710331	0.15354	0.885846	0.557815	0.0430174
APOLD1	ENSG00000178878	protein_coding	2.77272	UP	0.0013978			UP	-0.03928	0.932595	-0.04014	0.968621	3.2882	1.14043e-48
DLL1	ENSG00000198719	protein_coding	1.19596	UP	0.00143672	UP		UP	0.74814	0.0234302	0.09556	0.942269	0.769567	0.0459184
KLF11	ENSG00000172059	protein_coding	2.72808	UP	0.00264962	UP			0.64841	0.00272384	0.09102	0.977505	0.576042	0.167331
LCP2	ENSG00000043462	protein_coding	1.46336	UP	0.00501573			UP	0.0769	0.906228	0.22397	0.835264	2.32027	4.55168e-28
SIK1	ENSG00000142178	protein_coding	1.21436	UP	0.00522422	UP			1.68011	0.00276232	0.19014	0.879607	2.81346	0.246797
CEBPD	ENSG00000221869	protein_coding	14.6136	UP	0.00643935	UP			1.11286	0.00276232	0.17375	0.87695	0.54785	0.950125
GPR75	ENSG00000119737	protein_coding	0.0895113	UP	0.00831297	UP			0.59763	0.00276232	0.2442	0.780044	0.974983	0.215255
GCH1	ENSG00000131979	protein_coding	0.845496	UP	0.00924641			UP	0.43184	0.141116	0.00263	0.999866	2.36327	6.96843e-25
GADD45G	ENSG00000130222	protein_coding	25.0332	DOWN	0.000129366	DOWN		DOWN	-0.74629	0.0167502	-0.21149	0.873585	-1.11589	0.00058944
GIMAP1	ENSG00000213203	protein_coding	2.03012	DOWN	0.000143716	DOWN		DOWN	-0.36105	0.0743851	-0.00781	0.999454	-0.982526	0.00487837
GIMAP2	ENSG00000106560	protein_coding	1.95145	DOWN	0.000143716	DOWN		DOWN	-0.54663	0.0745776	0.07051	0.937445	-1.19631	0.00347004
GIMAP7	ENSG00000179144	protein_coding	11.1318	DOWN	0.000143716	DOWN		DOWN	-0.50981	0.0486106	-0.18484	0.956427	-1.53477	1.58469e-10
MEOX2	ENSG00000106511	protein_coding	5.35695	DOWN	0.000169968	DOWN		DOWN	-0.4769	0.0168894	0.08602	0.957981	-0.921272	0.0155978
ZNF366	ENSG00000178175	protein_coding	1.0967	DOWN	0.000169968	DOWN		DOWN	-0.45755	0.0226928	-0.15491	0.927583	-1.09656	0.0181372
TNFSF10	ENSG00000121858	protein_coding	13.5358	DOWN	0.00031088	DOWN		DOWN	-0.66884	0.00276232	-0.28574	0.953539	-0.714639	0.0489656
RNF125	ENSG00000101695	protein_coding	0.996877	DOWN	0.00031088	DOWN		DOWN	-0.49521	0.0283203	-0.08	0.956568	-0.809254	0.0490103
DEPP1	ENSG00000165507	protein_coding	11.2557	DOWN	0.00420107			DOWN	-0.40787	0.214369	-0.52618	0.735749	-1.51346	7.64579e-08
CX3CR1	ENSG00000168329	protein_coding	1.57515	DOWN	0.00420107	DOWN			-0.4917	0.00305645	-0.04365	0.977178	-0.359921	0.980123
LRATD2	ENSG00000168672	protein_coding	1.63949	DOWN	0.00512701			DOWN	-0.27841	0.166489	0.06656	0.944755	-1.51493	3.01552e-07
RASSF10	ENSG00000189431	protein_coding	0.260794	DOWN	0.00577625			DOWN	-0.22751	0.532015	-0.04595	0.980981	-3.69815	7.67404e-07
SEMA6D	ENSG00000137872	protein_coding	4.85859	DOWN	0.00577625	DOWN			-0.4904	0.00915433	-0.11542	0.914632	-0.375721	0.57569
IFIT2	ENSG00000119922	protein_coding	1.91918	DOWN	0.00648546			DOWN	-0.22214	0.63255	0.00668	0.999454	-1.14794	3.92791e-06
DYRK2	ENSG00000127334	protein_coding	9.63076	DOWN	0.00660119	DOWN			-0.40536	0.014438	-0.11758	0.935516	-0.320039	0.716987
AVPR1A	ENSG00000166148	protein_coding	1.09893	DOWN	0.00676123			DOWN	-0.05902	0.925716	-0.11949	0.930037	-1.2882	1.59375e-05
CASP10	ENSG00000003400	protein_coding	1.16661	DOWN	0.00676123	DOWN			-0.50933	0.0165048	0.12244	0.920303	-0.512471	0.185116
GIMAP6	ENSG00000133561	protein_coding	8.31451	DOWN	0.007701			DOWN	-0.3467	0.120576	-0.04645	0.989165	-1.06285	8.99283e-05
EFNA1	ENSG00000169242	protein_coding	5.0864	DOWN	0.00793366			DOWN	0.06023	0.934435	-0.0664	0.975979	-0.894298	0.000100659
ZNF792	ENSG00000180884	protein_coding	0.527456	DOWN	0.00793366	DOWN			-0.44154	0.0201648	-0.05431	0.980811	-0.734437	0.0926937
TARBP1	ENSG00000059588	protein_coding	9.99882	DOWN	0.00794913			DOWN	-0.23038	0.260557	-0.08108	0.937445	-0.644423	0.000127709
GIMAP8	ENSG00000171115	protein_coding	3.84322	DOWN	0.00794913			DOWN	-0.3767	0.156944	-0.13224	0.943583	-1.16467	0.000111776
FAM110D	ENSG00000197245	protein_coding	1.09382	DOWN	0.00807762			DOWN	-0.00761	0.992442	-0.25986	0.77245	-1.55745	0.000151755
TIA1	ENSG00000116001	protein_coding	13.5357	DOWN	0.00836046			DOWN	-0.21358	0.229556	-0.22937	0.858372	-0.438674	0.000185601
GALNT15	ENSG00000131386	protein_coding	3.17348	DOWN	0.00840479	DOWN			-0.39476	0.0229627	-0.18004	0.824347	-0.224342	0.999719
MROH1	ENSG00000179832	protein_coding	1.74626	DOWN	0.00846167			DOWN	-0.08052	0.893411	0.08822	0.930037	-0.460218	0.000495192
FAM124B	ENSG00000124019	protein_coding	0.579282	DOWN	0.00846167			DOWN	-0.02155	0.980713	0.05578	0.970915	-2.35173	0.000508976
GALNT12	ENSG00000119514	protein_coding	0.802283	DOWN	0.00846167	DOWN			-0.39962	0.0249911	0.06355	0.946803	-0.244438	0.999719
GIMAP4	ENSG00000133574	protein_coding	9.77567	DOWN	0.00855539			DOWN	-0.36236	0.208736	-0.21118	0.838832	-0.696031	0.000553429
FNBP4	ENSG00000109920	protein_coding	15.6466	DOWN	0.00893139			DOWN	-0.1745	0.419782	-0.44205	0.761025	-0.555118	0.000591535
GTF2H4	ENSG00000213780	protein_coding	7.16432	DOWN	0.00893139			DOWN	0.05056	0.915652	-0.02328	0.992263	-2.2964	0.00080873
NRP1	ENSG00000099250	protein_coding	30.1808	DOWN	0.00893139	DOWN			-0.37881	0.0331424	0.03948	0.996598	-0.327144	0.741064
DISP1	ENSG00000154309	protein_coding	1.41752	DOWN	0.00893139	DOWN			-0.37565	0.0288723	-0.07632	0.963323	-0.226414	0.828307
CIRBP	ENSG00000099622	protein_coding	216.916	DOWN	0.00895495			DOWN	-0.15996	0.445703	-0.02548	0.994759	-0.40076	0.00149643
HOXB3	ENSG00000120093	protein_coding	3.02754	DOWN	0.00895495			DOWN	-0.1799	0.649669	-0.11082	0.911066	-0.531378	0.00187098
WBP1	ENSG00000239779	protein_coding	18.6912	DOWN	0.00895495			DOWN	-0.06378	0.851538	-0.0343	0.990048	-0.535522	0.00190407
GBP4	ENSG00000162654	protein_coding	6.53283	DOWN	0.00895495			DOWN	-0.30846	0.0933936	0.00328	0.999866	-0.561533	0.0013685
HIF3A	ENSG00000124440	protein_coding	1.74736	DOWN	0.00895495	DOWN			-0.36066	0.0331424	-0.27336	0.780044	-0.431116	0.473936
RUNX1T1	ENSG00000079102	protein_coding	1.2684	DOWN	0.00895495	DOWN			-0.33498	0.0331424	-0.02491	0.995878	-0.216195	0.874447
CYBB	ENSG00000165168	protein_coding	1.67457	DOWN	0.00895495	DOWN			-0.35977	0.0430097	-0.13003	0.920303	-0.0247093	0.999719
WSB1	ENSG00000109046	protein_coding	15.0372	DOWN	0.00896245			DOWN	-0.03223	0.961445	-0.20371	0.839672	-0.40856	0.00233898
USHBP1	ENSG00000130307	protein_coding	1.92271	DOWN	0.00896245			DOWN	-0.2156	0.132781	-0.05238	0.966278	-0.853306	0.00197124
SH3TC2	ENSG00000169247	protein_coding	0.326603	DOWN	0.00896245			DOWN	-0.1749	0.615789	0.00924	0.999454	-1.0255	0.00238493
YY2	ENSG00000230797	protein_coding	0.273126	DOWN	0.00896245	DOWN			-0.32377	0.0448317	0.05352	0.977505	0.172715	0.999719
RAD52	ENSG00000002016	protein_coding	3.10075	DOWN	0.00901157			DOWN	-0.21247	0.121399	-0.15623	0.906128	-0.510426	0.00257988
ST8SIA4	ENSG00000113532	protein_coding	0.611525	DOWN	0.00901157	DOWN			-0.42428	0.0451134	-0.03593	0.977521	-0.301257	0.98067
CEP192	ENSG00000101639	protein_coding	2.74091	DOWN	0.00901804			DOWN	-0.04504	0.951068	0.09773	0.920303	-0.499812	0.00296268
FMO2	ENSG00000094963	protein_coding	6.60115	DOWN	0.00907034	DOWN			-0.33265	0.0480379	0.08125	0.966278	-0.443707	0.583698
NRIP2	ENSG00000053702	protein_coding	1.41295	DOWN	0.00912588			DOWN	-0.24599	0.667044	0.05021	0.987954	-0.631443	0.00381617
LURAP1L	ENSG00000153714	protein_coding	1.29433	DOWN	0.00912588	DOWN			-0.42833	0.0485857	-0.03941	0.985224	-0.488005	0.760442
ARHGEF15	ENSG00000198844	protein_coding	6.17792	DOWN	0.00920683			DOWN	-0.02545	0.96752	-0.00997	0.99874	-0.591221	0.00471144
PCDH12	ENSG00000113555	protein_coding	1.63161	DOWN	0.00920683			DOWN	-0.07762	0.856387	0.05515	0.968621	-0.855019	0.00447707
HAS3	ENSG00000103044	protein_coding	0.655403	DOWN	0.00920683			DOWN	-0.08638	0.84515	0.044	0.982975	-1.01836	0.00471144
NKG7	ENSG00000105374	protein_coding	1.97065	DOWN	0.00920683	DOWN			-0.48603	0.0503425	-0.24866	0.846203	-0.861799	0.812366
KCNJ2	ENSG00000123700	protein_coding	2.15681	DOWN	0.00920683	DOWN			-0.361	0.0506297	0.04093	0.98922	0.302855	0.816588
IRS1	ENSG00000169047	protein_coding	8.3952	DOWN	0.00920683	DOWN			-0.33996	0.0503425	-0.0092	0.999454	-0.28877	0.936195
SRSF9	ENSG00000111786	protein_coding	21.9664	DOWN	0.00930833			DOWN	-0.02492	0.971151	-0.21145	0.773985	-0.381565	0.00562209
GJC1	ENSG00000182963	protein_coding	1.72361	DOWN	0.00930833			DOWN	-0.25381	0.256098	-0.27247	0.87695	-0.75425	0.00554276
MMP28	ENSG00000271447	protein_coding	2.0817	DOWN	0.00930833	DOWN			-0.35143	0.0634113	-0.05935	0.963723	-0.470397	0.751876
TBX2	ENSG00000121068	protein_coding	2.95609	DOWN	0.00937817			DOWN	-0.11881	0.765733	0.11534	0.920303	-0.805218	0.00659436
NR2F2	ENSG00000185551	protein_coding	16.2287	DOWN	0.00942901			DOWN	-0.17612	0.260383	-0.08722	0.927583	-0.350964	0.00740833
EHMT2	ENSG00000204371	protein_coding	3.46293	DOWN	0.00942901			DOWN	-0.12689	0.615789	-0.12227	0.911066	-0.458156	0.00960393
IFT27	ENSG00000100360	protein_coding	8.87957	DOWN	0.00942901			DOWN	-0.09155	0.884823	0.03111	0.985224	-0.487124	0.00852047
BTN3A1	ENSG00000026950	protein_coding	3.8361	DOWN	0.00942901			DOWN	-0.15286	0.605295	-0.00409	0.999866	-0.604033	0.0106005
APOL3	ENSG00000128284	protein_coding	13.3767	DOWN	0.00942901			DOWN	-0.22114	0.378339	0.04418	0.989165	-0.609891	0.0079827
IFIT3	ENSG00000119917	protein_coding	5.3152	DOWN	0.00942901			DOWN	-0.2222	0.456703	0.15062	0.920303	-0.687639	0.0105395
STIMATE-MUSTN1	ENSG00000248592	protein_coding	1.68715	DOWN	0.00942901			DOWN	-0.08542	0.797372	0.00571	0.999866	-1.18456	0.0122351
CSF3	ENSG00000108342	protein_coding	2.22576	DOWN	0.00942901			DOWN	-0.00038	0.999546	-0.01587	0.998134	-1.43717	0.00753042
RTP4	ENSG00000136514	protein_coding	0.566329	DOWN	0.00942901			DOWN	-0.26267	0.401554	0.09022	0.966002	-1.50059	0.0121723
AL360181.3	ENSG00000254536	protein_coding	0.532625	DOWN	0.00942901			DOWN	-0.03614	0.932971	0.12362	0.92576	-1.53804	0.00821521
FO681492.1	ENSG00000277758	protein_coding	0.265	DOWN	0.00942901	DOWN			-0.34753	0.09456	-0.03468	0.991237	-2.02132	0.383258
SYT15	ENSG00000204176	protein_coding	0.634097	DOWN	0.00942901	DOWN			-0.34753	0.09456	-0.03468	0.991237	-1.17761	0.746577
ITPKB	ENSG00000143772	protein_coding	3.83991	DOWN	0.00942901	DOWN			-0.3243	0.0773225	0.13775	0.872857	-0.223067	0.931742
MAP10	ENSG00000212916	protein_coding	0.994371	DOWN	0.00942901	DOWN			-0.32771	0.0835749	-0.22856	0.842379	-0.134006	0.953016
NR1D1	ENSG00000126368	protein_coding	14.2267	DOWN	0.00942901	DOWN			-0.40851	0.0745776	-0.48397	0.856724	-0.185775	0.999719
RASSF9	ENSG00000198774	protein_coding	0.685242	DOWN	0.00942901	DOWN			-0.34568	0.0978079	-0.02426	0.996065	-0.163873	0.999719
FMNL2	ENSG00000157827	protein_coding	2.87458	DOWN	0.00945067			DOWN	-0.08057	0.843073	-0.00811	0.999866	-0.450427	0.0152307
TLR5	ENSG00000187554	protein_coding	0.406451	DOWN	0.00963592			DOWN	-0.10838	0.716677	-0.04967	0.969543	-0.699037	0.0176851
DDX47	ENSG00000213782	protein_coding	15.5311	DOWN	0.00981797			DOWN	-0.03928	0.932595	-0.04014	0.968621	-0.818211	0.0187896
BTN3A3	ENSG00000111801	protein_coding	2.63562	DOWN	0.00986547			DOWN	-0.23737	0.260676	-0.04191	0.993817	-0.610864	0.0192756
ITPRIPL1	ENSG00000198885	protein_coding	0.57015	DOWN	0.00991217			DOWN	-0.06825	0.931945	-0.04471	0.966481	-1.02967	0.0195706

## Sheet: AE_0.5-1 h
Gene Symbol	Ensembl Gene ID	Gene Biotype	Mean FPKM	RRA Total effect	RRA Padj	GSE33603	GSE43219	GSE107934	GSE120862	GSE164081	GSE33603 log2_FC	GSE33603 Padj	GSE43219 log2_FC	GSE43219 Padj	GSE107934 log2_FC	GSE107934 Padj	GSE120862 log2_FC	GSE120862 Padj	GSE164081 log2_FC	GSE164081 Padj
CX3CL1	ENSG00000006210	protein_coding	5.06788	UP	6.80323e-11	UP	UP	UP	UP	UP	2.30322	2.3e-06	3.38897	0	2.49231	1.864e-07	2.30638	4.75618e-124	3.18749	2.30289e-17
MAFF	ENSG00000185022	protein_coding	8.51664	UP	2.09462e-10	UP	UP	UP	UP	UP	3.68542	6.1e-07	2.89723	2.7e-07	5.40144	5.83251e-10	5.70305	1.72083e-19	5.00076	4.8767e-20
NR4A2	ENSG00000153234	protein_coding	0.772481	UP	6.0596e-10	UP	UP	UP	UP	UP	4.128	3.57e-06	2.89207	0	4.87505	0.0142297	4.4121	1.75532e-16	5.45304	1.35526e-14
ADAMTS1	ENSG00000154734	protein_coding	7.96737	UP	2.89347e-09	UP	UP	UP	UP	UP	1.2152	0.00077261	2.07866	6e-08	1.48176	0.00181269	1.17178	3.68337e-14	1.28523	2.86854e-12
NR4A1	ENSG00000123358	protein_coding	71.1421	UP	3.02634e-09	UP	UP	UP	UP	UP	2.28923	8.811e-05	2.84216	1e-08	3.43487	1.55727e-06	3.50042	1.13799e-15	2.18805	8.83718e-12
KLF6	ENSG00000067082	protein_coding	9.67841	UP	3.56084e-09	UP	UP	UP	UP	UP	1.35792	0.00025149	1.20169	1.1e-07	1.30266	0.0118736	0.749776	1.4764e-11	0.939969	2.04851e-11
SDC4	ENSG00000124145	protein_coding	20.7172	UP	9.54881e-09	UP	UP	UP	UP	UP	1.3502	0.00045531	0.63857	6.981e-05	2.02345	1.59088e-07	1.79817	5.85273e-13	1.13915	2.30289e-17
ACTG1	ENSG00000184009	protein_coding	150.817	UP	1.77154e-08	UP	UP	UP	UP	UP	0.70129	0.0170814	1.13957	1e-08	1.01131	0.0029944	1.04823	5.23497e-25	1.26273	3.71721e-23
SLC25A25	ENSG00000148339	protein_coding	15.4064	UP	4.91664e-08	UP	UP	UP	UP	UP	1.71799	0.00041756	1.66447	6.04e-06	2.92947	0.0130642	2.3496	1.01071e-17	1.49161	5.13392e-08
NR4A3	ENSG00000119508	protein_coding	20.1313	UP	6.56141e-08	UP	UP		UP	UP	4.71488	2.1e-07	2.98317	1.3e-07	4.06931	0.0528004	6.18153	1.64759e-58	4.75257	3.05628e-16
PIK3R3	ENSG00000117461	protein_coding	3.42443	UP	7.43797e-08	UP		UP	UP	UP	1.5186	1.506e-05	NA	NA	1.67778	0.00831429	2.34825	3.99605e-108	1.62635	4.61523e-16
SLC20A1	ENSG00000144136	protein_coding	5.58563	UP	7.43797e-08	UP	UP	UP	UP	UP	1.65307	8.811e-05	0.69716	0.00144375	2.92482	6.64514e-13	2.09862	1.05421e-30	1.56026	3.99107e-15
DDIT4	ENSG00000168209	protein_coding	19.8535	UP	1.1367e-07	UP	UP	UP	UP	UP	1.66844	2.505e-05	1.38096	0.00102994	3.09858	0.00476095	2.45135	4.84593e-10	1.28228	5.39613e-07
ATF3	ENSG00000162772	protein_coding	11.7541	UP	1.59235e-07	UP	UP	UP	UP	UP	2.17241	0.00270961	2.90796	1e-08	3.76745	0.00233776	1.23706	4.02166e-13	1.81055	1.37263e-06
LDLR	ENSG00000130164	protein_coding	2.72706	UP	1.94266e-07	UP	UP		UP	UP	2.00445	2.09e-06	2.30835	0	1.86643	0.829489	1.70764	3.54014e-61	1.78153	1.33043e-10
CSRNP1	ENSG00000144655	protein_coding	3.4902	UP	2.73888e-07	UP	UP	UP	UP	UP	2.04383	9.084e-05	2.20565	0	3.42825	3.56753e-05	1.95435	1.74532e-06	1.88786	7.29969e-06
PXDC1	ENSG00000168994	protein_coding	5.64665	UP	5.49598e-07	UP	UP		UP	UP	1.31975	8.66e-05	0.83523	6.14e-06	-0.543728	0.999951	1.12097	9.82317e-16	2.15327	6.80971e-19
BHLHE40	ENSG00000134107	protein_coding	39.4912	UP	5.49598e-07	UP	UP	UP	UP	UP	0.67993	0.0348111	1.19768	2.3e-07	1.63916	1.59088e-07	2.11376	1.80741e-11	1.06734	3.37528e-05
TRIM63	ENSG00000158022	protein_coding	121.539	UP	5.49598e-07	UP		UP	UP	UP	1.75216	1.402e-05	NA	NA	1.88215	4.0386e-09	2.10894	4.04527e-13	0.965574	6.50033e-14
MYC	ENSG00000136997	protein_coding	4.71696	UP	6.31459e-07	UP	UP		UP	UP	2.30709	0.0007452	1.5408	3.25e-06	1.36726	0.999951	2.4348	3.97454e-26	2.16308	3.60663e-12
GPR4	ENSG00000177464	protein_coding	1.49291	UP	9.60094e-07	UP	UP		UP	UP	2.20022	1e-06	1.76022	1e-08	0.875328	0.999951	2.34338	2.65336e-37	1.89951	7.3054e-11
ID1	ENSG00000125968	protein_coding	23.648	UP	1.06091e-06	UP	UP		UP	UP	1.22673	0.00080367	1.86333	0	2.1522	0.797501	1.64581	4.10063e-11	1.43838	4.06387e-21
VASP	ENSG00000125753	protein_coding	13.7967	UP	1.22542e-06	UP	UP		UP	UP	1.37504	1.107e-05	1.07903	2.47e-05	1.55481	0.999951	1.36315	2.98244e-43	1.09887	2.86337e-12
SERPINH1	ENSG00000149257	protein_coding	18.9445	UP	1.45339e-06	UP	UP		UP	UP	1.25345	0.00156804	1.2727	1.13e-06	0.525452	0.999951	1.23195	1.23511e-22	1.93519	7.36848e-36
EGR1	ENSG00000120738	protein_coding	15.2446	UP	1.55255e-06	UP	UP	UP	UP	UP	3.61187	3.543e-05	3.66272	3.7e-07	5.33493	2.44525e-10	3.08627	0.0348767	2.86486	9.12679e-09
CISH	ENSG00000114737	protein_coding	4.9919	UP	1.55255e-06	UP	UP	UP	UP	UP	2.00618	0.00036384	0.77407	0.0713113	2.16898	0.0451391	2.92623	2.5971e-09	1.79503	0.000304859
IRS2	ENSG00000185950	protein_coding	1.75981	UP	1.55255e-06	UP	UP	UP	UP	UP	2.23174	0.0002841	0.39793	0.0961932	2.00454	0.0386947	1.59319	6.88518e-10	1.09476	6.4188e-11
OSGIN1	ENSG00000140961	protein_coding	4.24359	UP	1.55255e-06	UP	UP	UP	UP	UP	1.21467	0.0636318	0.34165	0.0497035	2.36424	7.09274e-06	1.36798	0.031749	0.979689	2.41735e-08
KLF4	ENSG00000136826	protein_coding	4.30527	UP	1.69528e-06	UP	UP		UP	UP	2.33287	8.07e-06	2.10975	0	1.23781	0.999951	2.12493	1.25199e-33	1.48211	7.74974e-09
PLEKHO2	ENSG00000241839	protein_coding	2.4524	UP	1.8446e-06	UP	UP		UP	UP	1.09148	0.00195196	1.52942	8.9e-07	1.68277	0.999951	1.1082	9.93985e-14	1.80704	3.60663e-12
EPHA2	ENSG00000142627	protein_coding	1.54147	UP	2.25408e-06	UP	UP		UP	UP	1.66355	0.0002399	0.88267	2.578e-05	0.647225	0.999951	0.970198	4.18631e-09	1.73563	6.58791e-10
TCIM	ENSG00000176907	protein_coding	6.73322	UP	2.25408e-06	UP	UP		UP	UP	1.51745	0.00156901	1.93532	0	1.23479	0.537735	2.15165	1.46027e-36	1.42398	3.57968e-09
KLF2	ENSG00000127528	protein_coding	16.9168	UP	2.77319e-06	UP	UP		UP	UP	1.34176	5.747e-05	2.02268	2e-08	0.611987	0.999951	1.28194	3.21943e-10	1.20895	5.45324e-09
RASIP1	ENSG00000105538	protein_coding	3.91443	UP	2.9505e-06	UP	UP		UP	UP	0.94203	0.00124991	0.9343	1.3e-07	-0.086497	0.999951	1.11837	5.92477e-24	1.02786	5.46822e-09
EMP1	ENSG00000134531	protein_coding	46.4358	UP	3.22616e-06	UP	UP		UP	UP	1.155	0.00183523	0.81581	0.00016693	1.06277	0.542439	0.84569	2.88665e-15	1.07796	6.92094e-21
GCH1	ENSG00000131979	protein_coding	0.845496	UP	3.32796e-06	UP	UP		UP	UP	2.58631	6.1e-07	0.98015	3.6e-07	Inf	NA	2.93886	5.14915e-71	2.71283	6.04903e-09
ADAMTS4	ENSG00000158859	protein_coding	1.69549	UP	3.3724e-06	UP	UP		UP	UP	3.29335	3.364e-05	3.85198	0	1.68849	0.999951	3.10532	1.47372e-40	3.28865	5.74067e-08
CDKN1A	ENSG00000124762	protein_coding	10.0417	UP	5.35851e-06	UP	UP		UP	UP	1.83505	0.00178976	0.78948	0.0001539	0.13057	0.999951	1.34093	2.99983e-07	2.02342	1.11409e-08
CNN2	ENSG00000064666	protein_coding	3.36713	UP	5.35851e-06	UP	UP		UP	UP	2.54387	6.433e-05	1.29763	0.00034765	2.64301	0.146878	1.52992	1.49933e-42	1.98192	1.06424e-18
ID3	ENSG00000117318	protein_coding	24.3357	UP	5.35851e-06	UP	UP		UP	UP	0.91913	0.00695225	1.84048	0	1.3758	0.332254	1.10822	5.22619e-12	1.00759	5.15654e-18
IFRD1	ENSG00000006652	protein_coding	25.6699	UP	5.44832e-06	UP	UP	UP			0.81165	0.00706157	0.71398	0.00036133	1.42001	0.0282866	0.173481	0.355976	0.898339	3.68161e-08
PPP1R27	ENSG00000182676	protein_coding	290.775	UP	5.59613e-06	UP		UP	UP	UP	0.67513	0.00739557	NA	NA	1.89205	0.000982155	1.35597	8.33045e-22	1.04226	1.36002e-11
TPM4	ENSG00000167460	protein_coding	29.8079	UP	5.65828e-06	UP	UP		UP	UP	1.44918	0.00019726	1.1191	0.00043384	1.00315	0.542439	1.42624	1.34449e-77	1.74414	5.80861e-13
LCP2	ENSG00000043462	protein_coding	1.46336	UP	5.70312e-06	UP	UP		UP	UP	1.70868	2.765e-05	1.24445	0.00049548	1.06819	0.829489	1.34377	1.14794e-16	3.4029	6.1709e-16
MEOX1	ENSG00000005102	protein_coding	4.23902	UP	5.70312e-06	UP	UP		UP	UP	1.29615	2.742e-05	0.73297	0.00049676	1.34927	0.760789	1.66466	1.98896e-53	1.13664	3.21129e-13
BCL6B	ENSG00000161940	protein_coding	4.66759	UP	5.78633e-06	UP	UP		UP	UP	0.73549	0.00821997	1.62042	4e-08	1.47968	0.139025	1.14014	1.33848e-20	1.26151	3.77741e-08
SLC19A2	ENSG00000117479	protein_coding	20.4377	UP	6.71324e-06	UP	UP		UP	UP	1.94469	0.00156804	0.7414	0.00100694	1.42437	0.304894	1.59919	5.30303e-65	1.28966	9.57243e-17
HEY1	ENSG00000164683	protein_coding	5.725	UP	7.36351e-06	UP	UP		UP	UP	0.81702	0.00984118	0.99105	1.111e-05	0.817258	0.999951	1.64587	7.00697e-28	0.986639	7.88656e-12
ZYX	ENSG00000159840	protein_coding	22.6267	UP	7.54799e-06	UP	UP		UP	UP	0.91689	0.0104917	0.55377	0.00103193	0.716131	0.384367	0.928269	5.9829e-33	1.07308	2.71382e-11
FOS	ENSG00000170345	protein_coding	7.04582	UP	8.1481e-06	UP	UP	UP			3.7253	5.123e-05	3.88352	5.9e-06	5.94865	1.99033e-05	2.71434	0.0686119	2.67842	1.50065e-07
TUBB6	ENSG00000176014	protein_coding	20.1878	UP	8.48516e-06	UP	UP		UP	UP	0.92902	0.0120703	1.47198	2e-08	0.468795	0.999951	1.15901	4.61047e-23	1.43943	4.47181e-16
RASSF1	ENSG00000068028	protein_coding	6.20031	UP	8.48516e-06	UP	UP		UP	UP	0.64064	0.00393425	0.90244	9e-08	1.29648	0.999951	0.66975	4.08563e-06	1.41347	1.69601e-09
BTG3	ENSG00000154640	protein_coding	2.07118	UP	9.05016e-06	UP	UP		UP	UP	1.30402	0.0001459	1.15105	1.1e-07	1.1472	NA	1.01508	4.97704e-06	1.48206	1.29472e-11
GBP1	ENSG00000117228	protein_coding	3.88552	UP	9.95759e-06	UP	UP		UP	UP	1.58167	0.00045956	1.04223	2.82e-06	1.60798	0.457964	1.3285	6.93102e-38	1.75405	2.69589e-07
APOLD1	ENSG00000178878	protein_coding	2.77272	UP	1.04891e-05	UP			UP	UP	2.26109	9.468e-05	-0.00094	0.994689	2.09948	0.159629	1.75945	1.57227e-22	1.44885	9.21746e-17
LRRC8A	ENSG00000136802	protein_coding	4.5614	UP	1.04891e-05	UP	UP		UP	UP	1.01818	0.00022483	0.82394	1.63e-06	0.632476	0.999951	0.998934	7.12344e-36	0.905548	3.4719e-07
FOSB	ENSG00000125740	protein_coding	0.415181	UP	1.05033e-05	UP	UP		UP	UP	3.15834	0.00041115	0.9321	0.00087763	4.24441	0.594513	3.15183	9.98853e-06	4.4197	1.92511e-12
SPHK1	ENSG00000176170	protein_coding	1.34394	UP	1.05033e-05	UP	UP		UP	UP	1.68568	0.00022999	0.52305	8.022e-05	1.54936	NA	1.33957	1.21469e-10	1.91836	3.90997e-07
GADD45B	ENSG00000099860	protein_coding	13.5104	UP	1.05672e-05	UP	UP	UP	UP	UP	0.55117	0.0721738	1.92475	4.6e-07	3.30532	0.000616455	1.8606	4.50022e-24	0.791886	0.0200253
KITLG	ENSG00000049130	protein_coding	3.17058	UP	1.06462e-05	UP	UP		UP	UP	1.27909	0.00651689	0.85812	0.00245197	1.27785	0.29246	0.907231	1.43903e-07	1.72606	1.12039e-19
IRF2BP2	ENSG00000168264	protein_coding	20.724	UP	1.20769e-05	UP	UP		UP	UP	1.03599	0.00100326	0.79236	2.92e-06	0.786537	0.537735	1.02442	2.18378e-25	0.537083	7.76234e-07
THBD	ENSG00000178726	protein_coding	8.09586	UP	1.28216e-05	UP	UP		UP	UP	0.81608	0.00085847	0.57366	0.00334835	0.0894203	0.999951	0.997387	4.02166e-13	1.24016	8.90556e-17
TES	ENSG00000135269	protein_coding	3.81467	UP	1.3747e-05	UP	UP		UP	UP	1.06361	0.00205485	0.81797	5.16e-05	0.725964	0.999951	1.00567	3.34304e-16	0.9326	1.32018e-06
SERTAD1	ENSG00000197019	protein_coding	5.94555	UP	1.50441e-05	UP	UP		UP	UP	0.75196	0.0205495	1.07798	8.27e-06	1.0799	0.999951	0.827687	1.27297e-05	1.34025	3.57968e-09
IER2	ENSG00000160888	protein_coding	6.82496	UP	1.50441e-05	UP	UP		UP	UP	1.93419	0.00013183	2.23254	1e-08	2.1961	0.999951	2.05078	4.36916e-05	1.30579	2.76802e-12
NEDD9	ENSG00000111859	protein_coding	2.95893	UP	1.50441e-05	UP	UP		UP	UP	1.61414	4.84e-06	2.06571	2e-08	0.673073	0.433412	0.636982	2.28411e-06	0.977824	1.54069e-06
MCAM	ENSG00000076706	protein_coding	22.5089	UP	1.53494e-05	UP	UP		UP	UP	0.93562	0.00342409	0.81715	0.00570395	0.680177	0.999951	0.491607	8.77104e-08	0.938517	4.39464e-10
PIM1	ENSG00000137193	protein_coding	3.95327	UP	1.60456e-05	UP	UP		UP	UP	1.77248	0.0002841	1.35271	4.27e-06	1.50944	0.614357	2.17621	2.44012e-35	1.07396	1.84874e-06
CLIC1	ENSG00000213719	protein_coding	18.2011	UP	1.62483e-05	UP	UP		UP	UP	0.83722	0.0116233	0.50746	0.00581693	0.0161579	0.999951	0.760593	2.78241e-07	0.687772	6.04614e-07
ABRA	ENSG00000174429	protein_coding	60.3918	UP	1.65295e-05	UP	UP		UP	UP	1.10121	0.00070903	1.43847	1.14e-06	2.04995	0.0528004	0.52078	6.97784e-05	1.34789	2.66492e-24
GABARAPL1	ENSG00000139112	protein_coding	50.6396	UP	1.67761e-05		UP	UP	UP	UP	0.35081	0.243667	0.46103	0.00660819	1.51113	0.00432846	0.619705	2.37791e-12	0.584648	6.37079e-08
FOSL2	ENSG00000075426	protein_coding	7.96057	UP	1.75514e-05	UP	UP		UP	UP	1.1013	0.00172686	0.66026	0.00026936	1.38412	0.0566413	1.33654	1.09544e-28	1.24466	3.07788e-06
SMAD7	ENSG00000101665	protein_coding	5.2937	UP	1.8241e-05	UP	UP		UP	UP	0.67767	0.0239445	0.6902	2.55e-06	0.627035	0.999951	0.909857	4.4603e-10	1.1657	1.7933e-08
ALG2	ENSG00000119523	protein_coding	4.7724	UP	1.85901e-05	UP	UP		UP	UP	1.00825	0.0285562	0.66479	1.97e-06	0.650979	0.999951	1.3107	3.29713e-17	1.09721	4.65766e-14
PPP1R10	ENSG00000204569	protein_coding	4.30516	UP	1.92765e-05	UP	UP		UP	UP	0.75058	0.0141418	0.96445	1.41e-06	0.137861	0.999951	0.500344	0.000156424	0.622433	6.3823e-09
FOSL1	ENSG00000175592	protein_coding	0.506574	UP	2.31491e-05	UP			UP	UP	2.30508	0.00025575	0.08451	0.748471	1.56199	0.999951	4.82076	4.61047e-23	5.13921	1.85365e-14
BTG2	ENSG00000159388	protein_coding	29.7911	UP	2.36812e-05	UP	UP	UP	UP		0.99096	0.00117864	0.88843	0.00662604	2.64702	0.0451391	1.01537	0.000297517	0.655865	0.0770098
PLEKHG1	ENSG00000120278	protein_coding	1.38266	UP	2.56473e-05	UP		UP	UP	UP	1.55588	0.00033228	0.34634	0.11193	1.87871	0.0189161	1.50281	8.33045e-22	0.949998	0.000779637
RIT1	ENSG00000143622	protein_coding	4.24122	UP	2.62776e-05	UP	UP		UP	UP	0.6343	0.022359	0.70099	4.31e-06	0.339717	0.999951	0.57355	1.0496e-07	0.700332	1.33853e-05
DNAJA1	ENSG00000086061	protein_coding	22.5123	UP	2.68188e-05	UP	UP	UP	UP		0.79392	0.0417119	0.58336	0.00279819	1.01674	0.044756	1.0832	7.81827e-46	0.657249	0.0716021
JUNB	ENSG00000171223	protein_coding	15.3785	UP	2.78731e-05	UP	UP		UP	UP	2.52414	1.344e-05	2.26505	4.07e-06	4.33298	NA	2.759	1.8885e-05	1.73815	1.70643e-05
CSRP1	ENSG00000159176	protein_coding	36.6666	UP	2.78904e-05	UP	UP		UP	UP	1.38482	0.00656745	0.70655	0.0152044	0.738488	0.731031	0.634362	4.60781e-08	1.01231	3.98201e-09
C11orf96	ENSG00000187479	protein_coding	10.9201	UP	3.10201e-05		UP		UP	UP	NA	NA	1.52077	2.76e-06	Inf	NA	1.42121	5.06562e-33	1.72343	1.2457e-15
SEMA4C	ENSG00000168758	protein_coding	3.09573	UP	3.10201e-05	UP	UP		UP	UP	0.84783	0.00975213	1.26307	0	0.569332	0.999951	0.541525	0.000828004	1.20761	3.09801e-05
MPZL2	ENSG00000149573	protein_coding	1.20915	UP	3.29785e-05	UP	UP		UP		3.42057	8.07e-06	0.90995	2.84e-06	0.636923	0.999951	2.18573	2.1526e-33	NA	NA
PNP	ENSG00000198805	protein_coding	2.5566	UP	3.36968e-05	UP	UP		UP	UP	1.66684	0.00025149	1.02515	1.167e-05	0.300837	NA	1.45729	3.83704e-14	1.77555	3.31005e-05
ZC3H12A	ENSG00000163874	protein_coding	1.19873	UP	3.36968e-05	UP	UP		UP	UP	1.63913	0.00168456	1.00843	8.21e-06	1.40021	0.999951	0.859128	0.00161748	1.65769	8.99304e-07
FLNB	ENSG00000136068	protein_coding	15.7157	UP	3.49035e-05	UP	UP		UP	UP	0.90036	0.00111083	0.36958	0.0208219	1.06727	0.0712373	0.772689	1.2414e-06	0.979575	1.53334e-05
ADRB2	ENSG00000169252	protein_coding	2.17583	UP	3.49035e-05	UP	UP		UP	UP	0.90217	0.00168456	0.82309	3.85e-06	0.978195	0.215603	1.24096	1.54349e-16	0.740794	3.47987e-05
EGR2	ENSG00000122877	protein_coding	0.667471	UP	3.54637e-05	UP	UP		UP	UP	1.91366	0.00524375	3.07501	6e-08	4.07921	0.0712373	3.79219	1.66309e-07	3.21572	3.72656e-05
IL27RA	ENSG00000104998	protein_coding	1.02589	UP	3.54637e-05	UP	UP		UP	UP	0.59248	0.0231294	0.34228	0.0211997	0.427454	NA	0.667032	6.12654e-07	1.35765	2.65882e-05
ERF	ENSG00000105722	protein_coding	9.03206	UP	3.57488e-05	UP	UP		UP	UP	0.74752	0.0420906	1.33827	1.2e-07	1.33229	0.999951	1.18885	4.74613e-23	0.979814	3.72656e-05
ZBTB21	ENSG00000173276	protein_coding	0.830368	UP	3.62463e-05	UP	UP		UP	UP	0.85708	0.061129	0.65493	0.00849251	0.813652	0.999951	1.48922	1.77889e-39	1.72758	1.65587e-17
RASD1	ENSG00000108551	protein_coding	2.95154	UP	3.62803e-05	UP	UP		UP	UP	1.9785	0.00069141	0.92771	7.214e-05	0.919846	0.999951	2.19266	0.00259916	1.13652	3.1527e-05
ATP1B3	ENSG00000069849	protein_coding	41.6198	UP	3.62803e-05	UP	UP		UP	UP	0.75499	0.0576697	0.67061	7.91e-06	0.491723	0.999951	1.04657	2.23819e-18	0.655553	4.18987e-05
SLC25A33	ENSG00000171612	protein_coding	2.15238	UP	3.79204e-05	UP		UP	UP	UP	1.4455	0.0651546	0.00956	0.980445	5.67996	0.00529724	0.783877	0.00101063	0.621709	4.37053e-05
HSPH1	ENSG00000120694	protein_coding	37.1043	UP	3.80922e-05	UP	UP		UP	UP	1.07637	0.00207686	0.45224	0.0260602	0.0938188	0.999951	0.951998	7.88726e-10	1.46003	4.20184e-19
VEGFA	ENSG00000112715	polymorphic_pseudogene	63.1649	UP	4.26995e-05			UP	UP	UP	0.43908	0.178621	0.12491	0.668039	2.04218	6.91799e-11	1.84352	1.0878e-54	1.03965	8.8495e-06
SMPDL3A	ENSG00000172594	protein_coding	12.0216	UP	4.26995e-05	UP		UP	UP	UP	1.01404	0.0721738	0.16623	0.247899	1.6373	0.00155069	0.431283	0.00266057	0.544306	1.47835e-07
TINAGL1	ENSG00000142910	protein_coding	21.3217	UP	4.60302e-05	UP	UP		UP	UP	0.59155	0.0153848	0.38331	0.0322585	0.721927	0.999951	0.558383	1.68292e-11	0.617408	1.2426e-07
MYH9	ENSG00000100345	protein_coding	46.0579	UP	4.63589e-05	UP	UP		UP	UP	0.7619	0.0455131	0.47101	0.03237	0.356299	0.999951	0.556385	4.44966e-11	0.51452	1.07438e-07
NXT1	ENSG00000132661	protein_coding	3.15378	UP	4.74977e-05	UP	UP		UP	UP	0.59012	0.0331648	0.53613	8.022e-05	3.56368	0.797237	0.58756	0.00719173	0.597193	1.16223e-05
PPP1R14A	ENSG00000167641	protein_coding	15.5413	UP	4.74977e-05	UP	UP		UP	UP	0.94069	0.00037957	0.36819	0.00865614	0.600813	0.999951	0.581426	0.000141617	0.494517	0.000175811
MNT	ENSG00000070444	protein_coding	2.28645	UP	4.75001e-05	UP	UP		UP	UP	0.60612	0.0770945	0.65184	1.78e-06	1.97846	0.197663	1.21755	3.43449e-28	0.826279	0.000129125
SERPINE1	ENSG00000106366	protein_coding	1.76336	UP	4.76553e-05	UP	UP		UP	UP	2.77899	7.351e-05	0.60652	0.0362922	1.53204	0.999951	2.01509	2.59298e-06	3.22566	7.27709e-09
CCN1	ENSG00000142871	protein_coding	9.62771	UP	4.76553e-05	UP	UP		UP	UP	1.85238	0.00064866	3.83214	0	2.77188	0.518438	2.51532	0.0195372	1.40415	6.30144e-14
IP6K3	ENSG00000161896	protein_coding	33.2509	UP	4.89418e-05	UP		UP	UP	UP	0.56149	0.0816825	0.27226	0.149407	1.23912	0.0171056	0.950779	1.4872e-17	0.772798	3.45976e-08
CDR2	ENSG00000140743	protein_coding	2.01394	UP	4.90879e-05	UP	UP		UP	UP	1.02695	0.00058984	1.33289	5e-08	-0.383253	0.999951	0.653383	3.38909e-06	0.968744	0.00019066
DOC2B	ENSG00000272636	protein_coding	1.22182	UP	4.90879e-05	UP	UP		UP		1.25159	5.4e-05	1.04363	7.25e-06	0.34881	0.999951	0.98867	2.25626e-19	0.682676	0.203077
LRRC32	ENSG00000137507	protein_coding	11.2689	UP	4.91261e-05	UP	UP		UP	UP	0.99756	0.00156804	0.61001	1.143e-05	0.810742	0.963968	0.749847	1.33976e-19	0.653376	0.000197957
MSX1	ENSG00000163132	protein_coding	1.80825	UP	5.06547e-05	UP	UP		UP	UP	0.89083	0.0198447	0.4115	0.0459552	1.93532	0.999951	1.15553	9.14707e-13	1.62244	1.10713e-11
STARD4	ENSG00000164211	protein_coding	0.649923	UP	5.15472e-05	UP	UP		UP	UP	1.15085	0.00996673	0.82904	0.0003682	0.61159	0.999951	1.21079	5.92876e-13	1.80248	0.000259697
NAP1L5	ENSG00000177432	protein_coding	1.85367	UP	5.27869e-05	UP	UP		UP	UP	1.00022	0.0134423	0.44901	0.00518161	0.475605	0.999951	1.22272	7.75692e-16	1.07234	0.000266975
CKS2	ENSG00000123975	protein_coding	2.14408	UP	5.48333e-05	UP	UP		UP	UP	1.13722	0.0890221	0.80397	0.00013484	0.979021	0.999951	0.751507	0.013024	1.2399	1.2372e-05
PLAUR	ENSG00000011422	protein_coding	1.48253	UP	5.72197e-05	UP	UP		UP	UP	1.62126	0.00098542	0.49033	0.00424704	3.56474	0.483685	0.826985	0.0155045	1.40848	8.71434e-05
SOCS3	ENSG00000184557	protein_coding	5.83339	UP	5.77908e-05	UP	UP		UP	UP	1.2216	0.0928325	0.90797	1.318e-05	3.36871	0.851237	2.41688	5.38157e-10	1.32287	1.53334e-05
EGR3	ENSG00000179388	protein_coding	0.740701	UP	5.83625e-05	UP		UP	UP	UP	3.7033	4.37e-06	NA	NA	4.14544	0.000130977	3.80306	4.78489e-11	3.1684	0.00035862
PYCR1	ENSG00000183010	protein_coding	2.27856	UP	5.83625e-05	UP	UP		UP		1.19615	0.00088227	1.21321	1.51e-06	3.73195	0.428656	1.25285	1.87384e-18	-0.585389	0.648029
PDGFB	ENSG00000100311	protein_coding	8.35628	UP	5.97085e-05	UP	UP		UP	UP	0.75049	0.00883337	0.99398	1.5e-05	0.0895485	0.999951	0.995583	2.14933e-22	0.587068	0.000381422
GEM	ENSG00000164949	protein_coding	1.32383	UP	5.98257e-05	UP	UP		UP	UP	2.12174	0.00215386	0.6976	0.0581892	0.232878	0.999951	1.64091	6.33615e-11	3.14365	2.324e-08
ATP8B1	ENSG00000081923	protein_coding	1.19274	UP	6.05105e-05	UP	UP		UP	UP	1.36468	0.00054805	0.52351	0.0610272	1.13947	0.797237	1.02409	1.08975e-12	1.53775	3.12052e-05
HEYL	ENSG00000163909	protein_coding	2.54298	UP	6.05105e-05	UP	UP		UP	UP	0.97916	0.00316286	1.18549	5.9e-07	0.884845	0.999951	1.26731	2.97317e-23	0.888557	0.000392212
USP2	ENSG00000036672	protein_coding	44.3751	UP	6.05105e-05	UP	UP		UP	UP	0.40512	0.0966294	0.38452	0.00200841	0.723251	0.181735	0.914555	5.89377e-29	0.549015	7.27709e-09
CHORDC1	ENSG00000110172	protein_coding	5.35422	UP	8.4562e-05	UP	UP		UP	UP	0.82042	0.0330159	0.33766	0.0781433	1.25304	0.0712373	0.686645	2.79592e-12	0.791821	2.60881e-08
ELF4	ENSG00000102034	protein_coding	0.97304	UP	8.89763e-05	UP	UP		UP	UP	1.25109	0.00146316	0.96186	1.841e-05	0.15557	0.999951	1.18793	1.20516e-16	1.97407	0.0010061
ERRFI1	ENSG00000116285	protein_coding	5.54404	UP	9.03776e-05	UP	UP		UP	UP	1.17765	0.0448549	0.36787	0.0851607	0.262123	0.999951	0.636544	1.0561e-08	0.743576	0.000306636
PPP1R18	ENSG00000146112	protein_coding	5.18304	UP	0.000101112	UP	UP		UP	UP	0.91903	0.00039603	0.86745	3.706e-05	1.74494	0.0895546	0.766559	1.02086e-11	0.766602	0.00698013
NECTIN2	ENSG00000130202	protein_coding	9.12565	UP	0.000116327	UP	UP		UP	UP	0.93039	0.00022483	0.8387	4.762e-05	0.0146069	0.999951	0.900364	4.16385e-20	0.597107	0.00287216
GRASP	ENSG00000161835	protein_coding	5.69797	UP	0.000120053	UP	UP		UP		1.39411	0.00176408	2.44638	0	2.14696	0.967985	2.00449	1.18643e-26	NA	NA
DUSP8	ENSG00000184545	protein_coding	3.52022	UP	0.000129597	UP	UP		UP	UP	0.73417	0.00431576	0.5235	0.0020214	1.05493	0.999951	0.444527	0.000226344	0.91968	0.00177645
RAB15	ENSG00000139998	protein_coding	2.96918	UP	0.000135166	UP	UP		UP	UP	1.53465	0.00977341	0.59194	0.0688072	1.21186	0.999951	0.450397	0.00887629	2.1991	0.00196168
ICAM1	ENSG00000090339	protein_coding	3.30954	UP	0.000145676	UP			UP	UP	1.38166	0.00199743	-0.00469	0.99019	1.05491	0.999951	0.956152	2.52489e-09	1.69772	1.33105e-13
MSN	ENSG00000147065	protein_coding	22.2052	UP	0.000150358	UP	UP		UP	UP	0.81909	0.0590226	0.54909	0.00018213	0.0763359	0.999951	0.785202	4.17036e-23	0.645777	0.00246465
HSPA1B	ENSG00000204388	protein_coding	49.464	UP	0.000158159		UP		UP	UP	0.61144	0.217451	1.14449	4.077e-05	2.84424	NA	0.65649	3.89131e-09	1.15531	8.96928e-19
HSPA1A	ENSG00000204389	protein_coding	68.664	UP	0.000159398		UP		UP	UP	0.50241	0.191679	1.0433	0.0001133	1.70007	0.499184	0.765355	4.63549e-11	0.986967	5.39831e-12
SOX17	ENSG00000164736	protein_coding	1.83372	UP	0.000171505	UP			UP	UP	1.09629	0.00062852	-0.11473	0.418986	-0.958624	0.999951	1.8291	1.45154e-14	1.20253	3.57968e-09
SLCO4A1	ENSG00000101187	protein_coding	1.48106	UP	0.000188399	UP	UP		UP	UP	1.54249	0.00064283	0.80828	0.00026622	3.08892	0.146878	1.32763	1.13879e-12	1.04618	0.00402797
VWA1	ENSG00000179403	protein_coding	8.94414	UP	0.000222535		UP		UP	UP	0.59654	0.164521	0.59393	7.063e-05	0.307669	0.999951	1.16913	1.78362e-25	1.07913	5.80046e-09
SIAH2	ENSG00000181788	protein_coding	4.85164	UP	0.000259247	UP	UP		UP	UP	0.80694	0.00538819	0.43271	0.00750166	0.663221	0.999951	0.840331	2.83509e-15	0.557093	0.00712415
EDNRB	ENSG00000136160	protein_coding	4.06548	UP	0.00028215	UP	UP		UP	UP	0.67958	0.039622	0.46535	0.0282943	1.03866	0.999951	0.724994	1.02175e-06	0.668541	0.00770187
SLC2A3	ENSG00000059804	protein_coding	1.5766	UP	0.000288721	UP	UP		UP	UP	2.07398	8.811e-05	1.19584	3.9e-05	1.5761	0.536658	1.17659	5.79182e-07	1.20274	0.00788027
CEBPD	ENSG00000221869	protein_coding	14.6136	UP	0.000304294	UP	UP		UP	UP	2.01129	0.00036384	0.47825	0.0904553	1.3846	NA	1.52433	4.33623e-14	0.767254	0.00867993
ACTN4	ENSG00000130402	protein_coding	46.789	UP	0.000349376	UP	UP		UP	UP	0.56595	0.0405063	0.40714	0.00069283	0.263197	0.999951	0.344889	0.000592144	0.405515	0.0117107
TGFB1I1	ENSG00000140682	protein_coding	5.13283	UP	0.000388226	UP	UP		UP	UP	0.82386	0.0149619	0.35424	0.0545992	0.178139	0.999951	0.456532	0.00428358	0.549863	0.0132703
FHL2	ENSG00000115641	protein_coding	24.851	UP	0.000390366	UP			UP	UP	0.68089	0.00803931	-0.18387	0.354019	0.439697	0.999951	0.471599	1.32889e-08	0.644157	3.71612e-08
PMP22	ENSG00000109099	protein_coding	32.2459	UP	0.000409527	UP			UP	UP	0.66948	0.00878987	0.10173	0.548227	1.038	0.110879	1.29483	6.38975e-37	1.36797	4.20184e-19
TUBB2A	ENSG00000137267	protein_coding	6.19811	UP	0.000411092		UP		UP	UP	0.52525	0.198709	0.80326	0.00014068	1.35641	0.975907	0.887651	6.66031e-07	0.79398	5.64877e-09
PGM2	ENSG00000169299	protein_coding	1.52269	UP	0.000415981	UP	UP		UP	UP	0.75941	0.0163828	0.40107	0.00245197	-0.14061	0.999951	1.04228	3.32455e-11	1.05945	0.0147082
PPP1R3E	ENSG00000235194	protein_coding	7.40527	UP	0.000415981	UP	UP		UP		0.83882	0.00889752	0.55386	0.00058941	0.836019	0.963968	0.584718	1.90846e-07	0.42873	0.192756
BCL3	ENSG00000069399	protein_coding	7.78477	UP	0.000423544	UP	UP		UP		0.98661	0.0010955	0.75711	2.11e-06	1.81398	0.694598	0.766081	9.03955e-07	NA	NA
PCF11	ENSG00000165494	protein_coding	12.9155	UP	0.000461365	UP	UP		UP		0.62105	0.00757215	0.43903	0.00104216	0.230253	0.999951	0.486546	8.73728e-09	0.292979	0.186201
STX11	ENSG00000135604	protein_coding	0.366084	UP	0.000470124	UP			UP	UP	1.61181	0.00201885	-0.08099	0.776557	1.8941	NA	1.38025	5.99522e-21	1.69521	1.23117e-07
CCL2	ENSG00000108691	protein_coding	11.9449	UP	0.000470388	UP	UP		UP	UP	1.53646	0.0346489	1.66439	1.5e-07	1.43475	0.90653	1.67544	2.62468e-07	1.02568	0.0178881
JOSD1	ENSG00000100221	protein_coding	6.07662	UP	0.000487332	UP			UP	UP	1.39752	0.00269648	0.01138	0.950299	1.04873	0.999951	0.910044	3.3836e-21	0.770744	1.46056e-07
ITGA5	ENSG00000161638	protein_coding	9.86418	UP	0.000520316	UP			UP	UP	1.46151	4.941e-05	0.33949	0.291326	0.706911	0.975907	1.11724	4.93973e-39	0.92998	1.63766e-07
RNF152	ENSG00000176641	protein_coding	0.748531	UP	0.000524205	UP	UP		UP	UP	0.91416	0.00058916	0.7333	8.16e-06	1.02993	0.999951	0.543146	0.00432159	0.906719	0.0215586
MAT2A	ENSG00000168906	protein_coding	62.7952	UP	0.000551102	UP			UP	UP	0.57488	0.00978873	0.20017	0.105044	0.635585	0.536658	0.510083	1.35415e-16	0.579132	1.75864e-07
DYNLL1	ENSG00000088986	protein_coding	50.9896	UP	0.000551681		UP		UP	UP	0.43836	0.141359	0.54134	0.00171864	0.184847	0.999951	0.802033	2.46628e-12	0.746653	1.59514e-19
PPP1R15A	ENSG00000087074	protein_coding	10.7052	UP	0.000551681	UP	UP		UP		0.70312	0.0126912	0.83197	5.96e-06	1.22384	0.74552	0.74669	8.25905e-10	0.220698	0.174443
ELOVL5	ENSG00000012660	protein_coding	5.70171	UP	0.000637921	UP	UP		UP	UP	0.81181	0.0590226	0.43642	0.0159804	0.718604	0.975907	0.740283	3.17258e-15	0.54507	0.0281032
HES1	ENSG00000114315	protein_coding	14.4865	UP	0.000637921	UP	UP	UP			0.79539	0.0955009	1.88296	6e-08	2.74959	1.59088e-07	0.380153	0.912555	0.131816	0.873006
SOX18	ENSG00000203883	protein_coding	10.4088	UP	0.000646673				UP	UP	0.1278	0.875029	0.11668	0.372085	0.0998576	NA	1.53808	1.17674e-26	1.83254	3.01392e-25
GZF1	ENSG00000125812	protein_coding	4.56794	UP	0.000647348	UP			UP	UP	0.82981	0.014262	0.24644	0.071298	0.949045	0.87774	0.95993	1.21685e-15	1.41935	4.55764e-13
CDC42EP1	ENSG00000128283	protein_coding	6.07266	UP	0.000653068	UP			UP	UP	0.81436	0.0142662	-0.05108	0.826364	1.72352	0.560549	0.954313	3.99339e-13	0.96771	6.37079e-08
ID2	ENSG00000115738	protein_coding	7.66723	UP	0.00065487		UP		UP	UP	0.56481	0.117368	1.30072	1.1e-07	1.76325	0.0665914	1.264	8.24557e-18	1.02881	5.10785e-07
NDRG1	ENSG00000104419	protein_coding	32.5172	UP	0.00065487	UP	UP		UP		0.76482	0.0143882	0.46012	0.00202114	0.288447	0.999951	0.753884	6.89947e-15	0.419824	0.178178
MYADM	ENSG00000179820	protein_coding	11.3035	UP	0.000749821	UP			UP	UP	1.03499	0.00022483	0.28886	0.233915	0.231633	0.999951	0.622605	9.95907e-14	0.846429	8.21582e-07
KCNK6	ENSG00000099337	protein_coding	0.292181	UP	0.000757727	UP	UP		UP		1.20668	0.0094658	0.57313	0.0031982	0.618811	0.999951	0.965316	2.05342e-06	NA	NA
STK38L	ENSG00000211455	protein_coding	4.61278	UP	0.00077168		UP		UP	UP	0.60189	0.349083	0.58949	0.00269433	1.22207	0.390501	0.889823	1.65338e-23	0.901074	9.92192e-07
CHAC1	ENSG00000128965	protein_coding	1.00895	UP	0.000798493	UP			UP	UP	1.47543	0.00226962	0.1328	0.272442	1.5892	0.999951	2.26017	3.7292e-11	2.0296	1.22498e-06
ABRACL	ENSG00000146386	protein_coding	1.80979	UP	0.000831311	UP	UP		UP		1.10719	0.018787	0.57477	0.00136595	0.846322	NA	1.53959	2.33802e-10	NA	NA
EVA1C	ENSG00000166979	protein_coding	5.17503	UP	0.000849003	UP			UP	UP	0.89166	0.0197974	0.0405	0.820954	0.205303	0.999951	1.25496	7.69458e-12	1.43349	1.03231e-09
PIP4P1	ENSG00000165782	protein_coding	16.8361	UP	0.000893211	UP	UP		UP		0.94206	0.00547431	0.37025	0.00529176	0.143607	0.999951	0.575088	1.52671e-06	0.188061	0.428892
ASB5	ENSG00000164122	protein_coding	81.6156	UP	0.000981424	UP			UP	UP	0.77533	0.00961733	-0.0538	0.705264	0.868462	0.640659	0.424447	3.79063e-05	0.60529	2.55975e-06
AKAP12	ENSG00000131016	protein_coding	3.57046	UP	0.000984694	UP			UP	UP	1.48571	5.977e-05	0.28224	0.308101	0.777602	0.642878	1.4725	1.17267e-41	0.768404	0.000271858
CTTNBP2NL	ENSG00000143079	protein_coding	1.09671	UP	0.000984694	UP	UP		UP		0.90812	0.0076842	0.41443	0.00026944	0.99307	0.754616	0.555043	7.24368e-05	0.0546993	0.91333
HES5	ENSG00000197921	protein_coding	0.113306	UP	0.00100081		UP		UP	UP	0.42038	0.337824	1.46987	2.629e-05	NA	NA	1.8206	4.27702e-05	2.28707	2.76293e-06
PHF13	ENSG00000116273	protein_coding	2.74577	UP	0.00102139	UP	UP		UP		0.62403	0.0234179	0.37945	0.00101354	0.975402	0.999951	0.446023	1.61274e-06	0.420543	0.232338
TBX3	ENSG00000135111	protein_coding	3.53563	UP	0.00105402	UP			UP	UP	0.7411	0.0238531	0.28842	0.0795056	1.10722	0.486378	1.60195	2.85154e-42	1.15933	3.08414e-09
IL4R	ENSG00000077238	protein_coding	2.28819	UP	0.00110416	UP	UP		UP		1.00409	0.00110555	0.60705	0.00781823	0.800947	0.999951	1.07621	2.25626e-19	NA	NA
RAB20	ENSG00000139832	protein_coding	0.802241	UP	0.00110757	UP	UP		UP		1.1235	0.00124991	0.55095	0.00783858	-0.093334	NA	1.307	1.99619e-08	1.16406	0.0529391
TRAF2	ENSG00000127191	protein_coding	3.55126	UP	0.00112848	UP	UP		UP		0.71613	0.00697296	0.42557	0.00335704	-0.464777	0.999951	0.465397	0.000160413	0.432578	0.0541165
SEPHS2	ENSG00000179918	protein_coding	22.6156	UP	0.00115293		UP		UP	UP	0.1969	0.559203	0.33972	0.0084487	0.613167	0.999951	1.09811	4.71439e-17	0.924767	5.46822e-09
C8G	ENSG00000176919	protein_coding	3.49614	UP	0.00115643	UP	UP		UP		0.9442	0.0298951	0.83187	0.00053325	-0.283536	NA	1.33163	4.51267e-06	NA	NA
SERP1	ENSG00000120742	protein_coding	10.5237	UP	0.00117751	UP			UP	UP	0.51222	0.0317339	0.1626	0.16825	1.10314	0.999951	0.413189	0.000177002	0.544232	3.18503e-10
VGLL2	ENSG00000170162	protein_coding	56.82	UP	0.00132048		UP		UP	UP	0.42452	0.14961	0.97919	7.311e-05	0.938169	0.123346	1.12787	2.7654e-26	1.13728	1.25351e-05
CCN2	ENSG00000118523	protein_coding	11.2081	UP	0.00137493		UP		UP	UP	1.51078	0.13596	2.47749	9.33e-06	0.985919	0.999951	1.52915	0.000481854	1.49316	2.3554e-15
JDP2	ENSG00000140044	protein_coding	8.60214	UP	0.00139052		UP		UP	UP	0.26977	0.532237	0.3455	0.0133659	1.23278	0.999951	0.873877	7.46047e-10	1.03157	3.52934e-09
BCORL1	ENSG00000085185	protein_coding	1.12596	UP	0.00140503	UP	UP		UP		0.75988	0.0238531	0.4021	0.013878	0.606399	0.999951	0.539585	3.02084e-05	0.683406	0.373147
TUBB4B	ENSG00000188229	protein_coding	48.0011	UP	0.00143064		UP		UP	UP	-0.00543	0.994764	0.48219	0.0143163	-0.370055	0.999951	0.414369	3.15749e-09	0.505136	1.25351e-05
TNFRSF10B	ENSG00000120889	protein_coding	2.04758	UP	0.00145323	UP	UP				1.13898	0.00117864	0.46438	0.00104909	-0.0141923	0.999951	0.257857	0.151947	1.35185	1.63734e-05
FGF6	ENSG00000111241	protein_coding	6.55489	UP	0.00148935	UP			UP	UP	0.85265	0.0288519	NA	NA	1.64867	0.398934	0.810875	0.000775741	1.09284	2.86449e-07
NES	ENSG00000132688	protein_coding	18.1255	UP	0.00152378		UP		UP	UP	0.74008	0.197167	1.02172	0.00074545	0.261168	0.999951	1.15333	6.10056e-44	0.738187	2.51816e-05
S1PR1	ENSG00000170989	protein_coding	10.1107	UP	0.00152378	UP	UP		UP		0.64572	0.0481537	0.38989	0.00789878	-0.236531	0.999951	0.754934	3.41189e-24	0.145114	0.39253
NAB2	ENSG00000166886	protein_coding	4.10467	UP	0.00156876		UP		UP	UP	0.52394	0.130773	0.3815	0.0171601	0.304187	0.999951	1.25982	2.00112e-14	2.09493	1.35939e-10
B4GALT1	ENSG00000086062	protein_coding	9.056	UP	0.00156876	UP			UP	UP	0.57912	0.0135688	0.30077	0.0946303	1.01306	0.614357	0.519544	1.68627e-16	0.578284	3.01825e-05
DAPK3	ENSG00000167657	protein_coding	33.1265	UP	0.00156876	UP	UP		UP		0.79381	0.0500131	0.36063	0.00200576	-0.0409603	0.999951	0.409601	0.00110038	0.356938	0.0722189
JMJD6	ENSG00000070495	protein_coding	10.7492	UP	0.00156965		UP		UP	UP	0.19334	0.739766	0.93832	9.5e-07	-0.0142123	0.999951	0.328914	0.00112767	0.55526	2.37e-05
NFE2L2	ENSG00000116044	protein_coding	15.5333	UP	0.00156965	UP			UP	UP	0.42551	0.0501279	-0.04045	0.852892	0.0378804	0.999951	0.394033	5.47498e-10	0.549043	2.48095e-05
RNF122	ENSG00000133874	protein_coding	7.44526	UP	0.00158431		UP		UP	UP	0.4215	0.162553	0.75154	0.00136648	0.857137	0.999951	0.429966	0.00122002	0.942841	8.78263e-06
CLIC4	ENSG00000169504	protein_coding	20.429	UP	0.00158431	UP			UP	UP	0.72734	0.0506544	0.24304	0.127756	0.338216	0.999951	0.557616	2.56417e-09	0.799687	9.12679e-09
KIAA0355	ENSG00000166398	protein_coding	4.06861	UP	0.00160695	UP	UP		UP		0.61697	0.0510743	0.37716	0.00153781	0.345973	0.999951	0.719025	2.23199e-09	NA	NA
TNFSF9	ENSG00000125657	protein_coding	0.321351	UP	0.00166517	UP			UP	UP	1.29919	0.057094	0.04469	0.725909	Inf	NA	2.43189	5.13628e-08	2.09972	3.234e-05
PLSCR1	ENSG00000188313	protein_coding	13.4462	UP	0.001715	UP			UP	UP	0.96498	0.00272776	-0.05201	0.769949	-0.307088	0.999951	0.377211	0.00184851	0.747715	1.39047e-06
CCRL2	ENSG00000121797	protein_coding	0.511118	UP	0.001715	UP	UP		UP		1.02495	0.00654998	0.73838	6.7e-07	2.32785	NA	1.182	0.00184851	1.09973	0.140588
ACTN1	ENSG00000072110	protein_coding	7.96323	UP	0.0018391	UP			UP	UP	1.29219	0.00270961	-0.05113	0.889553	0.385433	0.999951	0.500228	0.00189811	0.874772	3.72656e-05
DLC1	ENSG00000164741	protein_coding	4.82112	UP	0.00186058		UP		UP	UP	-0.3192	0.321793	0.84753	5.96e-06	0.653408	0.999951	0.441945	0.00258564	0.988781	5.59591e-07
DUSP5	ENSG00000138166	protein_coding	0.532616	UP	0.00196178	UP	UP		UP		1.41993	0.00021956	1.28752	9e-08	-1.46839	NA	1.07802	0.0032535	0.91706	0.139504
SPRY4	ENSG00000187678	protein_coding	2.03813	UP	0.0020396	UP	UP		UP		0.9094	0.0171746	0.8732	7.19e-06	0.796439	0.841353	0.417684	0.00396868	0.381992	0.219728
FADS3	ENSG00000221968	protein_coding	14.7295	UP	0.00212956		UP		UP	UP	0.17896	0.718172	0.51691	0.0288139	1.48764	0.856628	0.521513	3.66764e-07	0.770999	8.25077e-05
IQCC	ENSG00000160051	protein_coding	0.601781	UP	0.00217466	UP	UP		UP		0.73763	0.0721738	0.98113	0.00192404	1.79158	0.999951	2.69734	1.00453e-33	NA	NA
CDC42SE1	ENSG00000197622	protein_coding	8.19892	UP	0.00217931		UP		UP	UP	0.35537	0.388299	0.50306	0.0303341	-0.164514	0.999951	0.527325	1.65724e-11	0.626735	6.69439e-05
RAB32	ENSG00000118508	protein_coding	2.77876	UP	0.00224	UP	UP		UP		1.08319	0.0107294	0.55351	0.0322585	0.629018	0.999951	0.916246	0.000195002	0.597051	0.0870161
MCL1	ENSG00000143384	protein_coding	37.5063	UP	0.00231523	UP	UP			UP	0.57281	0.0414127	0.41689	0.00613732	0.691611	0.527354	0.183891	0.0130435	0.466314	0.000164453
BDKRB2	ENSG00000168398	protein_coding	0.4896	UP	0.00237509	UP	UP		UP		0.46882	0.0777428	1.99723	1.19e-06	4.22072	0.368141	1.5115	1.41726e-05	NA	NA
TGFB3	ENSG00000119699	protein_coding	11.5524	UP	0.00245788		UP		UP	UP	0.63775	0.156412	0.6069	0.0383349	0.406955	0.999951	0.491366	0.000767934	0.612533	2.05339e-06
AVPI1	ENSG00000119986	protein_coding	1.28092	UP	0.00252823	UP	UP		UP		0.7355	0.0464485	0.57332	3.394e-05	-1.72605	NA	0.68287	0.00954195	1.17723	0.0817993
ADGRG1	ENSG00000205336	protein_coding	3.88029	UP	0.00257355	UP	UP		UP		0.56335	0.0889691	0.42724	0.00389801	0.151165	0.999951	0.4304	1.89947e-05	0.421038	0.106925
ARRDC4	ENSG00000140450	protein_coding	4.92075	UP	0.00258588		UP		UP	UP	0.88178	0.156644	0.40142	0.00667274	0.593327	0.999951	0.391417	0.0107108	0.965923	1.54547e-06
FLT1	ENSG00000102755	protein_coding	6.92625	UP	0.00260436	UP	UP				0.52418	0.0812531	0.45566	0.0487067	0.109701	0.999951	0.244629	0.220777	0.751925	1.04252e-05
HES4	ENSG00000188290	protein_coding	7.85717	UP	0.00267721		UP		UP	UP	0.72165	0.300057	0.4249	0.00036133	Inf	NA	1.2621	1.70337e-13	0.750787	0.000271858
PDE7A	ENSG00000205268	protein_coding	15.6019	UP	0.00269754			UP	UP	UP	0.19093	0.717832	-0.19516	0.398192	1.00913	0.0226761	0.395953	0.000193726	0.683197	0.00027877
ANGPTL2	ENSG00000136859	protein_coding	29.6607	UP	0.00270305		UP		UP	UP	0.27655	0.60092	0.4355	0.0504175	0.472582	0.999951	0.619781	3.28714e-08	0.70108	1.97962e-07
SMURF2	ENSG00000108854	protein_coding	2.47384	UP	0.00270305	UP			UP	UP	0.45839	0.0712586	0.10648	0.404033	0.0767813	0.999951	0.440156	0.00076226	0.584955	0.000285679
PRKD2	ENSG00000105287	protein_coding	6.00943	UP	0.00270305	UP	UP		UP		0.61003	0.091851	0.54899	0.00585747	-0.00951135	0.999951	0.818776	1.95248e-10	-0.00596627	0.996474
KCNQ4	ENSG00000117013	protein_coding	2.17179	UP	0.00281245	UP			UP	UP	0.80923	0.0295836	0.22255	0.264423	1.86159	0.302598	0.588542	0.00196197	1.16283	0.000321012
SNAI1	ENSG00000124216	protein_coding	0.493324	UP	0.00287629	UP	UP		UP		1.26251	0.0227671	1.6988	7.9e-07	Inf	NA	1.30876	0.0180915	NA	NA
TRIB3	ENSG00000101255	protein_coding	0.595818	UP	0.00298327	UP	UP		UP		0.70964	0.0932951	0.87193	8.06e-06	-Inf	NA	1.02442	0.0212223	NA	NA
KCTD15	ENSG00000153885	protein_coding	3.05984	UP	0.00302977	UP	UP		UP		0.67869	0.0986951	0.36179	0.00304306	0.826695	0.999951	1.09323	1.2384e-18	NA	NA
DUSP2	ENSG00000158050	protein_coding	0.864651	UP	0.00310143		UP		UP	UP	0.37925	0.328499	0.78887	0.00172269	Inf	NA	3.82683	7.66518e-39	1.71891	0.000421953
RGS2	ENSG00000116741	protein_coding	2.41784	UP	0.00315844	UP			UP	UP	1.41452	0.001132	0.49357	0.343839	0.237071	0.999951	1.22611	1.1857e-05	1.34853	0.000431324
HNRNPU	ENSG00000153187	protein_coding	66.1202	UP	0.00332439			UP	UP	UP	0.19714	0.628918	-0.03041	0.836434	0.887511	0.00529724	0.329697	6.87805e-05	0.32539	0.000584266
FAM43A	ENSG00000185112	protein_coding	4.49277	UP	0.00334687		UP		UP	UP	0.26092	0.773679	0.34141	0.00572402	1.12364	0.999951	1.43386	5.84234e-29	0.608135	0.000606824
HYAL2	ENSG00000068001	protein_coding	9.12049	UP	0.00336942	UP			UP	UP	0.78036	0.0137086	-0.10434	0.330868	0.415052	0.999951	0.983356	1.50274e-12	0.443459	0.000607316
ABHD4	ENSG00000100439	protein_coding	14.7807	UP	0.00342903	UP			UP	UP	0.62593	0.0427494	0.15724	0.202475	0.648614	0.999951	0.676491	1.75059e-19	0.566828	0.000634059
TNFRSF12A	ENSG00000006327	protein_coding	23.0125	UP	0.00352061		UP		UP	UP	0.51186	0.598675	1.46512	0.0235226	-0.720105	0.999951	0.774381	0.0378301	0.79556	0.000421953
KLF7	ENSG00000118263	protein_coding	1.65741	UP	0.00356284	UP	UP		UP		0.91771	0.00111083	0.32675	0.0765021	0.50355	0.999951	0.38637	0.00945692	0.393435	0.542444
NABP1	ENSG00000173559	protein_coding	1.89297	UP	0.00357309	UP			UP	UP	0.94378	0.00285598	0.2672	0.204044	0.797986	0.999951	0.576032	0.00693165	0.675567	0.00074304
STC2	ENSG00000113739	protein_coding	0.769702	UP	0.00360821		UP		UP	UP	0.33778	0.600159	0.40117	0.0772227	0.903114	NA	3.02859	3.78973e-35	1.97838	0.000466623
TAGLN	ENSG00000149591	protein_coding	130.1	UP	0.00364989	UP	UP				0.86087	0.0319048	0.59152	0.0775789	0.195587	0.999951	0.258443	0.296249	1.071	1.20221e-10
RHOB	ENSG00000143878	protein_coding	40.7357	UP	0.00372019	UP			UP	UP	0.87258	0.00829765	-0.08395	0.836648	1.40256	0.284834	0.695816	2.09537e-07	0.721858	0.000876805
SERPINB8	ENSG00000166401	protein_coding	0.70827	UP	0.00379171	UP	UP		UP		0.62877	0.0694859	0.39071	0.0827524	1.03882	0.999951	0.995124	3.90577e-06	NA	NA
JUND	ENSG00000130522	protein_coding	30.4078	UP	0.00380682	UP			UP	UP	0.77919	0.028755	NA	NA	1.53579	0.765879	0.458444	0.000309672	0.479484	0.000946677
ZCCHC2	ENSG00000141664	protein_coding	7.86554	UP	0.00403126	UP			UP	UP	0.90179	0.00272776	0.10727	0.533564	0.36607	0.999951	0.586267	4.31224e-07	0.883463	0.00105186
RSRP1	ENSG00000117616	protein_coding	25.667	UP	0.00412157		UP			UP	-0.21415	0.605259	1.50983	5.1e-06	-0.183635	0.999951	0.262812	0.0283992	0.971607	6.30144e-14
MAP3K14	ENSG00000006062	protein_coding	4.48654	UP	0.00412157		UP		UP	UP	0.24619	0.648126	0.47164	0.0266579	0.593804	0.999951	0.721667	1.59733e-06	0.579827	0.00121549
ANXA3	ENSG00000138772	protein_coding	12.1183	UP	0.00418788	UP			UP	UP	0.5836	0.0362272	0.00282	0.986542	1.02233	0.680218	0.478764	1.75707e-06	0.519406	0.00139754
INSIG1	ENSG00000186480	protein_coding	4.43597	UP	0.00425475				UP	UP	0.52912	0.2609	0.32453	0.0245994	1.14284	0.999951	0.554605	6.99271e-06	0.791798	0.00140879
IRF1	ENSG00000125347	protein_coding	5.34087	UP	0.00440752	UP			UP	UP	0.61233	0.0924619	0.12745	0.711339	-0.514836	0.999951	0.831486	4.93191e-12	0.602583	0.00149001
IQCJ-SCHIP1	ENSG00000283154	protein_coding	25.064	UP	0.00492712				UP	UP	0.01466	0.989548	0.00368	0.985163	2.05876	NA	2.18971	8.82628e-20	3.05157	3.55175e-12
ZNF331	ENSG00000130844	protein_coding	3.13729	UP	0.00495026	UP			UP	UP	0.97472	0.0132443	0.05388	0.831214	0.766791	0.999951	0.785428	1.99642e-07	1.81916	0.00173655
PPARGC1A	ENSG00000109819	protein_coding	18.5333	UP	0.00510044	UP		UP			0.4747	0.0394607	-0.08681	0.707803	2.60833	3.64187e-21	0.324696	0.0617091	0.876611	0.0027824
GATA2	ENSG00000179348	protein_coding	2.31165	UP	0.00523978	UP			UP	UP	0.65917	0.0581396	0.33223	0.104641	1.12705	0.999951	1.33425	1.52637e-25	0.955949	0.0021893
BAZ1A	ENSG00000198604	protein_coding	3.03117	UP	0.0053154	UP			UP	UP	0.8491	0.00766278	0.05256	0.765502	0.621167	0.999951	0.603406	1.01754e-07	0.724165	0.00222523
STX12	ENSG00000117758	protein_coding	6.40434	UP	0.00534308	UP			UP	UP	0.65264	0.0765464	0.2349	0.0138464	0.111666	0.999951	0.687668	6.89903e-19	0.440393	0.00239862
PIP5K1C	ENSG00000186111	protein_coding	5.20307	UP	0.00561672	UP			UP	UP	0.68787	0.0187741	-0.16683	0.272973	0.319561	0.999951	0.592289	1.86962e-17	0.60662	0.00246842
CXCL2	ENSG00000081041	protein_coding	1.66947	UP	0.00574563	UP	UP				0.73931	0.0497201	2.12269	6.79e-05	0.393719	0.999951	2.99587	0.256653	1.35216	0.0025841
MAST4	ENSG00000069020	protein_coding	2.57125	UP	0.00577424		UP		UP	UP	0.63297	0.229551	0.34093	0.0238852	0.312198	0.999951	0.602552	6.56905e-06	0.746569	0.00274284
KLF3	ENSG00000109787	protein_coding	4.58915	UP	0.00585384	UP			UP	UP	0.96236	0.00175843	-0.00106	0.995753	1.18563	0.100993	0.915167	6.33554e-20	0.653447	0.00280341
NPTX2	ENSG00000106236	protein_coding	0.720456	UP	0.00598563	UP			UP	UP	0.88971	0.0172785	0.10514	0.809644	Inf	NA	1.10271	0.000573617	0.878536	0.00302243
MEDAG	ENSG00000102802	protein_coding	4.12968	UP	0.00649344		UP		UP	UP	0.63916	0.207244	0.42782	0.0742175	-0.509482	0.999951	0.594573	0.0397781	0.732785	0.00355444
DCBLD1	ENSG00000164465	protein_coding	2.78229	UP	0.0073826		UP		UP		0.46762	0.51384	0.98013	6.04e-06	1.11559	0.999951	1.36109	6.06441e-11	0.507601	0.0749279
ARHGEF2	ENSG00000116584	protein_coding	10.2358	UP	0.00758794		UP		UP	UP	0.34513	0.457447	0.45672	0.0188276	0.143834	0.999951	0.523752	1.87965e-11	0.813234	0.00533195
PLK3	ENSG00000173846	protein_coding	1.20736	UP	0.00774109	UP			UP	UP	1.31111	0.00042147	NA	NA	0.690515	0.999951	0.655866	0.0112935	1.06283	0.00576284
ELL2	ENSG00000118985	protein_coding	1.82461	UP	0.0079305	UP			UP	UP	0.95208	0.00739557	-0.10121	0.615529	0.15113	0.999951	0.364668	0.00127431	0.510008	0.0068586
KLF10	ENSG00000155090	protein_coding	25.8699	UP	0.0079305	UP		UP			0.89314	0.00146594	NA	NA	1.70929	9.87764e-08	0.530219	0.397707	-0.155428	0.572464
IDI1	ENSG00000067064	protein_coding	45.6058	UP	0.00831811				UP	UP	0.35379	0.136711	-0.0177	0.935746	0.709867	0.757105	0.636637	3.07223e-10	0.775265	7.36525e-15
FOXO1	ENSG00000150907	protein_coding	9.68257	UP	0.00843456	UP			UP	UP	0.49655	0.0957235	-0.13144	0.516779	0.128157	0.999951	0.389861	0.00260389	0.42921	0.00723703
KLHL2	ENSG00000109466	protein_coding	1.70182	UP	0.00853215		UP		UP	UP	0.17465	0.740934	0.36644	0.00691005	0.870367	0.999951	0.589946	5.72082e-05	0.784717	0.00743551
CD93	ENSG00000125810	protein_coding	14.8849	UP	0.00869544	UP	UP			UP	0.61281	0.0599304	0.61328	0.0002513	0.568944	0.999951	0.279592	0.0197475	0.39163	0.00769498
SMAD6	ENSG00000137834	protein_coding	0.996241	UP	0.00879456	UP			UP	UP	0.78767	0.0852307	0.00736	0.975491	1.77367	NA	1.56438	5.68195e-26	0.762065	0.00784666
HMOX1	ENSG00000100292	protein_coding	9.86677	UP	0.00885833				UP	UP	0.72472	0.388538	0.56721	0.195781	0.451854	0.999951	1.35235	2.94995e-13	1.48457	1.45978e-10
TNFSF10	ENSG00000121858	protein_coding	13.5358	DOWN	1.56952e-09	DOWN	DOWN		DOWN	DOWN	-1.30439	0.0004113	-0.96991	0.00014281	-1.35497	0.396582	-1.51882	4.42762e-61	-1.49244	4.92779e-15
MYLIP	ENSG00000007944	protein_coding	10.9458	DOWN	2.33019e-07		DOWN		DOWN	DOWN	-0.33944	0.408005	-1.19212	0	-0.0350379	0.999951	-1.18272	1.90358e-34	-0.586115	6.43311e-08
LRATD2	ENSG00000168672	protein_coding	1.63949	DOWN	2.33019e-07	DOWN	DOWN		DOWN	DOWN	-1.1725	0.00037591	-1.33185	4e-08	0.294526	0.999951	-1.08703	8.41228e-10	-0.862047	0.0017641
GIMAP7	ENSG00000179144	protein_coding	11.1318	DOWN	1.1458e-06	DOWN	DOWN		DOWN	DOWN	-0.64756	0.0194918	-1.81646	1e-08	-0.677232	0.999951	-0.430585	0.000478343	-0.955587	2.61921e-05
DLL4	ENSG00000128917	protein_coding	2.40059	DOWN	8.19772e-06	DOWN			DOWN	DOWN	-0.75719	0.00497617	-0.13515	0.696346	-2.80542	0.807412	-0.967649	1.16222e-10	-0.952622	2.74105e-05
PPP1R16B	ENSG00000101445	protein_coding	1.62669	DOWN	1.42869e-05	DOWN			DOWN	DOWN	-1.17987	0.00016842	-0.03308	0.875078	-2.4093	0.294161	-1.70378	1.38472e-34	-0.816438	0.000439243
GIMAP6	ENSG00000133561	protein_coding	8.31451	DOWN	1.42869e-05	DOWN	DOWN		DOWN		-0.78847	0.011804	-0.74517	2.492e-05	-2.23092	0.0637887	-0.546201	3.6926e-07	-0.540117	0.0936511
GADD45G	ENSG00000130222	protein_coding	25.0332	DOWN	4.21266e-05	DOWN	DOWN		DOWN	DOWN	-0.71803	0.088764	-0.5841	0.0976691	-0.0626587	0.999951	-0.933656	0.000115585	-1.17884	0.00011579
JCAD	ENSG00000165757	protein_coding	6.417	DOWN	7.35894e-05				DOWN	DOWN	-0.21002	0.732142	-0.06807	0.611891	0.0863906	0.999951	-1.11131	6.84462e-27	-0.688264	3.52934e-09
DEPP1	ENSG00000165507	protein_coding	11.2557	DOWN	7.35894e-05		DOWN		DOWN	DOWN	-0.0307	0.973601	-1.83464	4.7e-07	0.149613	0.999951	-0.700385	1.61056e-05	-1.12899	2.09786e-07
TARBP1	ENSG00000059588	protein_coding	9.99882	DOWN	0.000133082	DOWN	DOWN		DOWN		-0.63089	0.0141418	-0.39936	0.00359725	-0.261088	0.999951	-0.338879	0.000130134	0.0239757	0.980376
ELK3	ENSG00000111145	protein_coding	4.9834	DOWN	0.000164353		DOWN		DOWN	DOWN	-0.20612	0.776207	-0.41195	0.00825555	-0.452901	0.999951	-0.6836	6.07835e-16	-0.781771	0.00222614
USHBP1	ENSG00000130307	protein_coding	1.92271	DOWN	0.000164353		DOWN		DOWN	DOWN	-0.34451	0.610385	-0.35774	0.00862709	-0.756392	0.999951	-0.702059	4.6394e-06	-0.989941	0.000383982
GIMAP8	ENSG00000171115	protein_coding	3.84322	DOWN	0.000164353	DOWN	DOWN		DOWN		-0.62502	0.0980684	-1.02115	5e-08	-0.734428	0.999672	-0.820847	1.47193e-15	-0.474016	0.0823972
FNBP4	ENSG00000109920	protein_coding	15.6466	DOWN	0.00017424	DOWN	DOWN		DOWN		-0.58535	0.0458542	-0.7161	2.269e-05	-0.125165	0.999951	-0.363846	0.000335159	-0.239314	0.211862
GIMAP4	ENSG00000133574	protein_coding	9.77567	DOWN	0.000179259		DOWN		DOWN	DOWN	-0.23509	0.614607	-0.85332	1.84e-06	-0.319848	0.999951	-0.614615	3.9097e-10	-0.588466	0.00488166
MEOX2	ENSG00000106511	protein_coding	5.35695	DOWN	0.000189028	DOWN			DOWN		-0.98437	0.00158007	-0.00444	0.985618	-1.05465	0.999951	-1.07361	1.02681e-14	-0.229846	0.732761
DYRK2	ENSG00000127334	protein_coding	9.63076	DOWN	0.0001983	DOWN			DOWN	DOWN	-0.49531	0.0732105	-0.11178	0.364752	-0.284432	0.999951	-0.525419	2.13024e-07	-0.509747	3.63188e-08
SEMA6A	ENSG00000092421	protein_coding	2.09166	DOWN	0.000591606	DOWN			DOWN	DOWN	-0.66414	0.0339134	0.10322	0.416944	-0.455424	0.999951	-0.902655	2.56488e-19	-0.525254	0.0161735
ACE	ENSG00000159640	protein_coding	9.8444	DOWN	0.000591606				DOWN	DOWN	-0.46942	0.232101	-0.11813	0.331696	-0.486322	0.999951	-0.646913	5.13376e-11	-0.724497	3.76264e-06
SYBU	ENSG00000147642	protein_coding	1.35064	DOWN	0.000591606	DOWN			DOWN		-0.81445	0.00175069	-0.27413	0.0662549	0.120541	NA	-1.09418	8.23345e-11	NA	NA
RERGL	ENSG00000111404	protein_coding	3.89353	DOWN	0.000591606	DOWN	DOWN		DOWN		-0.75904	0.016563	-0.64616	0.0369625	1.76216	NA	-1.33739	8.47481e-07	-0.409986	NA
FAM217B	ENSG00000196227	protein_coding	5.70288	DOWN	0.000651232		DOWN		DOWN	DOWN	-0.34944	0.216944	-0.69654	0.0182075	-0.0877128	0.999951	-0.49651	3.40868e-07	-0.460342	0.0179873
LZTS1	ENSG00000061337	protein_coding	0.908725	DOWN	0.000651232		DOWN		DOWN	DOWN	0.01468	0.989625	-0.40755	0.0386291	-0.300926	0.999951	-0.601193	0.000851114	-0.927868	0.0163139
MRTFB	ENSG00000186260	protein_coding	4.23733	DOWN	0.000687273		DOWN		DOWN	DOWN	-0.13091	0.852526	-0.33306	0.00326126	0.0880227	0.999951	-0.572499	1.2762e-06	-0.367165	0.0200983
ZNF366	ENSG00000178175	protein_coding	1.0967	DOWN	0.000694349	DOWN			DOWN	DOWN	-0.86967	0.00175534	-0.25181	0.247425	-1.4858	0.778782	-1.01353	6.90822e-08	-1.06214	0.0205695
GIMAP1	ENSG00000213203	protein_coding	2.03012	DOWN	0.00072067		DOWN		DOWN		-0.23743	0.776526	-0.5253	1.588e-05	-1.85785	NA	-0.683003	4.30973e-10	-0.589619	0.0517497
HIF3A	ENSG00000124440	protein_coding	1.74736	DOWN	0.000739018	DOWN			DOWN	DOWN	-0.88245	0.00570415	0.14788	0.348247	-0.350253	0.999951	-0.895817	8.29327e-10	-0.73937	0.0450837
LBH	ENSG00000213626	protein_coding	8.04143	DOWN	0.000766861		DOWN		DOWN	DOWN	-0.44173	0.492526	-0.33269	0.0988074	0.808027	0.999951	-0.856342	3.09758e-10	-0.755049	1.1999e-05
STARD9	ENSG00000159433	protein_coding	1.11912	DOWN	0.00111693	DOWN			DOWN		-1.08741	0.00841062	-0.23985	0.0630206	-0.460257	0.999951	-0.675492	7.61933e-09	NA	NA
CHKB	ENSG00000100288	protein_coding	9.23443	DOWN	0.00120967	DOWN	DOWN				-0.76041	0.00454121	-0.42368	0.00078763	0.459455	0.999951	-0.190947	0.845306	-0.256746	0.511805
PIK3IP1	ENSG00000100100	protein_coding	4.18535	DOWN	0.00180314				DOWN	DOWN	-0.30759	0.738809	-0.08893	0.699533	0.236483	0.999951	-0.763158	2.17115e-09	-0.834404	5.98025e-05
MFNG	ENSG00000100060	protein_coding	3.03727	DOWN	0.00180314	DOWN	DOWN		DOWN		-0.8202	0.00931282	-0.33084	0.0105702	-1.33981	0.999951	-0.386941	0.0425828	-0.44158	0.254973
SLC38A2	ENSG00000134294	protein_coding	32.7674	DOWN	0.00187837				DOWN	DOWN	0.12637	0.815434	-0.11387	0.634235	0.0584427	0.999951	-0.706132	1.11657e-07	-0.506135	1.25255e-05
ZKSCAN2	ENSG00000155592	protein_coding	1.36306	DOWN	0.00250728	DOWN			DOWN		-0.619	0.0115742	-0.07926	0.467555	0.00455355	0.999951	-0.570209	4.66766e-07	-0.240175	0.525612
IFIT2	ENSG00000119922	protein_coding	1.91918	DOWN	0.00508873		DOWN		DOWN		-0.74705	0.319708	-0.80902	0.00272445	-0.366066	0.999951	-0.98087	4.62511e-06	-0.361031	0.676666
GIMAP2	ENSG00000106560	protein_coding	1.95145	DOWN	0.00535801		DOWN		DOWN		-0.50597	0.250791	-0.77592	9.075e-05	-1.35674	NA	-0.998815	5.34396e-06	-0.970193	0.0791475
RBM43	ENSG00000184898	protein_coding	1.25822	DOWN	0.00552626		DOWN		DOWN		-0.23708	0.768163	-0.49191	0.00046948	-0.530919	0.999951	-0.778228	5.75478e-06	-0.809304	0.300154
AADAT	ENSG00000109576	protein_coding	0.761605	DOWN	0.00578185	DOWN	DOWN				-0.79375	0.00603054	-0.40617	0.0032931	0.149517	NA	-0.515127	0.0703672	NA	NA
TRIM56	ENSG00000169871	protein_coding	1.52545	DOWN	0.00638735		DOWN		DOWN		-0.14534	0.811714	-0.41975	0.00217243	-0.225676	0.999951	-0.381962	1.16778e-05	0.0667996	0.922846
FAM214A	ENSG00000047346	protein_coding	17.7589	DOWN	0.00684328				DOWN	DOWN	0.36211	0.622096	-0.27307	0.239009	-0.510509	0.980218	-0.645237	2.69916e-07	-0.499173	0.00155671
REEP2	ENSG00000132563	protein_coding	7.02684	DOWN	0.00684328				DOWN	DOWN	-0.36829	0.28929	-0.08065	0.467555	0.517974	NA	-0.493228	1.67553e-05	-0.902262	2.9761e-06
LIFR	ENSG00000113594	protein_coding	7.26203	DOWN	0.00684328		DOWN		DOWN		-0.42949	0.556705	-0.47722	0.00420967	-0.349053	0.999951	-0.596194	1.39615e-05	-0.101393	0.525533
FAM13C	ENSG00000148541	protein_coding	6.07232	DOWN	0.00717246				DOWN	DOWN	-0.11366	0.925526	-0.22767	0.167483	-0.20552	0.999951	-0.728668	2.0715e-05	-0.451824	0.00128022
AMIGO2	ENSG00000139211	protein_coding	0.741983	DOWN	0.00749055		DOWN		DOWN		-0.63361	0.102744	-0.42892	0.00438867	-0.0789431	NA	-0.911006	9.26254e-06	NA	NA
TGFBR2	ENSG00000163513	protein_coding	15.3307	DOWN	0.00829039				DOWN	DOWN	-0.01388	0.988981	-0.06033	0.742411	-0.65833	0.999951	-0.433927	5.0225e-05	-0.44165	0.00159857
MGLL	ENSG00000074416	protein_coding	51.549	DOWN	0.00878926				DOWN	DOWN	0.06619	0.911978	0.12506	0.434816	-0.192356	0.999951	-0.343564	9.72642e-09	-0.367294	0.00247979
PDP1	ENSG00000164951	protein_coding	23.7833	DOWN	0.00878926				DOWN	DOWN	-0.32445	0.584021	-0.2567	0.328198	-0.0926005	0.999951	-0.474003	6.82363e-05	-0.457736	1.46331e-05
GUCY1A1	ENSG00000164116	protein_coding	3.14433	DOWN	0.00897124				DOWN	DOWN	-0.22004	0.592096	-0.10797	0.492506	-0.431415	0.999951	-0.734809	1.48096e-06	-0.575768	0.00252096
APOL3	ENSG00000128284	protein_coding	13.3767	DOWN	0.00990239		DOWN		DOWN		-0.30391	0.552799	-0.3859	0.00036784	-0.68493	0.999951	-0.493453	0.000130707	NA	NA

## Sheet: AE_3 h
Gene Symbol	Ensembl Gene ID	Gene Biotype	Mean FPKM	RRA Total effect	RRA Padj	GSE27285	GSE33603	GSE43856	GSE59363	GSE71972	GSE164081	GSE27285 log2_FC	GSE27285 Padj	GSE33603 log2_FC	GSE33603 Padj	GSE43856 log2_FC	GSE43856 Padj	GSE59363 log2_FC	GSE59363 Padj	GSE71972 log2_FC	GSE71972 Padj	GSE164081 log2_FC	GSE164081 Padj
PPARGC1A	ENSG00000109819	protein_coding	18.5333	UP	6.34732e-10	UP	UP			UP	UP	2.84043	0	2.01929	8.5e-07	0.16766	0.00012561	1.30316	0.292035	3.57881	1.40353e-65	2.46235	6.50584e-81
PMP22	ENSG00000109099	protein_coding	32.2459	UP	8.12457e-08	UP	UP			UP	UP	2.22017	7.3e-07	1.76302	1.738e-05	0.12706	0.00102245	0.58047	0.906818	2.4958	3.93137e-38	1.86086	1.40232e-52
MAFF	ENSG00000185022	protein_coding	8.51664	UP	8.74173e-07		UP			UP	UP	NA	NA	5.56746	0	0.22287	0.00055372	-0.03901	0.982917	6.42839	5.53321e-91	5.57369	1.15181e-44
NFIL3	ENSG00000165030	protein_coding	5.27501	UP	2.03204e-06	UP	UP			UP	UP	1.32756	5.431e-05	2.0152	3.47e-05	0.12457	0.00403617	0.8099	0.842164	3.09212	5.27192e-15	1.47914	2.94852e-15
NR4A3	ENSG00000119508	protein_coding	20.1313	UP	2.14797e-06	UP	UP			UP	UP	2.01635	0.00055841	5.21823	1e-08	0.14391	0.00505678	1.14484	0.567066	7.4751	1.8014e-125	5.77425	1.71764e-40
VEGFA	ENSG00000112715	polymorphic_pseudogene	63.1649	UP	4.89514e-06	UP	UP			UP	UP	1.18154	5.114e-05	0.87646	0.0004499	0.00735	0.766704	0.51732	0.505392	1.77021	4.24034e-11	1.20734	6.02321e-19
STC2	ENSG00000113739	protein_coding	0.769702	UP	5.35141e-06	UP	UP			UP	UP	1.99914	4e-08	2.00923	1.447e-05	0.0439	0.0961387	-0.01119	0.996199	3.95879	7.24121e-29	3.04799	1.14542e-11
PRKAG2	ENSG00000106617	protein_coding	19.3334	UP	5.35141e-06	UP	UP			UP	UP	2.4576	5.2e-07	1.36931	0.00265261	0.14198	0.00844917	0.91199	0.494942	4.28581	1.14458e-28	3.03755	2.02548e-32
ANGPTL2	ENSG00000136859	protein_coding	29.6607	UP	5.35141e-06	UP	UP			UP	UP	1.20601	0.00011664	1.18528	0.00075306	0.0534	0.103523	0.07939	0.984358	1.84985	3.42334e-07	1.28854	9.41739e-16
HEY1	ENSG00000164683	protein_coding	5.725	UP	5.35141e-06	UP	UP			UP	UP	1.86188	1.162e-05	1.35486	0.00018242	0.09613	0.0334748	0.15478	0.917797	1.73483	1.83781e-11	1.17073	2.27156e-12
ATP1B3	ENSG00000069849	protein_coding	41.6198	UP	5.35141e-06	UP	UP			UP	UP	1.16062	0.00028655	1.63627	0.00056342	0.05436	0.143194	-0.21321	0.968266	1.54258	5.09026e-21	1.08909	4.30228e-16
CORO1C	ENSG00000110880	protein_coding	8.85281	UP	5.35141e-06	UP	UP			UP	UP	1.46094	7.3e-07	0.8533	0.00077092	0.04205	0.125813	0.36271	0.917304	1.36586	5.13611e-15	1.07138	3.91606e-13
IFRD1	ENSG00000006652	protein_coding	25.6699	UP	5.35141e-06	UP	UP			UP	UP	1.08	1.455e-05	1.07068	0.00069908	0.04477	0.140626	0.49864	0.577351	2.10156	7.79877e-11	0.982598	1.79786e-22
FOXO1	ENSG00000150907	protein_coding	9.68257	UP	5.35141e-06	UP	UP			UP	UP	1.43752	1.996e-05	1.36982	0.00030081	0.09747	0.0211371	0.17465	0.896839	1.98912	6.07486e-09	0.862801	7.94043e-12
SNN	ENSG00000184602	protein_coding	16.9883	UP	5.35141e-06	UP	UP			UP	UP	0.93111	0.0003936	1.48735	0.00062488	-0.01753	0.453081	0.03175	0.991997	1.19352	5.94642e-07	0.747254	3.04e-14
EMP1	ENSG00000134531	protein_coding	46.4358	UP	5.90855e-06	UP	UP			UP	UP	0.92942	0.00063832	1.89224	0.00051276	0.07923	0.0130952	0.29288	0.876914	2.02819	5.89594e-06	0.828533	2.79456e-15
IRS2	ENSG00000185950	protein_coding	1.75981	UP	6.03542e-06		UP			UP	UP	NA	NA	2.92673	4e-08	0.17087	0.00403617	0.25615	0.897286	2.34339	1.18143e-13	1.43699	3.20981e-47
SDC4	ENSG00000124145	protein_coding	20.7172	UP	6.03542e-06		UP			UP	UP	NA	NA	2.35736	6.99e-06	0.14828	0.00913643	-0.00016	0.999823	2.55759	4.53729e-16	1.39927	5.48702e-42
SLC39A14	ENSG00000104635	protein_coding	2.53007	UP	6.03542e-06	UP	UP			UP	UP	0.67972	0.00059041	1.53002	0.00113352	0.10403	0.011396	-0.12807	0.93833	2.26058	1.16218e-07	1.13703	1.48927e-11
TXLNA	ENSG00000084652	protein_coding	6.01394	UP	6.03542e-06	UP	UP			UP	UP	0.71704	0.00035035	1.21468	0.00040131	0.02036	0.372222	0.08582	0.973792	1.24879	1.40743e-05	0.795954	9.15644e-13
SLC19A2	ENSG00000117479	protein_coding	20.4377	UP	6.14424e-06		UP			UP	UP	NA	NA	2.47398	7.05e-06	0.01984	0.31123	0.74975	0.829415	1.73064	1.10466e-15	1.45662	3.23078e-36
MPZL2	ENSG00000149573	protein_coding	1.20915	UP	6.14424e-06	UP	UP			UP		2.23188	9.2e-07	3.94835	9.5e-07	0.06103	0.10084	0.21142	0.917797	2.72324	2.19137e-13	NA	NA
ABRA	ENSG00000174429	protein_coding	60.3918	UP	6.56502e-06	UP	UP			UP	UP	1.92147	8e-07	0.99494	0.00133626	0.20249	0.00403617	0.05671	0.992742	1.98362	9.90081e-07	1.54135	4.46873e-41
IL6R	ENSG00000160712	protein_coding	5.22064	UP	6.56502e-06	UP	UP			UP	UP	0.73267	0.00023426	1.40566	0.00027241	NA	NA	0.12261	0.934961	1.59348	2.59624e-05	1.42248	4.07286e-24
MEOX1	ENSG00000005102	protein_coding	4.23902	UP	6.81607e-06	UP	UP			UP	UP	1.05113	0.00013533	1.28484	7.971e-05	0.05876	0.0570269	-0.09544	0.968082	1.21457	3.21953e-05	0.791159	3.73957e-13
GEM	ENSG00000164949	protein_coding	1.32383	UP	7.81472e-06		UP			UP	UP	NA	NA	3.09305	3.23e-06	0.0111	0.612603	0.0176	0.994446	4.61079	1.11065e-24	3.25799	1.42218e-26
NAP1L5	ENSG00000177432	protein_coding	1.85367	UP	7.81472e-06	UP	UP			UP	UP	1.15697	8.16e-05	1.58146	0.00014037	0.04247	0.0794995	0.19594	0.842164	1.45528	2.92261e-14	1.30708	3.51613e-10
NABP1	ENSG00000173559	protein_coding	1.89297	UP	7.81472e-06	UP	UP			UP	UP	0.95887	7.412e-05	1.50588	0.00073666	0.03262	0.15559	0.08609	0.972763	2.34352	2.18608e-13	1.0296	2.88277e-10
EIF4A1	ENSG00000161960	protein_coding	63.0415	UP	7.81472e-06	UP	UP			UP	UP	0.71953	0.00048589	1.09208	0.00164111	0.08829	0.15725	-0.02266	0.998327	1.92989	1.19059e-05	0.635033	1.19322e-15
CHST15	ENSG00000182022	protein_coding	3.76505	UP	8.34746e-06	UP	UP			UP	UP	2.01981	2.014e-05	1.70615	0.00175413	0.10104	0.0753978	0.27117	0.947911	2.06254	1.20487e-12	1.53496	1.94078e-11
SLC7A5	ENSG00000103257	protein_coding	3.36152	UP	8.34746e-06	UP	UP			UP	UP	1.32179	0.00030708	2.08527	0.0004645	0.07639	0.065635	-0.12301	0.93833	1.74447	1.09153e-06	1.14414	8.33671e-10
RARA	ENSG00000131759	protein_coding	11.4014	UP	8.34746e-06	UP	UP			UP	UP	1.64838	2.1e-06	1.07682	0.00044231	-0.00633	0.797374	0.1331	0.928625	1.93803	2.72728e-25	1.05715	1.00097e-09
AFF4	ENSG00000072364	protein_coding	5.50188	UP	8.34746e-06	UP	UP			UP	UP	0.53785	0.00099778	0.68402	0.00187371	0.067	0.0961387	0.11263	0.93833	0.851907	2.20976e-20	0.639883	1.34591e-13
VGLL2	ENSG00000170162	protein_coding	56.82	UP	8.89762e-06	UP				UP	UP	1.8998	7.3e-07	0.29264	0.201971	0.16317	0.00250979	0.64597	0.494942	1.50784	7.34393e-12	1.83942	1.69287e-33
SLC22A5	ENSG00000197375	protein_coding	4.71349	UP	1.14789e-05	UP	UP			UP	UP	1.01288	5.657e-05	1.3315	0.00024447	0.11507	0.00217477	0.24038	0.931075	2.15113	7.17583e-14	0.99102	1.52874e-08
KCNQ4	ENSG00000117013	protein_coding	2.17179	UP	1.64066e-05		UP			UP	UP	NA	NA	2.97955	1.06e-06	NA	NA	0.3826	0.505392	3.10812	4.82972e-11	2.46737	7.99992e-24
CSRP1	ENSG00000159176	protein_coding	36.6666	UP	1.66694e-05	UP	UP			UP	UP	1.13983	0.00082627	1.60808	0.00015857	0.1068	0.0888792	0.31323	0.931075	1.39921	0.000287286	1.09687	7.01941e-11
IRF1	ENSG00000125347	protein_coding	5.34087	UP	1.66775e-05	UP	UP			UP	UP	0.78571	0.00206246	1.98257	0.00016666	0.02824	0.418666	-0.17441	0.931075	3.37485	2.39773e-11	0.765203	9.24105e-08
MAT2A	ENSG00000168906	protein_coding	62.7952	UP	1.66775e-05	UP	UP			UP	UP	0.61681	0.00254807	1.09161	0.0023496	-0.0099	0.621877	-0.00985	0.997526	1.0804	6.08098e-07	0.724365	2.75492e-12
LRRC52	ENSG00000162763	protein_coding	0.47066	UP	1.787e-05	UP	UP			UP	UP	1.66493	5.582e-05	1.91017	0.00475986	0.09813	0.00403617	0.27354	0.86529	3.03338	8.79465e-09	2.77955	8.59353e-11
MAP3K2	ENSG00000169967	protein_coding	3.39642	UP	1.787e-05	UP	UP			UP	UP	1.16844	5.657e-05	0.70701	0.00477459	0.02245	0.280207	0.26236	0.829415	0.963375	0.000118782	0.687302	7.07262e-11
ACTN4	ENSG00000130402	protein_coding	46.789	UP	1.86051e-05	UP	UP			UP	UP	0.87619	0.00046126	1.02127	0.00191956	0.04211	0.160417	0.2569	0.917304	0.941933	0.000418373	0.532884	9.91376e-08
ZC3H12A	ENSG00000163874	protein_coding	1.19873	UP	1.86457e-05	UP	UP			UP	UP	0.7295	0.00358316	3.52196	2.342e-05	0.02906	0.13908	-0.15109	0.931075	2.99099	4.13051e-14	1.56778	3.1272e-10
ACKR3	ENSG00000144476	protein_coding	12.117	UP	2.22296e-05	UP	UP			UP	UP	0.84239	0.00380501	1.53981	0.00134811	0.00171	0.966167	0.2601	0.917797	1.22957	2.95001e-05	1.14279	1.14773e-13
ATF3	ENSG00000162772	protein_coding	11.7541	UP	2.53607e-05		UP			UP	UP	0.0213	0.930336	2.8128	4.517e-05	0.24426	0.0102215	-0.047	0.984074	4.69404	5.23157e-11	2.01426	5.54321e-23
PFKFB2	ENSG00000123836	protein_coding	9.10542	UP	2.55514e-05	UP	UP			UP	UP	0.97705	0.00388958	0.75629	0.00775737	0.0527	0.0786638	0.89326	0.790692	1.38866	9.53817e-05	0.706185	3.43545e-08
EGR1	ENSG00000120738	protein_coding	15.2446	UP	2.57364e-05	UP	UP			UP	UP	2.53139	0.00413574	3.71531	1.892e-05	0.12713	0.0429969	0.57087	0.917797	7.43074	1.54722e-27	3.13254	2.68561e-09
TRIM63	ENSG00000158022	protein_coding	121.539	UP	2.69837e-05	UP	UP			UP	UP	1.09543	0.00450178	1.59789	7.61e-06	0.07688	0.0737477	0.17708	0.971321	2.05787	1.86056e-07	1.37842	2.3028e-26
TANGO2	ENSG00000183597	protein_coding	9.39343	UP	2.72053e-05	UP	UP			UP	UP	0.75302	0.00106893	1.00492	0.00656329	0.03602	0.15559	0.25759	0.931075	1.19015	0.000950292	0.706645	5.20704e-08
ZBTB21	ENSG00000173276	protein_coding	0.830368	UP	2.74887e-05	UP	UP			UP	UP	0.60776	0.00198392	1.04976	0.00567055	0.05021	0.0439293	0.06985	0.974242	1.63018	2.33697e-05	1.05122	8.07526e-07
SLC20A1	ENSG00000144136	protein_coding	5.58563	UP	3.26605e-05	UP	UP			UP	UP	0.726	0.00494593	2.07656	0.0002045	0.10559	0.0520269	-0.01599	0.995695	1.9657	1.66102e-11	1.60211	1.37521e-17
FAM110B	ENSG00000169122	protein_coding	8.26394	UP	3.26605e-05	UP	UP			UP	UP	1.13975	6.899e-05	0.82162	0.00996406	0.04566	0.237039	0.13122	0.93833	1.4494	2.80695e-13	1.17457	4.55783e-20
TPM4	ENSG00000167460	protein_coding	29.8079	UP	3.39144e-05		UP			UP	UP	NA	NA	1.76427	6.475e-05	NA	NA	0.75427	0.505392	1.94558	1.45787e-13	1.77341	1.4279e-31
MT1A	ENSG00000205362	protein_coding	2.7921	UP	3.56442e-05	UP	UP			UP	UP	0.80679	0.00109469	1.17505	0.0115014	0.03848	0.127647	0.24711	0.842164	4.60268	2.56625e-06	2.34655	2.41176e-07
ATOH8	ENSG00000168874	protein_coding	9.14626	UP	3.56442e-05	UP	UP			UP	UP	0.84813	0.00192279	1.40476	1.723e-05	0.0036	0.922538	-0.02454	0.987923	1.30348	0.00170926	0.714335	1.02354e-07
NOCT	ENSG00000151014	protein_coding	3.20499	UP	3.56442e-05	UP	UP			UP	UP	0.63283	0.00044915	0.90506	0.00382939	-0.01002	0.804852	-0.18261	0.896839	1.62259	0.000123253	0.60716	2.73038e-06
ABHD2	ENSG00000140526	protein_coding	3.5724	UP	4.41105e-05		UP			UP	UP	NA	NA	1.31463	9.178e-05	0.00363	0.868703	0.06794	0.973792	2.44527	5.61615e-33	1.59896	6.29697e-32
XIRP1	ENSG00000168334	protein_coding	85.0465	UP	4.41105e-05	UP	UP			UP	UP	1.24262	0.00632981	0.86302	0.00849163	0.19858	0.0526413	-0.01771	0.997526	3.78286	3.27074e-10	1.34824	3.58269e-10
ZYX	ENSG00000159840	protein_coding	22.6267	UP	4.59157e-05	UP	UP			UP	UP	0.6349	0.00363077	1.04709	0.0128503	-0.01469	0.633208	0.09619	0.972763	1.02798	8.19823e-08	0.555806	5.65739e-06
DOK7	ENSG00000175920	protein_coding	11.198	UP	4.78755e-05	UP	UP			UP	UP	0.90094	0.00666898	1.28603	0.00105511	0.05124	0.137355	-0.14498	0.917797	1.30002	0.0011977	1.04068	1.19322e-15
KLF6	ENSG00000067082	protein_coding	9.67841	UP	5.2545e-05	UP	UP			UP	UP	0.77479	0.00766216	1.81439	1.892e-05	0.09705	0.0309197	0.25887	0.822311	2.17692	9.72717e-10	0.771818	1.38972e-06
MSN	ENSG00000147065	protein_coding	22.2052	UP	5.30385e-05	UP	UP			UP	UP	1.00048	7.107e-05	0.99127	0.00208024	0.11329	0.0536285	0.4381	0.688028	1.1604	3.04513e-09	0.855852	9.53253e-06
SIK2	ENSG00000170145	protein_coding	3.52781	UP	5.66041e-05	UP	UP			UP	UP	0.67788	0.00819751	0.86646	0.00633738	0.06295	0.013436	0.18747	0.929663	1.06139	0.000194646	0.536847	1.46517e-06
TNFRSF12A	ENSG00000006327	protein_coding	23.0125	UP	5.6813e-05	UP	UP			UP	UP	2.15546	2.1e-06	1.15607	0.0174929	0.1595	0.0191761	-0.3333	0.917797	3.73186	3.21183e-06	1.93897	3.77471e-06
ADAMTS9	ENSG00000163638	protein_coding	3.69244	UP	5.6813e-05	UP	UP			UP	UP	0.62311	0.008296	1.52157	0.00151709	0.08456	0.0387097	0.145	0.942165	2.23054	1.21947e-06	1.76391	5.72752e-11
ITPRIP	ENSG00000148841	protein_coding	1.8416	UP	6.07175e-05	UP	UP			UP	UP	0.92556	0.00622377	2.07502	4.172e-05	0.09256	0.0370259	0.07102	0.974127	2.25297	8.73354e-08	0.756253	1.49028e-05
MAP3K14	ENSG00000006062	protein_coding	4.48654	UP	6.13632e-05	UP	UP			UP	UP	0.66838	0.00936786	1.06067	0.00530036	0.01453	0.436386	-0.13429	0.93833	1.69371	6.05844e-13	1.0725	2.88272e-12
ENG	ENSG00000106991	protein_coding	23.2616	UP	6.13632e-05	UP	UP			UP	UP	0.92545	5.582e-05	0.85254	0.00098506	0.065	0.163794	0.15973	0.931075	0.809565	0.00566203	0.577485	1.15901e-06
YWHAZ	ENSG00000164924	protein_coding	32.7135	UP	6.13632e-05	UP	UP			UP	UP	0.59286	0.00055288	0.56861	0.0201584	0.13681	0.114284	0.15166	0.922467	1.00119	5.60537e-16	0.535773	1.87946e-11
CD14	ENSG00000170458	protein_coding	6.44123	UP	6.35945e-05	UP	UP			UP	UP	0.97068	0.0097089	1.70436	0.0120791	-0.00372	0.914979	0.13652	0.961213	1.6256	8.04527e-05	1.0977	3.73985e-07
FAM43A	ENSG00000185112	protein_coding	4.49277	UP	6.57458e-05	UP	UP			UP	UP	0.81253	7.861e-05	1.58628	0.00018212	0.0128	0.707081	0.01055	0.996153	1.70471	1.60685e-08	0.732879	0.000283648
CDKN1A	ENSG00000124762	protein_coding	10.0417	UP	6.98366e-05	UP	UP			UP	UP	1.20147	0.0107406	2.89984	4.39e-06	0.06252	0.129253	0.29873	0.834712	4.19642	1.58529e-09	2.26402	2.86903e-08
JUNB	ENSG00000171223	protein_coding	15.3785	UP	6.98366e-05		UP			UP	UP	NA	NA	4.29301	4.8e-07	0.07344	0.106907	0.20771	0.829415	5.57271	1.65159e-25	1.45138	5.47598e-06
HES4	ENSG00000188290	protein_coding	7.85717	UP	6.98366e-05	UP	UP			UP	UP	0.95862	0.00535312	1.40675	0.00342542	0.10782	0.0191761	0.00677	0.999603	1.18296	0.00725776	1.22488	1.15398e-18
THBD	ENSG00000178726	protein_coding	8.09586	UP	6.98366e-05	UP	UP			UP	UP	0.37383	0.0552114	1.83269	0.00013687	0.05995	0.092423	0.08492	0.967876	5.21658	5.91148e-13	1.20584	1.34406e-15
ACTA2	ENSG00000107796	protein_coding	89.0397	UP	7.43432e-05	UP	UP			UP	UP	1.73683	0.00173057	1.28534	0.0127451	0.05095	0.0853461	1.35806	0.842164	1.55297	0.00150985	1.12848	3.43944e-05
CLCN6	ENSG00000011021	protein_coding	2.38251	UP	7.43432e-05	UP	UP			UP	UP	0.52075	0.00342654	0.64515	0.0242103	0.01873	0.295005	-0.03747	0.98277	0.862136	0.00313212	0.848307	3.14065e-05
SLC38A1	ENSG00000111371	protein_coding	4.37359	UP	7.44641e-05	UP	UP			UP	UP	1.43434	2.991e-05	1.26389	0.0247272	0.13081	0.00564491	0.65142	0.842164	1.44445	2.92511e-06	1.34169	1.61667e-30
MNT	ENSG00000070444	protein_coding	2.28645	UP	7.67661e-05	UP	UP			UP	UP	1.21721	0.00017314	1.10426	0.00013693	0.02556	0.245214	-0.07283	0.972763	1.22054	1.24379e-10	0.834056	0.000104648
CRISPLD2	ENSG00000103196	protein_coding	5.56962	UP	7.67661e-05	UP	UP			UP	UP	0.4803	0.011607	1.29427	0.00302606	0.07302	0.0536285	-0.08358	0.96581	1.31459	6.0601e-05	0.713973	1.25515e-05
GNPDA1	ENSG00000113552	protein_coding	9.65734	UP	7.67661e-05	UP	UP			UP	UP	0.63188	0.00171004	0.60781	0.0251372	0.07436	0.0278666	0.42068	0.797399	0.955943	4.8026e-05	0.698784	1.094e-07
SYNJ2	ENSG00000078269	protein_coding	2.03503	UP	8.63559e-05		UP			UP	UP	NA	NA	1.79254	1.148e-05	0.03886	0.118584	-0.07981	0.963716	2.35133	1.24099e-12	1.78951	3.47466e-15
VPS18	ENSG00000104142	protein_coding	4.69373	UP	8.63559e-05	UP	UP			UP	UP	0.80819	0.0005066	0.81592	0.00191956	0.04345	0.134087	0.06201	0.974242	0.902559	0.0106157	0.761154	3.07708e-11
SEPHS2	ENSG00000179918	protein_coding	22.6156	UP	8.75858e-05	UP	UP			UP	UP	1.07481	1.169e-05	0.65876	0.0545475	0.01612	0.44033	0.09005	0.972043	1.23134	2.1562e-07	1.1925	7.20124e-23
RUNX1	ENSG00000159216	protein_coding	1.99297	UP	9.27883e-05	UP	UP			UP	UP	0.76282	0.00655345	1.30244	0.0275987	0.04752	0.106907	0.02165	0.995695	4.24066	4.88678e-16	2.31167	2.92857e-20
ZNF331	ENSG00000130844	protein_coding	3.13729	UP	9.27883e-05	UP	UP			UP	UP	1.28569	0.0140568	2.6366	2.716e-05	0.01177	0.488946	0.01211	0.997872	0.935543	0.00748383	1.31888	6.14976e-08
GSDME	ENSG00000105928	protein_coding	2.52677	UP	9.27883e-05	UP	UP			UP	UP	1.67238	1.2e-06	1.63341	0.00024914	0.02625	0.235761	0.02514	0.994446	2.26811	4.41739e-26	1.03	0.000627234
CPEB4	ENSG00000113742	protein_coding	14.4935	UP	9.27883e-05	UP	UP			UP	UP	0.96162	0.00043808	0.51378	0.0274948	0.09872	0.0737477	0.2824	0.912343	1.61062	4.15825e-20	0.661232	1.36595e-13
CHMP1B	ENSG00000255112	protein_coding	16.8437	UP	9.48515e-05	UP	UP			UP	UP	1.08533	0.00043808	0.79647	0.0008979	0.13477	0.0536285	0.57105	0.790692	0.956684	0.012697	0.447398	9.99759e-06
SLC16A6	ENSG00000108932	protein_coding	0.34741	UP	9.81004e-05	UP	UP			UP	UP	0.7339	0.014806	1.56986	0.00046518	NA	NA	0.01263	0.996008	3.745	3.67911e-20	4.01964	2.69666e-06
NR4A1	ENSG00000123358	protein_coding	71.1421	UP	0.000100766		UP			UP	UP	NA	NA	2.83186	2.91e-06	0.00914	0.608341	0.19769	0.954791	3.40857	3.39457e-23	2.12183	1.66014e-14
ERRFI1	ENSG00000116285	protein_coding	5.54404	UP	0.000106617	UP	UP			UP	UP	0.72088	0.0120421	1.7984	0.00142623	0.07203	0.0920139	0.2777	0.931075	2.57752	4.33152e-06	0.48095	0.000148856
NNMT	ENSG00000166741	protein_coding	22.3187	UP	0.000116191	UP	UP			UP	UP	1.07955	0.0193597	2.9902	5.008e-05	0.13393	0.00913643	0.16391	0.9441	3.1115	1.44911e-09	1.84904	5.65499e-14
CYP1B1	ENSG00000138061	protein_coding	1.14474	UP	0.000116191	UP	UP			UP	UP	0.87667	0.00038113	1.54991	0.00811371	0.0767	0.0439293	0.12342	0.958573	2.59843	8.58421e-10	1.55228	0.000223449
ATP1A1	ENSG00000163399	protein_coding	20.4008	UP	0.000116191	UP	UP			UP	UP	0.52491	0.0179878	0.64664	0.0263332	0.08391	0.0434264	0.47009	0.834712	1.02453	0.000528721	0.826553	1.26707e-13
ANXA3	ENSG00000138772	protein_coding	12.1183	UP	0.000116191	UP	UP			UP	UP	1.03639	0.00106893	0.80564	0.00284891	0.01117	0.665473	0.1899	0.960312	0.724713	0.00792281	0.572775	0.00022835
CNN3	ENSG00000117519	protein_coding	18.4504	UP	0.000116191	UP	UP			UP	UP	0.70224	0.0102081	1.05354	0.0195115	0.03964	0.176037	0.02158	0.995971	0.717422	0.000352374	0.468892	0.000222652
MYC	ENSG00000136997	protein_coding	4.71696	UP	0.000118019		UP			UP	UP	NA	NA	3.83093	6.2e-07	0.14062	0.0155293	-0.01489	0.997872	5.29554	1.95755e-21	2.13896	3.66722e-10
DDIT3	ENSG00000175197	protein_coding	18.9928	UP	0.000118411	UP	UP			UP	UP	0.8328	0.00011664	0.93613	0.0342462	0.02428	0.576967	0.20669	0.93833	1.28125	1.19901e-08	0.645337	3.83298e-09
PPP1R27	ENSG00000182676	protein_coding	290.775	UP	0.000119785		UP			UP	UP	NA	NA	1.03985	9.95e-05	0.19514	0.0737477	0.16422	0.974242	1.85286	7.07865e-07	1.27857	5.94833e-40
BCAR3	ENSG00000137936	protein_coding	9.23357	UP	0.000119905	UP	UP			UP	UP	1.4165	2.125e-05	1.34515	5.378e-05	0.11865	0.0703902	0.14918	0.965458	1.31575	7.1794e-07	0.776678	0.00131951
JOSD1	ENSG00000100221	protein_coding	6.07662	UP	0.000121768		UP			UP	UP	NA	NA	1.92215	0.00039194	0.06457	0.106907	0.11736	0.96581	1.02966	2.89643e-13	1.02629	3.85465e-23
NPTX2	ENSG00000106236	protein_coding	0.720456	UP	0.000123359	UP	UP			UP	UP	0.9364	0.00100471	1.61951	5.235e-05	0.03214	0.141858	-0.03163	0.988563	1.9985	3.82652e-08	1.00046	0.000308551
WARS1	ENSG00000140105	protein_coding	43.0193	UP	0.000124626	UP	UP			UP	UP	0.50854	0.0107406	0.60194	0.0364763	0.02491	0.172452	0.39948	0.494942	1.17046	1.39826e-08	0.362857	4.72585e-05
STOM	ENSG00000148175	protein_coding	39.315	UP	0.000125079	UP	UP			UP	UP	0.95432	8.65e-06	0.48926	0.0366192	0.01134	0.63961	0.24927	0.627643	1.33251	7.46597e-16	0.656957	6.38004e-12
FNIP2	ENSG00000052795	protein_coding	3.99591	UP	0.00013529		UP			UP	UP	NA	NA	1.82466	0.00043408	0.06353	0.0703902	0.21471	0.93833	2.71975	2.22647e-66	1.66286	1.0459e-34
SPTSSA	ENSG00000165389	protein_coding	7.418	UP	0.00013708	UP	UP			UP	UP	0.66126	0.00130582	0.55915	0.038449	0.10701	0.0482301	0.01859	0.996199	1.09792	0.00806742	0.594461	4.59469e-07
NES	ENSG00000132688	protein_coding	18.1255	UP	0.000137621	UP	UP			UP	UP	1.3439	0.00256855	0.75575	0.0349546	0.02985	0.452049	0.05459	0.973792	0.669867	0.0228634	0.696468	9.17892e-05
DUSP2	ENSG00000158050	protein_coding	0.864651	UP	0.000138425	UP	UP			UP	UP	0.44905	0.024073	1.32878	0.00852102	-0.01209	0.507948	0.06777	0.982419	5.83109	2.31743e-11	2.31143	5.38165e-12
IDI1	ENSG00000067064	protein_coding	45.6058	UP	0.000138723	UP	UP			UP	UP	1.12307	0.00040302	0.46014	0.041085	0.11789	0.1127	0.1232	0.917797	0.653114	8.26575e-07	0.954043	1.37749e-21
YWHAH	ENSG00000128245	protein_coding	40.6228	UP	0.000144404	UP	UP			UP	UP	0.42928	0.00485177	0.51108	0.0398118	0.01202	0.462539	0.13821	0.942165	0.515045	0.000248963	0.370796	2.93318e-06
ERO1A	ENSG00000197930	protein_coding	3.12199	UP	0.00014488	UP	UP			UP	UP	0.37314	0.0257221	0.78209	0.0282805	-0.01347	0.60035	0.06096	0.98277	0.812546	0.000227771	0.586561	0.000460347
STX12	ENSG00000117758	protein_coding	6.40434	UP	0.000151345	UP	UP			UP	UP	0.35622	0.0127182	0.86754	0.0116538	0.0391	0.0961387	0.20814	0.917797	0.962582	7.76931e-14	0.408528	0.000758944
CISH	ENSG00000114737	protein_coding	4.9919	UP	0.000158236	UP	UP			UP	UP	1.12955	0.024073	3.41619	2.7e-06	0.05586	0.162651	-0.30284	0.964494	2.67759	0.000342387	2.20752	0.000823971
C8G	ENSG00000176919	protein_coding	3.49614	UP	0.000159619	UP	UP			UP		1.35469	9.814e-05	2.29193	0.00049405	0.02642	0.188216	-0.0663	0.974411	2.42308	6.21735e-11	NA	NA
FOS	ENSG00000170345	protein_coding	7.04582	UP	0.000161676	UP	UP			UP		1.50431	0.0003298	3.71077	0.00049877	0.18017	0.0109514	0.29954	0.927734	7.01079	6.50182e-14	0.636522	0.2203
DUSP14	ENSG00000276023	protein_coding	4.92851	UP	0.000163524	UP	UP			UP	UP	0.47291	0.0287324	0.82312	0.00653932	0.04603	0.121395	-0.03729	0.986537	1.45336	0.000191376	0.863082	6.80359e-05
PFKP	ENSG00000067057	protein_coding	5.97632	UP	0.00016396	UP	UP			UP	UP	0.71173	0.00237802	1.34533	0.00040337	0.02667	0.152594	0.19535	0.948551	1.07351	4.44455e-06	0.785795	0.00101708
FLNB	ENSG00000136068	protein_coding	15.7157	UP	0.000164438		UP			UP	UP	NA	NA	1.50545	0.00050423	0.16018	0.0236877	0.62987	0.505392	1.65504	4.70365e-17	1.85055	7.66141e-49
TAGLN	ENSG00000149591	protein_coding	130.1	UP	0.000168826	UP	UP			UP	UP	1.14247	0.03004	1.10782	0.00465156	0.02268	0.568338	0.33475	0.962208	1.78068	0.000337842	1.23226	2.85389e-11
BHLHE40	ENSG00000134107	protein_coding	39.4912	UP	0.000171336	UP	UP			UP	UP	2.092	1.801e-05	1.18003	0.001733	0.03736	0.193411	-0.32041	0.958573	2.82306	2.24928e-23	1.21353	0.00130793
RRAGC	ENSG00000116954	protein_coding	5.72472	UP	0.000171336	UP	UP			UP	UP	0.76371	0.00165206	0.8156	0.0467277	0.04891	0.116222	0.20663	0.942165	1.49321	2.11714e-08	0.478105	0.00110022
SOX4	ENSG00000124766	protein_coding	2.72082	UP	0.000174268	UP	UP			UP	UP	0.64117	0.0302912	1.00913	0.0161335	-0.01615	0.460904	0.07028	0.968082	1.69795	1.02672e-07	0.843718	0.000129143
RAB15	ENSG00000139998	protein_coding	2.96918	UP	0.000183383	UP	UP			UP	UP	0.80685	0.0310927	1.78541	0.00015567	0.04666	0.0526413	0.02634	0.99105	2.33724	3.69685e-06	1.90557	0.00151835
FSTL3	ENSG00000070404	protein_coding	3.50879	UP	0.000186507	UP	UP			UP	UP	0.41838	0.0152739	1.08461	0.00340935	0.02416	0.225936	-0.06246	0.982419	0.969615	0.00425258	0.859663	0.00157335
PXDC1	ENSG00000168994	protein_coding	5.64665	UP	0.000191356		UP			UP	UP	0.11262	0.713171	1.56592	0.00057613	-0.01044	0.477517	0.13406	0.965458	2.63767	3.85524e-12	2.60499	2.09789e-22
ANKRD37	ENSG00000186352	protein_coding	11.794	UP	0.000191356	UP	UP			UP	UP	1.25901	6.248e-05	0.97402	0.00247775	0.13722	0.008654	0.01937	0.997526	0.849323	0.0381614	1.15425	9.59207e-09
TEAD3	ENSG00000007866	protein_coding	10.0873	UP	0.000191356	UP	UP			UP	UP	0.57513	0.0229138	0.54574	0.0371186	-0.01399	0.561592	-0.05609	0.981179	0.660715	0.00204722	0.630032	0.00168423
IP6K3	ENSG00000161896	protein_coding	33.2509	UP	0.000202945	UP	UP			UP	UP	0.98221	0.00144424	1.06599	0.0155157	0.03973	0.231142	0.135	0.968082	0.918169	0.0424428	0.782291	2.99e-15
CSRNP1	ENSG00000144655	protein_coding	3.4902	UP	0.000202945	UP	UP			UP	UP	1.05472	0.00658981	2.30519	0.00037716	0.0695	0.0961387	-0.11451	0.968082	2.90321	3.96954e-07	0.586027	0.00207692
DEGS1	ENSG00000143753	protein_coding	10.8408	UP	0.000202945	UP	UP			UP	UP	0.37728	0.0355724	0.72486	0.0545833	-0.026	0.322626	0.05898	0.981179	0.393845	0.0164967	0.505309	0.000637769
ADRB2	ENSG00000169252	protein_coding	2.17583	UP	0.000202945	UP	UP			UP	UP	0.58861	0.0061612	1.0729	0.00136892	0.01685	0.490685	-0.02445	0.992742	1.35258	1.37118e-05	0.485325	0.00207853
SLC25A5	ENSG00000005022	protein_coding	39.5636	UP	0.000211132	UP	UP			UP	UP	0.58648	0.0052229	0.70833	0.0562808	0.06444	0.0363402	0.04749	0.982419	0.771696	0.00103367	0.414821	0.000345724
SLC66A2	ENSG00000122490	protein_coding	14.7759	UP	0.000218842	UP	UP			UP	UP	0.49646	0.00101426	0.62666	0.0579835	0.00341	0.844612	-0.09074	0.96581	0.486913	0.00921255	0.496719	3.40456e-05
PCNT	ENSG00000160299	protein_coding	43.4042	UP	0.000219041	UP	UP			UP	UP	1.08138	1.455e-05	1.05365	0.00073666	0.03144	0.140226	0.52463	0.40088	1.21961	3.53576e-10	0.461321	0.00903418
PIM3	ENSG00000198355	protein_coding	22.9602	UP	0.000222182	UP	UP			UP	UP	0.47792	0.0381064	1.03157	0.00040337	NA	NA	0.11341	0.96581	1.37568	3.38449e-08	0.710478	1.8482e-08
GPAT3	ENSG00000138678	protein_coding	11.1819	UP	0.000227028	UP	UP			UP	UP	0.65253	0.0107406	0.75	0.060003	0.06695	0.0305658	0.20667	0.917797	1.52307	7.8537e-08	0.959965	2.43084e-22
AKIRIN1	ENSG00000174574	protein_coding	13.0891	UP	0.000228108	UP	UP			UP	UP	0.42244	0.0390391	0.47292	0.0556518	0.04008	0.221435	-0.0841	0.96581	0.646246	8.26746e-06	0.500209	3.11999e-05
CIC	ENSG00000079432	protein_coding	8.70889	UP	0.000234653	UP	UP			UP	UP	0.46401	0.0103695	0.39356	0.0630892	0.02177	0.202277	-0.11015	0.96581	0.682559	0.0163661	0.84225	2.85016e-11
NFKBIZ	ENSG00000144802	protein_coding	1.0662	UP	0.000235432	UP	UP			UP	UP	0.41998	0.0138016	1.18973	0.06317	0.03986	0.0754848	0.06872	0.972763	2.11401	1.6903e-08	0.72727	0.000299216
SAT1	ENSG00000130066	protein_coding	19.7952	UP	0.000252669	UP	UP			UP	UP	0.54859	0.0347804	0.99126	0.0677892	0.00175	0.944773	0.17952	0.917713	2.03968	2.06136e-07	0.582595	0.00225861
SLC25A33	ENSG00000171612	protein_coding	2.15238	UP	0.000254932		UP			UP	UP	0.54351	0.13163	2.35833	3.11e-05	0.084	0.0888792	0.06583	0.991997	1.64886	1.07527e-05	0.941659	6.57287e-13
SMAD3	ENSG00000166949	protein_coding	19.7087	UP	0.000260849	UP	UP			UP	UP	0.35097	0.0277306	0.43742	0.071172	0.03678	0.137355	0.20479	0.859513	0.645108	0.000382741	0.429688	7.31112e-07
ADM	ENSG00000148926	protein_coding	3.54269	UP	0.000262446	UP	UP			UP	UP	1.3123	0.0213465	2.20722	1.57e-06	0.03379	0.231192	0.05003	0.985297	1.80621	7.34393e-12	1.38304	0.00335245
PIM1	ENSG00000137193	protein_coding	3.95327	UP	0.000284005		UP			UP	UP	NA	NA	3.25728	1.75e-06	0.05483	0.102957	0.01845	0.995988	3.50668	9.5014e-30	1.17144	1.22665e-05
TNFRSF1B	ENSG00000028137	protein_coding	4.18441	UP	0.000284364	UP	UP			UP	UP	0.78806	0.00082276	1.25029	0.00027699	0.03257	0.178394	0.12169	0.956469	1.50217	5.82216e-18	0.450109	0.00413345
HIF1A	ENSG00000100644	protein_coding	9.34139	UP	0.000288396	UP	UP			UP	UP	0.36136	0.0470063	0.92954	0.0122034	0.01767	0.254717	0.14435	0.93833	1.62428	1.89493e-07	0.543089	0.0013489
SFPQ	ENSG00000116560	protein_coding	36.109	UP	0.000288396	UP	UP			UP	UP	0.52423	0.00853693	0.78269	0.0769208	0.01707	0.235452	0.03887	0.985909	0.617394	0.0121474	0.372446	9.10964e-05
CNN2	ENSG00000064666	protein_coding	3.36713	UP	0.000310859	UP	UP			UP	UP	0.59061	0.0492181	2.57285	0.00027699	0.01364	0.310868	0.22317	0.942136	0.929593	0.00957182	1.29819	2.23168e-11
TNFRSF10B	ENSG00000120889	protein_coding	2.04758	UP	0.000310859	UP	UP			UP	UP	0.63385	0.00710006	1.4805	0.00372547	-0.00535	0.839152	-0.02132	0.993395	1.34068	4.44455e-06	0.816893	0.00556229
BICRA	ENSG00000063169	protein_coding	1.19479	UP	0.000310859	UP	UP			UP	UP	0.39552	0.049665	0.69303	0.0426085	-0.01474	0.487549	0.08201	0.972763	0.876741	0.0018293	0.56072	0.00440957
PPP1R14A	ENSG00000167641	protein_coding	15.5413	UP	0.000310859	UP	UP			UP	UP	0.78392	0.00056025	1.0531	0.0002629	-0.00184	0.955267	0.11747	0.973044	0.870298	0.016741	0.388071	0.00557906
NR4A2	ENSG00000153234	protein_coding	0.772481	UP	0.00031372		UP			UP	UP	NA	NA	4.44287	2.56e-06	0.08885	0.0462559	0.16083	0.981913	2.91243	1.91623e-05	2.97908	1.99961e-16
ZFAND5	ENSG00000107372	protein_coding	97.4621	UP	0.00031372	UP	UP			UP	UP	0.43194	0.0522913	0.53634	0.0747	0.0866	0.0779953	0.15065	0.917797	0.74035	0.0166345	0.682779	1.82324e-19
ISG20	ENSG00000172183	protein_coding	1.57218	UP	0.000353419	UP	UP			UP	UP	0.53522	0.0036285	1.74254	4.616e-05	0.02292	0.277104	-0.0486	0.984074	2.81346	2.00836e-07	1.62222	0.00757981
SCML1	ENSG00000047634	protein_coding	5.29506	UP	0.000356219	UP	UP			UP	UP	0.388	0.0575499	0.46374	0.0437434	0.06845	0.121395	0.30553	0.917304	0.641803	0.00588408	0.401486	0.005481
SERTAD1	ENSG00000197019	protein_coding	5.94555	UP	0.00036342	UP	UP			UP	UP	0.73194	0.0586023	0.92771	0.0150779	0.00505	0.856816	-0.03204	0.991997	2.88153	1.01725e-07	1.05422	9.73001e-05
LITAF	ENSG00000189067	protein_coding	9.08355	UP	0.000364298	UP	UP			UP	UP	0.50649	0.0588322	0.90142	0.0127324	0.1335	0.092951	0.10247	0.956104	1.55926	1.26187e-05	0.485199	0.00466166
TXNDC11	ENSG00000153066	protein_coding	11.6496	UP	0.000374849	UP	UP			UP	UP	0.36902	0.0605638	0.4952	0.0544669	0.01056	0.669527	0.00397	0.99964	0.539981	2.83366e-09	0.341821	0.00164944
DNAJA1	ENSG00000086061	protein_coding	22.5123	UP	0.00037804	UP	UP			UP	UP	0.43917	0.021859	0.68572	0.0472327	0.04886	0.143286	0.50596	0.917797	1.06124	9.42849e-08	0.55547	0.00921779
YES1	ENSG00000176105	protein_coding	3.86578	UP	0.000378709	UP	UP			UP	UP	0.5459	0.00182313	0.70774	0.0936119	-0.02468	0.322533	0.19468	0.910111	0.740075	1.29838e-05	0.532618	2.1076e-05
SOCS3	ENSG00000184557	protein_coding	5.83339	UP	0.000402758		UP			UP	UP	NA	NA	3.89611	2.56e-06	0.05352	0.163254	-0.02685	0.990233	6.76948	4.5158e-21	1.57253	0.014142
MYH9	ENSG00000100345	protein_coding	46.0579	UP	0.000402758		UP			UP	UP	NA	NA	0.92753	0.0013904	0.08466	0.0102215	0.09061	0.974127	0.974451	4.15131e-05	0.608128	6.98466e-13
CDK4	ENSG00000135446	protein_coding	21.6458	UP	0.000402758	UP	UP			UP	UP	0.63354	0.00036372	0.46764	0.0959524	0.06363	0.0536285	0.19335	0.929663	0.46648	0.0407959	0.409522	5.73387e-06
USP2	ENSG00000036672	protein_coding	44.3751	UP	0.000403719	UP	UP			UP	UP	0.57138	0.0722512	0.55013	0.0128114	0.01682	0.434585	-0.09	0.964494	0.842919	2.18642e-06	0.642136	4.49397e-19
EFHD2	ENSG00000142634	protein_coding	2.67352	UP	0.000406509	UP	UP			UP	UP	0.74984	0.00170067	0.78211	0.0447643	0.03282	0.162296	0.09387	0.956104	1.33812	4.16945e-05	0.458207	0.010476
RRS1	ENSG00000179041	protein_coding	12.058	UP	0.000417768	UP				UP	UP	0.68149	0.0012824	0.1506	0.76185	0.0922	0.0961387	0.05977	0.982252	0.732283	2.35197e-10	0.747169	9.0946e-21
CERK	ENSG00000100422	protein_coding	6.77318	UP	0.000430768	UP	UP			UP	UP	0.48122	0.00655345	0.63489	0.0997575	-0.0509	0.185435	0.1959	0.842164	0.743202	0.00398314	0.414972	0.00237494
PHC2	ENSG00000134686	protein_coding	22.6083	UP	0.000432046	UP	UP			UP	UP	0.37303	0.0807297	0.88836	0.0229912	0.04924	0.131716	0.06731	0.974242	0.907652	0.00144062	0.629838	8.29923e-07
CRY1	ENSG00000008405	protein_coding	4.62394	UP	0.000438345		UP			UP	UP	NA	NA	1.18197	0.00168985	0.02262	0.483895	0.06706	0.96581	1.3354	4.42495e-11	1.11494	2.07766e-14
THBS1	ENSG00000137801	protein_coding	5.53876	UP	0.000439732		UP			UP	UP	0.69269	0.131299	2.88213	0.00065027	0.11685	0.0305658	0.08085	0.974411	5.51351	3.13478e-18	2.29734	5.64085e-10
MBP	ENSG00000197971	protein_coding	63.1341	UP	0.000439732	UP	UP			UP	UP	0.39741	0.0860214	0.59068	0.020949	0.06195	0.0323377	0.0603	0.981179	0.53073	0.0134913	0.466	1.65281e-10
CD93	ENSG00000125810	protein_coding	14.8849	UP	0.000439732	UP	UP			UP	UP	0.64027	0.00109898	0.85368	0.0271406	0.09054	0.124412	0.17592	0.955239	0.741467	0.0318337	0.364819	0.0120633
S1PR3	ENSG00000213694	protein_coding	1.14825	UP	0.000464311	UP	UP			UP	UP	0.40546	0.0366077	1.4354	0.00223483	0.04895	0.079601	-0.05423	0.968082	1.50842	0.00020767	0.818398	0.0137319
ETS2	ENSG00000157557	protein_coding	16.255	UP	0.000468438		UP			UP	UP	NA	NA	2.09743	2.342e-05	0.14725	0.0321436	0.35317	0.84458	2.46292	7.72517e-18	0.922289	9.89677e-10
PTTG1IP	ENSG00000183255	protein_coding	23.2293	UP	0.000484503		UP			UP	UP	NA	NA	0.97625	0.00120816	0.04324	0.0888792	0.30226	0.790692	0.754355	7.74e-05	0.647881	5.97628e-11
TUBB6	ENSG00000176014	protein_coding	20.1878	UP	0.000485995		UP			UP	UP	0.65386	0.126046	1.28655	0.00189682	0.07161	0.0482301	0.09941	0.973792	1.78243	6.34848e-09	1.24845	2.98369e-15
APBB3	ENSG00000113108	protein_coding	7.51002	UP	0.000485995	UP	UP			UP	UP	0.39449	0.0988546	1.63873	0.00011843	0.03273	0.143681	0.09448	0.96581	0.723119	0.0451902	0.951928	0.00242392
GJA1	ENSG00000152661	protein_coding	6.29711	UP	0.000514697	UP	UP			UP	UP	0.71055	0.00109469	1.10017	0.013075	0.01977	0.175749	0.09235	0.972763	1.94076	1.04049e-06	0.607231	0.019829
GADD45A	ENSG00000116717	protein_coding	23.0017	UP	0.000547149		UP			UP	UP	NA	NA	1.98424	0.0009906	0.09953	0.106805	0.43824	0.608674	4.33417	7.46597e-16	1.21079	5.31638e-09
TP53INP2	ENSG00000078804	protein_coding	28.0197	UP	0.000593986	UP				UP	UP	0.7399	0.00100095	-0.1204	0.82019	0.09047	0.127084	-0.0023	0.99964	0.867446	1.29838e-05	0.54355	1.42667e-08
S100A8	ENSG00000143546	protein_coding	9.02909	UP	0.000615133	UP	UP			UP	UP	0.99598	0.00176422	1.54344	0.0166554	0.06348	0.131716	0.36754	0.942072	2.86658	0.0101466	1.0369	0.0280517
PLAU	ENSG00000122861	protein_coding	7.63349	UP	0.000623512	UP	UP			UP		0.95877	0.00062065	1.94387	0.00276687	0.05432	0.0544167	0.06484	0.973792	3.31501	6.60407e-15	NA	NA
SLCO2A1	ENSG00000174640	protein_coding	0.743964	UP	0.000646988		UP			UP	UP	0.22653	0.406495	1.40036	0.00133626	0.03953	0.128291	-0.06456	0.982419	3.32981	6.90091e-05	2.93875	2.44961e-08
SLC25A25	ENSG00000148339	protein_coding	15.4064	UP	0.000661171	UP	UP			UP	UP	1.18305	0.00062065	2.03973	1.641e-05	0.0112	0.608167	0.16624	0.954087	1.33177	0.0119916	0.727624	0.0319995
MT1M	ENSG00000205364	protein_coding	4.32597	UP	0.000664843	UP	UP			UP	UP	0.51706	0.0162919	1.84254	0.00021503	0.08152	0.0315249	0.31422	0.842164	2.62745	1.19203e-05	1.57196	0.0322326
CHSY1	ENSG00000131873	protein_coding	2.64983	UP	0.000694369	UP	UP			UP	UP	0.41745	0.0470063	1.17818	0.00325989	0.00633	0.835871	0.08993	0.958541	1.55709	5.83518e-06	0.710013	0.0337597
RND3	ENSG00000115963	protein_coding	6.43797	UP	0.000720947	UP	UP			UP	UP	0.6695	0.0143731	1.87196	0.00304527	0.10246	0.0387097	0.14372	0.960312	2.55411	1.84857e-17	0.640767	0.0356221
NDRG1	ENSG00000104419	protein_coding	32.5172	UP	0.000730781	UP	UP			UP		0.55226	0.00208619	1.54756	0.00069908	-0.00345	0.833974	0.51206	0.505392	1.22066	2.41927e-07	0.317526	0.234762
ACTN1	ENSG00000072110	protein_coding	7.96323	UP	0.000760103		UP			UP	UP	NA	NA	1.42994	0.00359905	0.04712	0.146692	0.38183	0.899765	1.55715	3.45575e-06	1.39698	2.12708e-12
FOSL2	ENSG00000075426	protein_coding	7.96057	UP	0.000768556		UP			UP	UP	0.20047	0.263278	1.89552	4.199e-05	0.0156	0.295622	0.3847	0.896839	1.66492	2.39319e-06	0.655347	5.73245e-08
SIPA1L3	ENSG00000105738	protein_coding	2.59934	UP	0.000845004		UP			UP	UP	-0.08656	0.696149	0.98492	0.00431848	-0.00478	0.819349	0.22429	0.917797	1.48391	0.000202249	2.17932	3.22899e-31
RASSF5	ENSG00000266094	protein_coding	1.80388	UP	0.000846484		UP			UP	UP	-0.07781	0.693326	1.24419	9.171e-05	0.0354	0.173431	-0.02808	0.990866	2.7956	3.93225e-08	1.2599	1.0012e-07
ALG2	ENSG00000119523	protein_coding	4.7724	UP	0.000893708		UP			UP	UP	NA	NA	1.83376	3.4e-06	NA	NA	0.03963	0.991285	0.970617	1.93193e-07	0.722866	1.20156e-07
SLC2A3	ENSG00000059804	protein_coding	1.5766	UP	0.000900903		UP			UP		NA	NA	3.03751	1.11e-05	NA	NA	0.12672	0.956104	3.64416	4.58874e-13	0.0509824	0.960917
ST3GAL5	ENSG00000115525	protein_coding	10.7291	UP	0.000932507	UP				UP	UP	0.65642	0.00176422	0.14759	0.82277	0.03278	0.160417	0.13133	0.962849	0.992021	0.000419359	0.997559	1.19356e-12
HSPA5	ENSG00000044574	protein_coding	21.4331	UP	0.000932507	UP	UP			UP		0.75806	0.00356394	1.08173	0.00056015	0.10203	0.00403617	0.04122	0.986537	0.539392	1.35946e-06	0.318618	0.000218138
SERPINH1	ENSG00000149257	protein_coding	18.9445	UP	0.000953601	UP	UP				UP	0.72442	0.00027339	1.26051	0.00546789	0.10453	0.0482301	0.21129	0.876914	0.578179	0.262318	1.49765	1.53362e-19
NUFIP2	ENSG00000108256	protein_coding	4.40245	UP	0.000958193		UP			UP	UP	NA	NA	0.84035	0.00550767	0.00545	0.773881	0.19309	0.896839	1.0524	1.10434e-10	0.803351	1.65243e-22
TMEM140	ENSG00000146859	protein_coding	10.9992	UP	0.000986443	UP	UP				UP	0.72736	0.0036285	1.11821	0.00024447	0.09254	0.00998668	0.43977	0.790692	0.68201	0.115789	1.26618	3.03721e-15
GPR4	ENSG00000177464	protein_coding	1.49291	UP	0.000997097		UP			UP	UP	NA	NA	1.85958	8.49e-06	0.04396	0.118584	0.25992	0.906818	2.64268	4.71989e-12	1.00245	0.0031096
CRK	ENSG00000167193	protein_coding	9.56537	UP	0.00121213	UP				UP	UP	0.62602	0.00400709	0.57464	0.155411	0.11136	0.121395	0.02925	0.988577	0.917055	8.57916e-08	1.12167	9.40759e-23
FCN3	ENSG00000142748	protein_coding	0.950414	UP	0.00122411	UP				UP	UP	0.82629	0.00034489	-0.25148	0.66096	0.02129	0.424648	0.12699	0.963233	2.2185	1.98173e-05	2.13606	5.31859e-07
RRAD	ENSG00000166592	protein_coding	144.796	UP	0.00125014		UP			UP	UP	NA	NA	1.11897	0.00465156	0.08746	0.172652	-0.0297	0.993395	3.39298	4.23354e-14	1.80804	5.78575e-07
HEYL	ENSG00000163909	protein_coding	2.54298	UP	0.00126019	UP	UP				UP	0.85983	0.00206246	0.91242	0.00364425	0.03083	0.253477	-0.00424	0.99964	0.368759	0.412965	1.0038	6.60325e-07
COTL1	ENSG00000103187	protein_coding	5.04774	UP	0.00132732		UP			UP	UP	NA	NA	1.16385	0.00852102	NA	NA	0.04123	0.986537	1.43517	1.85473e-07	0.94623	5.60562e-08
PDK4	ENSG00000004799	protein_coding	29.4699	UP	0.00140023	UP	UP			UP		0.7332	0.00470311	3.0559	0.00120816	0.30438	0.0163598	0.93456	0.842164	2.52718	0.000845392	0.293497	0.730816
IL1R1	ENSG00000115594	protein_coding	3.92177	UP	0.00146154		UP			UP	UP	0.29596	0.189414	1.43481	0.0027503	0.02432	0.162512	0.41491	0.790692	2.36011	1.30926e-09	0.971601	1.35183e-06
GABARAPL1	ENSG00000139112	protein_coding	50.6396	UP	0.00151149		UP			UP	UP	NA	NA	0.6551	0.00960296	0.13851	0.0359038	0.19941	0.931075	1.38671	1.31342e-07	0.851597	4.75457e-26
NPC1	ENSG00000141458	protein_coding	4.28202	UP	0.00154202	UP	UP			UP		0.73094	0.00030878	0.85233	0.00977713	0.04431	0.13436	0.20202	0.902716	1.08255	3.04513e-09	0.349177	0.151273
ICAM1	ENSG00000090339	protein_coding	3.30954	UP	0.00154865		UP			UP	UP	-0.14085	0.41441	2.27779	0.00019868	-0.00395	0.782639	-0.09218	0.965458	4.79368	1.52344e-11	1.16154	1.69564e-06
SLC11A2	ENSG00000110911	protein_coding	6.94583	UP	0.00161581	UP				UP	UP	1.47605	5.38e-06	0.50804	0.163782	0.05413	0.105099	0.13854	0.931075	0.912336	4.44455e-06	0.65545	1.99194e-06
AMD1	ENSG00000123505	polymorphic_pseudogene	13.8386	UP	0.00164616	UP				UP	UP	0.7104	0.00030878	0.18453	0.538971	0.06532	0.0191761	0.04577	0.984074	1.268	3.73935e-07	0.470344	2.12509e-06
COL4A1	ENSG00000187498	protein_coding	47.8706	UP	0.00170754	UP	UP				UP	0.97825	2.385e-05	1.05295	0.0113243	0.04072	0.130626	0.21204	0.896839	0.700191	0.206878	0.711247	1.21725e-12
CLIC4	ENSG00000169504	protein_coding	20.429	UP	0.00179524		UP			UP	UP	NA	NA	0.89387	0.0119546	0.11821	0.0520269	0.46219	0.906818	1.02453	0.000121505	1.00322	5.1463e-25
HK2	ENSG00000159399	protein_coding	9.00612	UP	0.00186008		UP			UP	UP	NA	NA	1.73436	0.00614132	0.00935	0.716079	0.20233	0.971082	2.35049	7.88582e-07	0.965445	3.61412e-06
ANGPTL4	ENSG00000167772	protein_coding	1.65647	UP	0.00190517	UP	UP			UP		0.75516	0.00619892	1.91869	0.000588	0.02483	0.175855	0.07299	0.978997	4.81999	2.89374e-22	NA	NA
UGCG	ENSG00000148154	protein_coding	2.57139	UP	0.0019471		UP			UP	UP	0.11913	0.595309	1.81275	0.00035763	0.03486	0.143681	-0.0361	0.985297	2.60458	2.40264e-10	0.814965	4.07633e-06
INHBE	ENSG00000139269	protein_coding	0.849912	UP	0.00199007	UP	UP			UP		0.82115	0.00081846	0.7101	0.0130326	-0.03448	0.194662	-0.08506	0.960312	1.86172	0.000454112	NA	NA
HEY2	ENSG00000135547	protein_coding	3.91408	UP	0.00199252		UP			UP	UP	NA	NA	1.02249	0.00527842	0.01038	0.75832	-0.04033	0.982419	0.826272	0.00264712	0.603053	1.72223e-07
CNN1	ENSG00000130176	protein_coding	9.53768	UP	0.00207076		UP			UP	UP	0.31083	0.114778	1.88242	0.00156618	0.04928	0.105099	0.27609	0.949793	3.48306	6.70475e-09	2.51842	5.59855e-06
STX11	ENSG00000135604	protein_coding	0.366084	UP	0.00208308		UP			UP		0.23567	0.0953086	2.62339	2.16e-06	0.04075	0.0638898	0.15199	0.96581	2.79504	2.5127e-10	0.573314	0.210101
CHAC1	ENSG00000128965	protein_coding	1.00895	UP	0.00212847		UP			UP	UP	NA	NA	3.13191	2.18e-05	NA	NA	-0.03329	0.995971	2.95348	0.00315667	2.21669	3.47453e-07
CCL2	ENSG00000108691	protein_coding	11.9449	UP	0.00212847	UP	UP			UP		0.70235	0.0109247	3.15001	4.199e-05	0.11982	0.0204994	-0.10433	0.965458	6.08298	8.62454e-20	0.696943	0.305612
JMY	ENSG00000152409	protein_coding	3.76422	UP	0.0021438		UP			UP	UP	0.30319	0.0391275	0.63653	0.00957326	0.03915	0.102443	0.13569	0.93833	0.57987	0.00238693	0.642538	5.87988e-06
MCAM	ENSG00000076706	protein_coding	22.5089	UP	0.00226097		UP			UP	UP	0.12987	0.394853	1.02518	0.00128343	NA	NA	0.08143	0.963233	1.13471	0.0038301	1.0595	6.74315e-13
ANKRD1	ENSG00000148677	protein_coding	128.723	UP	0.00230711		UP			UP	UP	0.78153	0.180566	2.42114	0.00012642	0.08259	0.128513	-0.18044	0.982419	5.18594	3.96414e-11	2.34811	7.94284e-06
PLAUR	ENSG00000011422	protein_coding	1.48253	UP	0.00239891		UP			UP	UP	NA	NA	2.74406	3.773e-05	0.04049	0.143898	0.0751	0.973044	3.80457	4.24491e-10	1.00816	0.0122803
MEDAG	ENSG00000102802	protein_coding	4.12968	UP	0.00244259		UP			UP	UP	NA	NA	1.74428	0.0168006	0.05451	0.0385825	0.0024	0.99964	2.38098	2.88784e-07	1.32199	2.58979e-11
PDE7A	ENSG00000205268	protein_coding	15.6019	UP	0.00244864		UP			UP	UP	NA	NA	0.56629	0.016804	-0.01574	0.293566	0.25594	0.912347	0.82593	0.000103973	0.968708	1.87752e-10
PLXNA2	ENSG00000076356	protein_coding	2.75919	UP	0.00245609		UP			UP	UP	NA	NA	1.12066	0.00061155	0.02645	0.15559	0.07613	0.967876	0.934388	3.90479e-09	0.635219	1.15246e-05
FOSB	ENSG00000125740	protein_coding	0.415181	UP	0.00251863		UP			UP	UP	NA	NA	4.29292	0.00026817	0.04725	0.148837	-0.23693	0.892051	8.67856	3.96751e-12	3.33797	1.20072e-05
ITGB3	ENSG00000259207	protein_coding	0.772494	UP	0.00257471		UP			UP	UP	NA	NA	1.35001	0.0187561	NA	NA	0.00341	0.99964	2.52954	7.4482e-10	1.58931	5.74229e-11
ASB5	ENSG00000164122	protein_coding	81.6156	UP	0.00257471		UP			UP	UP	NA	NA	0.84915	0.00308289	0.09753	0.00913643	0.10303	0.96581	1.93642	4.08265e-09	1.21361	1.26373e-05
MT2A	ENSG00000125148	protein_coding	73.9074	UP	0.00258495		UP			UP	UP	NA	NA	1.9921	0.00089908	NA	NA	0.27341	0.93833	2.0863	0.000178674	0.549432	1.37104e-05
RNF114	ENSG00000124226	protein_coding	27.1606	UP	0.00267175	UP				UP	UP	0.75264	0.00028452	0.15295	0.563108	0.02835	0.137355	0.10794	0.93833	0.547328	0.00558179	0.661729	1.22534e-16
NAB2	ENSG00000166886	protein_coding	4.10467	UP	0.00268014		UP			UP	UP	NA	NA	0.81082	0.0198255	0.00676	0.658603	-0.21169	0.842514	1.7586	4.68569e-09	3.08227	8.23492e-13
SLC15A4	ENSG00000139370	protein_coding	11.2967	UP	0.0027286		UP			UP	UP	NA	NA	0.64231	0.00306938	0.05341	0.146583	0.0663	0.982419	0.846181	0.00153044	0.563068	2.00162e-05
EIF2AK3	ENSG00000172071	protein_coding	2.75722	UP	0.00276876		UP			UP	UP	NA	NA	2.21179	1.947e-05	0.04171	0.126605	0.0469	0.98277	1.60556	0.000242536	0.766697	2.03569e-05
AGO2	ENSG00000123908	protein_coding	5.355	UP	0.00280922		UP			UP	UP	0.33352	0.107389	0.57209	0.0103467	-0.00993	0.713455	0.05499	0.981179	1.07487	3.35603e-13	0.482957	2.06443e-05
GADD45B	ENSG00000099860	protein_coding	13.5104	UP	0.002909	UP	UP			UP		0.96463	0.0402266	2.87702	5.718e-05	0.0289	0.508074	-0.2539	0.931075	5.79688	2.36008e-17	0.782415	0.255875
TIMP3	ENSG00000100234	protein_coding	58.4012	UP	0.00291774		UP			UP	UP	NA	NA	0.82469	0.00088816	0.12258	0.137355	0.42016	0.505392	0.806624	5.62311e-05	0.432208	2.18991e-05
FADS3	ENSG00000221968	protein_coding	14.7295	UP	0.00296644		UP			UP	UP	NA	NA	0.80884	0.0219565	-0.01315	0.380102	0.1034	0.967876	1.13578	1.99763e-06	1.22473	8.46854e-19
EGR3	ENSG00000179388	protein_coding	0.740701	UP	0.00296644		UP			UP		NA	NA	3.21363	5.924e-05	NA	NA	-0.0178	0.996199	5.5611	5.95361e-16	2.00698	0.139094
TJP2	ENSG00000119139	protein_coding	6.15804	UP	0.00298435		UP			UP	UP	NA	NA	0.68346	0.0220285	0.00582	0.746125	0.25921	0.842164	2.77382	1.29838e-05	0.910014	7.12196e-06
PTGER4	ENSG00000171522	protein_coding	2.11955	UP	0.00300066	UP	UP			UP		0.58546	0.0107222	0.94485	0.00914079	-0.00817	0.801158	-0.16875	0.842164	1.75051	4.06974e-07	NA	NA
OSGIN1	ENSG00000140961	protein_coding	4.24359	UP	0.00304606		UP			UP	UP	NA	NA	1.90497	0.00331445	0.03625	0.128291	-0.08935	0.981179	2.6923	6.80571e-08	0.641046	2.70206e-05
WNT9A	ENSG00000143816	protein_coding	5.17827	UP	0.00337225		UP			UP	UP	NA	NA	1.51591	0.00057486	NA	NA	-0.06862	0.96581	1.92171	1.87122e-06	1.77596	3.76103e-05
YWHAQ	ENSG00000134308	protein_coding	23.469	UP	0.0034107	UP				UP	UP	0.38769	0.0115366	0.32211	0.197573	0.01161	0.405533	0.23355	0.896839	0.560414	0.00271946	0.337934	1.0238e-05
SPHK1	ENSG00000176170	protein_coding	1.34394	UP	0.00349217		UP			UP	UP	NA	NA	2.22368	0.00012702	NA	NA	-0.07323	0.981179	3.24675	4.61705e-08	1.57844	4.78409e-05
ADAMTS4	ENSG00000158859	protein_coding	1.69549	UP	0.00350803		UP			UP	UP	NA	NA	4.25753	0.00054196	NA	NA	-0.05276	0.984074	6.22881	1.68643e-14	1.58963	5.17804e-05
POR	ENSG00000127948	protein_coding	16.2318	UP	0.00351334	UP				UP	UP	0.73237	0.00056025	0.63163	0.144344	0.02085	0.3772	0.05069	0.981179	0.884022	0.00964655	0.935183	3.25692e-13
TRPM7	ENSG00000092439	protein_coding	4.03583	UP	0.00351334		UP			UP	UP	NA	NA	1.07735	0.0256659	NA	NA	0.54971	0.494942	1.49374	5.79096e-10	0.730598	6.57287e-13
TRIM26	ENSG00000234127	protein_coding	4.03588	UP	0.00351334	UP				UP	UP	0.5134	0.0120376	0.35283	0.183599	0.05583	0.0541072	-0.06992	0.96581	0.369557	0.00406523	0.699414	6.5635e-06
DUSP8	ENSG00000184545	protein_coding	3.52022	UP	0.00357185	UP	UP			UP	UP	0.31564	0.0261447	0.60527	0.0162197	-0.02656	0.296825	-0.29711	0.842164	1.11614	0.00543478	1.07098	5.33234e-05
ZMIZ1	ENSG00000108175	protein_coding	6.10237	UP	0.00361809	UP				UP	UP	0.3807	0.0113212	0.39078	0.209664	0.00236	0.919205	0.23907	0.842164	0.53882	9.78259e-07	0.594379	5.51088e-05
SLC3A2	ENSG00000168003	protein_coding	29.9535	UP	0.00369604	UP				UP	UP	0.42297	0.0125477	NA	NA	0.05097	0.118584	-0.02025	0.993395	0.673176	0.00254513	0.845764	5.15023e-18
SH2B3	ENSG00000111252	protein_coding	3.95507	UP	0.00373486		UP			UP	UP	NA	NA	0.78346	0.016927	NA	NA	-0.002	0.99964	1.18314	9.34421e-07	0.781975	6.59599e-05
GNA13	ENSG00000120063	protein_coding	6.77583	UP	0.00373486		UP			UP	UP	NA	NA	0.9159	0.0271176	0.09642	0.13436	0.15304	0.917797	0.694644	0.000408677	0.722401	3.63065e-15
PITPNC1	ENSG00000154217	protein_coding	2.06027	UP	0.003735	UP	UP			UP		0.39473	0.0799673	1.39302	9.476e-05	0.02724	0.128513	0.37274	0.834712	1.73539	1.45487e-09	0.370479	0.155111
SETDB2	ENSG00000136169	protein_coding	1.09707	UP	0.00381113	UP				UP	UP	0.48557	0.00363077	0.17528	0.56993	0.00086	0.979997	0.12084	0.93833	1.03615	0.0115742	1.23391	3.28617e-06
ZCCHC2	ENSG00000141664	protein_coding	7.86554	UP	0.00383919		UP			UP	UP	NA	NA	1.09632	0.00028443	NA	NA	-0.0778	0.968266	1.13437	6.54246e-10	0.774025	7.9589e-05
PHLDA1	ENSG00000139289	protein_coding	0.747704	UP	0.00385578		UP			UP	UP	0.42091	0.10705	1.91443	0.00609873	0.04617	0.112658	-0.1406	0.931075	2.59577	1.94822e-08	1.19725	8.01719e-05
TOR3A	ENSG00000186283	protein_coding	8.32518	UP	0.00390383		UP			UP	UP	0.19588	0.425718	1.16528	0.00237718	0.06982	0.0544167	-0.0203	0.995065	1.80861	7.03876e-07	0.820821	8.31419e-05
HMOX1	ENSG00000100292	protein_coding	9.86677	UP	0.00403231		UP			UP	UP	0.95344	0.159923	1.69065	0.0299375	0.13977	0.0638898	0.98318	0.505392	2.85229	1.70115e-11	1.92252	7.2521e-17
KPNA2	ENSG00000182481	protein_coding	5.39569	UP	0.00403231		UP			UP	UP	NA	NA	1.26143	0.0025639	0.03167	0.121395	0.15059	0.965458	2.01654	1.10087e-09	0.813967	9.13575e-05
CGA	ENSG00000135346	protein_coding	0.0649998	UP	0.00403231	UP	UP			UP		1.67717	0.0145785	1.23365	0.0210764	0.05038	0.108592	0.10083	0.947236	3.81025	0.0124759	0.790437	0.509031
FGR	ENSG00000000938	protein_coding	0.971517	UP	0.00403231	UP	UP			UP		0.36536	0.0143731	1.09363	0.00931568	0.02686	0.203054	0.08413	0.96581	2.36233	7.83505e-11	NA	NA
FAM20C	ENSG00000177706	protein_coding	16.394	UP	0.00414658	UP	UP			UP		0.5235	0.0145785	0.91138	0.00049128	-0.0075	0.692269	-0.00981	0.998321	0.77168	0.0133079	0.3864	0.343063
AP1AR	ENSG00000138660	protein_coding	3.27353	UP	0.00419476		UP			UP	UP	NA	NA	0.65576	0.0210764	NA	NA	-0.0619	0.972763	0.867182	4.94784e-05	0.478978	0.000113571
PNP	ENSG00000198805	protein_coding	2.5566	UP	0.00419476		UP			UP		NA	NA	2.44399	0.00013687	0.03527	0.113084	0.0834	0.972763	3.72328	1.41609e-09	1.03377	0.0627912
ASAH1	ENSG00000104763	protein_coding	73.5965	UP	0.00419738		UP			UP	UP	0.07913	0.796757	0.49625	0.0287553	0.00036	0.98353	0.14889	0.931075	0.853724	0.00506501	0.361631	2.41008e-07
ITSN2	ENSG00000198399	protein_coding	5.19504	UP	0.00421863		UP			UP	UP	NA	NA	0.52194	0.0291002	0.00096	0.939366	0.05427	0.972763	0.727925	0.000204798	0.361246	4.60425e-05
SIK1	ENSG00000142178	protein_coding	1.21436	UP	0.00421863	UP	UP			UP		1.4265	0.00028655	4.4277	2e-08	0.10837	0.00577792	0.1535	0.93833	4.86692	0.0138856	NA	NA
EIF4A3	ENSG00000141543	protein_coding	16.1874	UP	0.00435751	UP	UP			UP		0.42093	0.0162501	0.72629	0.0103492	0.02289	0.173287	0.052	0.975007	0.949715	4.15009e-05	0.214343	0.33164
KLHL21	ENSG00000162413	protein_coding	29.1749	UP	0.004389		UP			UP	UP	NA	NA	1.14138	0.00136892	0.08388	0.140013	0.122	0.949931	1.00537	0.0148539	1.0715	6.9882e-16
MAFK	ENSG00000198517	protein_coding	11.3333	UP	0.00441394		UP			UP	UP	-0.19206	0.267266	1.14254	0.00538216	NA	NA	-0.14554	0.93833	0.934909	0.0149225	0.683277	2.83017e-14
TRIM25	ENSG00000121060	protein_coding	5.56367	UP	0.0044559		UP			UP	UP	NA	NA	0.81584	0.0093679	0.03848	0.150592	0.44302	0.790692	1.05247	0.0154114	0.792908	0.000123337
RELT	ENSG00000054967	protein_coding	4.004	UP	0.0044559		UP			UP	UP	0.19681	0.234503	1.65721	0.00811371	NA	NA	-0.13367	0.931075	1.26689	0.000179896	0.707236	0.000181597
RASGEF1B	ENSG00000138670	protein_coding	0.610053	UP	0.00447369		UP			UP	UP	NA	NA	0.95824	0.0250592	NA	NA	0.04818	0.982419	1.34159	0.000149718	0.813771	0.000193275
DNAJB9	ENSG00000128590	protein_coding	9.31608	UP	0.00449178	UP	UP			UP		0.49424	0.00201526	0.88678	0.0325023	0.01024	0.559773	0.11834	0.929663	0.688627	2.19488e-05	0.100525	0.524544
RBPMS	ENSG00000157110	protein_coding	12.4365	UP	0.00450938		UP			UP	UP	NA	NA	0.88332	0.00682999	0.00485	0.749887	0.13138	0.965458	0.795704	2.43699e-06	0.714783	0.000204914
LCN6	ENSG00000267206	protein_coding	0.948559	UP	0.00459548		UP			UP	UP	NA	NA	1.04188	0.0073066	NA	NA	0.11355	0.965458	1.81523	0.00845881	2.77064	0.000213105
METRNL	ENSG00000176845	protein_coding	6.84276	UP	0.00467908		UP			UP	UP	NA	NA	1.1725	0.0337372	0.02887	0.221098	-0.08917	0.975007	2.06793	8.64065e-05	0.816835	3.61744e-07
CEBPA	ENSG00000245848	protein_coding	3.06285	UP	0.00470067	UP	UP				UP	1.05518	1.071e-05	1.91296	0.00402079	0.05077	0.124116	-0.06669	0.972763	0.564374	0.0717957	0.792058	0.000228766
RGS2	ENSG00000116741	protein_coding	2.41784	UP	0.00471828		UP			UP	UP	NA	NA	3.40467	2.25e-06	0.02378	0.387614	0.03124	0.995695	2.67141	9.65904e-08	0.95905	0.0267611
LONRF3	ENSG00000175556	protein_coding	1.27341	UP	0.00472531		UP			UP	UP	NA	NA	0.72806	0.033962	0.00949	0.587273	0.0878	0.967876	2.11696	1.77767e-19	1.33413	4.47179e-09
SOCS7	ENSG00000274211	protein_coding	4.09656	UP	0.00487907					UP	UP	-0.10991	0.47409	0.40462	0.119296	-0.01508	0.295724	0.23276	0.906818	1.36227	1.03487e-07	1.31482	2.64915e-26
RAB20	ENSG00000139832	protein_coding	0.802241	UP	0.00487924		UP			UP	UP	NA	NA	2.37621	5.662e-05	NA	NA	0.04667	0.972763	1.55546	0.00290023	1.60775	0.000289464
LIMS1	ENSG00000169756	protein_coding	16.8427	UP	0.00491707		UP			UP	UP	0.39406	0.150127	0.48792	0.0271758	0.00283	0.868526	0.05066	0.981179	0.888594	0.00131231	0.364584	0.000294751
SLC7A1	ENSG00000139514	protein_coding	0.632704	UP	0.00491707	UP	UP			UP		0.77453	0.0190595	1.49853	0.0117664	0.02666	0.138649	0.02875	0.990769	1.48527	0.000463574	NA	NA
TBX3	ENSG00000135111	protein_coding	3.53563	UP	0.00493253		UP			UP	UP	0.04775	0.893823	0.70325	0.0361017	0.01976	0.169233	0.0688	0.983447	1.31621	9.4368e-11	0.689521	1.14698e-05
ENAH	ENSG00000154380	protein_coding	16.2563	UP	0.00507269	UP				UP	UP	0.52135	0.0197393	0.78126	0.168464	-0.00111	0.949861	0.11636	0.96581	2.28424	3.03616e-06	0.486391	3.02705e-08
CCNL1	ENSG00000163660	protein_coding	10.6359	UP	0.0052259		UP			UP	UP	NA	NA	1.29034	0.00649202	0.01485	0.495139	-0.00852	0.997872	1.80053	9.78259e-07	0.580991	0.000376217
PGM2	ENSG00000169299	protein_coding	1.52269	UP	0.00524497		UP			UP	UP	NA	NA	1.32599	0.00123797	NA	NA	0.07236	0.968082	1.35734	1.90256e-09	1.21752	0.000381671
PPRC1	ENSG00000148840	protein_coding	3.49692	UP	0.0053756		UP			UP	UP	0.20359	0.219813	1.42563	0.00811371	0.03607	0.15725	0.06627	0.98481	1.83677	3.64344e-07	0.54318	0.000505336
COQ10B	ENSG00000115520	protein_coding	4.6785	UP	0.00538043	UP				UP	UP	0.45797	0.00332129	0.70551	0.105227	0.04035	0.0824381	-0.01867	0.994446	1.12942	2.23125e-05	0.412335	0.000505336
SEC61B	ENSG00000106803	protein_coding	23.7725	UP	0.00538043		UP			UP	UP	NA	NA	0.52042	0.0379908	0.02205	0.194158	0.06087	0.992306	0.804958	0.000212699	0.336395	8.57227e-05
ALPK3	ENSG00000136383	protein_coding	89.1834	UP	0.00546577		UP			UP	UP	0.26475	0.170447	0.47479	0.0386191	0.02863	0.148837	0.10443	0.947577	0.991951	1.42747e-05	0.530696	3.17087e-06
CD164	ENSG00000135535	protein_coding	35.7939	UP	0.00563811	UP				UP	UP	0.68268	0.0241064	0.27629	0.758169	-0.00547	0.844781	0.10976	0.931075	0.533869	0.00435089	0.325817	3.04962e-05
AQP3	ENSG00000165272	protein_coding	1.14387	UP	0.00564525		UP			UP	UP	NA	NA	0.94965	0.0397467	NA	NA	0.04542	0.989585	2.23506	1.50917e-07	2.21156	2.84623e-12
AKAP12	ENSG00000131016	protein_coding	3.57046	UP	0.00564525		UP			UP	UP	NA	NA	1.83807	0.0007367	0.04664	0.0434264	0.2267	0.917797	2.49018	8.95822e-10	0.655927	0.000647042
COA7	ENSG00000162377	protein_coding	9.61268	UP	0.00564525	UP				UP	UP	0.42142	0.0241064	0.15181	0.651177	0.03773	0.124116	0.15182	0.931075	0.59417	0.00462415	0.567514	3.80687e-07
OSMR	ENSG00000145623	protein_coding	1.59761	UP	0.00564525		UP			UP		NA	NA	2.5791	0.00022166	NA	NA	0.32156	0.906818	2.3326	1.68518e-11	0.847991	0.107791
SLC26A9	ENSG00000174502	protein_coding	0.728067	UP	0.00569735	UP	UP			UP		0.41816	0.025654	0.88932	0.0269546	0.03535	0.129244	0.12969	0.93833	2.00595	0.00144062	NA	NA
CHD1	ENSG00000153922	protein_coding	4.32918	UP	0.0057654	UP	UP			UP		0.37375	0.0259295	0.99293	0.0237518	-0.01748	0.490497	0.01799	0.994446	1.527	3.97274e-05	0.230815	0.213582
DNAJB5	ENSG00000137094	protein_coding	54.014	UP	0.0057654	UP	UP			UP		0.64619	0.0136515	0.46777	0.0406874	0.12538	0.079922	-0.12942	0.951862	0.913863	0.0107583	-0.0597431	0.769954
MT1X	ENSG00000187193	protein_coding	263.17	UP	0.00578927	UP				UP	UP	0.89716	0.00494593	0.67825	0.110439	0.11606	0.118492	0.32431	0.917304	1.22274	0.0259667	0.954344	1.59125e-10
BIN3	ENSG00000147439	protein_coding	4.39664	UP	0.00578927		UP			UP	UP	NA	NA	0.69373	0.0271288	NA	NA	-0.01807	0.996153	0.832815	5.25425e-05	0.850361	0.000735854
MYO9B	ENSG00000099331	protein_coding	6.51206	UP	0.00578927	UP	UP			UP		0.48581	0.00856021	0.87007	0.0412352	0.01566	0.390252	0.01879	0.994191	0.590276	0.000308611	0.0225576	0.9549
PLEKHG1	ENSG00000120278	protein_coding	1.38266	UP	0.00624007		UP			UP		NA	NA	1.84695	2.056e-05	0.00814	0.58837	0.13418	0.968082	1.92099	2.36832e-07	0.393791	0.287637
NPTX1	ENSG00000171246	protein_coding	0.0876037	UP	0.00624242		UP			UP	UP	NA	NA	0.78784	0.0440035	0.01274	0.623127	-0.031	0.986537	2.48099	0.000218895	2.73879	5.857e-06
TUBB2A	ENSG00000137267	protein_coding	6.19811	UP	0.0063065		UP			UP	UP	NA	NA	0.7406	0.0440883	-0.00444	0.891181	-0.00367	0.99964	0.953889	0.00853077	0.970086	1.99456e-15
IRF2BP2	ENSG00000168264	protein_coding	20.724	UP	0.00631813		UP			UP	UP	0.36492	0.135453	1.51319	2.408e-05	0.14026	0.0347801	0.20152	0.917797	0.548731	0.0296345	0.526773	3.61979e-05
NGFR	ENSG00000064300	protein_coding	1.99544	UP	0.00636523		UP			UP	UP	NA	NA	1.04327	0.0134986	NA	NA	0.05498	0.981913	1.50856	0.0305855	1.92101	4.81629e-07
NR0B2	ENSG00000131910	protein_coding	0.533613	UP	0.00636523		UP			UP	UP	NA	NA	1.39811	0.0122563	NA	NA	0.10287	0.964494	1.4896	0.0206888	1.70167	0.00106956
LATS2	ENSG00000150457	protein_coding	3.93625	UP	0.00636523		UP			UP	UP	0.23862	0.248246	0.73806	0.0137182	0.04338	0.153284	-0.02285	0.992913	1.03991	1.10098e-06	0.396094	0.00103665
SLC30A2	ENSG00000158014	protein_coding	0.44163	UP	0.00636523		UP			UP		NA	NA	2.02031	5.591e-05	NA	NA	-0.10152	0.942136	3.30154	2.72573e-07	1.56057	0.0895555
SIK1B	ENSG00000275993	protein_coding	1.29854	UP	0.00636646	UP				UP		1.4265	0.00028655	NA	NA	0.10837	0.00577792	0.1535	0.93833	5.23488	1.17368e-19	NA	NA
ITGA5	ENSG00000161638	protein_coding	9.86418	UP	0.00652982		UP			UP	UP	0.22152	0.395052	1.16337	0.00180829	0.0298	0.166457	0.1333	0.964494	1.08248	0.00147887	0.547148	0.00118668
STH	ENSG00000256762	protein_coding	0.0614746	UP	0.00666092	UP	UP			UP		0.44315	0.0302108	1.84014	8.621e-05	NA	NA	0.25157	0.842164	1.88508	0.00120515	NA	NA
ANGPT2	ENSG00000091879	protein_coding	1.33408	UP	0.00667664	UP				UP	UP	0.68462	0.00359091	0.39499	0.188809	0.07364	0.105251	0.16393	0.960312	1.2292	0.00451196	1.37795	0.00136397
FN3K	ENSG00000167363	protein_coding	11.3655	UP	0.00667664		UP				UP	-0.21658	0.296686	2.11951	4.202e-05	NA	NA	0.28134	0.822335	0.297447	0.428785	0.910149	1.50113e-14
CSF1	ENSG00000184371	protein_coding	3.19997	UP	0.00670989		UP			UP	UP	NA	NA	0.73697	0.047961	NA	NA	-0.08649	0.972763	2.573	6.50986e-12	1.34566	2.76868e-09
DUSP4	ENSG00000120875	protein_coding	0.593302	UP	0.00671923		UP			UP	UP	NA	NA	1.26332	0.0320531	NA	NA	0.00719	0.997872	1.89407	0.0151255	1.34824	0.00142274
EGR2	ENSG00000122877	protein_coding	0.667471	UP	0.00682567		UP			UP	UP	NA	NA	2.52668	0.000415	NA	NA	0.08624	0.974242	7.30445	1.82147e-16	2.644	0.00151835
KLHL40	ENSG00000157119	protein_coding	66.6932	UP	0.00682567		UP			UP	UP	NA	NA	0.76583	0.0490822	0.07217	0.102473	0.34464	0.842164	2.3167	4.11656e-07	0.886342	6.74315e-13
RRBP1	ENSG00000125844	protein_coding	6.49851	UP	0.00682567		UP			UP	UP	NA	NA	0.96689	0.0135104	0.02447	0.253351	-0.16504	0.93833	0.749267	0.0352225	0.689118	2.87955e-06
STOX2	ENSG00000173320	protein_coding	0.69324	UP	0.00682969	UP				UP	UP	0.57975	0.03215	0.33645	0.375614	-0.03334	0.358017	0.05976	0.982419	1.00376	0.0125338	4.55122	2.92118e-06
KLHL29	ENSG00000119771	protein_coding	1.33954	UP	0.00685558		UP			UP	UP	NA	NA	0.77738	0.0228247	0.0079	0.706188	0.06269	0.974127	1.14966	6.80571e-08	0.833459	0.00151835
RBM12	ENSG00000244462	protein_coding	6.0476	UP	0.00685558	UP	UP			UP		0.66075	0.00117019	0.66391	0.0494725	-0.02692	0.40674	0.09721	0.96581	1.03036	1.77999e-09	0.288961	0.000817416
SERP1	ENSG00000120742	protein_coding	10.5237	UP	0.00692254		UP			UP	UP	0.09982	0.671189	0.59581	0.049879	0.04585	0.126327	0.00081	0.99964	0.419339	0.00558179	0.339128	5.43571e-05
SMPDL3A	ENSG00000172594	protein_coding	12.0216	UP	0.00704843		UP			UP	UP	NA	NA	1.58957	0.00030207	0.10568	0.102473	0.08259	0.982419	0.628003	0.0377049	0.676896	2.42583e-14
IL6	ENSG00000136244	protein_coding	1.13651	UP	0.00706872		UP			UP		NA	NA	3.32996	0.00028095	NA	NA	0.09971	0.964494	7.1164	2.84364e-10	-0.0693604	0.993646
RHEB	ENSG00000106615	protein_coding	41.4349	UP	0.00724525	UP	UP			UP		0.53901	0.0013028	0.46528	0.0521181	0.04241	0.164206	0.14252	0.925298	0.710238	2.97089e-06	0.0986084	0.575786
TGIF1	ENSG00000177426	protein_coding	4.04491	UP	0.00734435		UP			UP		-0.09505	0.636823	3.02261	9.74e-06	0.05035	0.1127	0.11708	0.96581	2.59387	4.811e-07	0.515581	0.232594
PDGFA	ENSG00000197461	protein_coding	5.95581	UP	0.00735302		UP			UP	UP	NA	NA	0.65349	0.0543458	-0.06111	0.148837	-0.06877	0.981179	1.09798	1.86056e-07	0.766285	4.63651e-07
MALL	ENSG00000144063	protein_coding	3.40663	UP	0.00746416		UP			UP	UP	NA	NA	0.72648	0.0254901	0.06749	0.0760563	0.18519	0.917304	1.15616	0.0420625	0.926954	4.00769e-06
IL4R	ENSG00000077238	protein_coding	2.28819	UP	0.00746416		UP			UP		NA	NA	1.35835	0.00030207	0.04214	0.0624473	-0.07994	0.963233	2.41296	2.19103e-10	NA	NA
SDCBP	ENSG00000137575	protein_coding	27.1961	UP	0.00755122					UP	UP	NA	NA	0.09958	0.779855	0.1013	0.0786638	0.12053	0.96581	0.812594	4.78917e-08	0.669466	8.4499e-14
TLCD3A	ENSG00000167695	protein_coding	1.46674	UP	0.00755122	UP	UP			UP		0.36935	0.0359701	0.90936	0.00298826	0.03027	0.132156	0.27453	0.790692	1.01893	7.20007e-05	NA	NA
MAST4	ENSG00000069020	protein_coding	2.57125	UP	0.00762006		UP			UP	UP	-0.32731	0.334874	0.63624	0.0558327	-0.01687	0.447924	-0.0084	0.997526	1.50056	8.64479e-05	0.696189	0.00169587
PECAM1	ENSG00000261371	protein_coding	33.745	UP	0.00762006	UP	UP			UP		0.44293	0.00256855	0.67812	0.0092347	0.06983	0.140626	0.40809	0.842164	0.577928	0.0438778	0.182396	0.339012
CKS2	ENSG00000123975	protein_coding	2.14408	UP	0.00770389		UP			UP	UP	NA	NA	1.62211	0.00738474	0.03522	0.161448	0.06826	0.986537	1.29823	0.00296996	0.852527	0.00220487
UAP1L1	ENSG00000197355	protein_coding	0.892801	UP	0.00783487		UP			UP	UP	0.20707	0.304613	1.16461	0.00047458	0.00579	0.761343	0.02336	0.992306	1.18493	0.046726	1.73003	1.1631e-05
WBP2	ENSG00000132471	protein_coding	42.0791	UP	0.00783487	UP	UP			UP		0.51329	0.0222272	0.4169	0.0577167	-0.00565	0.782419	0.07653	0.967876	0.581051	0.00744247	0.251062	0.0993585
PRXL2C	ENSG00000158122	protein_coding	3.13579	UP	0.00783487	UP	UP			UP		0.45006	0.0367245	0.74803	0.0278951	0.01986	0.207256	-0.12859	0.956104	0.917666	0.000157657	0.261896	0.148808
RGS16	ENSG00000143333	protein_coding	1.14795	UP	0.00789249		UP			UP		NA	NA	2.96548	0.00039888	NA	NA	-0.07501	0.968082	4.70809	3.35583e-11	0.338323	0.659892
AFAP1	ENSG00000196526	protein_coding	0.835337	UP	0.00789316	UP				UP		0.78387	0.00014675	0.55783	0.197847	0.01769	0.217882	0.13828	0.92681	1.61931	7.99572e-07	0.504312	0.369624
GLA	ENSG00000102393	protein_coding	5.08975	UP	0.00796154		UP			UP	UP	0.2832	0.0776045	0.82986	0.0587197	0.08726	0.0629288	0.08029	0.975007	0.852144	0.00543478	0.792256	0.00203553
PIP4P1	ENSG00000165782	protein_coding	16.8361	UP	0.00800082	UP	UP				UP	0.677	0.00142193	0.55126	0.0416858	0.09943	0.0356048	0.0151	0.996199	0.359707	0.402207	0.525287	0.00242392
RYBP	ENSG00000163602	protein_coding	1.39635	UP	0.00808531	UP	UP			UP		0.478	0.0389049	1.03063	0.00133474	-0.01039	0.732562	-0.13048	0.93833	1.43595	0.000106263	NA	NA
PVR	ENSG00000073008	protein_coding	5.7032	UP	0.00811511		UP			UP	UP	0.23273	0.207497	0.69677	0.0609153	0.01132	0.541163	0.07661	0.967876	1.10837	0.000628321	0.79417	3.722e-07
CX3CL1	ENSG00000006210	protein_coding	5.06788	UP	0.0083263		UP			UP	UP	-0.13221	0.691411	1.38111	0.00083289	0.0234	0.184873	-0.03806	0.993395	1.9102	1.31079e-05	0.752977	0.00266382
OSBPL8	ENSG00000091039	protein_coding	2.66925	UP	0.0083263	UP				UP	UP	0.44292	0.0402748	-0.02121	0.972919	-0.00627	0.773881	0.13441	0.968082	0.680486	0.000201813	0.403819	0.00262732
ACTB	ENSG00000075624	protein_coding	617.329	UP	0.00837602	UP	UP				UP	0.6968	0.00149751	0.5288	0.0635041	0.0721	0.145139	0.25072	0.892051	0.385171	0.126809	0.625326	1.37839e-10
RAB3IP	ENSG00000127328	protein_coding	2.99292	UP	0.00837602	UP				UP	UP	0.46308	0.0183851	0.3778	0.23646	0.00191	0.928631	0.00264	0.99964	0.864495	6.35847e-05	0.593852	0.00270784
SOX9	ENSG00000125398	protein_coding	0.912162	UP	0.00848268		UP			UP	UP	NA	NA	0.78717	0.0659657	NA	NA	-0.07015	0.969396	1.29622	0.00530347	0.819205	0.00211608
MAPK6	ENSG00000069956	protein_coding	10.9716	UP	0.00851527	UP				UP	UP	0.48504	0.00494593	0.30025	0.286475	0.00711	0.618798	-0.13567	0.965458	0.45578	0.049801	0.321949	0.0028078
HSPA1B	ENSG00000204388	protein_coding	49.464	UP	0.00861719		UP			UP	UP	0.11308	0.710271	0.65064	0.0676052	0.1612	0.0309885	0.09564	0.972763	1.4088	0.000543004	1.35757	2.18475e-22
MAP3K8	ENSG00000107968	protein_coding	1.84854	UP	0.00861719		UP			UP	UP	0.27795	0.086411	1.43794	0.00044751	0.02895	0.205554	0.05232	0.978997	2.25444	3.95305e-11	0.593475	0.0224903
HNRNPAB	ENSG00000197451	protein_coding	34.201	UP	0.00861719	UP	UP			UP		0.35332	0.0185613	0.38871	0.0676052	0.10839	0.116599	0.04397	0.986537	0.572138	0.000217832	0.232261	0.000275633
STX3	ENSG00000166900	protein_coding	2.61832	UP	0.0086346	UP				UP	UP	0.43951	0.0420559	0.31029	0.437741	0.01355	0.412091	0.14517	0.931075	0.830317	0.000223593	0.60954	8.84904e-05
DYNLT1	ENSG00000146425	protein_coding	53.5142	UP	0.0086346	UP				UP	UP	0.49091	0.0129646	0.27333	0.325223	0.02622	0.427713	0.06859	0.985909	0.42052	0.00119349	0.373999	0.00302334
IFITM3	ENSG00000142089	protein_coding	118.6	UP	0.0088438	UP	UP			UP		0.34508	0.0423682	0.46492	0.0287642	0.01197	0.511352	0.12387	0.942072	0.761089	0.0124398	0.280551	0.0582267
NUMBL	ENSG00000105245	protein_coding	3.02699	UP	0.00887511		UP			UP	UP	0.07674	0.706739	0.55855	0.0637244	-0.00646	0.833677	0.05664	0.97369	0.750992	2.00683e-05	0.86558	0.00330368
CEACAM1	ENSG00000079385	protein_coding	1.18364	UP	0.00905316	UP	UP			UP		0.44947	0.0428254	0.67602	0.0283232	-0.01329	0.477692	-0.06816	0.977519	2.11384	1.63805e-12	0.535754	0.197017
SRXN1	ENSG00000271303	protein_coding	6.36226	UP	0.00907009	UP	UP				UP	0.33065	0.0305322	0.73362	0.0036998	0.06523	0.129253	-0.03457	0.99105	0.979933	0.29851	0.564803	0.00353909
AVPI1	ENSG00000119986	protein_coding	1.28092	UP	0.00912473	UP	UP				UP	0.77085	0.00043808	2.94474	3.862e-05	-0.01014	0.77428	0.06521	0.96581	0.382352	0.279347	1.45755	0.0035628
PPP1R3E	ENSG00000235194	protein_coding	7.40527	UP	0.00912473		UP			UP	UP	NA	NA	0.56498	0.0733831	0.00445	0.804852	0.14575	0.942165	0.801312	0.0287127	0.667263	0.000812444
XBP1	ENSG00000100219	protein_coding	13.5861	UP	0.00923605		UP			UP	UP	NA	NA	0.66164	0.074313	0.0824	0.0555317	0.11825	0.968926	0.628907	0.000158948	0.337456	2.00872e-06
KDR	ENSG00000128052	protein_coding	3.93634	UP	0.0093481		UP			UP	UP	0.0763	0.715153	0.78705	0.0752546	0.01246	0.304133	0.1561	0.935479	1.50944	8.86947e-07	0.962122	2.37792e-12
DGKD	ENSG00000077044	protein_coding	30.1906	UP	0.00942892	UP	UP			UP		0.4403	0.0462843	0.74386	0.00342542	0.00352	0.796668	-0.00682	0.998867	1.7946	7.22472e-06	0.250769	0.0443372
SMG1	ENSG00000157106	protein_coding	7.02404	UP	0.00966849	UP				UP	UP	0.45875	0.0113212	0.44658	0.103289	0.09739	0.0650502	0.11194	0.93833	0.744306	1.93361e-05	0.345288	0.00459576
CA4	ENSG00000167434	protein_coding	8.43722	DOWN	2.73975e-07	DOWN	DOWN			DOWN	DOWN	-1.34531	0.00015882	-0.82336	0.00224957	-0.07769	0.0293206	-0.12916	0.93833	-1.14224	4.81558e-05	-1.32885	1.93049e-29
TCF15	ENSG00000125878	protein_coding	4.71139	DOWN	1.66114e-05	DOWN	DOWN			DOWN	DOWN	-0.38741	0.0102146	-1.13231	0.00174185	-0.01842	0.173486	-0.20408	0.842164	-0.993487	0.000508075	-1.26699	1.56473e-13
ARRDC2	ENSG00000105643	protein_coding	19.2709	DOWN	4.5877e-05	DOWN				DOWN	DOWN	-1.50407	2.1e-06	0.20035	0.735119	-0.02747	0.356611	-0.22671	0.931075	-1.64895	4.35363e-06	-1.05265	2.37862e-10
KCNJ2	ENSG00000123700	protein_coding	2.15681	DOWN	4.5877e-05	DOWN	DOWN			DOWN		-1.04658	0.00095803	-0.99288	0.00591609	-0.033	0.189864	-0.12397	0.974127	-1.26919	9.47005e-07	-0.390016	0.117666
PLAGL2	ENSG00000126003	protein_coding	2.13943	DOWN	5.30545e-05	DOWN	DOWN			DOWN	DOWN	-0.52522	0.00161367	-1.0864	0.00513653	-0.01976	0.283196	-0.12891	0.972763	-0.852161	4.41821e-07	-0.665563	0.00642202
TESK2	ENSG00000070759	protein_coding	1.90162	DOWN	5.30545e-05	DOWN	DOWN			DOWN	DOWN	-0.56386	0.00317088	-0.47607	0.0210764	0.00147	0.946448	-0.16124	0.964494	-0.620451	0.00200912	-0.824157	0.00389374
HIF3A	ENSG00000124440	protein_coding	1.74736	DOWN	5.30545e-05		DOWN			DOWN	DOWN	NA	NA	-1.16583	0.00726369	-0.01058	0.519053	-0.1953	0.931075	-2.06994	9.27694e-09	-1.67173	8.33671e-10
DYRK2	ENSG00000127334	protein_coding	9.63076	DOWN	6.82446e-05		DOWN			DOWN	DOWN	NA	NA	-0.83981	0.0084063	-0.06709	0.0888792	-0.06494	0.972763	-0.904213	6.79727e-05	-0.57567	4.45382e-15
ADH1C	ENSG00000248144	protein_coding	4.24903	DOWN	8.55487e-05	DOWN	DOWN			DOWN	DOWN	-0.80108	0.0122909	-0.67332	0.0437297	-0.01593	0.468341	-0.04673	0.990444	-1.1637	0.0368991	-0.802889	0.00632892
INMT	ENSG00000241644	protein_coding	5.18997	DOWN	0.000189223	DOWN	DOWN			DOWN	DOWN	-0.71395	0.0005066	-0.67581	0.0328157	-0.08142	0.118663	0.08509	0.958573	-0.760809	0.00324066	-0.427136	0.0271321
AADAT	ENSG00000109576	protein_coding	0.761605	DOWN	0.000360108		DOWN			DOWN		NA	NA	-1.23611	0.00020377	-0.01809	0.407252	-0.09535	0.967876	-0.803319	6.16866e-09	NA	NA
C1QTNF9	ENSG00000240654	protein_coding	3.43515	DOWN	0.000420537	DOWN	DOWN			DOWN	DOWN	-0.36149	0.00932481	-0.63343	0.0899308	-0.0111	0.490071	-0.3149	0.933205	-1.17433	0.00191121	-0.796935	5.79497e-07
SLC18B1	ENSG00000146409	protein_coding	2.07554	DOWN	0.000464424	DOWN	DOWN			DOWN	DOWN	-0.54066	0.0591819	-0.7743	0.0271698	-0.07309	0.114284	0.0611	0.972763	-1.35265	1.40724e-13	-0.726743	0.0033188
MXD4	ENSG00000123933	protein_coding	11.3336	DOWN	0.000669321	DOWN				DOWN	DOWN	-0.71244	8.926e-05	-0.2931	0.274775	-0.0257	0.159021	-0.15012	0.922467	-0.872308	3.12679e-05	-0.416094	6.63882e-05
KDM4A	ENSG00000066135	protein_coding	3.45195	DOWN	0.000669321		DOWN			DOWN	DOWN	NA	NA	-0.62287	0.0242333	NA	NA	-0.13703	0.965458	-0.766552	3.96614e-07	-0.650129	3.25477e-05
PIK3IP1	ENSG00000100100	protein_coding	4.18535	DOWN	0.000669321	DOWN				DOWN	DOWN	-1.21317	0.00463861	-0.0859	0.907973	-0.02736	0.191714	-0.04408	0.981179	-1.04836	0.00310319	-1.13899	2.04791e-11
FMO2	ENSG00000094963	protein_coding	6.60115	DOWN	0.00113423		DOWN			DOWN	DOWN	-0.32012	0.239396	-1.02025	0.00238913	-0.02812	0.151736	-0.05368	0.975336	-1.18958	5.31912e-05	-0.5607	0.000247546
LDB2	ENSG00000169744	protein_coding	6.27225	DOWN	0.00149681	DOWN				DOWN	DOWN	-0.4701	0.00535278	-0.27099	0.515626	-0.06242	0.0429969	0.09864	0.973792	-0.899563	0.00130227	-1.35933	0.000558248
NR1D1	ENSG00000126368	protein_coding	14.2267	DOWN	0.00156501					DOWN	DOWN	NA	NA	-0.0929	0.849618	0.00106	0.940472	-1.55198	0.132003	-1.62792	2.13383e-07	-1.4717	3.94157e-16
TMEM131L	ENSG00000121210	protein_coding	5.12944	DOWN	0.0020449					DOWN	DOWN	NA	NA	-0.34049	0.285511	-0.00632	0.863383	-0.29583	0.84458	-0.823765	4.32542e-07	-0.750538	1.83788e-17
CTDSP2	ENSG00000175215	protein_coding	33.5223	DOWN	0.00250128	DOWN				DOWN	DOWN	-0.68104	0.00051301	-0.16231	0.612558	0.03686	0.371207	-0.22371	0.912347	-0.56427	0.0137398	-0.370057	5.52167e-07
NIPAL3	ENSG00000001461	protein_coding	1.91193	DOWN	0.00250128	DOWN	DOWN				DOWN	-0.40534	0.00903236	-0.82008	0.0298683	0.00526	0.776081	0.05804	0.972763	-0.564992	0.0543448	-0.578885	0.00221184
DIXDC1	ENSG00000150764	protein_coding	3.77231	DOWN	0.00250128	DOWN				DOWN	DOWN	-0.5417	0.012492	-0.21488	0.690732	-0.00638	0.658432	-0.15465	0.963716	-0.523795	0.016313	-0.680396	2.17852e-05
SIRT4	ENSG00000089163	protein_coding	4.69143	DOWN	0.00250128	DOWN	DOWN			DOWN		-0.43745	0.0113591	-0.56615	0.0420661	-0.01694	0.400015	0.19679	0.947236	-0.916074	0.000235026	-0.104523	0.89429
ZMYND8	ENSG00000101040	protein_coding	2.30925	DOWN	0.00250128	DOWN	DOWN			DOWN		-0.58169	0.00559534	-0.58946	0.0419677	NA	NA	0.0796	0.982917	-0.743111	6.97222e-05	NA	NA
SEPTIN1	ENSG00000180096	protein_coding	0.57348	DOWN	0.00250128		DOWN			DOWN		NA	NA	-1.47802	0.00340147	NA	NA	-0.0072	0.998289	-2.39512	2.82336e-16	NA	NA
ABLIM3	ENSG00000173210	protein_coding	12.1339	DOWN	0.00256071	DOWN				DOWN	DOWN	-0.6082	0.00430359	-0.32239	0.307024	-0.06217	0.048921	-0.36143	0.906818	-0.659953	0.0169798	-0.842921	4.0372e-13
GAB1	ENSG00000109458	protein_coding	7.01995	DOWN	0.00293265	DOWN				DOWN	DOWN	-0.49445	0.0215453	-0.50442	0.194684	0.00813	0.508294	-0.40123	0.421674	-1.20172	6.43307e-06	-0.804083	2.61561e-07
FAM117B	ENSG00000138439	protein_coding	0.381884	DOWN	0.0036271	DOWN				DOWN		-0.7894	0.00082627	-0.39866	0.292964	-0.07896	0.124116	-0.16038	0.964494	-1.08649	2.58281e-07	NA	NA
CEP85	ENSG00000130695	protein_coding	30.0538	DOWN	0.00371319	DOWN	DOWN			DOWN		-0.4905	0.00281041	-0.64931	0.0150179	-0.02805	0.224483	0.08934	0.96581	-0.454531	0.0277542	-0.273611	0.0223058
IP6K2	ENSG00000068745	protein_coding	11.113	DOWN	0.00371319		DOWN			DOWN	DOWN	-0.01113	0.967015	-0.74178	0.00788321	-0.00206	0.908192	-0.06005	0.975007	-0.462106	0.0231739	-0.386704	0.00470934
TCF4	ENSG00000196628	protein_coding	33.0952	DOWN	0.00371319	DOWN				DOWN	DOWN	-0.33884	0.024073	-0.22418	0.532449	-0.07289	0.105099	-0.02924	0.992306	-0.502327	0.00031503	-0.510507	2.18991e-05
KY	ENSG00000174611	protein_coding	3.65231	DOWN	0.00371319		DOWN			DOWN	DOWN	-0.19434	0.172168	-0.78691	0.0515289	NA	NA	-0.06806	0.985481	-1.29103	0.00440241	-0.92788	5.37638e-05
SIX1	ENSG00000126778	protein_coding	36.1192	DOWN	0.00371319	DOWN	DOWN			DOWN		-0.68382	0.00059041	-0.4471	0.050978	0.01517	0.613799	-0.2149	0.917797	-0.59415	0.0181162	-0.256135	0.0580132
FZD4	ENSG00000174804	protein_coding	6.88575	DOWN	0.00429694	DOWN				DOWN	DOWN	-0.4339	0.0250432	-0.32438	0.275275	0.02955	0.361714	0.05005	0.981179	-0.71585	8.19199e-08	-0.403113	0.00213376
CARD10	ENSG00000100065	protein_coding	3.94288	DOWN	0.00429694	DOWN				DOWN	DOWN	-0.50041	0.00587859	-0.41163	0.226718	-0.00689	0.730365	-0.07542	0.964494	-0.791178	0.0336953	-1.23704	4.82943e-11
PKD1L1	ENSG00000158683	protein_coding	0.885417	DOWN	0.00429694		DOWN			DOWN	DOWN	NA	NA	-1.35785	0.00137287	0.00339	0.813898	-0.05643	0.968082	-1.1951	1.00589e-05	-1.33639	0.0233268
TSHZ1	ENSG00000179981	protein_coding	2.7688	DOWN	0.00444528	DOWN				DOWN	DOWN	-0.55797	0.00494593	-0.00635	0.992765	0.01935	0.340094	0.33317	0.505392	-0.545697	0.00241099	-0.517379	0.00781198
LMOD1	ENSG00000163431	protein_coding	25.7709	DOWN	0.0044817	DOWN	DOWN				DOWN	-0.40437	0.00641912	-0.81979	0.0557379	-0.0005	0.977389	-0.20287	0.917797	-0.262912	0.758551	-0.571449	0.000112227
MYO5C	ENSG00000128833	protein_coding	0.895909	DOWN	0.00471477	DOWN				DOWN		-0.57564	0.00123194	0.03009	0.973785	-0.01853	0.255319	0.00962	0.997872	-1.22418	4.27686e-06	NA	NA
PLEKHH3	ENSG00000068137	protein_coding	17.0576	DOWN	0.00492013		DOWN			DOWN	DOWN	-0.4118	0.152865	-0.80474	0.058872	-0.09882	0.0309197	0.07949	0.973792	-0.786657	0.00480108	-0.328503	0.0115858
KCNA5	ENSG00000130037	protein_coding	1.37317	DOWN	0.00492013		DOWN			DOWN	DOWN	-0.08869	0.841337	-1.52559	0.0127324	-0.00486	0.771389	-0.08318	0.963233	-1.64481	0.000735661	-0.84571	0.0115858
TARBP1	ENSG00000059588	protein_coding	9.99882	DOWN	0.00499806	DOWN	DOWN			DOWN		-0.42322	0.0491506	-0.74681	0.00668765	-0.02616	0.263209	-0.06481	0.981913	-0.854424	1.76719e-12	-0.097465	0.858066
PER1	ENSG00000179094	protein_coding	31.7465	DOWN	0.00503255					DOWN	DOWN	-0.37124	0.205538	0.55084	0.156293	0.02131	0.323765	0.09249	0.951862	-1.52766	3.52067e-06	-0.625219	6.50609e-09
CD34	ENSG00000174059	protein_coding	28.1967	DOWN	0.00503255		DOWN			DOWN	DOWN	NA	NA	-0.50817	0.0628787	-0.01277	0.418205	-0.15726	0.963716	-1.05257	3.12922e-05	-0.685724	5.09513e-10
ZNF740	ENSG00000139651	protein_coding	8.18967	DOWN	0.00655505		DOWN			DOWN	DOWN	NA	NA	-0.66909	0.0292671	-0.00315	0.836429	0.02249	0.994191	-0.548206	0.00369791	-0.324784	0.0248829
ACE	ENSG00000159640	protein_coding	9.8444	DOWN	0.00655505		DOWN			DOWN	DOWN	NA	NA	-0.58059	0.0679623	NA	NA	NA	NA	-1.06682	0.0439739	-0.842039	2.27156e-12
MFNG	ENSG00000100060	protein_coding	3.03727	DOWN	0.00655505	DOWN	DOWN			DOWN		-0.39472	0.0360115	-0.87521	0.00275053	-0.05119	0.144914	-0.10136	0.972763	-1.08231	0.00635663	-0.530754	0.102854
UBA7	ENSG00000182179	protein_coding	6.42349	DOWN	0.00655505	DOWN	DOWN			DOWN		-0.55988	0.00182845	-0.45267	0.0808724	-0.04662	0.15559	0.09622	0.96581	-0.878731	2.00683e-05	-0.0442626	0.972394
C14orf28	ENSG00000179476	protein_coding	1.75351	DOWN	0.00658151	DOWN				DOWN	DOWN	-0.5008	0.0337477	-0.49783	0.185527	-0.02529	0.177834	-0.05427	0.984074	-0.871318	2.44443e-06	-0.444955	0.0261471
FAXDC2	ENSG00000170271	protein_coding	3.88984	DOWN	0.00658151	DOWN				DOWN	DOWN	-0.51862	0.00388958	NA	NA	-0.01859	0.383403	0.03672	0.989291	-1.0996	1.96854e-08	-0.697949	0.0269349
SLC6A1	ENSG00000157103	protein_coding	1.21195	DOWN	0.00658151		DOWN			DOWN		NA	NA	-0.81529	0.00361343	NA	NA	-0.1173	0.93833	-1.33089	0.000111902	-0.653316	0.0895725
EIF5	ENSG00000100664	protein_coding	198.693	DOWN	0.00663933	DOWN					DOWN	-0.63593	0.0008615	-0.13291	0.651543	0.06438	0.243689	-0.16545	0.917797	0.195631	0.334935	-0.370955	9.10394e-08
IRS1	ENSG00000169047	protein_coding	8.3952	DOWN	0.00663933	DOWN				DOWN	DOWN	-0.48116	0.0383791	-0.09805	0.87481	0.06604	0.124116	-0.09355	0.967876	-0.699959	0.0130408	-0.421178	0.0133694
NR1D2	ENSG00000174738	protein_coding	15.1188	DOWN	0.00663933	DOWN				DOWN	DOWN	-0.51321	0.0382119	-0.30533	0.476096	0.00948	0.688606	-0.39765	0.834712	-0.696471	0.000382269	-0.590728	4.06912e-11
ANKFY1	ENSG00000185722	protein_coding	2.9646	DOWN	0.00663933	DOWN				DOWN		-0.63109	0.00213238	-0.05667	0.872686	0.03507	0.187084	-0.09247	0.967876	-0.854633	6.00958e-12	-0.311169	0.0651716
C2CD5	ENSG00000111731	protein_coding	4.197	DOWN	0.00789485	DOWN	DOWN			DOWN		-0.74558	0.00066418	-0.58225	0.0780392	-0.0642	0.151797	0.08265	0.974127	-0.433726	0.00418674	0.0344373	0.970824
AXIN2	ENSG00000168646	protein_coding	2.42569	DOWN	0.00794882	DOWN				DOWN	DOWN	-0.5689	0.00300247	-0.41878	0.237591	-0.04116	0.161127	-0.06578	0.968082	-0.90642	0.0339707	-0.526853	0.0407061
FAM214A	ENSG00000047346	protein_coding	17.7589	DOWN	0.00794882		DOWN			DOWN	DOWN	NA	NA	-0.64889	0.0791073	-0.07373	0.0376254	-0.25262	0.931075	-0.543069	0.0049933	-0.621867	2.83224e-06
CIART	ENSG00000159208	protein_coding	15.9915	DOWN	0.00794882					DOWN	DOWN	-0.53617	0.119751	0.24956	0.69726	0.03291	0.179489	-0.93437	0.132003	-1.14169	5.51998e-05	-0.724919	2.61561e-07
MYO10	ENSG00000145555	protein_coding	2.75352	DOWN	0.00803084		DOWN			DOWN	DOWN	NA	NA	-0.4072	0.0803284	-0.06193	0.137355	-0.20213	0.93833	-0.620505	0.00913914	-0.875348	2.41958e-05
GSAP	ENSG00000186088	protein_coding	1.80758	DOWN	0.0085256		DOWN			DOWN	DOWN	-0.17205	0.278667	-0.62916	0.0312491	-0.02027	0.383976	0.05003	0.988577	-0.497126	0.0316479	-0.503897	0.0481301
SEPTIN4	ENSG00000108387	protein_coding	5.52035	DOWN	0.0085256	DOWN				DOWN	DOWN	-0.46555	0.00832323	-0.17169	0.684389	-0.02225	0.169608	0.00812	0.997872	-0.614321	0.0250696	-0.570807	0.048769
PLCL2	ENSG00000154822	protein_coding	11.2603	DOWN	0.0085256	DOWN				DOWN	DOWN	-0.36514	0.0474798	-0.00538	0.992808	-0.05494	0.0536285	0.14164	0.93833	-0.450519	0.0103111	-0.639568	2.63129e-07
DBP	ENSG00000105516	protein_coding	20.8302	DOWN	0.0085256	DOWN				DOWN	DOWN	-0.42538	0.0491212	-0.12946	0.846852	0.03284	0.175867	-0.28765	0.876894	-0.685901	0.0129929	-0.678669	4.4801e-08
JCAD	ENSG00000165757	protein_coding	6.417	DOWN	0.0085256					DOWN	DOWN	NA	NA	-0.24305	0.77742	0.00076	0.962946	-0.00381	0.99964	-0.980108	0.000287785	-0.815522	1.43529e-13
IER5	ENSG00000162783	protein_coding	5.88307	DOWN	0.0085256	DOWN					DOWN	-0.70468	0.00335605	0.81783	0.251996	0.1277	0.0786638	-0.13269	0.956104	1.43875	0.105243	-1.00575	1.07146e-10
PFKFB1	ENSG00000158571	protein_coding	23.2716	DOWN	0.0085256	DOWN	DOWN			DOWN		-0.38031	0.0169256	-0.52438	0.0856447	-0.02057	0.194662	-0.18729	0.93833	-0.490042	0.0358643	-0.195253	0.266334
XYLT2	ENSG00000015532	protein_coding	2.18082	DOWN	0.00859021	DOWN	DOWN			DOWN		-0.38407	0.0492181	-0.66565	0.0572324	-0.04574	0.139157	-0.03195	0.986537	-0.634643	0.00155706	-0.310343	0.173432
CRACR2B	ENSG00000177685	protein_coding	2.77154	DOWN	0.00879295		DOWN			DOWN	DOWN	0.00901	0.978265	-0.47598	0.0873965	0.03979	0.13436	-0.08088	0.965458	-1.16109	0.00456385	-1.07517	0.00956691
ST6GAL1	ENSG00000073849	protein_coding	5.71281	DOWN	0.00953592	DOWN				DOWN	DOWN	-0.37552	0.0824237	-0.3758	0.254289	0.03152	0.300657	-0.32104	0.790692	-0.899236	1.96593e-06	-0.612428	2.06945e-06
WNT5A	ENSG00000114251	protein_coding	1.21307	DOWN	0.00965288	DOWN	DOWN			DOWN		-0.40512	0.0340959	-0.61461	0.0897369	-0.00896	0.64374	0.00421	0.99879	-1.58631	2.01778e-07	NA	NA
SIX4	ENSG00000100625	protein_coding	4.6891	DOWN	0.00979394	DOWN	DOWN			DOWN		-0.34751	0.0470063	-0.7289	0.0901264	-0.02424	0.15559	0.0071	0.998321	-0.542005	0.00132374	-0.203731	0.133312
LBX1	ENSG00000138136	protein_coding	6.16565	DOWN	0.00987915		DOWN			DOWN	DOWN	NA	NA	-0.66562	0.0908047	-0.03133	0.197489	0.06587	0.973044	-0.566282	0.0269867	-0.350397	0.00625296
NDRG3	ENSG00000101079	protein_coding	5.99727	DOWN	0.00987915	DOWN				DOWN	DOWN	-0.49416	0.0585417	-0.35201	0.153173	-0.02203	0.23376	-0.12864	0.93833	-0.736183	9.26536e-07	-0.377734	0.0419821
MYH10	ENSG00000133026	protein_coding	2.91877	DOWN	0.00987915	DOWN				DOWN	DOWN	-0.42503	0.0584851	-0.12244	0.849844	-0.07232	0.0786638	0.09899	0.958076	-0.515337	0.0403979	-0.513847	0.0481894
PRPH2	ENSG00000112619	protein_coding	6.26771	DOWN	0.00987915	DOWN				DOWN	DOWN	-0.41514	0.0581314	-0.40891	0.380569	-0.02039	0.255325	0.09249	0.951862	-0.426691	0.0132708	-0.576453	0.00279239
TET1	ENSG00000138336	protein_coding	0.298868	DOWN	0.00987915		DOWN			DOWN	DOWN	NA	NA	-0.63077	0.093076	NA	NA	-0.23107	0.914448	-0.944002	7.16797e-06	-1.30064	1.0238e-05
ACAD10	ENSG00000111271	protein_coding	4.59588	DOWN	0.00987915		DOWN			DOWN		-0.16585	0.456816	-0.57698	0.00824523	-0.01476	0.317897	0.22298	0.92555	-0.619328	0.00050167	-0.0100938	0.976663
AVIL	ENSG00000135407	protein_coding	8.29719	DOWN	0.00987915		DOWN			DOWN		-0.1684	0.383983	-0.8605	0.00041666	NA	NA	-0.00682	0.99964	-0.853372	0.000502903	NA	NA

## Sheet: AE_4 h
Gene Symbol	Ensembl Gene ID	Gene Biotype	Mean FPKM	RRA Total effect	RRA Padj	GSE86931	GSE87748	GSE107934	GSE120862	GSE86931 log2_FC	GSE86931 Padj	GSE87748 log2_FC	GSE87748 Padj	GSE107934 log2_FC	GSE107934 Padj	GSE120862 log2_FC	GSE120862 Padj
PRKAG2	ENSG00000106617	protein_coding	19.3334	UP	8.1806e-10	UP	UP	UP	UP	4.80924	1.20977e-109	2.62801	4.03708e-20	5.25154	1.34945e-05	4.82326	1.90988e-56
KCNQ4	ENSG00000117013	protein_coding	2.17179	UP	1.98146e-08	UP	UP	UP	UP	2.78401	1.73086e-18	1.83553	0.000234898	3.16509	1.07096e-05	3.56705	8.76001e-37
PPARGC1A	ENSG00000109819	protein_coding	18.5333	UP	4.54607e-08	UP	UP	UP	UP	2.55396	5.78134e-19	1.80998	3.39349e-11	2.17976	1.46746e-12	3.20627	4.6595e-15
JUNB	ENSG00000171223	protein_coding	15.3785	UP	1.57431e-07	UP	UP	UP	UP	1.73209	6.04761e-05	0.839034	0.0195367	4.73872	1.40766e-19	4.28678	3.64538e-23
DOK7	ENSG00000175920	protein_coding	11.198	UP	2.19133e-07	UP	UP	UP	UP	0.977664	0.00176215	0.933798	0.000100049	2.8179	0.00455496	1.23016	3.05618e-15
ALPK3	ENSG00000136383	protein_coding	89.1834	UP	2.86281e-07	UP	UP	UP	UP	0.998701	0.000589644	0.633683	0.00181641	0.767449	0.00755229	0.752027	4.32073e-15
LONRF3	ENSG00000175556	protein_coding	1.27341	UP	2.93924e-07	UP	UP	UP	UP	1.84979	0.00401286	1.26118	1.20531e-06	3.72288	0.00118722	1.74817	1.17429e-10
STC2	ENSG00000113739	protein_coding	0.769702	UP	1.0071e-06	UP	UP	UP	UP	3.02199	4.87834e-07	0.617975	0.00039997	3.28702	0.0263239	2.81013	9.92322e-22
PPTC7	ENSG00000196850	protein_coding	32.5935	UP	1.02533e-06	UP	UP	UP	UP	0.738897	0.013326	0.917322	5.28129e-06	1.04954	0.00358339	0.825073	1.25253e-08
CHST15	ENSG00000182022	protein_coding	3.76505	UP	1.06669e-06	UP	UP	UP	UP	1.66608	0.0064234	1.93329	1.02089e-10	2.03845	0.0121064	2.3504	3.35648e-08
SOCS7	ENSG00000274211	protein_coding	4.09656	UP	1.06669e-06	UP	UP		UP	1.63226	8.31184e-08	0.70092	1.45287e-05	1.00886	0.522611	1.7649	8.51625e-38
RHOBTB2	ENSG00000008853	protein_coding	6.28853	UP	1.0977e-06	UP	UP	UP	UP	1.25168	0.00107412	0.789204	2.7827e-05	2.09325	0.00402425	1.77659	5.14878e-08
VEGFA	ENSG00000112715	polymorphic_pseudogene	63.1649	UP	1.0977e-06	UP		UP	UP	1.12022	0.000266823	0.522377	0.391624	1.58307	5.19002e-10	1.50995	7.15506e-25
IL6R	ENSG00000160712	protein_coding	5.22064	UP	1.46102e-06	UP	UP	UP	UP	1.14414	0.00191645	1.08178	4.60489e-05	1.58227	0.00123976	1.72417	1.32428e-07
MBP	ENSG00000197971	protein_coding	63.1341	UP	6.6204e-06		UP	UP	UP	0.457143	0.552911	0.514564	0.000219331	1.37728	9.32858e-07	0.854872	1.13695e-16
INKA2	ENSG00000197852	protein_coding	3.26508	UP	6.80554e-06	UP	UP		UP	1.28212	0.00112043	0.797017	0.000877278	-0.754092	0.983865	1.10946	1.38689e-16
NR4A3	ENSG00000119508	protein_coding	20.1313	UP	1.07062e-05	UP	UP		UP	5.2415	0.00107412	3.15474	0.00178548	4.00062	0.052186	6.60406	1.20957e-30
GADD45A	ENSG00000116717	protein_coding	23.0017	UP	1.07062e-05		UP	UP	UP	1.72104	0.865533	1.07523	2.19138e-05	3.22366	5.43678e-05	2.77275	7.3956e-16
SPTSSA	ENSG00000165389	protein_coding	7.418	UP	1.07062e-05	UP	UP		UP	0.937351	0.0106364	0.843901	0.00131279	-0.23592	0.973302	0.776942	1.27569e-16
TXLNA	ENSG00000084652	protein_coding	6.01394	UP	1.2221e-05		UP	UP	UP	0.533571	0.629781	0.63573	0.000159419	1.80952	1.10859e-05	1.107	4.31652e-15
ST3GAL5	ENSG00000115525	protein_coding	10.7291	UP	1.4156e-05		UP	UP	UP	0.541861	0.518426	0.673119	0.00015482	2.44784	5.43678e-05	1.20297	5.08812e-15
WNT9A	ENSG00000143816	protein_coding	5.17827	UP	1.76905e-05	UP	UP	UP	UP	1.80138	9.85423e-06	1.92596	9.20801e-07	2.22018	0.0146499	2.15269	0.000100032
CHSY3	ENSG00000198108	protein_coding	0.595638	UP	1.76905e-05	UP	UP		UP	1.99532	0.00566733	1.40514	6.3205e-05	-0.199037	0.992588	1.59128	2.60303e-14
PCNT	ENSG00000160299	protein_coding	43.4042	UP	1.76905e-05		UP	UP	UP	1.07992	0.0536419	0.716578	0.00755424	1.32686	2.62234e-07	1.14537	4.86971e-20
RARA	ENSG00000131759	protein_coding	11.4014	UP	1.82542e-05	UP	UP	UP	UP	1.266	0.00795802	0.812435	0.00413861	1.89044	0.00358339	1.49485	0.000118037
SIPA1L3	ENSG00000105738	protein_coding	2.59934	UP	2.03424e-05	UP	UP		UP	1.4022	0.00107412	1.13716	0.00157631	0.811381	0.689565	1.40933	3.00622e-13
ATOH8	ENSG00000168874	protein_coding	9.14626	UP	2.05529e-05	UP	UP		UP	0.997162	0.0338221	1.05957	4.27151e-06	-0.114874	0.992736	1.38983	3.65862e-15
MAFF	ENSG00000185022	protein_coding	8.51664	UP	2.30559e-05	UP		UP	UP	4.11477	1.20357e-20	1.08304	0.838242	5.4136	0.00113968	5.11417	1.339e-14
CPEB4	ENSG00000113742	protein_coding	14.4935	UP	4.08021e-05		UP	UP	UP	0.754867	0.218189	0.6627	0.000407086	1.0623	0.00400601	0.946103	6.96817e-14
TPM4	ENSG00000167460	protein_coding	29.8079	UP	4.18058e-05	UP		UP	UP	0.852507	0.00914026	-0.021181	0.999969	1.72802	0.00443757	1.09563	1.01317e-24
RRS1	ENSG00000179041	protein_coding	12.058	UP	4.80054e-05	UP	UP		UP	0.948868	0.0498319	0.700175	0.0304025	1.00812	0.790766	1.01924	1.41155e-34
GPR157	ENSG00000180758	protein_coding	28.093	UP	6.00683e-05	UP	UP		UP	0.824525	0.00592776	0.810803	0.0097037	1.13446	0.0636406	1.56352	7.2476e-11
TRIM25	ENSG00000121060	protein_coding	5.56367	UP	6.33481e-05		UP	UP	UP	0.656348	0.339355	0.472047	0.0278737	1.48781	0.00383726	1.22687	1.23923e-10
CDKN1A	ENSG00000124762	protein_coding	10.0417	UP	6.67153e-05	UP		UP	UP	3.51074	6.84846e-08	0.784448	0.876073	4.01701	0.00867648	3.16324	1.78105e-10
SLC38A1	ENSG00000111371	protein_coding	4.37359	UP	6.89953e-05	UP	UP		UP	1.60927	0.000207102	0.754005	0.0486774	0.776941	0.886585	1.96073	5.31677e-13
ABHD2	ENSG00000140526	protein_coding	3.5724	UP	7.55581e-05	UP	UP	UP	UP	1.57369	0.00836553	0.999968	0.000312048	1.12571	0.0101794	1.51671	0.00563553
MAP3K14	ENSG00000006062	protein_coding	4.48654	UP	7.62042e-05	UP	UP		UP	1.15344	0.00215468	0.588834	0.0467072	1.15468	0.228296	1.33758	4.85325e-10
NFIL3	ENSG00000165030	protein_coding	5.27501	UP	8.22294e-05	UP	UP		UP	1.10172	0.00405695	0.856879	0.00951185	2.56669	0.191413	2.17898	8.35636e-10
LPIN1	ENSG00000134324	protein_coding	44.118	UP	0.000101169		UP	UP	UP	0.553135	0.62438	0.581238	0.0247457	0.958847	0.016411	0.706534	6.2886e-10
PMP22	ENSG00000109099	protein_coding	32.2459	UP	0.000109728	UP	UP		UP	1.3441	9.14966e-06	1.63341	6.93101e-10	1.19849	0.0590462	1.50337	2.59951e-09
ESRRG	ENSG00000196482	protein_coding	2.95092	UP	0.000109882	UP		UP	UP	3.17155	1.61162e-15	0.497481	0.277444	1.56498	0.00527257	1.76767	2.98229e-09
MKNK2	ENSG00000099875	protein_coding	212.161	UP	0.000126313	UP		UP	UP	0.691996	0.0470629	0.477711	0.105917	0.737228	0.0246729	0.944994	4.31652e-15
SYNJ2	ENSG00000078269	protein_coding	2.03503	UP	0.000143942		UP	UP	UP	2.36358	0.534574	1.43795	8.79887e-12	1.80994	0.0366841	2.78176	6.59781e-12
FAM110B	ENSG00000169122	protein_coding	8.26394	UP	0.000151782	UP	UP		UP	1.62865	0.00592776	0.735735	9.42608e-05	1.63255	0.0773469	1.66928	1.83125e-08
HDAC4	ENSG00000068024	protein_coding	8.48501	UP	0.000156836		UP	UP	UP	0.646123	0.359739	0.58805	8.31617e-05	0.730154	0.0383371	0.797617	6.71798e-13
BCAR3	ENSG00000137936	protein_coding	9.23357	UP	0.000166053	UP		UP	UP	1.15837	0.032682	0.223626	0.997208	0.968164	0.039894	1.09015	3.68453e-11
PPARGC1B	ENSG00000155846	protein_coding	1.42693	UP	0.000171955	UP	UP		UP	1.42836	0.000148056	0.830998	9.14792e-05	0.397223	0.919504	1.57657	4.81026e-08
SLC25A30	ENSG00000174032	protein_coding	36.2395	UP	0.000171955		UP	UP	UP	0.715547	0.882103	0.913676	4.04937e-06	0.863213	0.0439059	0.916014	3.70267e-10
PDE4D	ENSG00000113448	protein_coding	12.7469	UP	0.000176278		UP	UP	UP	0.55531	0.220577	0.524561	2.06657e-05	0.744831	0.0466393	0.992545	5.45403e-22
NUFIP2	ENSG00000108256	protein_coding	4.40245	UP	0.000178347		UP	UP	UP	0.561329	0.479765	0.564304	0.0297122	1.13683	0.000164819	0.702443	6.14066e-08
SLC22A5	ENSG00000197375	protein_coding	4.71349	UP	0.000221178		UP		UP	1.41339	0.0552946	0.864208	8.44958e-07	1.41748	0.522611	1.34922	3.58974e-25
IRF2BPL	ENSG00000119669	protein_coding	7.49149	UP	0.000224956	UP	UP		UP	1.12466	0.0287463	0.716488	0.00880935	1.13763	0.241835	0.715382	1.45262e-07
RTN4RL1	ENSG00000185924	protein_coding	0.903443	UP	0.000247047		UP		UP	1.92091	0.187015	2.09979	4.00958e-07	2.21436	NA	2.28918	1.01317e-24
COA7	ENSG00000162377	protein_coding	9.61268	UP	0.000250177		UP		UP	0.78241	0.223719	0.655192	4.04937e-06	0.865093	0.737343	0.932851	2.92735e-34
ANGPTL2	ENSG00000136859	protein_coding	29.6607	UP	0.000263548		UP	UP	UP	1.63247	0.851852	0.707285	0.00282508	1.27637	0.00475093	1.57464	3.14767e-07
GABARAPL1	ENSG00000139112	protein_coding	50.6396	UP	0.000279456		UP	UP	UP	0.570081	0.282018	0.550369	0.000493027	1.80722	0.000992178	0.69619	3.46994e-07
ETS2	ENSG00000157557	protein_coding	16.255	UP	0.000315233		UP	UP	UP	0.642244	0.310183	0.726438	0.0224995	2.07626	3.39451e-05	1.28886	6.12695e-07
DAAM2	ENSG00000146122	protein_coding	16.204	UP	0.000315233		UP	UP	UP	0.335981	0.999984	0.751284	0.021799	0.876592	0.0304147	0.852181	6.20841e-07
ATP1B3	ENSG00000069849	protein_coding	41.6198	UP	0.000342429	UP			UP	1.31579	1.85456e-05	0.0224221	0.999969	-0.118466	0.995351	1.16145	1.44545e-22
CXCL8	ENSG00000169429	protein_coding	0.166458	UP	0.000360312			UP	UP	Inf	NA	2.17647	NA	Inf	1.7422e-08	6.51189	1.0782e-22
FNIP2	ENSG00000052795	protein_coding	3.99591	UP	0.000387371		UP	UP	UP	0.791661	0.65752	0.797721	1.58255e-05	2.63886	3.83271e-11	1.23886	0.0177634
GSDME	ENSG00000105928	protein_coding	2.52677	UP	0.000464853	UP			UP	2.06512	4.0142e-08	0.315505	0.842995	1.6401	0.201049	1.86349	7.28032e-21
ANGPTL4	ENSG00000167772	protein_coding	1.65647	UP	0.000517531		UP	UP	UP	0.699291	0.999984	2.71534	1.22306e-12	5.34209	5.94384e-07	3.68881	0.000233213
GTF2IRD1	ENSG00000006704	protein_coding	20.4251	UP	0.000608697		UP		UP	0.644138	0.392183	0.703639	9.99499e-06	1.21312	0.447675	0.964655	6.96549e-20
TRPM7	ENSG00000092439	protein_coding	4.03583	UP	0.00060992	UP		UP	UP	0.942586	0.0215765	0.2797	0.223798	1.38922	3.74775e-05	1.36746	5.20468e-06
RASSF5	ENSG00000266094	protein_coding	1.80388	UP	0.000617961	UP		UP	UP	1.49759	0.0498319	0.107696	4.64478e-05	2.34009	0.0406045	2.43914	5.80055e-06
SNN	ENSG00000184602	protein_coding	16.9883	UP	0.000617961	UP	UP		UP	0.882619	0.00201245	0.513735	0.0247426	1.02037	0.378225	1.24484	5.71709e-06
SOCS3	ENSG00000184557	protein_coding	5.83339	UP	0.000656725			UP	UP	1.33876	0.435673	-0.0145265	0.0681485	7.93482	3.83271e-11	6.04024	2.98973e-19
NAP1L5	ENSG00000177432	protein_coding	1.85367	UP	0.00067591		UP		UP	0.93573	0.528884	0.889275	4.65103e-05	-0.962941	0.983648	1.2574	5.76074e-19
VGLL2	ENSG00000170162	protein_coding	56.82	UP	0.000695165	UP			UP	1.17174	1.18541e-05	0.316993	0.939854	0.774068	0.197394	1.24316	5.76074e-19
MAT2A	ENSG00000168906	protein_coding	62.7952	UP	0.000757312		UP	UP	UP	0.619922	0.551175	0.524509	0.0078945	1.36591	0.000543924	0.700314	1.35542e-05
CES3	ENSG00000172828	protein_coding	5.29832	UP	0.000887836	UP			UP	1.22185	0.000845237	0.503702	0.202416	1.39892	0.0843144	1.53364	6.32561e-18
FAM181A	ENSG00000140067	protein_coding	0.290905	UP	0.000936003		UP	UP	UP	1.66003	0.746137	1.36626	0.00651773	3.28518	0.0120352	1.76986	2.72622e-05
VPS18	ENSG00000104142	protein_coding	4.69373	UP	0.00102863	UP			UP	1.1844	0.000209684	0.603759	0.16767	0.28583	0.978861	1.29291	1.7017e-17
NABP1	ENSG00000173559	protein_coding	1.89297	UP	0.00111922			UP	UP	0.995869	0.751357	0.481035	0.1612	3.07765	1.7422e-08	2.06622	2.58055e-17
KLHL40	ENSG00000157119	protein_coding	66.6932	UP	0.00112806	UP		UP	UP	0.930027	0.013198	0.382195	0.667492	2.02856	0.0344369	1.16256	6.08925e-05
ZC3H12A	ENSG00000163874	protein_coding	1.19873	UP	0.00134647			UP	UP	1.19037	0.276105	0.767993	0.0515964	6.0396	1.07255e-05	1.77544	2.00753e-16
AQP9	ENSG00000103569	protein_coding	0.271745	UP	0.00146096		UP	UP	UP	2.93162	0.502827	1.87758	0.00636709	Inf	0.00101395	2.22686	0.000143998
PPP1R27	ENSG00000182676	protein_coding	290.775	UP	0.00148008			UP	UP	0.418873	0.999984	-0.0691253	0.999969	1.76537	2.16809e-05	0.874236	7.56286e-31
FLCN	ENSG00000154803	protein_coding	12.6655	UP	0.00165174		UP		UP	0.709954	0.128544	0.719873	7.02756e-05	1.1555	0.121087	0.953324	1.45607e-15
MLPH	ENSG00000115648	protein_coding	3.20985	UP	0.00168251		UP		UP	1.66372	0.0730437	1.3499	0.00168226	1.09651	0.919054	1.47837	2.56841e-35
EGR3	ENSG00000179388	protein_coding	0.740701	UP	0.00173703			UP	UP	1.65324	0.855315	0.0619141	0.999969	4.59367	4.07285e-05	4.00128	2.51666e-15
SIK1B	ENSG00000275993	protein_coding	1.29854	UP	0.00189002	UP			UP	3.62837	0.0124203	1.38126	0.0600021	Inf	0.235	4.40064	2.77233e-20
RNF114	ENSG00000124226	protein_coding	27.1606	UP	0.00196883		UP		UP	0.401488	0.855315	0.407811	0.00270085	0.554141	0.71603	0.592757	1.93455e-17
FAM20C	ENSG00000177706	protein_coding	16.394	UP	0.00214112	UP			UP	0.887851	0.0155303	0.369429	0.667327	0.86495	0.935148	1.2708	2.27497e-25
SGK1	ENSG00000118515	protein_coding	37.5872	UP	0.00219819		UP	UP	UP	0.743054	0.300182	0.988576	0.00323518	1.54126	9.86973e-05	0.518412	0.00278952
TOR3A	ENSG00000186283	protein_coding	8.32518	UP	0.00232306			UP	UP	0.430506	0.999984	0.521725	0.103351	3.47922	0.000152712	1.34819	3.43445e-42
GRAMD4	ENSG00000075240	protein_coding	6.07278	UP	0.00243049		UP		UP	0.585875	0.683024	0.537349	0.00594865	0.734861	0.878639	1.15583	6.55486e-20
ZMIZ1	ENSG00000108175	protein_coding	6.10237	UP	0.00243049	UP			UP	0.917238	0.00602089	0.275393	0.809666	0.309474	0.940514	0.786233	1.87542e-14
XIRP1	ENSG00000168334	protein_coding	85.0465	UP	0.00243049	UP		UP		1.20595	0.0106364	0.358517	0.996257	3.0534	0.000191449	1.57342	0.116983
FLNB	ENSG00000136068	protein_coding	15.7157	UP	0.00255016	UP			UP	1.08755	0.0236036	-0.513691	0.785628	0.574147	0.657452	0.775311	7.8432e-17
CXCL2	ENSG00000081041	protein_coding	1.66947	UP	0.00261033			UP	UP	0.59523	NA	0.00238022	0.653868	4.70109	0.000393995	5.42422	4.64322e-16
NGFR	ENSG00000064300	protein_coding	1.99544	UP	0.00266205	UP			UP	2.84913	0.00191811	0.507647	0.71592	0.624882	NA	1.81818	3.56248e-14
LARP4	ENSG00000161813	protein_coding	8.18181	UP	0.00268324		UP		UP	0.690343	0.173474	0.409144	0.000177466	0.103631	0.989736	0.645699	6.59194e-14
HSPA1A	ENSG00000204389	protein_coding	68.664	UP	0.0026984	UP	UP		UP	0.842582	0.028554	1.71371	0.000181914	1.28613	0.120426	0.835271	0.0060306
MOCS1	ENSG00000124615	protein_coding	7.34984	UP	0.00271007		UP		UP	0.486737	0.893876	0.573938	0.00866638	0.77359	0.619315	0.758921	2.5038e-16
WDR81	ENSG00000167716	protein_coding	3.55885	UP	0.0027726	UP			UP	0.937801	0.0292869	0.434799	0.600175	0.998165	0.82171	1.08078	5.33378e-21
AGO2	ENSG00000123908	protein_coding	5.355	UP	0.00301797		UP		UP	0.736042	0.058011	0.454825	0.00561286	0.654512	0.260795	0.998321	3.16153e-13
IL6	ENSG00000136244	protein_coding	1.13651	UP	0.00306407			UP	UP	1.19259	NA	0.209849	NA	4.79196	0.000981036	7.89192	1.6868e-38
TBC1D8	ENSG00000204634	protein_coding	16.6664	UP	0.00321433		UP		UP	0.701637	0.0534876	0.646601	5.22462e-06	0.503678	0.602579	1.15301	8.41875e-13
DCDC2	ENSG00000146038	protein_coding	0.178103	UP	0.00322465	UP			UP	2.28987	0.0431144	0.779985	0.418452	Inf	NA	3.17469	4.35616e-22
KLHL29	ENSG00000119771	protein_coding	1.33954	UP	0.00322465		UP		UP	0.935991	0.329644	1.11319	2.1168e-06	0.366714	0.987896	1.17917	1.04426e-12
GNPDA1	ENSG00000113552	protein_coding	9.65734	UP	0.00322465		UP		UP	0.738164	0.128544	0.437464	0.0116508	0.658508	0.632754	1.05564	4.63982e-17
DNAJA1	ENSG00000086061	protein_coding	22.5123	UP	0.00324544	UP			UP	0.876647	0.0414529	0.325222	0.60099	0.886999	0.211929	0.795904	1.37707e-12
FZD5	ENSG00000163251	protein_coding	0.586586	UP	0.00342204		UP		UP	0.76529	0.792952	0.85887	0.0112297	2.00517	0.147204	1.13701	1.79214e-12
MSN	ENSG00000147065	protein_coding	22.2052	UP	0.00344564	UP			UP	0.724045	0.0495148	0.0719375	0.999969	0.553383	0.722745	0.723114	1.45319e-12
PPP1R3B	ENSG00000173281	protein_coding	56.5207	UP	0.00357063	UP	UP		UP	0.753867	0.0422318	0.792768	0.0166784	0.520853	0.224971	0.740967	0.00736586
PNP	ENSG00000198805	protein_coding	2.5566	UP	0.00375003			UP	UP	0.731934	0.999984	-0.265172	0.986509	4.30096	0.00123976	1.8046	4.90455e-12
MFSD5	ENSG00000182544	protein_coding	6.55907	UP	0.0037568		UP		UP	0.681098	0.595867	0.565316	0.021526	-0.251266	0.987896	0.905859	9.81352e-13
SIK2	ENSG00000170145	protein_coding	3.52781	UP	0.0037568		UP		UP	0.852708	0.0552162	0.804079	8.23457e-06	0.393889	0.823631	0.572185	5.41941e-12
PDK4	ENSG00000004799	protein_coding	29.4699	UP	0.0037568		UP	UP		-0.722238	0.999984	1.27445	0.00499225	3.12511	0.00284171	1.81418	0.682278
MAD2L1BP	ENSG00000124688	protein_coding	11.6544	UP	0.00388477		UP		UP	0.602581	0.451296	0.622843	0.00350145	0.14904	0.990736	0.673414	7.10864e-12
DDIT3	ENSG00000175197	protein_coding	18.9928	UP	0.00390491		UP		UP	0.849447	0.33965	0.795275	0.000565486	0.816364	0.638935	0.952257	7.25338e-12
CCL2	ENSG00000108691	protein_coding	11.9449	UP	0.00397927			UP	UP	1.20011	0.985534	0.393871	0.999969	5.47586	6.90852e-37	5.26308	9.29484e-12
ARVCF	ENSG00000099889	protein_coding	9.25456	UP	0.00405383	UP			UP	1.25266	0.00400931	0.326026	0.766685	1.09279	0.788855	0.680123	9.76451e-12
CRK	ENSG00000167193	protein_coding	9.56537	UP	0.00412858		UP		UP	0.483925	0.829843	0.813934	1.00297e-11	0.270277	0.987896	0.71102	1.02608e-11
FCN3	ENSG00000142748	protein_coding	0.950414	UP	0.00420351		UP		UP	1.50006	0.617114	1.84664	2.51232e-08	Inf	NA	2.18373	1.25335e-11
THBS1	ENSG00000137801	protein_coding	5.53876	UP	0.00435391			UP	UP	1.52797	0.220577	0.0862375	0.999969	4.42191	1.94682e-06	4.95314	1.46364e-11
PDE7A	ENSG00000205268	protein_coding	15.6019	UP	0.00435391		UP	UP		-0.0216029	0.999984	0.561541	0.00133957	0.940946	0.00451619	0.246269	0.282947
MOB3C	ENSG00000142961	protein_coding	8.35684	UP	0.00448546		UP		UP	0.452795	0.999984	0.597984	0.00206642	0.14997	0.990736	0.786859	1.86427e-11
SELE	ENSG00000007908	protein_coding	0.303015	UP	0.00452454			UP	UP	2.78615	NA	0.753719	NA	Inf	2.89502e-08	6.22418	1.89162e-11
SEPHS2	ENSG00000179918	protein_coding	22.6156	UP	0.00452454		UP		UP	0.641881	0.151282	0.63452	0.0294697	0.970785	0.542703	1.06915	4.11506e-28
HYOU1	ENSG00000149428	protein_coding	3.80681	UP	0.00454413	UP			UP	1.11473	0.0421048	0.0615158	0.999969	0.113527	0.992588	0.563637	2.18262e-11
SH3BP5	ENSG00000131370	protein_coding	10.0157	UP	0.00467612	UP			UP	1.77267	0.0173951	0.458085	0.846034	1.64931	0.653943	0.973764	2.94935e-11
MARS2	ENSG00000247626	protein_coding	2.43179	UP	0.00478316		UP		UP	0.482045	0.999984	0.648965	0.0319103	1.42193	0.798466	0.721586	9.01232e-12
CSF3R	ENSG00000119535	protein_coding	2.42175	UP	0.00480333		UP	UP	UP	1.74149	0.576225	1.23929	0.0323355	2.84228	0.00284171	1.52461	0.0403764
KLHL21	ENSG00000162413	protein_coding	29.1749	UP	0.00487591			UP	UP	0.579483	0.518317	0.303789	0.881359	1.24778	0.00683398	1.03259	4.22516e-12
ZBTB9	ENSG00000213588	protein_coding	1.10246	UP	0.00513441		UP		UP	0.922561	0.542159	0.685268	0.0382902	-2.73774	NA	1.27709	1.38106e-14
IFI16	ENSG00000163565	protein_coding	10.3765	UP	0.00513441			UP	UP	0.434698	0.999984	-0.120444	0.999969	1.60976	0.00755229	1.2327	4.92503e-11
SLC20A1	ENSG00000144136	protein_coding	5.58563	UP	0.00526485			UP	UP	0.419867	0.999984	0.515652	0.207381	1.577	0.00769755	1.33746	1.63023e-20
MAST4	ENSG00000069020	protein_coding	2.57125	UP	0.00526951			UP	UP	0.81165	0.864006	0.0882579	0.999969	1.77508	7.17977e-05	0.674775	1.01357e-10
WARS1	ENSG00000140105	protein_coding	43.0193	UP	0.0052707			UP	UP	0.251036	0.999984	0.0627243	0.999969	1.09356	0.00770426	0.693702	2.19996e-19
MYC	ENSG00000136997	protein_coding	4.71696	UP	0.00542403			UP	UP	1.02028	0.670997	0.947557	0.245186	5.61378	0.00339091	3.94829	1.36028e-10
ASB2	ENSG00000100628	protein_coding	175.556	UP	0.00575185			UP	UP	0.533133	0.694846	0.492973	0.0693419	0.788732	0.00941297	0.920602	3.65862e-15
PIM3	ENSG00000198355	protein_coding	22.9602	UP	0.00651894			UP	UP	0.458806	0.97618	0.323843	0.639341	2.8951	0.0120352	1.21811	2.0228e-23
ADAMTS4	ENSG00000158859	protein_coding	1.69549	UP	0.00684586			UP	UP	2.62216	0.14563	0.468602	0.999969	5.06917	0.0123351	5.94319	2.34032e-16
ICAM1	ENSG00000090339	protein_coding	3.30954	UP	0.00726684			UP	UP	0.686927	0.999984	-0.367883	0.98036	3.62816	2.35987e-10	2.57603	1.19198e-09
CNTFR	ENSG00000122756	protein_coding	16.3666	UP	0.00734844		UP		UP	0.612544	0.999984	0.838245	0.0410374	-0.00614398	0.998866	0.732079	1.21395e-09
IDI1	ENSG00000067064	protein_coding	45.6058	UP	0.00804522	UP			UP	0.697653	0.0266252	0.376733	0.232602	0.719503	0.472699	0.686641	2.30807e-09
CIITA	ENSG00000179583	protein_coding	4.62156	UP	0.00812797	UP			UP	1.45651	0.00311368	0.110452	0.999969	-0.106988	0.990736	1.4189	2.56943e-09
PFKFB2	ENSG00000123836	protein_coding	9.10542	UP	0.00828647			UP	UP	1.02489	0.14099	0.487801	0.534339	1.57365	0.0210678	1.45795	3.96245e-53
LITAF	ENSG00000189067	protein_coding	9.08355	UP	0.00834352			UP	UP	0.514367	0.687723	0.0300675	0.999969	1.22535	0.0207377	1.2034	2.32081e-12
CEMIP2	ENSG00000135048	protein_coding	4.46097	UP	0.00834352			UP	UP	0.154325	0.999984	0.204363	0.764843	2.36991	0.000520174	1.01689	3.48458e-09
AQP3	ENSG00000165272	protein_coding	1.14387	UP	0.00860032		UP		UP	1.97535	0.0501557	1.11509	0.0446743	Inf	NA	1.67397	4.46795e-09
OSMR	ENSG00000145623	protein_coding	1.59761	UP	0.0087414			UP	UP	1.13752	0.0621109	-0.408543	0.914058	2.11193	0.0213567	1.63845	3.18197e-17
C19orf12	ENSG00000131943	protein_coding	24.7158	UP	0.00876655		UP		UP	0.376001	0.984575	0.526658	0.00320347	0.539356	0.86548	0.579667	5.85397e-09
STOX2	ENSG00000173320	protein_coding	0.69324	UP	0.0088497		UP		UP	1.24303	0.0552831	0.566068	0.00291545	0.990828	0.647422	1.24253	6.20156e-09
PDE10A	ENSG00000112541	protein_coding	0.21506	UP	0.00894495			UP	UP	1.17659	0.797476	0.718539	0.151087	3.67923	0.0260212	1.75578	3.47335e-18
ANXA3	ENSG00000138772	protein_coding	12.1183	UP	0.00894495		UP		UP	0.581897	0.62438	0.611227	0.0149803	0.190654	0.990736	0.591778	7.23817e-09
EGR2	ENSG00000122877	protein_coding	0.667471	UP	0.00902808			UP	UP	1.22718	NA	-0.115699	0.999969	5.34058	2.26314e-06	3.81964	7.9218e-09
TMEM140	ENSG00000146859	protein_coding	10.9992	UP	0.00918253			UP	UP	0.669554	0.999984	0.102762	0.999969	1.67833	7.63157e-07	0.832106	9.49366e-09
RBM20	ENSG00000203867	protein_coding	6.90215	UP	0.00933746	UP			UP	1.22417	3.88189e-05	0.219145	0.999969	0.14623	0.990736	1.65502	1.11881e-08
RUNX1	ENSG00000159216	protein_coding	1.99297	UP	0.00994044			UP	UP	3.44206	0.410504	0.495206	0.960212	3.14796	0.0370418	2.52412	2.1282e-33
NR1D1	ENSG00000126368	protein_coding	14.2267	DOWN	6.06696e-10	DOWN	DOWN	DOWN	DOWN	-1.64685	0.00186799	-1.98105	2.74586e-12	-1.90864	0.000264933	-2.84265	6.87618e-21
HDAC9	ENSG00000048052	protein_coding	3.8229	DOWN	1.9283e-07	DOWN	DOWN		DOWN	-1.61601	7.67713e-05	-1.13514	3.09456e-26	-0.719323	0.241687	-1.57291	9.2388e-46
GAB1	ENSG00000109458	protein_coding	7.01995	DOWN	1.9283e-07	DOWN	DOWN		DOWN	-1.74164	4.23635e-06	-1.1311	1.41848e-08	0.0841772	0.990736	-1.96993	4.74714e-37
CIART	ENSG00000159208	protein_coding	15.9915	DOWN	3.17712e-07	DOWN	DOWN		DOWN	-1.60084	0.000440219	-1.53801	7.00335e-10	-0.460765	0.919893	-1.36504	3.04395e-36
PER1	ENSG00000179094	protein_coding	31.7465	DOWN	1.16539e-06	DOWN	DOWN	DOWN	DOWN	-1.91278	1.30252e-14	-1.36948	6.73558e-05	-1.16002	0.0164521	-1.11586	8.86852e-06
KY	ENSG00000174611	protein_coding	3.65231	DOWN	1.42529e-06	DOWN	DOWN		DOWN	-1.56444	0.00171076	-1.25704	2.88997e-06	-0.537143	0.82796	-1.53388	1.10924e-22
NR1D2	ENSG00000174738	protein_coding	15.1188	DOWN	4.1833e-06	DOWN	DOWN		DOWN	-1.18256	0.0245216	-0.89041	1.41848e-08	0.0145316	0.996963	-1.07294	7.41079e-39
DIXDC1	ENSG00000150764	protein_coding	3.77231	DOWN	6.22928e-06	DOWN	DOWN		DOWN	-0.934962	0.0173951	-0.725198	0.000444444	0.112364	0.990736	-1.14948	1.59475e-38
CA4	ENSG00000167434	protein_coding	8.43722	DOWN	6.22928e-06	DOWN	DOWN		DOWN	-1.93549	7.56979e-06	-1.15208	9.9184e-06	-0.365788	0.987896	-1.26958	1.06469e-12
FLRT3	ENSG00000125848	protein_coding	0.675809	DOWN	6.22928e-06	DOWN	DOWN		DOWN	-1.53977	0.0498319	-1.15735	2.50237e-06	-1.17676	0.635404	-1.50564	6.96817e-14
PLCL2	ENSG00000154822	protein_coding	11.2603	DOWN	2.58912e-05	DOWN	DOWN		DOWN	-1.23614	0.000250385	-0.463396	0.00880935	0.0810155	0.990736	-0.767076	5.50896e-28
SLC38A4	ENSG00000139209	protein_coding	3.3228	DOWN	3.2172e-05	DOWN	DOWN		DOWN	-1.71882	0.00617002	-0.961285	0.0121494	-0.657951	0.865103	-1.88597	4.42449e-22
PER3	ENSG00000049246	protein_coding	5.99159	DOWN	3.82899e-05	DOWN	DOWN		DOWN	-1.08366	0.00622673	-0.676518	0.0104781	-1.01772	0.130035	-0.81972	3.47636e-09
PDZRN3	ENSG00000121440	protein_coding	22.1806	DOWN	6.21909e-05	DOWN	DOWN		DOWN	-0.916295	0.00401286	-0.581472	0.0302699	0.315343	0.931398	-0.664184	1.66346e-28
SLC38A2	ENSG00000134294	protein_coding	32.7674	DOWN	6.21909e-05	DOWN	DOWN		DOWN	-1.15688	0.00147956	-0.667181	0.00184737	-0.096781	0.990736	-0.758654	9.43383e-08
PPDPFL	ENSG00000168333	protein_coding	198.783	DOWN	6.21909e-05	DOWN			DOWN	-1.44007	1.98781e-07	-1.17582	0.151966	-0.366767	0.982007	-1.08495	1.23535e-39
RHOBTB1	ENSG00000072422	protein_coding	45.4092	DOWN	6.26384e-05	DOWN	DOWN		DOWN	-1.3445	8.02274e-08	-0.724558	0.0339458	-0.28905	0.954186	-0.862261	6.53114e-16
IFI44L	ENSG00000137959	protein_coding	2.99508	DOWN	0.000147679	DOWN	DOWN		DOWN	-1.22967	0.0173951	-0.793461	0.0128565	-0.336929	0.973312	-0.758793	3.98293e-06
TMEM131L	ENSG00000121210	protein_coding	5.12944	DOWN	0.000157314		DOWN		DOWN	-0.825952	0.212684	-0.946056	4.08218e-10	-0.445491	0.823849	-1.15867	5.05594e-24
ASB4	ENSG00000005981	protein_coding	8.9535	DOWN	0.000241396	DOWN			DOWN	-1.17369	0.00107412	-0.335918	0.67696	-0.190388	0.989736	-0.78131	4.88719e-21
SLC1A7	ENSG00000162383	protein_coding	2.74772	DOWN	0.000338952		DOWN		DOWN	-0.710577	0.999984	-1.13086	1.08799e-07	-1.37644	0.873748	-1.66916	1.31704e-19
PER2	ENSG00000132326	protein_coding	2.48495	DOWN	0.000457034	DOWN	DOWN		DOWN	-1.54241	0.00152324	-0.819123	0.00880935	0.775495	0.507462	-1.18121	0.000150688
LGR5	ENSG00000139292	protein_coding	3.78179	DOWN	0.000457034	DOWN			DOWN	-1.98872	0.00266858	-0.354766	0.929168	0.585669	0.940514	-2.07159	2.2277e-32
DUSP1	ENSG00000120129	protein_coding	15.8024	DOWN	0.000482999	DOWN	DOWN			-1.16251	0.00277037	-1.35063	1.31274e-09	0.840208	0.655323	-0.507995	0.139395
MPP7	ENSG00000150054	protein_coding	4.07261	DOWN	0.000601355	DOWN			DOWN	-1.29765	0.00459164	-0.315419	0.283637	-0.120681	0.990736	-0.962618	5.50728e-18
NPHP1	ENSG00000144061	protein_coding	14.7324	DOWN	0.000725609			DOWN	DOWN	-0.876338	0.300182	-0.330758	0.529153	-1.21041	0.0246729	-0.688223	1.06168e-15
MIA2	ENSG00000150527	protein_coding	15.9068	DOWN	0.000730749	DOWN			DOWN	-0.813543	0.0106364	-0.370903	0.187323	-0.160472	0.989736	-0.672697	1.157e-16
PIK3IP1	ENSG00000100100	protein_coding	4.18535	DOWN	0.000730749		DOWN		DOWN	-1.10831	0.25285	-1.21759	1.67365e-08	-0.634337	0.940514	-1.48908	1.75806e-15
DENND2C	ENSG00000175984	protein_coding	6.23058	DOWN	0.000847179			DOWN	DOWN	-0.917813	0.0621109	-0.457163	0.168871	-1.2498	0.0223792	-1.04661	1.85944e-14
SLC12A2	ENSG00000064651	protein_coding	7.14693	DOWN	0.000887819		DOWN		DOWN	-1.30764	0.112136	-0.887988	4.41695e-05	-0.11715	0.990736	-1.33236	4.89181e-43
SESN1	ENSG00000080546	protein_coding	41.3222	DOWN	0.000889469	DOWN			DOWN	-0.89996	0.0136327	-0.0840039	0.999969	-0.275998	0.833738	-0.748955	3.33688e-14
GADD45G	ENSG00000130222	protein_coding	25.0332	DOWN	0.000889469	DOWN	DOWN			-0.935258	0.0207784	-1.81878	1.19083e-05	-1.10091	0.534183	0.224803	0.869986
HIF3A	ENSG00000124440	protein_coding	1.74736	DOWN	0.000903199			DOWN	DOWN	-0.895813	0.542159	-0.373899	0.9439	-2.49412	0.00455496	-1.29296	3.89709e-14
ARHGAP28	ENSG00000088756	protein_coding	1.81727	DOWN	0.00130198		DOWN		DOWN	-0.661496	0.999984	-1.03468	0.000186616	-1.67899	0.717231	-1.41385	3.53302e-13
CEP85L	ENSG00000111860	protein_coding	2.42719	DOWN	0.00131335	DOWN			DOWN	-0.99732	0.0274823	-0.163768	0.999969	0.190457	0.987896	-0.990575	4.26896e-13
GPIHBP1	ENSG00000277494	protein_coding	10.9737	DOWN	0.00166366	DOWN			DOWN	-1.21801	0.000180509	-0.415796	0.986509	-0.899803	0.89682	-0.781148	1.23536e-12
ARHGAP18	ENSG00000146376	protein_coding	7.55396	DOWN	0.00172425		DOWN		DOWN	-0.740656	0.271148	-0.5043	0.000557884	-1.02235	0.159676	-0.671388	2.96396e-14
DBP	ENSG00000105516	protein_coding	20.8302	DOWN	0.00183503		DOWN		DOWN	-0.796501	0.564812	-1.04081	8.49932e-09	-0.699786	0.940514	-0.699125	2.8312e-12
ACVR2B	ENSG00000114739	protein_coding	0.961044	DOWN	0.00211118		DOWN		DOWN	-0.924493	0.157051	-0.918537	2.52065e-06	-0.186131	0.990736	-0.975535	1.1972e-11
AXIN2	ENSG00000168646	protein_coding	2.42569	DOWN	0.00228456		DOWN		DOWN	-1.00036	0.319157	-0.859128	4.41695e-05	-0.00462883	0.999507	-1.1698	1.52738e-11
HES1	ENSG00000114315	protein_coding	14.4865	DOWN	0.00254161	DOWN	DOWN		DOWN	-1.68169	3.67338e-08	-1.00964	0.00700948	1.51021	0.148056	-0.73128	0.0182585
PRKCE	ENSG00000171132	protein_coding	1.68485	DOWN	0.00260058		DOWN		DOWN	-0.666689	0.999984	-0.473648	0.00334158	0.120899	0.990736	-0.829723	1.37553e-12
FBXW7	ENSG00000109670	protein_coding	12.2252	DOWN	0.00276224	DOWN			DOWN	-0.881269	0.0236381	-0.320965	0.0410374	-0.246617	0.952127	-0.685598	9.98123e-11
CTDSP2	ENSG00000175215	protein_coding	33.5223	DOWN	0.0027646		DOWN		DOWN	-0.57922	0.156248	-0.512442	0.00575721	-0.344473	0.8664	-0.592881	7.03853e-11
TCF15	ENSG00000125878	protein_coding	4.71139	DOWN	0.0027646	DOWN			DOWN	-1.2686	0.0422318	-0.659476	0.441058	-Inf	NA	-0.823888	1.40907e-10
TLE1	ENSG00000196781	protein_coding	24.6484	DOWN	0.00319332	DOWN			DOWN	-0.955781	0.0173951	-0.484087	0.227652	-0.529651	0.911325	-0.650517	2.7692e-10
MXD4	ENSG00000123933	protein_coding	11.3336	DOWN	0.0033178		DOWN		DOWN	-0.392231	0.943507	-0.613664	0.000265143	-0.43046	0.987835	-0.654208	3.08457e-10
DUSP10	ENSG00000143507	protein_coding	7.3866	DOWN	0.0034184		DOWN		DOWN	-0.922074	0.0562215	-0.804441	0.00903206	-0.456914	0.863944	-1.76678	6.08329e-39
IER5	ENSG00000162783	protein_coding	5.88307	DOWN	0.00347971	DOWN	DOWN			-2.09154	6.94369e-08	-1.19184	0.0097037	1.62959	0.395366	-0.317123	0.163868
SEMA5A	ENSG00000112902	protein_coding	0.739837	DOWN	0.00375491		DOWN		DOWN	-0.501359	0.999984	-0.740546	0.00687	-0.0899807	0.990736	-1.14055	1.69088e-09
SEMA5B	ENSG00000082684	protein_coding	0.477623	DOWN	0.00400156		DOWN		DOWN	-1.23537	NA	-2.11747	0.0130306	-Inf	NA	-2.38192	8.51341e-11
NFATC2	ENSG00000101096	protein_coding	0.88446	DOWN	0.00433908		DOWN		DOWN	-1.4006	0.157051	-0.532435	0.014559	-0.0621552	0.995351	-1.31041	3.67265e-24
MRTFB	ENSG00000186260	protein_coding	4.23733	DOWN	0.00439419		DOWN		DOWN	-0.43524	0.926615	-0.409642	0.0149803	-0.636825	0.232793	-0.754292	1.27951e-18
SGPL1	ENSG00000166224	protein_coding	2.21549	DOWN	0.00439419		DOWN		DOWN	-0.508755	0.999984	-0.380513	0.0146975	-0.474643	0.962015	-0.796552	2.89779e-10
FOXN2	ENSG00000170802	protein_coding	1.80947	DOWN	0.0045955		DOWN		DOWN	-0.278985	0.999984	-0.506869	0.0154343	-0.144571	0.990736	-0.702212	1.19198e-09
ZNF395	ENSG00000186918	protein_coding	4.39479	DOWN	0.00507596		DOWN		DOWN	-0.508305	0.945583	-0.744267	0.000209151	0.424472	0.990044	-0.579801	1.53746e-08
ZFHX4	ENSG00000091656	protein_coding	0.920075	DOWN	0.00513506			DOWN	DOWN	-0.407075	0.999984	-0.35868	0.199939	-0.947101	0.0426293	-0.762963	2.05695e-08
SLC6A1	ENSG00000157103	protein_coding	1.21195	DOWN	0.00535533		DOWN		DOWN	-1.39265	0.161847	-0.937567	0.027731	-1.58725	0.505539	-1.20899	7.8564e-13
TESK2	ENSG00000070759	protein_coding	1.90162	DOWN	0.00554247		DOWN		DOWN	-1.19231	0.373863	-0.984655	4.00958e-07	-0.499806	0.989736	-1.03959	3.78115e-08
ASB14	ENSG00000239388	protein_coding	9.68912	DOWN	0.00715466	DOWN			DOWN	-0.949145	0.0405348	-0.208777	0.774491	-0.0585274	0.990736	-0.489558	2.05632e-07
UBA7	ENSG00000182179	protein_coding	6.42349	DOWN	0.00715466		DOWN		DOWN	-0.638134	0.855919	-0.607225	0.0381125	-0.507002	0.962015	-0.75662	5.81669e-14
HMCN1	ENSG00000143341	protein_coding	5.22466	DOWN	0.00715466		DOWN		DOWN	-0.0399456	0.999984	-0.695729	0.0381125	-0.136912	0.990736	-1.1574	2.05595e-19
RFX3	ENSG00000080298	protein_coding	0.431442	DOWN	0.00715476		DOWN		DOWN	-0.855804	0.951361	-0.591075	0.00251745	0.113437	0.990736	-0.906115	2.55489e-07
CDCA7L	ENSG00000164649	protein_coding	2.5431	DOWN	0.00720928		DOWN		DOWN	-1.08235	0.985085	-0.869615	0.00333215	0.431369	0.990736	-0.986514	3.15808e-07
C1QTNF9	ENSG00000240654	protein_coding	3.43515	DOWN	0.0075876		DOWN		DOWN	-0.910248	0.999984	-0.965648	0.036552	-1.44713	0.759375	-1.13792	3.92609e-07
AGAP2	ENSG00000135439	protein_coding	3.42924	DOWN	0.00765933	DOWN			DOWN	-1.04838	0.0322723	-0.263433	0.999969	0.151982	0.990736	-0.737724	6.26162e-07
PALD1	ENSG00000107719	protein_coding	1.70475	DOWN	0.00765933		DOWN		DOWN	-1.07308	0.147413	-0.764403	0.0465983	0.10337	0.992664	-0.775324	2.22074e-09
REEP2	ENSG00000132563	protein_coding	7.02684	DOWN	0.00765933		DOWN		DOWN	-1.13551	0.0752865	-1.05974	0.0446743	-0.38628	NA	-1.20696	1.13273e-18
ANKRD29	ENSG00000154065	protein_coding	1.83586	DOWN	0.00804536		DOWN		DOWN	-1.12231	0.371404	-0.715712	0.0484499	-3.65154	0.431406	-1.11571	3.77963e-07
THRB	ENSG00000151090	protein_coding	6.09535	DOWN	0.00843027		DOWN		DOWN	-0.628294	0.410504	-0.532542	5.28129e-06	-0.431693	0.871946	-0.477051	1.29218e-06
KIF25	ENSG00000125337	protein_coding	0.59776	DOWN	0.00907292		DOWN		DOWN	-1.17585	0.999984	-1.4247	0.0292294	2.19259	NA	-1.28027	2.0726e-06
KCNA5	ENSG00000130037	protein_coding	1.37317	DOWN	0.00964284		DOWN		DOWN	-0.542603	0.999984	-1.20496	0.0381111	0.925923	NA	-1.21579	2.596e-06
FAM13C	ENSG00000148541	protein_coding	6.07232	DOWN	0.00986717		DOWN		DOWN	-0.475811	0.999984	-1.0207	6.04159e-08	-0.568498	0.828689	-0.893507	2.8642e-06
ITGB6	ENSG00000115221	protein_coding	28.4174	DOWN	0.00991553		DOWN		DOWN	-0.62899	0.0935158	-0.36683	0.000234898	-0.154487	0.971767	-0.397119	3.19574e-06
