# Supplementary material for: Transcriptomic Signatures and Upstream Regulation in Human Skeletal Muscle Adapted to Disuse and Aerobic Exercise
Source: Int J Mol Sci. 2021 Jan 26;22(3):1208. doi: 10.3390/ijms22031208 (PMC7866200; doi:10.3390/ijms22031208)
Supplement: Supplementary file 1 [file ijms-22-01208-s001.zip › Table S3_new.xlsx]

## Sheet: D_Up
Reference Genes	Gene Symbol	Ensembl Gene ID	DEGs	Gene Symbol	Ensembl Gene ID		Term ID	Term	Count	%	Genes	List Total	Pop Hits	Pop Total	Fold Enrichment	PValue	Benjamini
	A1BG	ENSG00000121410		CHRNA1	ENSG00000138435		GO:0034375	high-density lipoprotein particle remodeling	3	3.94737	ENSG00000154265, ENSG00000100979, ENSG00000130208	64	13	13385	48.2632	0.00164478	0.976999
	A1CF	ENSG00000148584		TSPYL2	ENSG00000184205		GO:0043547	positive regulation of GTPase activity	8	10.5263	ENSG00000138193, ENSG00000148908, ENSG00000088756, ENSG00000134909, ENSG00000198668, ENSG00000187764, ENSG00000162552, ENSG00000138798	64	486	13385	3.44264	0.00761547	1
	A2M	ENSG00000175899		GPD2	ENSG00000115159		GO:0048630	skeletal muscle tissue growth	2	2.63158	ENSG00000135902, ENSG00000138435	64	2	13385	209.141	0.00939172	1
	A2ML1	ENSG00000166535		CHRND	ENSG00000135902		GO:0051056	regulation of small GTPase mediated signal transduction	4	5.26316	ENSG00000072422, ENSG00000143878, ENSG00000088756, ENSG00000134909	64	117	13385	7.15011	0.0176753	1
	A4GALT	ENSG00000128274		UACA	ENSG00000137831		GO:0050881	musculoskeletal movement	2	2.63158	ENSG00000135902, ENSG00000138435	64	4	13385	104.57	0.0186966	1
	A4GNT	ENSG00000118017		KCNQ5	ENSG00000185760		GO:0045669	positive regulation of osteoblast differentiation	3	3.94737	ENSG00000115170, ENSG00000162552, ENSG00000073282	64	55	13385	11.4077	0.0275936	1
	AAAS	ENSG00000094914		MEGF10	ENSG00000145794		GO:0032836	glomerular basement membrane development	2	2.63158	ENSG00000169031, ENSG00000081052	64	7	13385	59.7545	0.0324929	1
	AACS	ENSG00000081760		RAPH1	ENSG00000173166		GO:0006869	lipid transport	3	3.94737	ENSG00000154265, ENSG00000100979, ENSG00000079156	64	66	13385	9.50639	0.0385702	1
	AADAC	ENSG00000114771		GADD45A	ENSG00000116717		GO:0042391	regulation of membrane potential	3	3.94737	ENSG00000135902, ENSG00000138435, ENSG00000049759	64	66	13385	9.50639	0.0385702	1
	AADACL2	ENSG00000197953		RORA	ENSG00000069667		GO:0051145	smooth muscle cell differentiation	2	2.63158	ENSG00000115170, ENSG00000162552	64	13	13385	32.1755	0.0595153	1
	AADAT	ENSG00000109576		PLCE1	ENSG00000138193		GO:0010801	negative regulation of peptidyl-threonine phosphorylation	2	2.63158	ENSG00000198668, ENSG00000168209	64	13	13385	32.1755	0.0595153	1
	AAGAB	ENSG00000103591		COL4A3	ENSG00000169031		GO:0007178	transmembrane receptor protein serine/threonine kinase signaling pathway	2	2.63158	ENSG00000163590, ENSG00000115170	64	13	13385	32.1755	0.0595153	1
	AAK1	ENSG00000115977		MPP6	ENSG00000105926		GO:0050905	neuromuscular process	2	2.63158	ENSG00000135902, ENSG00000138435	64	15	13385	27.8854	0.0683567	1
	AAMDC	ENSG00000087884		CDC42EP3	ENSG00000163171		GO:0007165	signal transduction	9	11.8421	ENSG00000135902, ENSG00000105643, ENSG00000145824, ENSG00000173166, ENSG00000088756, ENSG00000134909, ENSG00000128655, ENSG00000138798, ENSG00000138435	64	963	13385	1.95459	0.0810586	1
	AAMP	ENSG00000127837		ARHGAP28	ENSG00000088756		GO:0046716	muscle cell cellular homeostasis	2	2.63158	ENSG00000138379, ENSG00000138435	64	19	13385	22.0148	0.0857946	1
	AANAT	ENSG00000129673		CMBL	ENSG00000164237		GO:0006461	protein complex assembly	3	3.94737	ENSG00000103064, ENSG00000185760, ENSG00000105926	64	105	13385	5.97545	0.0874826	1
	AARS1	ENSG00000090861		SLC7A6	ENSG00000103064		GO:0006811	ion transport	3	3.94737	ENSG00000135902, ENSG00000162494, ENSG00000185052	64	107	13385	5.86376	0.0903315	1
	AARS2	ENSG00000124608		ADH1B	ENSG00000196616		GO:0048754	branching morphogenesis of an epithelial tube	2	2.63158	ENSG00000149269, ENSG00000138798	64	21	13385	19.9182	0.0943928	1
	AASDH	ENSG00000157426		CALM1	ENSG00000198668		GO:0003009	skeletal muscle contraction	2	2.63158	ENSG00000135902, ENSG00000138435	64	21	13385	19.9182	0.0943928	1
	AASDHPPT	ENSG00000149313		EGF	ENSG00000138798		GO:0000165	MAPK cascade	4	5.26316	ENSG00000163590, ENSG00000149269, ENSG00000198668, ENSG00000138798	64	231	13385	3.62148	0.0950002	1
	AASS	ENSG00000008311		CXCL14	ENSG00000145824		GO:0007605	sensory perception of sound	3	3.94737	ENSG00000112319, ENSG00000137474, ENSG00000169031	64	111	13385	5.65245	0.0961106	1
	AATF	ENSG00000275700		SLC24A3	ENSG00000185052		GO:0033344	cholesterol efflux	2	2.63158	ENSG00000154265, ENSG00000130208	64	22	13385	19.0128	0.098662	1
	AATK	ENSG00000181409		USP6	ENSG00000129204		GO:0045662	negative regulation of myoblast differentiation	2	2.63158	ENSG00000145824, ENSG00000138379	64	22	13385	19.0128	0.098662	1
	ABAT	ENSG00000183044		COL4A4	ENSG00000081052
	ABCA1	ENSG00000165029		COL4A3	ENSG00000169031
	ABCA12	ENSG00000144452		GPD2	ENSG00000115159
	ABCA13	ENSG00000179869		SLC24A3	ENSG00000185052
	ABCA2	ENSG00000107331		SLC16A10	ENSG00000112394
	ABCA3	ENSG00000167972		TSPYL2	ENSG00000184205
	ABCA4	ENSG00000198691		PLCE1	ENSG00000138193
	ABCA5	ENSG00000154265		COL4A4	ENSG00000081052
	ABCA6	ENSG00000154262		CHRND	ENSG00000135902
	ABCA7	ENSG00000064687		PAK1	ENSG00000149269
	ABCA8	ENSG00000141338		CHAD	ENSG00000136457
	ABCA9	ENSG00000154258		CALM1	ENSG00000198668
	ABCB1	ENSG00000085563		CDC42EP3	ENSG00000163171
	ABCB10	ENSG00000135776		KCNQ5	ENSG00000185760
	ABCB11	ENSG00000073734		PDE11A	ENSG00000128655
	ABCB4	ENSG00000005471		TP63	ENSG00000073282
	ABCB5	ENSG00000004846		ACVR1	ENSG00000115170
	ABCB6	ENSG00000115657		PTGDS	ENSG00000107317
	ABCB7	ENSG00000131269		SH3RF2	ENSG00000156463
	ABCB8	ENSG00000197150		RAPH1	ENSG00000173166
	ABCB9	ENSG00000150967		MSTN	ENSG00000138379
	ABCC1	ENSG00000103222		UACA	ENSG00000137831
	ABCC10	ENSG00000124574		RGS10	ENSG00000148908
	ABCC11	ENSG00000121270		OSBPL6	ENSG00000079156
	ABCC12	ENSG00000140798		OIP5	ENSG00000104147
	ABCC2	ENSG00000023839		CHRNA1	ENSG00000138435
	ABCC3	ENSG00000108846		BACH2	ENSG00000112182
	ABCC4	ENSG00000125257		RORA	ENSG00000069667
	ABCC5	ENSG00000114770		ARHGAP28	ENSG00000088756
	ABCC6	ENSG00000091262		YPEL1	ENSG00000100027
	ABCC8	ENSG00000006071		ABCA5	ENSG00000154265
	ABCC9	ENSG00000069431		MPP6	ENSG00000105926
	ABCD1	ENSG00000101986		ARRDC2	ENSG00000105643
	ABCD2	ENSG00000173208		INKA1	ENSG00000185614
	ABCD3	ENSG00000117528		PRKAG3	ENSG00000115592
	ABCD4	ENSG00000119688		CMBL	ENSG00000164237
	ABCE1	ENSG00000164163		CCNG2	ENSG00000138764
	ABCF1	ENSG00000204574		USP6	ENSG00000129204
	ABCF2	ENSG00000285292		ADH1B	ENSG00000196616
	ABCF3	ENSG00000161204		GADD45A	ENSG00000116717
	ABCG1	ENSG00000160179		PPM1L	ENSG00000163590
	ABCG2	ENSG00000118777		MEGF10	ENSG00000145794
	ABCG4	ENSG00000172350		NUCB2	ENSG00000070081
	ABCG5	ENSG00000138075		PLTP	ENSG00000100979
	ABCG8	ENSG00000143921		EFCAB7	ENSG00000203965
	ABHD1	ENSG00000143994		FAM166B	ENSG00000215187
	ABHD10	ENSG00000144827		SESN3	ENSG00000149212
	ABHD11	ENSG00000106077		ENOX1	ENSG00000120658
	ABHD12	ENSG00000100997		SLC7A6	ENSG00000103064
	ABHD12B	ENSG00000131969		CXCL14	ENSG00000145824
	ABHD13	ENSG00000139826		UBE2E3	ENSG00000170035
	ABHD14A-ACY1	ENSG00000114786		WNT4	ENSG00000162552
	ABHD14B	ENSG00000114779		RHOBTB1	ENSG00000072422
	ABHD15	ENSG00000168792		DDIT4	ENSG00000168209
	ABHD16A	ENSG00000204427		MYO7A	ENSG00000137474
	ABHD17A	ENSG00000129968		NEDD4L	ENSG00000049759
	ABHD17B	ENSG00000107362		GLRX	ENSG00000173221
	ABHD17C	ENSG00000136379		AHCYL1	ENSG00000168710
	ABHD18	ENSG00000164074		LONRF3	ENSG00000175556
	ABHD2	ENSG00000140526		KCNN3	ENSG00000143603
	ABHD3	ENSG00000158201		ARHGAP32	ENSG00000134909
	ABHD4	ENSG00000100439		BBC3	ENSG00000105327
	ABHD5	ENSG00000011198		EYA4	ENSG00000112319
	ABHD6	ENSG00000163686		RHOB	ENSG00000143878
	ABHD8	ENSG00000127220		NME9	ENSG00000181322
	ABI1	ENSG00000136754		SEMA4D	ENSG00000187764
	ABI2	ENSG00000138443		MAFG	ENSG00000197063
	ABI3	ENSG00000108798		PKD1L1	ENSG00000158683
	ABI3BP	ENSG00000154175		PRNP	ENSG00000171867
	ABITRAM	ENSG00000119328		TTC39B	ENSG00000155158
	ABL1	ENSG00000097007		LRRC38	ENSG00000162494
	ABL2	ENSG00000143322		NANOS1	ENSG00000188613
	ABLIM1	ENSG00000099204		CAPRIN2	ENSG00000110888
	ABLIM2	ENSG00000163995		RUNX1	ENSG00000159216
	ABLIM3	ENSG00000173210		APOC1	ENSG00000130208
	ABO	ENSG00000175164		EGF	ENSG00000138798
	ABR	ENSG00000159842		CCPG1	ENSG00000260916
	ABRA	ENSG00000174429
	ABRACL	ENSG00000146386
	ABRAXAS1	ENSG00000163322
	ABRAXAS2	ENSG00000165660
	ABT1	ENSG00000146109
	ABTB1	ENSG00000114626
	ABTB2	ENSG00000166016
	AC000093.1	ENSG00000284874
	AC002316.1	ENSG00000132359
	AC004687.2	ENSG00000285897
	AC004805.1	ENSG00000266076
	AC004922.1	ENSG00000284292
	AC005261.1	ENSG00000131845
	AC005520.3	ENSG00000258653
	AC005747.1	ENSG00000007237
	AC006030.1	ENSG00000264324
	AC006254.1	ENSG00000243696
	AC007325.2	ENSG00000277196
	AC007906.2	ENSG00000277639
	AC008012.1	ENSG00000285901
	AC008073.3	ENSG00000276087
	AC008397.2	ENSG00000285188
	AC008581.2	ENSG00000285000
	AC008676.3	ENSG00000285868
	AC008687.4	ENSG00000268655
	AC008764.1	ENSG00000141979
	AC008870.1	ENSG00000134398
	AC009690.1	ENSG00000260729
	AC009879.3	ENSG00000285791
	AC010132.3	ENSG00000256646
	AC010197.2	ENSG00000285854
	AC010255.3	ENSG00000250803
	AC010326.1	ENSG00000152454
	AC010422.8	ENSG00000285589
	AC010547.4	ENSG00000261611
	AC011462.1	ENSG00000255730
	AC011511.1	ENSG00000167807
	AC012651.1	ENSG00000258461
	AC013489.1	ENSG00000173867
	AC017083.3	ENSG00000273398
	AC020929.1	ENSG00000160460
	AC021092.2	ENSG00000256294
	AC022400.7	ENSG00000272916
	AC022415.3	ENSG00000286132
	AC022966.1	ENSG00000055483
	AC023055.1	ENSG00000257390
	AC025165.6	ENSG00000287908
	AC027644.4	ENSG00000284461
	AC040160.1	ENSG00000196155
	AC040162.1	ENSG00000261884
	AC048338.2	ENSG00000284934
	AC055839.2	ENSG00000286190
	AC068580.4	ENSG00000250644
	AC068831.8	ENSG00000284946
	AC068896.3	ENSG00000258539
	AC068946.1	ENSG00000280537
	AC068946.2	ENSG00000284820
	AC069288.1	ENSG00000286192
	AC073111.4	ENSG00000284691
	AC079447.1	ENSG00000241962
	AC087632.2	ENSG00000259316
	AC091167.2	ENSG00000261147
	AC091230.1	ENSG00000140474
	AC092279.1	ENSG00000213096
	AC092647.5	ENSG00000249773
	AC092718.3	ENSG00000260643
	AC093012.1	ENSG00000198001
	AC093155.3	ENSG00000267561
	AC093323.1	ENSG00000170846
	AC093512.2	ENSG00000285043
	AC097625.2	ENSG00000285602
	AC098484.3	ENSG00000283580
	AC098850.3	ENSG00000266302
	AC104389.5	ENSG00000239920
	AC104452.1	ENSG00000283189
	AC104472.3	ENSG00000284952
	AC107871.1	ENSG00000260007
	AC108488.2	ENSG00000286905
	AC109583.1	ENSG00000206549
	AC114267.1	ENSG00000186723
	AC114490.3	ENSG00000284773
	AC118549.1	ENSG00000036549
	AC118553.2	ENSG00000283761
	AC119674.2	ENSG00000284686
	AC131160.1	ENSG00000283765
	AC138894.1	ENSG00000261832
	AC138969.1	ENSG00000183889
	AC139491.7	ENSG00000285476
	AC240274.1	ENSG00000271254
	AC244197.3	ENSG00000241489
	ACAA1	ENSG00000060971
	ACAA2	ENSG00000167315
	ACACA	ENSG00000278540
	ACACB	ENSG00000076555
	ACAD10	ENSG00000111271
	ACAD8	ENSG00000151498
	ACAD9	ENSG00000177646
	ACADL	ENSG00000115361
	ACADM	ENSG00000117054
	ACADS	ENSG00000122971
	ACADSB	ENSG00000196177
	ACADVL	ENSG00000072778
	ACAN	ENSG00000157766
	ACAP1	ENSG00000072818
	ACAP2	ENSG00000114331
	ACAP3	ENSG00000131584
	ACAT2	ENSG00000120437
	ACBD3	ENSG00000182827
	ACBD4	ENSG00000181513
	ACBD5	ENSG00000107897
	ACBD6	ENSG00000230124
	ACCS	ENSG00000110455
	ACD	ENSG00000102977
	ACE	ENSG00000159640
	ACE2	ENSG00000130234
	ACER3	ENSG00000078124
	ACHE	ENSG00000087085
	ACIN1	ENSG00000100813
	ACKR1	ENSG00000213088
	ACKR3	ENSG00000144476
	ACKR4	ENSG00000129048
	ACMSD	ENSG00000153086
	ACO1	ENSG00000122729
	ACO2	ENSG00000100412
	ACOT1	ENSG00000184227
	ACOT11	ENSG00000162390
	ACOT12	ENSG00000172497
	ACOT13	ENSG00000112304
	ACOT2	ENSG00000119673
	ACOT4	ENSG00000177465
	ACOT7	ENSG00000097021
	ACOT8	ENSG00000101473
	ACOT9	ENSG00000123130
	ACOX1	ENSG00000161533
	ACOX2	ENSG00000168306
	ACOX3	ENSG00000087008
	ACOXL	ENSG00000153093
	ACP1	ENSG00000143727
	ACP2	ENSG00000134575
	ACP4	ENSG00000142513
	ACP5	ENSG00000102575
	ACP6	ENSG00000162836
	ACPP	ENSG00000014257
	ACR	ENSG00000100312
	ACRBP	ENSG00000111644
	ACRV1	ENSG00000134940
	ACSBG1	ENSG00000103740
	ACSBG2	ENSG00000130377
	ACSF2	ENSG00000167107
	ACSF3	ENSG00000176715
	ACSL3	ENSG00000123983
	ACSL4	ENSG00000068366
	ACSL5	ENSG00000197142
	ACSM1	ENSG00000166743
	ACSM2A	ENSG00000183747
	ACSM2B	ENSG00000066813
	ACSM3	ENSG00000005187
	ACSM5	ENSG00000183549
	ACSS1	ENSG00000154930
	ACSS2	ENSG00000131069
	ACSS3	ENSG00000111058
	ACTA1	ENSG00000143632
	ACTA2	ENSG00000107796
	ACTB	ENSG00000075624
	ACTC1	ENSG00000159251
	ACTG1	ENSG00000184009
	ACTG2	ENSG00000163017
	ACTL6A	ENSG00000136518
	ACTL6B	ENSG00000077080
	ACTL7A	ENSG00000187003
	ACTL8	ENSG00000117148
	ACTL9	ENSG00000181786
	ACTN2	ENSG00000077522
	ACTN4	ENSG00000130402
	ACTR10	ENSG00000131966
	ACTR1A	ENSG00000138107
	ACTR1B	ENSG00000115073
	ACTR2	ENSG00000138071
	ACTR3	ENSG00000115091
	ACTR3B	ENSG00000133627
	ACTR3C	ENSG00000106526
	ACTR5	ENSG00000101442
	ACTR6	ENSG00000075089
	ACTR8	ENSG00000113812
	ACTRT3	ENSG00000184378
	ACVR1	ENSG00000115170
	ACVR1B	ENSG00000135503
	ACVR1C	ENSG00000123612
	ACVR2A	ENSG00000121989
	ACVR2B	ENSG00000114739
	ACVRL1	ENSG00000139567
	ACY3	ENSG00000132744
	ACYP1	ENSG00000119640
	ACYP2	ENSG00000170634
	ADA	ENSG00000196839
	ADA2	ENSG00000093072
	ADAD1	ENSG00000164113
	ADAD2	ENSG00000140955
	ADAL	ENSG00000168803
	ADAM10	ENSG00000137845
	ADAM11	ENSG00000073670
	ADAM12	ENSG00000148848
	ADAM15	ENSG00000143537
	ADAM17	ENSG00000151694
	ADAM18	ENSG00000168619
	ADAM19	ENSG00000135074
	ADAM2	ENSG00000104755
	ADAM20	ENSG00000134007
	ADAM21	ENSG00000139985
	ADAM22	ENSG00000008277
	ADAM23	ENSG00000114948
	ADAM29	ENSG00000168594
	ADAM32	ENSG00000197140
	ADAM33	ENSG00000149451
	ADAM7	ENSG00000069206
	ADAM8	ENSG00000151651
	ADAM9	ENSG00000168615
	ADAMDEC1	ENSG00000134028
	ADAMTS1	ENSG00000154734
	ADAMTS10	ENSG00000142303
	ADAMTS12	ENSG00000151388
	ADAMTS13	ENSG00000160323
	ADAMTS14	ENSG00000138316
	ADAMTS15	ENSG00000166106
	ADAMTS16	ENSG00000145536
	ADAMTS17	ENSG00000140470
	ADAMTS18	ENSG00000140873
	ADAMTS2	ENSG00000087116
	ADAMTS20	ENSG00000173157
	ADAMTS3	ENSG00000156140
	ADAMTS4	ENSG00000158859
	ADAMTS5	ENSG00000154736
	ADAMTS6	ENSG00000049192
	ADAMTS7	ENSG00000136378
	ADAMTS8	ENSG00000134917
	ADAMTS9	ENSG00000163638
	ADAMTSL1	ENSG00000178031
	ADAMTSL2	ENSG00000197859
	ADAMTSL3	ENSG00000156218
	ADAMTSL4	ENSG00000143382
	ADAMTSL5	ENSG00000185761
	ADAP1	ENSG00000105963
	ADAP2	ENSG00000184060
	ADAR	ENSG00000160710
	ADARB1	ENSG00000197381
	ADARB2	ENSG00000185736
	ADAT1	ENSG00000065457
	ADAT2	ENSG00000189007
	ADAT3	ENSG00000213638
	ADCK1	ENSG00000063761
	ADCK2	ENSG00000133597
	ADCK5	ENSG00000173137
	ADCY1	ENSG00000164742
	ADCY10	ENSG00000143199
	ADCY2	ENSG00000078295
	ADCY3	ENSG00000138031
	ADCY4	ENSG00000129467
	ADCY5	ENSG00000173175
	ADCY6	ENSG00000174233
	ADCY7	ENSG00000121281
	ADCY8	ENSG00000155897
	ADCY9	ENSG00000162104
	ADCYAP1	ENSG00000141433
	ADCYAP1R1	ENSG00000078549
	ADD1	ENSG00000087274
	ADD2	ENSG00000075340
	ADD3	ENSG00000148700
	ADGB	ENSG00000118492
	ADGRA1	ENSG00000197177
	ADGRA2	ENSG00000020181
	ADGRA3	ENSG00000152990
	ADGRB1	ENSG00000181790
	ADGRB2	ENSG00000121753
	ADGRB3	ENSG00000135298
	ADGRD1	ENSG00000111452
	ADGRD2	ENSG00000180264
	ADGRE2	ENSG00000127507
	ADGRE3	ENSG00000131355
	ADGRE5	ENSG00000123146
	ADGRF1	ENSG00000153292
	ADGRF2	ENSG00000164393
	ADGRF3	ENSG00000173567
	ADGRF4	ENSG00000153294
	ADGRF5	ENSG00000069122
	ADGRG1	ENSG00000205336
	ADGRG2	ENSG00000173698
	ADGRG3	ENSG00000182885
	ADGRG4	ENSG00000156920
	ADGRG5	ENSG00000159618
	ADGRG6	ENSG00000112414
	ADGRG7	ENSG00000144820
	ADGRL1	ENSG00000072071
	ADGRL2	ENSG00000117114
	ADGRL3	ENSG00000150471
	ADGRL4	ENSG00000162618
	ADGRV1	ENSG00000164199
	ADH1A	ENSG00000187758
	ADH1B	ENSG00000196616
	ADH1C	ENSG00000248144
	ADH5	ENSG00000197894
	ADH6	ENSG00000172955
	ADH7	ENSG00000196344
	ADI1	ENSG00000182551
	ADIG	ENSG00000182035
	ADIPOQ	ENSG00000181092
	ADIPOR1	ENSG00000159346
	ADIPOR2	ENSG00000006831
	ADK	ENSG00000156110
	ADM	ENSG00000148926
	ADM2	ENSG00000128165
	ADM5	ENSG00000224420
	ADNP	ENSG00000101126
	ADNP2	ENSG00000101544
	ADO	ENSG00000181915
	ADORA1	ENSG00000163485
	ADORA2B	ENSG00000170425
	ADPGK	ENSG00000159322
	ADPRH	ENSG00000144843
	ADPRHL1	ENSG00000153531
	ADPRHL2	ENSG00000116863
	ADPRM	ENSG00000170222
	ADRA1B	ENSG00000170214
	ADRA1D	ENSG00000171873
	ADRA2A	ENSG00000150594
	ADRA2B	ENSG00000274286
	ADRA2C	ENSG00000184160
	ADRB1	ENSG00000043591
	ADRB2	ENSG00000169252
	ADRM1	ENSG00000130706
	ADSL	ENSG00000239900
	ADSS2	ENSG00000035687
	AEBP1	ENSG00000106624
	AEBP2	ENSG00000139154
	AEN	ENSG00000181026
	AFAP1	ENSG00000196526
	AFAP1L1	ENSG00000157510
	AFAP1L2	ENSG00000169129
	AFDN	ENSG00000130396
	AFF1	ENSG00000172493
	AFF2	ENSG00000155966
	AFF3	ENSG00000144218
	AFF4	ENSG00000072364
	AFG1L	ENSG00000135537
	AFM	ENSG00000079557
	AFMID	ENSG00000183077
	AFP	ENSG00000081051
	AFTPH	ENSG00000119844
	AGA	ENSG00000038002
	AGAP1	ENSG00000157985
	AGAP2	ENSG00000135439
	AGAP4	ENSG00000188234
	AGAP5	ENSG00000172650
	AGAP6	ENSG00000204149
	AGAP9	ENSG00000204172
	AGBL1	ENSG00000273540
	AGBL2	ENSG00000165923
	AGBL3	ENSG00000146856
	AGBL4	ENSG00000186094
	AGBL5	ENSG00000084693
	AGER	ENSG00000204305
	AGFG1	ENSG00000173744
	AGFG2	ENSG00000106351
	AGGF1	ENSG00000164252
	AGK	ENSG00000006530
	AGL	ENSG00000162688
	AGMAT	ENSG00000116771
	AGO1	ENSG00000092847
	AGO2	ENSG00000123908
	AGO3	ENSG00000126070
	AGO4	ENSG00000134698
	AGPAT1	ENSG00000204310
	AGPAT2	ENSG00000169692
	AGPAT3	ENSG00000160216
	AGPAT4	ENSG00000026652
	AGPAT5	ENSG00000155189
	AGPS	ENSG00000018510
	AGR2	ENSG00000106541
	AGRN	ENSG00000188157
	AGT	ENSG00000135744
	AGTPBP1	ENSG00000135049
	AGTR1	ENSG00000144891
	AGTR2	ENSG00000180772
	AGXT	ENSG00000172482
	AGXT2	ENSG00000113492
	AHCTF1	ENSG00000153207
	AHCY	ENSG00000101444
	AHCYL1	ENSG00000168710
	AHCYL2	ENSG00000158467
	AHDC1	ENSG00000126705
	AHI1	ENSG00000135541
	AHNAK	ENSG00000124942
	AHNAK2	ENSG00000185567
	AHR	ENSG00000106546
	AHSA1	ENSG00000100591
	AHSP	ENSG00000169877
	AICDA	ENSG00000111732
	AIDA	ENSG00000186063
	AIF1	ENSG00000204472
	AIF1L	ENSG00000126878
	AIFM1	ENSG00000156709
	AIFM2	ENSG00000042286
	AIFM3	ENSG00000183773
	AIM2	ENSG00000163568
	AIMP1	ENSG00000164022
	AIMP2	ENSG00000106305
	AIP	ENSG00000110711
	AIPL1	ENSG00000129221
	AIRE	ENSG00000160224
	AJAP1	ENSG00000196581
	AJUBA	ENSG00000129474
	AK1	ENSG00000106992
	AK2	ENSG00000004455
	AK3	ENSG00000147853
	AK4	ENSG00000162433
	AK5	ENSG00000154027
	AK7	ENSG00000140057
	AK8	ENSG00000165695
	AK9	ENSG00000155085
	AKAP1	ENSG00000121057
	AKAP10	ENSG00000108599
	AKAP11	ENSG00000023516
	AKAP12	ENSG00000131016
	AKAP13	ENSG00000170776
	AKAP17A	ENSG00000197976
	AKAP3	ENSG00000111254
	AKAP4	ENSG00000147081
	AKAP5	ENSG00000179841
	AKAP6	ENSG00000151320
	AKAP7	ENSG00000118507
	AKAP8	ENSG00000105127
	AKAP8L	ENSG00000011243
	AKAP9	ENSG00000127914
	AKIP1	ENSG00000166452
	AKIRIN1	ENSG00000174574
	AKIRIN2	ENSG00000135334
	AKNA	ENSG00000106948
	AKNAD1	ENSG00000162641
	AKR1A1	ENSG00000117448
	AKR1B1	ENSG00000085662
	AKR1B10	ENSG00000198074
	AKR1C2	ENSG00000151632
	AKR1C3	ENSG00000196139
	AKR1C4	ENSG00000198610
	AKR1D1	ENSG00000122787
	AKR1E2	ENSG00000165568
	AKR7A2	ENSG00000053371
	AKT1	ENSG00000142208
	AKT1S1	ENSG00000204673
	AKT3	ENSG00000117020
	AKTIP	ENSG00000166971
	AL022238.4	ENSG00000284431
	AL031708.1	ENSG00000261732
	AL031777.2	ENSG00000282988
	AL033529.1	ENSG00000254553
	AL049629.2	ENSG00000284969
	AL049697.1	ENSG00000213204
	AL049834.1	ENSG00000042317
	AL049839.2	ENSG00000273259
	AL117339.5	ENSG00000283930
	AL121594.1	ENSG00000258790
	AL121758.1	ENSG00000270299
	AL121845.3	ENSG00000273154
	AL133500.1	ENSG00000285547
	AL135905.2	ENSG00000285976
	AL136295.5	ENSG00000259529
	AL138752.2	ENSG00000255872
	AL139011.2	ENSG00000258465
	AL139260.3	ENSG00000274944
	AL157935.3	ENSG00000257524
	AL160269.1	ENSG00000285269
	AL162231.1	ENSG00000187186
	AL355312.6	ENSG00000285991
	AL357673.1	ENSG00000256407
	AL358113.1	ENSG00000285130
	AL360181.3	ENSG00000254536
	AL365205.1	ENSG00000124593
	AL391987.2	ENSG00000204805
	AL441992.3	ENSG00000286112
	AL445524.2	ENSG00000287856
	AL590560.2	ENSG00000256029
	AL591806.4	ENSG00000270149
	ALAD	ENSG00000148218
	ALAS1	ENSG00000023330
	ALAS2	ENSG00000158578
	ALB	ENSG00000163631
	ALCAM	ENSG00000170017
	ALDH16A1	ENSG00000161618
	ALDH18A1	ENSG00000059573
	ALDH1A1	ENSG00000165092
	ALDH1B1	ENSG00000137124
	ALDH1L1	ENSG00000144908
	ALDH1L2	ENSG00000136010
	ALDH2	ENSG00000111275
	ALDH3A1	ENSG00000108602
	ALDH3A2	ENSG00000072210
	ALDH3B1	ENSG00000006534
	ALDH4A1	ENSG00000159423
	ALDH5A1	ENSG00000112294
	ALDH6A1	ENSG00000119711
	ALDH7A1	ENSG00000164904
	ALDH8A1	ENSG00000118514
	ALDH9A1	ENSG00000143149
	ALDOA	ENSG00000149925
	ALDOB	ENSG00000136872
	ALDOC	ENSG00000109107
	ALG1	ENSG00000033011
	ALG10	ENSG00000139133
	ALG10B	ENSG00000175548
	ALG11	ENSG00000253710
	ALG12	ENSG00000182858
	ALG13	ENSG00000101901
	ALG14	ENSG00000172339
	ALG2	ENSG00000119523
	ALG3	ENSG00000214160
	ALG5	ENSG00000120697
	ALG6	ENSG00000088035
	ALG8	ENSG00000159063
	ALG9	ENSG00000086848
	ALK	ENSG00000171094
	ALKAL2	ENSG00000189292
	ALKBH1	ENSG00000100601
	ALKBH2	ENSG00000189046
	ALKBH3	ENSG00000166199
	ALKBH4	ENSG00000160993
	ALKBH5	ENSG00000091542
	ALKBH6	ENSG00000239382
	ALKBH7	ENSG00000125652
	ALKBH8	ENSG00000137760
	ALLC	ENSG00000151360
	ALMS1	ENSG00000116127
	ALOX12	ENSG00000108839
	ALOX12B	ENSG00000179477
	ALOX15	ENSG00000161905
	ALOX15B	ENSG00000179593
	ALOX5	ENSG00000012779
	ALOX5AP	ENSG00000132965
	ALOXE3	ENSG00000179148
	ALPI	ENSG00000163295
	ALPK1	ENSG00000073331
	ALPK3	ENSG00000136383
	ALPL	ENSG00000162551
	ALPP	ENSG00000163283
	ALS2	ENSG00000003393
	ALS2CL	ENSG00000178038
	ALX1	ENSG00000180318
	ALX4	ENSG00000052850
	ALYREF	ENSG00000183684
	AMBP	ENSG00000106927
	AMBRA1	ENSG00000110497
	AMD1	ENSG00000123505
	AMDHD1	ENSG00000139344
	AMDHD2	ENSG00000162066
	AMELX	ENSG00000125363
	AMER2	ENSG00000165566
	AMER3	ENSG00000178171
	AMFR	ENSG00000159461
	AMH	ENSG00000104899
	AMHR2	ENSG00000135409
	AMIGO1	ENSG00000181754
	AMIGO2	ENSG00000139211
	AMMECR1	ENSG00000101935
	AMMECR1L	ENSG00000144233
	AMN	ENSG00000166126
	AMN1	ENSG00000151743
	AMOT	ENSG00000126016
	AMOTL1	ENSG00000166025
	AMOTL2	ENSG00000114019
	AMPD1	ENSG00000116748
	AMPD2	ENSG00000116337
	AMPD3	ENSG00000133805
	AMPH	ENSG00000078053
	AMT	ENSG00000145020
	AMY1B	ENSG00000174876
	AMY2B	ENSG00000240038
	AMZ1	ENSG00000174945
	AMZ2	ENSG00000196704
	ANAPC1	ENSG00000153107
	ANAPC10	ENSG00000164162
	ANAPC11	ENSG00000141552
	ANAPC13	ENSG00000129055
	ANAPC15	ENSG00000110200
	ANAPC16	ENSG00000166295
	ANAPC2	ENSG00000176248
	ANAPC4	ENSG00000053900
	ANAPC5	ENSG00000089053
	ANAPC7	ENSG00000196510
	ANG	ENSG00000214274
	ANGEL1	ENSG00000013523
	ANGEL2	ENSG00000174606
	ANGPT1	ENSG00000154188
	ANGPT2	ENSG00000091879
	ANGPT4	ENSG00000101280
	ANGPTL1	ENSG00000116194
	ANGPTL2	ENSG00000136859
	ANGPTL3	ENSG00000132855
	ANGPTL4	ENSG00000167772
	ANGPTL6	ENSG00000130812
	ANGPTL7	ENSG00000171819
	ANGPTL8	ENSG00000130173
	ANK1	ENSG00000029534
	ANK2	ENSG00000145362
	ANK3	ENSG00000151150
	ANKAR	ENSG00000151687
	ANKDD1A	ENSG00000166839
	ANKEF1	ENSG00000132623
	ANKFN1	ENSG00000153930
	ANKFY1	ENSG00000185722
	ANKH	ENSG00000154122
	ANKHD1	ENSG00000131503
	ANKHD1-EIF4EBP3	ENSG00000254996
	ANKIB1	ENSG00000001629
	ANKLE1	ENSG00000160117
	ANKLE2	ENSG00000176915
	ANKMY1	ENSG00000144504
	ANKMY2	ENSG00000106524
	ANKRA2	ENSG00000164331
	ANKRD10	ENSG00000088448
	ANKRD11	ENSG00000167522
	ANKRD12	ENSG00000101745
	ANKRD13A	ENSG00000076513
	ANKRD13B	ENSG00000198720
	ANKRD13C	ENSG00000118454
	ANKRD13D	ENSG00000172932
	ANKRD16	ENSG00000134461
	ANKRD17	ENSG00000132466
	ANKRD18A	ENSG00000180071
	ANKRD18B	ENSG00000230453
	ANKRD2	ENSG00000165887
	ANKRD20A1	ENSG00000260691
	ANKRD20A4	ENSG00000172014
	ANKRD22	ENSG00000152766
	ANKRD24	ENSG00000089847
	ANKRD26	ENSG00000107890
	ANKRD27	ENSG00000105186
	ANKRD28	ENSG00000206560
	ANKRD29	ENSG00000154065
	ANKRD30A	ENSG00000148513
	ANKRD31	ENSG00000145700
	ANKRD33	ENSG00000167612
	ANKRD33B	ENSG00000164236
	ANKRD34A	ENSG00000272031
	ANKRD35	ENSG00000198483
	ANKRD36	ENSG00000135976
	ANKRD36B	ENSG00000196912
	ANKRD36C	ENSG00000174501
	ANKRD37	ENSG00000186352
	ANKRD39	ENSG00000213337
	ANKRD40	ENSG00000154945
	ANKRD40CL	ENSG00000167117
	ANKRD44	ENSG00000065413
	ANKRD45	ENSG00000183831
	ANKRD46	ENSG00000186106
	ANKRD49	ENSG00000168876
	ANKRD50	ENSG00000151458
	ANKRD52	ENSG00000139645
	ANKRD53	ENSG00000144031
	ANKRD54	ENSG00000100124
	ANKRD55	ENSG00000164512
	ANKRD6	ENSG00000135299
	ANKRD65	ENSG00000235098
	ANKRD7	ENSG00000106013
	ANKRD9	ENSG00000156381
	ANKS1A	ENSG00000064999
	ANKS1B	ENSG00000185046
	ANKS3	ENSG00000168096
	ANKS6	ENSG00000165138
	ANKUB1	ENSG00000206199
	ANKZF1	ENSG00000163516
	ANLN	ENSG00000011426
	ANO1	ENSG00000131620
	ANO10	ENSG00000160746
	ANO2	ENSG00000047617
	ANO3	ENSG00000134343
	ANO4	ENSG00000151572
	ANO5	ENSG00000171714
	ANO6	ENSG00000177119
	ANO7	ENSG00000146205
	ANO8	ENSG00000074855
	ANO9	ENSG00000185101
	ANOS1	ENSG00000011201
	ANP32B	ENSG00000136938
	ANP32D	ENSG00000139223
	ANP32E	ENSG00000143401
	ANPEP	ENSG00000166825
	ANTKMT	ENSG00000103254
	ANTXR1	ENSG00000169604
	ANTXR2	ENSG00000163297
	ANXA1	ENSG00000135046
	ANXA10	ENSG00000109511
	ANXA11	ENSG00000122359
	ANXA13	ENSG00000104537
	ANXA2R	ENSG00000177721
	ANXA3	ENSG00000138772
	ANXA4	ENSG00000196975
	ANXA5	ENSG00000164111
	ANXA6	ENSG00000197043
	ANXA7	ENSG00000138279
	ANXA8	ENSG00000265190
	ANXA9	ENSG00000143412
	AOAH	ENSG00000136250
	AOC1	ENSG00000002726
	AOC2	ENSG00000131480
	AOC3	ENSG00000131471
	AOPEP	ENSG00000148120
	AP000781.2	ENSG00000254979
	AP000944.5	ENSG00000285816
	AP001931.2	ENSG00000288534
	AP002495.1	ENSG00000254469
	AP002990.1	ENSG00000255508
	AP006333.1	ENSG00000126500
	AP1AR	ENSG00000138660
	AP1B1	ENSG00000100280
	AP1G1	ENSG00000166747
	AP1G2	ENSG00000213983
	AP1M1	ENSG00000072958
	AP1M2	ENSG00000129354
	AP1S1	ENSG00000106367
	AP1S2	ENSG00000182287
	AP1S3	ENSG00000152056
	AP2A1	ENSG00000196961
	AP2A2	ENSG00000183020
	AP2B1	ENSG00000006125
	AP2S1	ENSG00000042753
	AP3B1	ENSG00000132842
	AP3B2	ENSG00000103723
	AP3D1	ENSG00000065000
	AP3M1	ENSG00000185009
	AP3M2	ENSG00000070718
	AP3S1	ENSG00000177879
	AP4B1	ENSG00000134262
	AP4E1	ENSG00000081014
	AP4M1	ENSG00000221838
	AP4S1	ENSG00000100478
	AP5B1	ENSG00000254470
	AP5M1	ENSG00000053770
	AP5S1	ENSG00000125843
	AP5Z1	ENSG00000242802
	APAF1	ENSG00000120868
	APBA1	ENSG00000107282
	APBA2	ENSG00000034053
	APBB1IP	ENSG00000077420
	APBB2	ENSG00000163697
	APBB3	ENSG00000113108
	APC	ENSG00000134982
	APC2	ENSG00000115266
	APCDD1	ENSG00000154856
	APCDD1L	ENSG00000198768
	APEH	ENSG00000164062
	APEX1	ENSG00000100823
	APEX2	ENSG00000169188
	APH1A	ENSG00000117362
	APH1B	ENSG00000138613
	API5	ENSG00000166181
	APIP	ENSG00000149089
	APLF	ENSG00000169621
	APLN	ENSG00000171388
	APLNR	ENSG00000134817
	APLP1	ENSG00000105290
	APLP2	ENSG00000084234
	APMAP	ENSG00000101474
	APOA1	ENSG00000118137
	APOA2	ENSG00000158874
	APOA5	ENSG00000110243
	APOB	ENSG00000084674
	APOBEC2	ENSG00000124701
	APOBEC3A	ENSG00000128383
	APOBEC3C	ENSG00000244509
	APOBEC3D	ENSG00000243811
	APOBEC3F	ENSG00000128394
	APOBEC3G	ENSG00000239713
	APOC1	ENSG00000130208
	APOC2	ENSG00000234906
	APOD	ENSG00000189058
	APOE	ENSG00000130203
	APOF	ENSG00000175336
	APOL1	ENSG00000100342
	APOL2	ENSG00000128335
	APOL4	ENSG00000100336
	APOL5	ENSG00000128313
	APOL6	ENSG00000221963
	APOLD1	ENSG00000178878
	APOM	ENSG00000204444
	APOO	ENSG00000184831
	APOOL	ENSG00000155008
	APP	ENSG00000142192
	APPBP2	ENSG00000062725
	APPL1	ENSG00000157500
	APPL2	ENSG00000136044
	APRT	ENSG00000198931
	APTX	ENSG00000137074
	AQP1	ENSG00000240583
	AQP10	ENSG00000143595
	AQP11	ENSG00000178301
	AQP12B	ENSG00000185176
	AQP3	ENSG00000165272
	AQP4	ENSG00000171885
	AQP5	ENSG00000161798
	AQP6	ENSG00000086159
	AQP7	ENSG00000165269
	AQP8	ENSG00000103375
	AQP9	ENSG00000103569
	AQR	ENSG00000021776
	AR	ENSG00000169083
	ARAF	ENSG00000078061
	ARAP1	ENSG00000186635
	ARAP2	ENSG00000047365
	ARAP3	ENSG00000120318
	ARC	ENSG00000198576
	ARCN1	ENSG00000095139
	AREG	ENSG00000109321
	AREL1	ENSG00000119682
	ARF1	ENSG00000143761
	ARF3	ENSG00000134287
	ARF5	ENSG00000004059
	ARF6	ENSG00000165527
	ARFGAP1	ENSG00000101199
	ARFGAP2	ENSG00000149182
	ARFGAP3	ENSG00000242247
	ARFGEF1	ENSG00000066777
	ARFGEF2	ENSG00000124198
	ARFGEF3	ENSG00000112379
	ARFIP1	ENSG00000164144
	ARFIP2	ENSG00000132254
	ARFRP1	ENSG00000101246
	ARG1	ENSG00000118520
	ARG2	ENSG00000081181
	ARGLU1	ENSG00000134884
	ARHGAP1	ENSG00000175220
	ARHGAP11A	ENSG00000198826
	ARHGAP11B	ENSG00000285077
	ARHGAP12	ENSG00000165322
	ARHGAP15	ENSG00000075884
	ARHGAP17	ENSG00000140750
	ARHGAP18	ENSG00000146376
	ARHGAP20	ENSG00000137727
	ARHGAP21	ENSG00000107863
	ARHGAP23	ENSG00000275832
	ARHGAP24	ENSG00000138639
	ARHGAP25	ENSG00000163219
	ARHGAP26	ENSG00000145819
	ARHGAP27	ENSG00000159314
	ARHGAP28	ENSG00000088756
	ARHGAP29	ENSG00000137962
	ARHGAP30	ENSG00000186517
	ARHGAP31	ENSG00000031081
	ARHGAP32	ENSG00000134909
	ARHGAP33	ENSG00000004777
	ARHGAP35	ENSG00000160007
	ARHGAP36	ENSG00000147256
	ARHGAP39	ENSG00000147799
	ARHGAP4	ENSG00000089820
	ARHGAP42	ENSG00000165895
	ARHGAP44	ENSG00000006740
	ARHGAP5	ENSG00000100852
	ARHGAP6	ENSG00000047648
	ARHGAP9	ENSG00000123329
	ARHGDIA	ENSG00000141522
	ARHGDIB	ENSG00000111348
	ARHGDIG	ENSG00000242173
	ARHGEF1	ENSG00000076928
	ARHGEF10	ENSG00000104728
	ARHGEF10L	ENSG00000074964
	ARHGEF11	ENSG00000132694
	ARHGEF12	ENSG00000196914
	ARHGEF15	ENSG00000198844
	ARHGEF16	ENSG00000130762
	ARHGEF17	ENSG00000110237
	ARHGEF18	ENSG00000104880
	ARHGEF2	ENSG00000116584
	ARHGEF25	ENSG00000240771
	ARHGEF26	ENSG00000114790
	ARHGEF28	ENSG00000214944
	ARHGEF3	ENSG00000163947
	ARHGEF37	ENSG00000183111
	ARHGEF38	ENSG00000236699
	ARHGEF39	ENSG00000137135
	ARHGEF4	ENSG00000136002
	ARHGEF40	ENSG00000165801
	ARHGEF5	ENSG00000050327
	ARHGEF6	ENSG00000129675
	ARHGEF7	ENSG00000102606
	ARHGEF9	ENSG00000131089
	ARID1A	ENSG00000117713
	ARID1B	ENSG00000049618
	ARID2	ENSG00000189079
	ARID3A	ENSG00000116017
	ARID3B	ENSG00000179361
	ARID4A	ENSG00000032219
	ARID4B	ENSG00000054267
	ARID5A	ENSG00000196843
	ARID5B	ENSG00000150347
	ARIH1	ENSG00000166233
	ARIH2	ENSG00000177479
	ARIH2OS	ENSG00000221883
	ARL1	ENSG00000120805
	ARL10	ENSG00000175414
	ARL11	ENSG00000152213
	ARL13B	ENSG00000169379
	ARL14	ENSG00000179674
	ARL14EP	ENSG00000152219
	ARL15	ENSG00000185305
	ARL16	ENSG00000214087
	ARL17A	ENSG00000185829
	ARL17B	ENSG00000228696
	ARL2-SNX15	ENSG00000273003
	ARL2BP	ENSG00000102931
	ARL3	ENSG00000138175
	ARL4A	ENSG00000122644
	ARL4C	ENSG00000188042
	ARL4D	ENSG00000175906
	ARL5A	ENSG00000162980
	ARL5B	ENSG00000165997
	ARL6	ENSG00000113966
	ARL6IP1	ENSG00000170540
	ARL6IP4	ENSG00000182196
	ARL6IP5	ENSG00000144746
	ARL6IP6	ENSG00000177917
	ARL8A	ENSG00000143862
	ARL8B	ENSG00000134108
	ARL9	ENSG00000196503
	ARMC1	ENSG00000104442
	ARMC10	ENSG00000170632
	ARMC12	ENSG00000157343
	ARMC2	ENSG00000118690
	ARMC3	ENSG00000165309
	ARMC4	ENSG00000169126
	ARMC5	ENSG00000140691
	ARMC6	ENSG00000105676
	ARMC7	ENSG00000125449
	ARMC8	ENSG00000114098
	ARMC9	ENSG00000135931
	ARMCX1	ENSG00000126947
	ARMCX2	ENSG00000184867
	ARMCX3	ENSG00000102401
	ARMCX4	ENSG00000196440
	ARMCX6	ENSG00000198960
	ARMH1	ENSG00000198520
	ARMH3	ENSG00000120029
	ARMH4	ENSG00000139971
	ARMT1	ENSG00000146476
	ARNT	ENSG00000143437
	ARNTL	ENSG00000133794
	ARNTL2	ENSG00000029153
	ARPC1A	ENSG00000241685
	ARPC1B	ENSG00000130429
	ARPC2	ENSG00000163466
	ARPC5	ENSG00000162704
	ARPC5L	ENSG00000136950
	ARPIN	ENSG00000242498
	ARPP19	ENSG00000128989
	ARR3	ENSG00000120500
	ARRB1	ENSG00000137486
	ARRB2	ENSG00000141480
	ARRDC1	ENSG00000197070
	ARRDC2	ENSG00000105643
	ARRDC3	ENSG00000113369
	ARRDC4	ENSG00000140450
	ARSA	ENSG00000100299
	ARSB	ENSG00000113273
	ARSD	ENSG00000006756
	ARSF	ENSG00000062096
	ARSG	ENSG00000141337
	ARSI	ENSG00000183876
	ARSJ	ENSG00000180801
	ARSK	ENSG00000164291
	ARSL	ENSG00000157399
	ART3	ENSG00000156219
	ART4	ENSG00000111339
	ART5	ENSG00000167311
	ARTN	ENSG00000117407
	ARV1	ENSG00000173409
	ARVCF	ENSG00000099889
	ARX	ENSG00000004848
	AS3MT	ENSG00000214435
	ASAH1	ENSG00000104763
	ASAH2	ENSG00000188611
	ASAH2B	ENSG00000204147
	ASAP1	ENSG00000153317
	ASAP2	ENSG00000151693
	ASAP3	ENSG00000088280
	ASB1	ENSG00000065802
	ASB10	ENSG00000146926
	ASB11	ENSG00000165192
	ASB12	ENSG00000198881
	ASB13	ENSG00000196372
	ASB14	ENSG00000239388
	ASB16	ENSG00000161664
	ASB17	ENSG00000154007
	ASB2	ENSG00000100628
	ASB4	ENSG00000005981
	ASB5	ENSG00000164122
	ASB6	ENSG00000148331
	ASB7	ENSG00000183475
	ASB8	ENSG00000177981
	ASB9	ENSG00000102048
	ASCC1	ENSG00000138303
	ASCC2	ENSG00000100325
	ASCC3	ENSG00000112249
	ASCL1	ENSG00000139352
	ASCL2	ENSG00000183734
	ASCL5	ENSG00000232237
	ASF1A	ENSG00000111875
	ASF1B	ENSG00000105011
	ASGR1	ENSG00000141505
	ASGR2	ENSG00000161944
	ASH1L	ENSG00000116539
	ASH2L	ENSG00000129691
	ASIC1	ENSG00000110881
	ASIC2	ENSG00000108684
	ASIC3	ENSG00000213199
	ASIC4	ENSG00000072182
	ASIC5	ENSG00000256394
	ASL	ENSG00000126522
	ASMT	ENSG00000196433
	ASMTL	ENSG00000169093
	ASNSD1	ENSG00000138381
	ASPA	ENSG00000108381
	ASPDH	ENSG00000204653
	ASPG	ENSG00000166183
	ASPHD1	ENSG00000174939
	ASPHD2	ENSG00000128203
	ASPM	ENSG00000066279
	ASPN	ENSG00000106819
	ASPSCR1	ENSG00000169696
	ASRGL1	ENSG00000162174
	ASS1	ENSG00000130707
	ASTE1	ENSG00000034533
	ASTN1	ENSG00000152092
	ASTN2	ENSG00000148219
	ASXL1	ENSG00000171456
	ASXL2	ENSG00000143970
	ASXL3	ENSG00000141431
	ASZ1	ENSG00000154438
	ATAD1	ENSG00000138138
	ATAD2	ENSG00000156802
	ATAD2B	ENSG00000119778
	ATAD3A	ENSG00000197785
	ATAD3B	ENSG00000160072
	ATAD3C	ENSG00000215915
	ATAD5	ENSG00000176208
	ATAT1	ENSG00000137343
	ATCAY	ENSG00000167654
	ATE1	ENSG00000107669
	ATF1	ENSG00000123268
	ATF2	ENSG00000115966
	ATF3	ENSG00000162772
	ATF4	ENSG00000128272
	ATF6	ENSG00000118217
	ATF6B	ENSG00000213676
	ATF7	ENSG00000170653
	ATF7-NPFF	ENSG00000267281
	ATF7IP	ENSG00000171681
	ATF7IP2	ENSG00000166669
	ATG10	ENSG00000152348
	ATG101	ENSG00000123395
	ATG12	ENSG00000145782
	ATG13	ENSG00000175224
	ATG14	ENSG00000126775
	ATG16L1	ENSG00000085978
	ATG16L2	ENSG00000168010
	ATG2A	ENSG00000110046
	ATG2B	ENSG00000066739
	ATG3	ENSG00000144848
	ATG4A	ENSG00000101844
	ATG4B	ENSG00000168397
	ATG4C	ENSG00000125703
	ATG4D	ENSG00000130734
	ATG5	ENSG00000057663
	ATG7	ENSG00000197548
	ATG9A	ENSG00000198925
	ATG9B	ENSG00000181652
	ATIC	ENSG00000138363
	ATL1	ENSG00000198513
	ATL2	ENSG00000119787
	ATL3	ENSG00000184743
	ATM	ENSG00000149311
	ATMIN	ENSG00000166454
	ATN1	ENSG00000111676
	ATOH7	ENSG00000179774
	ATP10A	ENSG00000206190
	ATP10B	ENSG00000118322
	ATP10D	ENSG00000145246
	ATP11A	ENSG00000068650
	ATP11B	ENSG00000058063
	ATP11C	ENSG00000101974
	ATP12A	ENSG00000075673
	ATP13A1	ENSG00000105726
	ATP13A2	ENSG00000159363
	ATP13A3	ENSG00000133657
	ATP13A4	ENSG00000127249
	ATP13A5	ENSG00000187527
	ATP1A1	ENSG00000163399
	ATP1A2	ENSG00000018625
	ATP1A3	ENSG00000105409
	ATP1A4	ENSG00000132681
	ATP1B1	ENSG00000143153
	ATP1B2	ENSG00000129244
	ATP1B3	ENSG00000069849
	ATP1B4	ENSG00000101892
	ATP23	ENSG00000166896
	ATP2A1	ENSG00000196296
	ATP2A2	ENSG00000174437
	ATP2A3	ENSG00000074370
	ATP2B1	ENSG00000070961
	ATP2B2	ENSG00000157087
	ATP2B3	ENSG00000067842
	ATP2B4	ENSG00000058668
	ATP2C1	ENSG00000017260
	ATP2C2	ENSG00000064270
	ATP4A	ENSG00000105675
	ATP5F1A	ENSG00000152234
	ATP5F1B	ENSG00000110955
	ATP5F1C	ENSG00000165629
	ATP5F1D	ENSG00000099624
	ATP5F1E	ENSG00000124172
	ATP5IF1	ENSG00000130770
	ATP5MC1	ENSG00000159199
	ATP5MC2	ENSG00000135390
	ATP5MC3	ENSG00000154518
	ATP5MD	ENSG00000173915
	ATP5ME	ENSG00000169020
	ATP5MF	ENSG00000241468
	ATP5MG	ENSG00000167283
	ATP5MPL	ENSG00000156411
	ATP5PB	ENSG00000116459
	ATP5PD	ENSG00000167863
	ATP5PF	ENSG00000154723
	ATP5PO	ENSG00000241837
	ATP6AP1	ENSG00000071553
	ATP6AP2	ENSG00000182220
	ATP6V0A1	ENSG00000033627
	ATP6V0A2	ENSG00000185344
	ATP6V0A4	ENSG00000105929
	ATP6V0B	ENSG00000117410
	ATP6V0C	ENSG00000185883
	ATP6V0D1	ENSG00000159720
	ATP6V0D2	ENSG00000147614
	ATP6V0E1	ENSG00000113732
	ATP6V0E2	ENSG00000171130
	ATP6V1A	ENSG00000114573
	ATP6V1B1	ENSG00000116039
	ATP6V1B2	ENSG00000147416
	ATP6V1C1	ENSG00000155097
	ATP6V1C2	ENSG00000143882
	ATP6V1D	ENSG00000100554
	ATP6V1E1	ENSG00000131100
	ATP6V1E2	ENSG00000250565
	ATP6V1F	ENSG00000128524
	ATP6V1FNB	ENSG00000272899
	ATP6V1H	ENSG00000047249
	ATP7B	ENSG00000123191
	ATP8A1	ENSG00000124406
	ATP8A2	ENSG00000132932
	ATP8B1	ENSG00000081923
	ATP8B2	ENSG00000143515
	ATP8B3	ENSG00000130270
	ATP8B4	ENSG00000104043
	ATP9A	ENSG00000054793
	ATP9B	ENSG00000166377
	ATPAF1	ENSG00000123472
	ATPAF2	ENSG00000171953
	ATPSCKMT	ENSG00000150756
	ATR	ENSG00000175054
	ATRAID	ENSG00000138085
	ATRIP	ENSG00000164053
	ATRN	ENSG00000088812
	ATRNL1	ENSG00000107518
	ATRX	ENSG00000085224
	ATXN10	ENSG00000130638
	ATXN1L	ENSG00000224470
	ATXN2	ENSG00000204842
	ATXN2L	ENSG00000168488
	ATXN3	ENSG00000066427
	ATXN7	ENSG00000163635
	ATXN7L2	ENSG00000162650
	ATXN7L3	ENSG00000087152
	ATXN7L3B	ENSG00000253719
	AUH	ENSG00000148090
	AUNIP	ENSG00000127423
	AUP1	ENSG00000115307
	AURKA	ENSG00000087586
	AURKAIP1	ENSG00000175756
	AURKB	ENSG00000178999
	AURKC	ENSG00000105146
	AUTS2	ENSG00000158321
	AVEN	ENSG00000169857
	AVL9	ENSG00000105778
	AVPI1	ENSG00000119986
	AVPR1A	ENSG00000166148
	AVPR1B	ENSG00000198049
	AVPR2	ENSG00000126895
	AWAT1	ENSG00000204195
	AXDND1	ENSG00000162779
	AXIN1	ENSG00000103126
	AXIN2	ENSG00000168646
	AXL	ENSG00000167601
	AZGP1	ENSG00000160862
	AZI2	ENSG00000163512
	AZIN1	ENSG00000155096
	AZIN2	ENSG00000142920
	AZU1	ENSG00000172232
	B2M	ENSG00000166710
	B3GALNT1	ENSG00000169255
	B3GALNT2	ENSG00000162885
	B3GALT1	ENSG00000172318
	B3GALT2	ENSG00000162630
	B3GALT5	ENSG00000183778
	B3GALT6	ENSG00000176022
	B3GAT1	ENSG00000109956
	B3GAT2	ENSG00000112309
	B3GAT3	ENSG00000149541
	B3GLCT	ENSG00000187676
	B3GNT2	ENSG00000170340
	B3GNT3	ENSG00000179913
	B3GNT4	ENSG00000176383
	B3GNT6	ENSG00000198488
	B3GNT7	ENSG00000156966
	B3GNT8	ENSG00000177191
	B3GNT9	ENSG00000237172
	B3GNTL1	ENSG00000175711
	B4GALNT1	ENSG00000135454
	B4GALNT2	ENSG00000167080
	B4GALNT3	ENSG00000139044
	B4GALNT4	ENSG00000182272
	B4GALT1	ENSG00000086062
	B4GALT2	ENSG00000117411
	B4GALT3	ENSG00000158850
	B4GALT4	ENSG00000121578
	B4GALT5	ENSG00000158470
	B4GALT6	ENSG00000118276
	B4GALT7	ENSG00000027847
	B4GAT1	ENSG00000174684
	B9D1	ENSG00000108641
	B9D2	ENSG00000123810
	BAAT	ENSG00000136881
	BABAM1	ENSG00000105393
	BABAM2	ENSG00000158019
	BACE2	ENSG00000182240
	BACH1	ENSG00000156273
	BACH2	ENSG00000112182
	BAD	ENSG00000002330
	BAG1	ENSG00000107262
	BAG2	ENSG00000112208
	BAG3	ENSG00000151929
	BAG4	ENSG00000156735
	BAG5	ENSG00000166170
	BAG6	ENSG00000204463
	BAHCC1	ENSG00000266074
	BAHD1	ENSG00000140320
	BAIAP2	ENSG00000175866
	BAIAP2L1	ENSG00000006453
	BAIAP2L2	ENSG00000128298
	BAIAP3	ENSG00000007516
	BAK1	ENSG00000030110
	BAMBI	ENSG00000095739
	BANF1	ENSG00000175334
	BANF2	ENSG00000125888
	BANK1	ENSG00000153064
	BAP1	ENSG00000163930
	BARD1	ENSG00000138376
	BARHL1	ENSG00000125492
	BARX1	ENSG00000131668
	BARX2	ENSG00000043039
	BASP1	ENSG00000176788
	BATF	ENSG00000156127
	BATF2	ENSG00000168062
	BATF3	ENSG00000123685
	BAX	ENSG00000087088
	BAZ1A	ENSG00000198604
	BAZ1B	ENSG00000009954
	BAZ2B	ENSG00000123636
	BBC3	ENSG00000105327
	BBIP1	ENSG00000214413
	BBOF1	ENSG00000119636
	BBOX1	ENSG00000129151
	BBS1	ENSG00000174483
	BBS10	ENSG00000179941
	BBS12	ENSG00000181004
	BBS2	ENSG00000125124
	BBS4	ENSG00000140463
	BBS5	ENSG00000163093
	BBS7	ENSG00000138686
	BBS9	ENSG00000122507
	BBX	ENSG00000114439
	BCAM	ENSG00000187244
	BCAN	ENSG00000132692
	BCAP31	ENSG00000185825
	BCAR1	ENSG00000050820
	BCAR3	ENSG00000137936
	BCAS1	ENSG00000064787
	BCAS2	ENSG00000116752
	BCAS3	ENSG00000141376
	BCAS4	ENSG00000124243
	BCAT1	ENSG00000060982
	BCAT2	ENSG00000105552
	BCCIP	ENSG00000107949
	BCDIN3D	ENSG00000186666
	BCHE	ENSG00000114200
	BCKDHA	ENSG00000248098
	BCKDHB	ENSG00000083123
	BCKDK	ENSG00000103507
	BCL10	ENSG00000142867
	BCL11A	ENSG00000119866
	BCL11B	ENSG00000127152
	BCL2	ENSG00000171791
	BCL2A1	ENSG00000140379
	BCL2L1	ENSG00000171552
	BCL2L10	ENSG00000137875
	BCL2L12	ENSG00000126453
	BCL2L13	ENSG00000099968
	BCL2L15	ENSG00000188761
	BCL3	ENSG00000069399
	BCL6	ENSG00000113916
	BCL6B	ENSG00000161940
	BCL7A	ENSG00000110987
	BCL7B	ENSG00000106635
	BCL7C	ENSG00000099385
	BCL9	ENSG00000116128
	BCL9L	ENSG00000186174
	BCLAF1	ENSG00000029363
	BCLAF3	ENSG00000173681
	BCO1	ENSG00000135697
	BCO2	ENSG00000197580
	BCOR	ENSG00000183337
	BCORL1	ENSG00000085185
	BCR	ENSG00000186716
	BCS1L	ENSG00000074582
	BDH1	ENSG00000161267
	BDH2	ENSG00000164039
	BDKRB1	ENSG00000100739
	BDKRB2	ENSG00000168398
	BDP1	ENSG00000145734
	BEAN1	ENSG00000166546
	BECN1	ENSG00000126581
	BEGAIN	ENSG00000183092
	BEND2	ENSG00000177324
	BEND3	ENSG00000178409
	BEND4	ENSG00000188848
	BEND5	ENSG00000162373
	BEND6	ENSG00000151917
	BEND7	ENSG00000165626
	BEST1	ENSG00000167995
	BEST2	ENSG00000039987
	BEST3	ENSG00000127325
	BEST4	ENSG00000142959
	BET1L	ENSG00000177951
	BEX1	ENSG00000133169
	BEX2	ENSG00000133134
	BEX3	ENSG00000166681
	BEX4	ENSG00000102409
	BEX5	ENSG00000184515
	BFAR	ENSG00000103429
	BFSP1	ENSG00000125864
	BGN	ENSG00000182492
	BHLHB9	ENSG00000198908
	BHLHE22	ENSG00000180828
	BHLHE40	ENSG00000134107
	BHLHE41	ENSG00000123095
	BHMT	ENSG00000145692
	BHMT2	ENSG00000132840
	BICC1	ENSG00000122870
	BICD1	ENSG00000151746
	BICD2	ENSG00000185963
	BICDL1	ENSG00000135127
	BICDL2	ENSG00000162069
	BICRA	ENSG00000063169
	BICRAL	ENSG00000112624
	BID	ENSG00000015475
	BIK	ENSG00000100290
	BIN1	ENSG00000136717
	BIN2	ENSG00000110934
	BIRC2	ENSG00000110330
	BIRC3	ENSG00000023445
	BIRC5	ENSG00000089685
	BIRC6	ENSG00000115760
	BIRC7	ENSG00000101197
	BLID	ENSG00000259571
	BLK	ENSG00000136573
	BLM	ENSG00000197299
	BLMH	ENSG00000108578
	BLNK	ENSG00000095585
	BLOC1S2	ENSG00000196072
	BLOC1S4	ENSG00000186222
	BLOC1S6	ENSG00000104164
	BLVRA	ENSG00000106605
	BLVRB	ENSG00000090013
	BLZF1	ENSG00000117475
	BMERB1	ENSG00000166780
	BMF	ENSG00000104081
	BMP1	ENSG00000168487
	BMP10	ENSG00000163217
	BMP2	ENSG00000125845
	BMP2K	ENSG00000138756
	BMP3	ENSG00000152785
	BMP4	ENSG00000125378
	BMP5	ENSG00000112175
	BMP6	ENSG00000153162
	BMP7	ENSG00000101144
	BMP8A	ENSG00000183682
	BMP8B	ENSG00000116985
	BMPER	ENSG00000164619
	BMPR1A	ENSG00000107779
	BMPR1B	ENSG00000138696
	BMPR2	ENSG00000204217
	BMS1	ENSG00000165733
	BMT2	ENSG00000164603
	BMX	ENSG00000102010
	BNC1	ENSG00000169594
	BNC2	ENSG00000173068
	BNIP1	ENSG00000113734
	BNIP3	ENSG00000176171
	BNIP3L	ENSG00000104765
	BNIPL	ENSG00000163141
	BOC	ENSG00000144857
	BOD1	ENSG00000145919
	BOD1L1	ENSG00000038219
	BOD1L2	ENSG00000228075
	BOK	ENSG00000176720
	BOLA1	ENSG00000178096
	BOLA2B	ENSG00000169627
	BOLA3	ENSG00000163170
	BOLL	ENSG00000152430
	BOP1	ENSG00000261236
	BORCS5	ENSG00000165714
	BORCS6	ENSG00000196544
	BORCS8-MEF2B	ENSG00000064489
	BPGM	ENSG00000172331
	BPHL	ENSG00000137274
	BPI	ENSG00000101425
	BPIFB1	ENSG00000125999
	BPIFC	ENSG00000184459
	BPNT1	ENSG00000162813
	BPTF	ENSG00000171634
	BRAF	ENSG00000157764
	BRAP	ENSG00000089234
	BRAT1	ENSG00000106009
	BRCA1	ENSG00000012048
	BRCA2	ENSG00000139618
	BRCC3	ENSG00000185515
	BRD1	ENSG00000100425
	BRD2	ENSG00000204256
	BRD3	ENSG00000169925
	BRD3OS	ENSG00000235106
	BRD4	ENSG00000141867
	BRD8	ENSG00000112983
	BRD9	ENSG00000028310
	BRDT	ENSG00000137948
	BRF1	ENSG00000185024
	BRF2	ENSG00000104221
	BRI3	ENSG00000164713
	BRI3BP	ENSG00000184992
	BRICD5	ENSG00000182685
	BRINP1	ENSG00000078725
	BRINP2	ENSG00000198797
	BRINP3	ENSG00000162670
	BRIP1	ENSG00000136492
	BRIX1	ENSG00000113460
	BRK1	ENSG00000254999
	BRMS1	ENSG00000174744
	BRMS1L	ENSG00000100916
	BROX	ENSG00000162819
	BRPF1	ENSG00000156983
	BRPF3	ENSG00000096070
	BRS3	ENSG00000102239
	BRSK1	ENSG00000160469
	BRSK2	ENSG00000174672
	BRWD1	ENSG00000185658
	BRWD3	ENSG00000165288
	BSDC1	ENSG00000160058
	BSG	ENSG00000172270
	BSN	ENSG00000164061
	BSND	ENSG00000162399
	BSPRY	ENSG00000119411
	BST1	ENSG00000109743
	BST2	ENSG00000130303
	BTAF1	ENSG00000095564
	BTBD10	ENSG00000148925
	BTBD11	ENSG00000151136
	BTBD16	ENSG00000138152
	BTBD19	ENSG00000222009
	BTBD2	ENSG00000133243
	BTBD3	ENSG00000132640
	BTBD6	ENSG00000184887
	BTBD7	ENSG00000011114
	BTBD8	ENSG00000189195
	BTBD9	ENSG00000183826
	BTC	ENSG00000174808
	BTD	ENSG00000169814
	BTF3	ENSG00000145741
	BTG2	ENSG00000159388
	BTG3	ENSG00000154640
	BTK	ENSG00000010671
	BTLA	ENSG00000186265
	BTN1A1	ENSG00000124557
	BTN2A1	ENSG00000112763
	BTN2A2	ENSG00000124508
	BTN3A1	ENSG00000026950
	BTN3A2	ENSG00000186470
	BTN3A3	ENSG00000111801
	BTNL3	ENSG00000168903
	BTNL8	ENSG00000113303
	BTNL9	ENSG00000165810
	BTRC	ENSG00000166167
	BUB1	ENSG00000169679
	BUB1B	ENSG00000156970
	BUB3	ENSG00000154473
	BUD13	ENSG00000137656
	BUD23	ENSG00000071462
	BUD31	ENSG00000106245
	BVES	ENSG00000112276
	BX004987.1	ENSG00000278704
	BYSL	ENSG00000112578
	BZW1	ENSG00000082153
	BZW2	ENSG00000136261
	C10orf143	ENSG00000237489
	C10orf53	ENSG00000178645
	C10orf62	ENSG00000203942
	C10orf67	ENSG00000179133
	C10orf82	ENSG00000165863
	C10orf88	ENSG00000119965
	C11orf1	ENSG00000137720
	C11orf16	ENSG00000176029
	C11orf21	ENSG00000110665
	C11orf24	ENSG00000171067
	C11orf42	ENSG00000180878
	C11orf45	ENSG00000174370
	C11orf52	ENSG00000149300
	C11orf54	ENSG00000182919
	C11orf58	ENSG00000110696
	C11orf65	ENSG00000166323
	C11orf68	ENSG00000175573
	C11orf71	ENSG00000180425
	C11orf74	ENSG00000166352
	C11orf80	ENSG00000173715
	C11orf87	ENSG00000185742
	C11orf88	ENSG00000183644
	C11orf95	ENSG00000188070
	C11orf96	ENSG00000187479
	C11orf97	ENSG00000257057
	C12orf10	ENSG00000139637
	C12orf29	ENSG00000133641
	C12orf4	ENSG00000047621
	C12orf40	ENSG00000180116
	C12orf42	ENSG00000179088
	C12orf43	ENSG00000157895
	C12orf45	ENSG00000151131
	C12orf49	ENSG00000111412
	C12orf50	ENSG00000165805
	C12orf54	ENSG00000177627
	C12orf56	ENSG00000185306
	C12orf57	ENSG00000111678
	C12orf65	ENSG00000130921
	C12orf66	ENSG00000174206
	C12orf75	ENSG00000235162
	C14orf119	ENSG00000179933
	C14orf132	ENSG00000227051
	C14orf178	ENSG00000197734
	C14orf28	ENSG00000179476
	C14orf39	ENSG00000179008
	C14orf93	ENSG00000100802
	C15orf39	ENSG00000167173
	C15orf40	ENSG00000169609
	C15orf41	ENSG00000186073
	C15orf48	ENSG00000166920
	C15orf61	ENSG00000189227
	C15orf62	ENSG00000188277
	C15orf65	ENSG00000261652
	C16orf46	ENSG00000166455
	C16orf54	ENSG00000185905
	C16orf58	ENSG00000140688
	C16orf70	ENSG00000125149
	C16orf71	ENSG00000166246
	C16orf72	ENSG00000182831
	C16orf74	ENSG00000154102
	C16orf78	ENSG00000166152
	C16orf86	ENSG00000159761
	C16orf87	ENSG00000155330
	C16orf89	ENSG00000153446
	C16orf92	ENSG00000167194
	C16orf95	ENSG00000260456
	C17orf100	ENSG00000256806
	C17orf58	ENSG00000186665
	C17orf64	ENSG00000141371
	C17orf67	ENSG00000214226
	C17orf75	ENSG00000108666
	C17orf78	ENSG00000278505
	C17orf80	ENSG00000141219
	C17orf97	ENSG00000187624
	C17orf99	ENSG00000187997
	C18orf21	ENSG00000141428
	C18orf25	ENSG00000152242
	C18orf54	ENSG00000166845
	C19orf12	ENSG00000131943
	C19orf18	ENSG00000177025
	C19orf25	ENSG00000119559
	C19orf44	ENSG00000105072
	C19orf47	ENSG00000160392
	C19orf48	ENSG00000167747
	C19orf53	ENSG00000104979
	C19orf57	ENSG00000132016
	C19orf73	ENSG00000221916
	C1D	ENSG00000197223
	C1GALT1	ENSG00000106392
	C1GALT1C1	ENSG00000171155
	C1orf100	ENSG00000173728
	C1orf105	ENSG00000180999
	C1orf109	ENSG00000116922
	C1orf112	ENSG00000000460
	C1orf115	ENSG00000162817
	C1orf116	ENSG00000182795
	C1orf122	ENSG00000197982
	C1orf127	ENSG00000175262
	C1orf131	ENSG00000143633
	C1orf158	ENSG00000157330
	C1orf159	ENSG00000131591
	C1orf162	ENSG00000143110
	C1orf174	ENSG00000198912
	C1orf194	ENSG00000179902
	C1orf198	ENSG00000119280
	C1orf21	ENSG00000116667
	C1orf210	ENSG00000253313
	C1orf216	ENSG00000142686
	C1orf226	ENSG00000239887
	C1orf35	ENSG00000143793
	C1orf43	ENSG00000143612
	C1orf50	ENSG00000164008
	C1orf52	ENSG00000162642
	C1orf53	ENSG00000203724
	C1orf54	ENSG00000118292
	C1orf56	ENSG00000143443
	C1orf61	ENSG00000125462
	C1orf74	ENSG00000162757
	C1orf87	ENSG00000162598
	C1QA	ENSG00000173372
	C1QB	ENSG00000173369
	C1QBP	ENSG00000108561
	C1QC	ENSG00000159189
	C1QTNF1	ENSG00000173918
	C1QTNF12	ENSG00000184163
	C1QTNF2	ENSG00000145861
	C1QTNF3-AMACR	ENSG00000273294
	C1QTNF6	ENSG00000133466
	C1QTNF7	ENSG00000163145
	C1QTNF9	ENSG00000240654
	C1R	ENSG00000159403
	C1RL	ENSG00000139178
	C1S	ENSG00000182326
	C2	ENSG00000166278
	C20orf144	ENSG00000149609
	C20orf194	ENSG00000088854
	C20orf202	ENSG00000215595
	C20orf203	ENSG00000198547
	C20orf204	ENSG00000196421
	C20orf27	ENSG00000101220
	C20orf85	ENSG00000124237
	C21orf58	ENSG00000160298
	C21orf59-TCP10L	ENSG00000265590
	C21orf62	ENSG00000205929
	C21orf91	ENSG00000154642
	C22orf15	ENSG00000169314
	C22orf23	ENSG00000128346
	C22orf31	ENSG00000100249
	C22orf39	ENSG00000242259
	C2CD2	ENSG00000157617
	C2CD2L	ENSG00000172375
	C2CD3	ENSG00000168014
	C2CD4A	ENSG00000198535
	C2CD4B	ENSG00000205502
	C2CD4C	ENSG00000183186
	C2CD5	ENSG00000111731
	C2CD6	ENSG00000155754
	C2orf15	ENSG00000273045
	C2orf16	ENSG00000221843
	C2orf42	ENSG00000115998
	C2orf49	ENSG00000135974
	C2orf50	ENSG00000150873
	C2orf68	ENSG00000168887
	C2orf69	ENSG00000178074
	C2orf72	ENSG00000204128
	C2orf73	ENSG00000177994
	C2orf74	ENSG00000237651
	C2orf76	ENSG00000186132
	C2orf81	ENSG00000284308
	C2orf88	ENSG00000187699
	C2orf92	ENSG00000228486
	C3	ENSG00000125730
	C3AR1	ENSG00000171860
	C3orf14	ENSG00000114405
	C3orf18	ENSG00000088543
	C3orf20	ENSG00000131379
	C3orf22	ENSG00000180697
	C3orf33	ENSG00000174928
	C3orf38	ENSG00000179021
	C3orf49	ENSG00000163632
	C3orf52	ENSG00000114529
	C3orf62	ENSG00000188315
	C3orf70	ENSG00000187068
	C3orf80	ENSG00000180044
	C4A	ENSG00000244731
	C4B	ENSG00000224389
	C4BPA	ENSG00000123838
	C4BPB	ENSG00000123843
	C4orf17	ENSG00000138813
	C4orf19	ENSG00000154274
	C4orf3	ENSG00000164096
	C4orf33	ENSG00000151470
	C4orf45	ENSG00000164123
	C4orf46	ENSG00000205208
	C4orf47	ENSG00000205129
	C4orf48	ENSG00000243449
	C5	ENSG00000106804
	C5AR1	ENSG00000197405
	C5AR2	ENSG00000134830
	C5orf15	ENSG00000113583
	C5orf22	ENSG00000082213
	C5orf24	ENSG00000181904
	C5orf30	ENSG00000181751
	C5orf34	ENSG00000172244
	C5orf46	ENSG00000178776
	C5orf47	ENSG00000185056
	C5orf51	ENSG00000205765
	C5orf58	ENSG00000234511
	C6	ENSG00000039537
	C6orf120	ENSG00000185127
	C6orf132	ENSG00000188112
	C6orf136	ENSG00000204564
	C6orf201	ENSG00000185689
	C6orf223	ENSG00000181577
	C6orf226	ENSG00000221821
	C6orf47	ENSG00000204439
	C6orf52	ENSG00000137434
	C6orf58	ENSG00000184530
	C6orf62	ENSG00000112308
	C6orf89	ENSG00000198663
	C7	ENSG00000112936
	C7orf25	ENSG00000136197
	C7orf26	ENSG00000146576
	C7orf31	ENSG00000153790
	C7orf33	ENSG00000170279
	C7orf50	ENSG00000146540
	C7orf57	ENSG00000164746
	C7orf61	ENSG00000185955
	C8G	ENSG00000176919
	C8orf33	ENSG00000182307
	C8orf34	ENSG00000165084
	C8orf37	ENSG00000156172
	C8orf48	ENSG00000164743
	C8orf58	ENSG00000241852
	C8orf88	ENSG00000253250
	C9	ENSG00000113600
	C9orf116	ENSG00000160345
	C9orf131	ENSG00000174038
	C9orf135	ENSG00000204711
	C9orf16	ENSG00000171159
	C9orf24	ENSG00000164972
	C9orf40	ENSG00000135045
	C9orf43	ENSG00000157653
	C9orf50	ENSG00000179058
	C9orf57	ENSG00000204669
	C9orf64	ENSG00000165118
	C9orf72	ENSG00000147894
	C9orf78	ENSG00000136819
	C9orf85	ENSG00000155621
	CA10	ENSG00000154975
	CA11	ENSG00000063180
	CA12	ENSG00000074410
	CA13	ENSG00000185015
	CA14	ENSG00000118298
	CA2	ENSG00000104267
	CA3	ENSG00000164879
	CA4	ENSG00000167434
	CA5A	ENSG00000174990
	CA5B	ENSG00000169239
	CA6	ENSG00000131686
	CA7	ENSG00000168748
	CA8	ENSG00000178538
	CA9	ENSG00000107159
	CAAP1	ENSG00000120159
	CAB39	ENSG00000135932
	CAB39L	ENSG00000102547
	CABCOCO1	ENSG00000183346
	CABIN1	ENSG00000099991
	CABLES1	ENSG00000134508
	CABLES2	ENSG00000149679
	CABP1	ENSG00000157782
	CABP4	ENSG00000175544
	CABP5	ENSG00000105507
	CABP7	ENSG00000100314
	CABYR	ENSG00000154040
	CACFD1	ENSG00000160325
	CACHD1	ENSG00000158966
	CACNA1A	ENSG00000141837
	CACNA1B	ENSG00000148408
	CACNA1C	ENSG00000151067
	CACNA1D	ENSG00000157388
	CACNA1E	ENSG00000198216
	CACNA1F	ENSG00000102001
	CACNA1G	ENSG00000006283
	CACNA1H	ENSG00000196557
	CACNA1I	ENSG00000100346
	CACNA1S	ENSG00000081248
	CACNA2D1	ENSG00000153956
	CACNA2D2	ENSG00000007402
	CACNA2D3	ENSG00000157445
	CACNA2D4	ENSG00000151062
	CACNB1	ENSG00000067191
	CACNB2	ENSG00000165995
	CACNB3	ENSG00000167535
	CACNB4	ENSG00000182389
	CACNG1	ENSG00000108878
	CACNG2	ENSG00000166862
	CACNG4	ENSG00000075461
	CACNG5	ENSG00000075429
	CACNG6	ENSG00000130433
	CACNG8	ENSG00000142408
	CACTIN	ENSG00000105298
	CACUL1	ENSG00000151893
	CACYBP	ENSG00000116161
	CAD	ENSG00000084774
	CADM2	ENSG00000175161
	CADM3	ENSG00000162706
	CADM4	ENSG00000105767
	CADPS	ENSG00000163618
	CADPS2	ENSG00000081803
	CAGE1	ENSG00000164304
	CALB1	ENSG00000104327
	CALB2	ENSG00000172137
	CALCA	ENSG00000110680
	CALCOCO1	ENSG00000012822
	CALCOCO2	ENSG00000136436
	CALCR	ENSG00000004948
	CALCRL	ENSG00000064989
	CALD1	ENSG00000122786
	CALHM1	ENSG00000185933
	CALHM2	ENSG00000138172
	CALHM3	ENSG00000183128
	CALHM5	ENSG00000178033
	CALHM6	ENSG00000188820
	CALM1	ENSG00000198668
	CALM2	ENSG00000143933
	CALM3	ENSG00000160014
	CALML4	ENSG00000129007
	CALML6	ENSG00000169885
	CALN1	ENSG00000183166
	CALR	ENSG00000179218
	CALR3	ENSG00000269058
	CALU	ENSG00000128595
	CALY	ENSG00000130643
	CAMK1	ENSG00000134072
	CAMK1D	ENSG00000183049
	CAMK1G	ENSG00000008118
	CAMK2A	ENSG00000070808
	CAMK2B	ENSG00000058404
	CAMK2D	ENSG00000145349
	CAMK2G	ENSG00000148660
	CAMK2N1	ENSG00000162545
	CAMK4	ENSG00000152495
	CAMKK1	ENSG00000004660
	CAMKK2	ENSG00000110931
	CAMKV	ENSG00000164076
	CAMLG	ENSG00000164615
	CAMP	ENSG00000164047
	CAMSAP1	ENSG00000130559
	CAMSAP2	ENSG00000118200
	CAMSAP3	ENSG00000076826
	CAMTA1	ENSG00000171735
	CAMTA2	ENSG00000108509
	CAND1	ENSG00000111530
	CAND2	ENSG00000144712
	CANT1	ENSG00000171302
	CANX	ENSG00000127022
	CAP1	ENSG00000131236
	CAP2	ENSG00000112186
	CAPN1	ENSG00000014216
	CAPN10	ENSG00000142330
	CAPN11	ENSG00000137225
	CAPN13	ENSG00000162949
	CAPN14	ENSG00000214711
	CAPN15	ENSG00000103326
	CAPN2	ENSG00000162909
	CAPN3	ENSG00000092529
	CAPN5	ENSG00000149260
	CAPN6	ENSG00000077274
	CAPN7	ENSG00000131375
	CAPN9	ENSG00000135773
	CAPNS1	ENSG00000126247
	CAPRIN1	ENSG00000135387
	CAPRIN2	ENSG00000110888
	CAPS	ENSG00000105519
	CAPS2	ENSG00000180881
	CAPSL	ENSG00000152611
	CAPZA1	ENSG00000116489
	CAPZA2	ENSG00000198898
	CAPZB	ENSG00000077549
	CARD10	ENSG00000100065
	CARD11	ENSG00000198286
	CARD16	ENSG00000204397
	CARD18	ENSG00000255501
	CARD19	ENSG00000165233
[truncated: 13,697 more rows]

## Sheet: D_Down
Reference Genes	Gene Symbol	Ensembl Gene ID	DEGs	Gene Symbol	Ensembl Gene ID		Term ID	Term	Count	%	Genes	List Total	Pop Hits	Pop Total	Fold Enrichment	PValue	Benjamini
	A1BG	ENSG00000121410		CKMT2	ENSG00000131730		GO:0042776	mitochondrial ATP synthesis coupled proton transport	10	4.92611	ENSG00000110955, ENSG00000167863, ENSG00000165629, ENSG00000159199, ENSG00000167283, ENSG00000154518, ENSG00000241837, ENSG00000179091, ENSG00000154723, ENSG00000135940	181	21	13385	35.2144	3.01129e-12	2.80953e-09
	A1CF	ENSG00000148584		PPIF	ENSG00000108179		GO:0015986	ATP synthesis coupled proton transport	8	3.94089	ENSG00000110955, ENSG00000167863, ENSG00000165629, ENSG00000159199, ENSG00000167283, ENSG00000154518, ENSG00000241837, ENSG00000154723	181	19	13385	31.137	3.11194e-09	1.45172e-06
	A2M	ENSG00000175899		MDH1	ENSG00000014641		GO:0006754	ATP biosynthetic process	8	3.94089	ENSG00000110955, ENSG00000167863, ENSG00000165629, ENSG00000159199, ENSG00000167283, ENSG00000154518, ENSG00000241837, ENSG00000154723	181	28	13385	21.1287	6.60201e-08	2.05322e-05
	A2ML1	ENSG00000166535		SLC16A1	ENSG00000155380		GO:0032981	mitochondrial respiratory chain complex I assembly	9	4.4335	ENSG00000140990, ENSG00000004779, ENSG00000166136, ENSG00000123545, ENSG00000184983, ENSG00000119013, ENSG00000164258, ENSG00000125356, ENSG00000213619	181	57	13385	11.6764	8.62206e-07	0.00020111
	A4GALT	ENSG00000128274		MRPL41	ENSG00000182154		GO:0006120	mitochondrial electron transport, NADH to ubiquinone	8	3.94089	ENSG00000140990, ENSG00000004779, ENSG00000166136, ENSG00000184983, ENSG00000119013, ENSG00000164258, ENSG00000125356, ENSG00000213619	181	43	13385	13.7582	1.51569e-06	0.000250605
	A4GNT	ENSG00000118017		ACTN2	ENSG00000077522		GO:0006123	mitochondrial electron transport, cytochrome c to oxygen	6	2.95567	ENSG00000176340, ENSG00000131174, ENSG00000126267, ENSG00000131143, ENSG00000135940, ENSG00000172115	181	16	13385	27.7314	1.61161e-06	0.000250605
	AAAS	ENSG00000094914		FABP3	ENSG00000121769		GO:0030049	muscle filament sliding	7	3.44828	ENSG00000092054, ENSG00000105048, ENSG00000173991, ENSG00000077522, ENSG00000196465, ENSG00000111245, ENSG00000160808	181	33	13385	15.6864	4.45725e-06	0.000594087
	AACS	ENSG00000081760		UQCR10	ENSG00000184076		GO:1902600	hydrogen ion transmembrane transport	7	3.44828	ENSG00000176340, ENSG00000184076, ENSG00000233954, ENSG00000131174, ENSG00000126267, ENSG00000131143, ENSG00000112695	181	41	13385	12.6257	1.6551e-05	0.00193026
	AADAC	ENSG00000114771		ATP5MC3	ENSG00000154518		GO:0060048	cardiac muscle contraction	7	3.44828	ENSG00000092054, ENSG00000173991, ENSG00000111245, ENSG00000118729, ENSG00000129170, ENSG00000149575, ENSG00000160808	181	43	13385	12.0384	2.19464e-05	0.00227511
	AADACL2	ENSG00000197953		TMEM120A	ENSG00000189077		GO:0045333	cellular respiration	5	2.46305	ENSG00000109819, ENSG00000135469, ENSG00000138399, ENSG00000164258, ENSG00000172115	181	19	13385	19.4606	0.000104689	0.00887952
	AADAT	ENSG00000109576		OXNAD1	ENSG00000154814		GO:0002026	regulation of the force of heart contraction	5	2.46305	ENSG00000092054, ENSG00000198523, ENSG00000111245, ENSG00000129170, ENSG00000160808	181	19	13385	19.4606	0.000104689	0.00887952
	AAGAB	ENSG00000103591		SLC25A4	ENSG00000151729		GO:0006122	mitochondrial electron transport, ubiquinol to cytochrome c	4	1.97044	ENSG00000184076, ENSG00000233954, ENSG00000179091, ENSG00000172115	181	12	13385	24.6501	0.000481215	0.0374144
	AAK1	ENSG00000115977		TP53INP2	ENSG00000078804		GO:0070125	mitochondrial translational elongation	7	3.44828	ENSG00000130312, ENSG00000132313, ENSG00000090263, ENSG00000134056, ENSG00000128626, ENSG00000182154, ENSG00000136522	181	76	13385	6.81121	0.000545633	0.0391597
	AAMDC	ENSG00000087884		ETFB	ENSG00000105379		GO:0070126	mitochondrial translational termination	7	3.44828	ENSG00000130312, ENSG00000132313, ENSG00000090263, ENSG00000134056, ENSG00000128626, ENSG00000182154, ENSG00000136522	181	78	13385	6.63656	0.000627032	0.0417872
	AAMP	ENSG00000127837		TWF2	ENSG00000247596		GO:0022904	respiratory electron transport chain	4	1.97044	ENSG00000171503, ENSG00000105379, ENSG00000117118, ENSG00000109819	181	14	13385	21.1287	0.000780565	0.0485511
	AANAT	ENSG00000129673		COQ10A	ENSG00000135469		GO:0006936	muscle contraction	7	3.44828	ENSG00000092054, ENSG00000101608, ENSG00000109846, ENSG00000131730, ENSG00000196465, ENSG00000120729, ENSG00000095637	181	96	13385	5.39221	0.00185545	0.108196
	AARS1	ENSG00000090861		MYL3	ENSG00000160808		GO:0008152	metabolic process	8	3.94089	ENSG00000113273, ENSG00000083123, ENSG00000163541, ENSG00000108381, ENSG00000104823, ENSG00000198721, ENSG00000167315, ENSG00000154930	181	133	13385	4.44814	0.00212474	0.116611
	AARS2	ENSG00000124608		KLHL34	ENSG00000185915		GO:0046321	positive regulation of fatty acid oxidation	3	1.47783	ENSG00000103150, ENSG00000186951, ENSG00000109819	181	6	13385	36.9751	0.00260355	0.127848
	AASDH	ENSG00000157426		MGST3	ENSG00000143198		GO:0022900	electron transport chain	3	1.47783	ENSG00000171503, ENSG00000119013, ENSG00000164258	181	6	13385	36.9751	0.00260355	0.127848
	AASDHPPT	ENSG00000149313		ACSS1	ENSG00000154930		GO:0007519	skeletal muscle tissue development	5	2.46305	ENSG00000165410, ENSG00000170162, ENSG00000196465, ENSG00000129170, ENSG00000160808	181	44	13385	8.40344	0.00282259	0.131674
	AASS	ENSG00000008311		COX7A2	ENSG00000112695		GO:0006091	generation of precursor metabolites and energy	5	2.46305	ENSG00000110955, ENSG00000151729, ENSG00000176340, ENSG00000165269, ENSG00000131143	181	45	13385	8.2167	0.00306589	0.136213
	AATF	ENSG00000275700		CNNM4	ENSG00000158158		GO:0045214	sarcomere organization	4	1.97044	ENSG00000165410, ENSG00000173991, ENSG00000077522, ENSG00000118729	181	25	13385	11.832	0.0044247	0.187648
	AATK	ENSG00000181409		SORBS1	ENSG00000095637		GO:0032868	response to insulin	5	2.46305	ENSG00000121769, ENSG00000198523, ENSG00000115457, ENSG00000186951, ENSG00000138796	181	59	13385	6.26697	0.00809942	0.328555
	ABAT	ENSG00000183044		CYCS	ENSG00000172115		GO:0055003	cardiac myofibril assembly	3	1.47783	ENSG00000173991, ENSG00000111245, ENSG00000129170	181	11	13385	20.1683	0.00913315	0.355051
	ABCA1	ENSG00000165029		ATP5MC1	ENSG00000159199		GO:0006941	striated muscle contraction	3	1.47783	ENSG00000092054, ENSG00000091482, ENSG00000118729	181	12	13385	18.4876	0.0108635	0.405427
	ABCA12	ENSG00000144452		TIMM8A	ENSG00000126953		GO:0006635	fatty acid beta-oxidation	4	1.97044	ENSG00000104823, ENSG00000198721, ENSG00000138796, ENSG00000167315	181	39	13385	7.58464	0.0153298	0.529729
	ABCA13	ENSG00000179869		FAM210A	ENSG00000177150		GO:0006094	gluconeogenesis	4	1.97044	ENSG00000111669, ENSG00000120053, ENSG00000014641, ENSG00000109819	181	39	13385	7.58464	0.0153298	0.529729
	ABCA2	ENSG00000107331		XPO4	ENSG00000132953		GO:2000378	negative regulation of reactive oxygen species metabolic process	3	1.47783	ENSG00000214456, ENSG00000109846, ENSG00000124523	181	16	13385	13.8657	0.019069	0.635407
	ABCA3	ENSG00000167972		DNAJA4	ENSG00000140403		GO:0006103	2-oxoglutarate metabolic process	3	1.47783	ENSG00000166123, ENSG00000134056, ENSG00000120053	181	17	13385	13.05	0.0214228	0.689224
	ABCA4	ENSG00000198691		TYRP1	ENSG00000107165		GO:0006631	fatty acid metabolic process	4	1.97044	ENSG00000162390, ENSG00000121769, ENSG00000186951, ENSG00000138796	181	46	13385	6.43046	0.0237882	0.692388
	ABCA5	ENSG00000154265		MYOZ2	ENSG00000172399		GO:1902361	mitochondrial pyruvate transmembrane transport	2	0.985222	ENSG00000060762, ENSG00000143158	181	2	13385	73.9503	0.0267159	0.692388
	ABCA6	ENSG00000154262		IDI1	ENSG00000067064		GO:0090259	regulation of retinal ganglion cell axon guidance	2	0.985222	ENSG00000112715, ENSG00000099250	181	2	13385	73.9503	0.0267159	0.692388
	ABCA7	ENSG00000064687		PLIN5	ENSG00000214456		GO:0038190	VEGF-activated neuropilin signaling pathway	2	0.985222	ENSG00000112715, ENSG00000099250	181	2	13385	73.9503	0.0267159	0.692388
	ABCA8	ENSG00000141338		COX7B	ENSG00000131174		GO:0006850	mitochondrial pyruvate transport	2	0.985222	ENSG00000060762, ENSG00000143158	181	2	13385	73.9503	0.0267159	0.692388
	ABCA9	ENSG00000154258		GOT1	ENSG00000120053		GO:1902336	positive regulation of retinal ganglion cell axon guidance	2	0.985222	ENSG00000112715, ENSG00000099250	181	2	13385	73.9503	0.0267159	0.692388
	ABCB1	ENSG00000085563		LAPTM4B	ENSG00000104341		GO:0006085	acetyl-CoA biosynthetic process	2	0.985222	ENSG00000103150, ENSG00000154930	181	2	13385	73.9503	0.0267159	0.692388
	ABCB10	ENSG00000135776		ATP5PF	ENSG00000154723		GO:0006412	translation	8	3.94089	ENSG00000151729, ENSG00000130312, ENSG00000132313, ENSG00000090263, ENSG00000181035, ENSG00000134056, ENSG00000128626, ENSG00000182154	181	217	13385	2.72628	0.027725	0.697438
	ABCB11	ENSG00000073734		ETFDH	ENSG00000171503		GO:0006629	lipid metabolic process	6	2.95567	ENSG00000110955, ENSG00000205678, ENSG00000155380, ENSG00000175445, ENSG00000143198, ENSG00000186951	181	127	13385	3.49371	0.0284369	0.697438
	ABCB4	ENSG00000005471		ALPK3	ENSG00000136383		GO:0055010	ventricular cardiac muscle tissue morphogenesis	3	1.47783	ENSG00000092054, ENSG00000111245, ENSG00000160808	181	20	13385	11.0925	0.0291534	0.697438
	ABCB5	ENSG00000004846		RSPO3	ENSG00000146374		GO:0003009	skeletal muscle contraction	3	1.47783	ENSG00000092054, ENSG00000105048, ENSG00000173991	181	21	13385	10.5643	0.031942	0.715512
	ABCB6	ENSG00000115657		HOOK2	ENSG00000095066		GO:0008652	cellular amino acid biosynthetic process	3	1.47783	ENSG00000166123, ENSG00000108381, ENSG00000120053	181	21	13385	10.5643	0.031942	0.715512
	ABCB7	ENSG00000131269		TMEM126A	ENSG00000171202		GO:0055114	oxidation-reduction process	13	6.40394	ENSG00000197580, ENSG00000111716, ENSG00000134056, ENSG00000154814, ENSG00000181061, ENSG00000152642, ENSG00000172115, ENSG00000119711, ENSG00000083123, ENSG00000205678, ENSG00000161267, ENSG00000107165, ENSG00000184983	181	488	13385	1.96999	0.0322095	0.715512
	ABCB8	ENSG00000197150		RGS3	ENSG00000138835		GO:0006099	tricarboxylic acid cycle	3	1.47783	ENSG00000163541, ENSG00000014641, ENSG00000117118	181	27	13385	8.2167	0.050674	1
	ABCB9	ENSG00000150967		SLC41A1	ENSG00000133065		GO:0006533	aspartate catabolic process	2	0.985222	ENSG00000108381, ENSG00000120053	181	4	13385	36.9751	0.052722	1
	ABCC1	ENSG00000103222		NMRK2	ENSG00000077009		GO:0035995	detection of muscle stretch	2	0.985222	ENSG00000173991, ENSG00000129170	181	4	13385	36.9751	0.052722	1
	ABCC10	ENSG00000124574		LDHB	ENSG00000111716		GO:0009060	aerobic respiration	3	1.47783	ENSG00000184076, ENSG00000233954, ENSG00000117118	181	28	13385	7.92324	0.0541013	1
	ABCC11	ENSG00000121270		MPC1	ENSG00000060762		GO:0007005	mitochondrion organization	4	1.97044	ENSG00000110955, ENSG00000023330, ENSG00000109819, ENSG00000172115	181	65	13385	4.55079	0.0570045	1
	ABCC12	ENSG00000140798		PAQR9	ENSG00000188582		GO:0015991	ATP hydrolysis coupled proton transport	3	1.47783	ENSG00000110955, ENSG00000159199, ENSG00000154518	181	30	13385	7.39503	0.0611919	1
	ABCC2	ENSG00000023839		CSRP3	ENSG00000129170		GO:0009409	response to cold	3	1.47783	ENSG00000162390, ENSG00000175445, ENSG00000109819	181	30	13385	7.39503	0.0611919	1
	ABCC3	ENSG00000108846		CYC1	ENSG00000179091		GO:0002027	regulation of heart rate	3	1.47783	ENSG00000092054, ENSG00000118729, ENSG00000152642	181	30	13385	7.39503	0.0611919	1
	ABCC4	ENSG00000125257		MRPS36	ENSG00000134056		GO:0002931	response to ischemia	3	1.47783	ENSG00000103150, ENSG00000109819, ENSG00000108179	181	31	13385	7.15648	0.0648497	1
	ABCC5	ENSG00000114770		WDR62	ENSG00000075702		GO:0061732	mitochondrial acetyl-CoA biosynthetic process from pyruvate	2	0.985222	ENSG00000060762, ENSG00000143158	181	5	13385	29.5801	0.0654647	1
	ABCC6	ENSG00000091262		TOMM40L	ENSG00000158882		GO:0021637	trigeminal nerve structural organization	2	0.985222	ENSG00000221866, ENSG00000099250	181	5	13385	29.5801	0.0654647	1
	ABCC8	ENSG00000006071		ATP5MG	ENSG00000167283		GO:0032543	mitochondrial translation	3	1.47783	ENSG00000130348, ENSG00000128626, ENSG00000136522	181	32	13385	6.93284	0.0685792	1
	ABCC9	ENSG00000069431		IGFBP2	ENSG00000115457		GO:0051260	protein homooligomerization	6	2.95567	ENSG00000109846, ENSG00000189077, ENSG00000198523, ENSG00000108231, ENSG00000171385, ENSG00000136986	181	163	13385	2.7221	0.0698252	1
	ABCD1	ENSG00000101986		LSMEM2	ENSG00000179564		GO:0014883	transition between fast and slow fiber	2	0.985222	ENSG00000092054, ENSG00000105048	181	6	13385	24.6501	0.0780369	1
	ABCD2	ENSG00000173208		CA14	ENSG00000118298		GO:0010890	positive regulation of sequestering of triglyceride	2	0.985222	ENSG00000214456, ENSG00000175445	181	6	13385	24.6501	0.0780369	1
	ABCD3	ENSG00000117528		TMEM108	ENSG00000144868		GO:0046474	glycerophospholipid biosynthetic process	2	0.985222	ENSG00000254413, ENSG00000069998	181	6	13385	24.6501	0.0780369	1
	ABCD4	ENSG00000119688		CFL2	ENSG00000165410		GO:0060982	coronary artery morphogenesis	2	0.985222	ENSG00000112715, ENSG00000099250	181	7	13385	21.1287	0.0904409	1
	ABCE1	ENSG00000164163		MRPS12	ENSG00000128626		GO:1901017	negative regulation of potassium ion transmembrane transporter activity	2	0.985222	ENSG00000077522, ENSG00000118729	181	7	13385	21.1287	0.0904409	1
	ABCF1	ENSG00000204574		MYH7B	ENSG00000078814		GO:0045722	positive regulation of gluconeogenesis	2	0.985222	ENSG00000186951, ENSG00000109819	181	7	13385	21.1287	0.0904409	1
	ABCF2	ENSG00000285292		WIPI1	ENSG00000070540		GO:0032000	positive regulation of fatty acid beta-oxidation	2	0.985222	ENSG00000214456, ENSG00000186951	181	7	13385	21.1287	0.0904409	1
	ABCF3	ENSG00000161204		PLN	ENSG00000198523		GO:0048842	positive regulation of axon extension involved in axon guidance	2	0.985222	ENSG00000112715, ENSG00000099250	181	7	13385	21.1287	0.0904409	1
	ABCG1	ENSG00000160179		SCN2B	ENSG00000149575		GO:0006734	NADH metabolic process	2	0.985222	ENSG00000014641, ENSG00000152642	181	7	13385	21.1287	0.0904409	1
	ABCG2	ENSG00000118777		PPP1R1C	ENSG00000150722		GO:0071679	commissural neuron axon guidance	2	0.985222	ENSG00000112715, ENSG00000099250	181	7	13385	21.1287	0.0904409	1
	ABCG4	ENSG00000172350		ETNPPL	ENSG00000164089		GO:0021762	substantia nigra development	3	1.47783	ENSG00000126267, ENSG00000154723, ENSG00000213619	181	39	13385	5.68848	0.09648	1
	ABCG5	ENSG00000138075		MYOT	ENSG00000120729
	ABCG8	ENSG00000143921		HSPB7	ENSG00000173641
	ABHD1	ENSG00000143994		PPARGC1A	ENSG00000109819
	ABHD10	ENSG00000144827		EXTL1	ENSG00000158008
	ABHD11	ENSG00000106077		IL17D	ENSG00000172458
	ABHD12	ENSG00000100997		COLQ	ENSG00000206561
	ABHD12B	ENSG00000131969		ACOT11	ENSG00000162390
	ABHD13	ENSG00000139826		SLC26A9	ENSG00000174502
	ABHD14A-ACY1	ENSG00000114786		BCO2	ENSG00000197580
	ABHD14B	ENSG00000114779		EFR3B	ENSG00000084710
	ABHD15	ENSG00000168792		MYL2	ENSG00000111245
	ABHD16A	ENSG00000204427		COX4I1	ENSG00000131143
	ABHD17A	ENSG00000129968		HSPB6	ENSG00000004776
	ABHD17B	ENSG00000107362		ASPA	ENSG00000108381
	ABHD17C	ENSG00000136379		MYL6B	ENSG00000196465
	ABHD18	ENSG00000164074		AKAP1	ENSG00000121057
	ABHD2	ENSG00000140526		NDUFAB1	ENSG00000004779
	ABHD3	ENSG00000158201		ATP5PO	ENSG00000241837
	ABHD4	ENSG00000100439		UQCRH	ENSG00000173660
	ABHD5	ENSG00000011198		CIAO2A	ENSG00000166797
	ABHD6	ENSG00000163686		GPD1L	ENSG00000152642
	ABHD8	ENSG00000127220		HCFC1R1	ENSG00000103145
	ABI1	ENSG00000136754		ECI2	ENSG00000198721
	ABI2	ENSG00000138443		SH3KBP1	ENSG00000147010
	ABI3	ENSG00000108798		BZW2	ENSG00000136261
	ABI3BP	ENSG00000154175		CHKB-CPT1B	ENSG00000254413
	ABITRAM	ENSG00000119328		CCDC141	ENSG00000163492
	ABL1	ENSG00000097007		COX8A	ENSG00000176340
	ABL2	ENSG00000143322		SDHB	ENSG00000117118
	ABLIM1	ENSG00000099204		HDHD5	ENSG00000069998
	ABLIM2	ENSG00000163995		DNAH3	ENSG00000158486
	ABLIM3	ENSG00000173210		BDH1	ENSG00000161267
	ABO	ENSG00000175164		LPL	ENSG00000175445
	ABR	ENSG00000159842		TPI1	ENSG00000111669
	ABRA	ENSG00000174429		TECRL	ENSG00000205678
	ABRACL	ENSG00000146386		VIPR2	ENSG00000106018
	ABRAXAS1	ENSG00000163322		MPC2	ENSG00000143158
	ABRAXAS2	ENSG00000165660		MYL12A	ENSG00000101608
	ABT1	ENSG00000146109		MRPL34	ENSG00000130312
	ABTB1	ENSG00000114626		PANK1	ENSG00000152782
	ABTB2	ENSG00000166016		ATP5F1C	ENSG00000165629
	AC000093.1	ENSG00000284874		NDUFA8	ENSG00000119421
	AC002316.1	ENSG00000132359		APBB2	ENSG00000163697
	AC004687.2	ENSG00000285897		SUCLG1	ENSG00000163541
	AC004805.1	ENSG00000266076		AQP7	ENSG00000165269
	AC004922.1	ENSG00000284292		DERL1	ENSG00000136986
	AC005261.1	ENSG00000131845		NDUFB3	ENSG00000119013
	AC005520.3	ENSG00000258653		MYOM3	ENSG00000142661
	AC005747.1	ENSG00000007237		TFRC	ENSG00000072274
	AC006030.1	ENSG00000264324		TNNT1	ENSG00000105048
	AC006254.1	ENSG00000243696		SPRY4	ENSG00000187678
	AC007325.2	ENSG00000277196		ACSL1	ENSG00000151726
	AC007906.2	ENSG00000277639		ACAA2	ENSG00000167315
	AC008012.1	ENSG00000285901		SMCO1	ENSG00000214097
	AC008073.3	ENSG00000276087		GATD3A	ENSG00000160221
	AC008397.2	ENSG00000285188		GATD3B	ENSG00000280071
	AC008581.2	ENSG00000285000		PLXNA4	ENSG00000221866
	AC008676.3	ENSG00000285868		PPM1B	ENSG00000138032
	AC008687.4	ENSG00000268655		VEGFA	ENSG00000112715
	AC008764.1	ENSG00000141979		ACAT1	ENSG00000075239
	AC008870.1	ENSG00000134398		COX5B	ENSG00000135940
	AC009690.1	ENSG00000260729		HIGD1A	ENSG00000181061
	AC009879.3	ENSG00000285791		ECH1	ENSG00000104823
	AC010132.3	ENSG00000256646		SIRT5	ENSG00000124523
	AC010197.2	ENSG00000285854		NRP1	ENSG00000099250
	AC010255.3	ENSG00000250803		LGI1	ENSG00000108231
	AC010326.1	ENSG00000152454		ANK1	ENSG00000029534
	AC010422.8	ENSG00000285589		UBE2T	ENSG00000077152
	AC010547.4	ENSG00000261611		LMCD1	ENSG00000071282
	AC011462.1	ENSG00000255730		NDUFB8	ENSG00000166136
	AC011511.1	ENSG00000167807		GOLIM4	ENSG00000173905
	AC012651.1	ENSG00000258461		CASQ2	ENSG00000118729
	AC013489.1	ENSG00000173867		KLHL40	ENSG00000157119
	AC017083.3	ENSG00000273398		KCND3	ENSG00000171385
	AC020929.1	ENSG00000160460		TCAP	ENSG00000173991
	AC021092.2	ENSG00000256294		TACO1	ENSG00000136463
	AC022400.7	ENSG00000272916		GPT2	ENSG00000166123
	AC022415.3	ENSG00000286132		CPT1B	ENSG00000205560
	AC022966.1	ENSG00000055483		ENDOG	ENSG00000167136
	AC023055.1	ENSG00000257390		SMPX	ENSG00000091482
	AC025165.6	ENSG00000287908		ST3GAL1	ENSG00000008513
	AC027644.4	ENSG00000284461		PPARA	ENSG00000186951
	AC040160.1	ENSG00000196155		AC011498.4	ENSG00000267385
	AC040162.1	ENSG00000261884		HOMER2	ENSG00000103942
	AC048338.2	ENSG00000284934		APOO	ENSG00000184831
	AC055839.2	ENSG00000286190		COQ3	ENSG00000132423
	AC068580.4	ENSG00000250644		HADH	ENSG00000138796
	AC068831.8	ENSG00000284946		CPTP	ENSG00000224051
	AC068896.3	ENSG00000258539		ASB18	ENSG00000182177
	AC068946.1	ENSG00000280537		PDLIM5	ENSG00000163110
	AC068946.2	ENSG00000284820		SPTSSA	ENSG00000165389
	AC069288.1	ENSG00000286192		DNAJB5	ENSG00000137094
	AC073111.4	ENSG00000284691		CCR3	ENSG00000183625
	AC079447.1	ENSG00000241962		AQP4	ENSG00000171885
	AC087632.2	ENSG00000259316		COX6B1	ENSG00000126267
	AC091167.2	ENSG00000261147		RASL12	ENSG00000103710
	AC091230.1	ENSG00000140474		ALAS1	ENSG00000023330
	AC092279.1	ENSG00000213096		SLCO5A1	ENSG00000137571
	AC092647.5	ENSG00000249773		EXOSC7	ENSG00000075914
	AC092718.3	ENSG00000260643		NUDT6	ENSG00000170917
	AC093012.1	ENSG00000198001		QRSL1	ENSG00000130348
	AC093155.3	ENSG00000267561		NDUFS4	ENSG00000164258
	AC093323.1	ENSG00000170846		GDF10	ENSG00000266524
	AC093512.2	ENSG00000285043		MRPL35	ENSG00000132313
	AC097625.2	ENSG00000285602		FASTKD1	ENSG00000138399
	AC098484.3	ENSG00000283580		SLC25A42	ENSG00000181035
	AC098850.3	ENSG00000266302		ATP5F1B	ENSG00000110955
	AC104389.5	ENSG00000239920		MRPL47	ENSG00000136522
	AC104452.1	ENSG00000283189		VGLL2	ENSG00000170162
	AC104472.3	ENSG00000284952		TPPP3	ENSG00000159713
	AC107871.1	ENSG00000260007		ICMT	ENSG00000116237
	AC108488.2	ENSG00000286905		LRP1B	ENSG00000168702
	AC109583.1	ENSG00000206549		CNKSR2	ENSG00000149970
	AC114267.1	ENSG00000186723		NDUFA1	ENSG00000125356
	AC114490.3	ENSG00000284773		MCU	ENSG00000156026
	AC118549.1	ENSG00000036549		ENDOD1	ENSG00000149218
	AC118553.2	ENSG00000283761		SELENOS	ENSG00000131871
	AC119674.2	ENSG00000284686		COX5A	ENSG00000178741
	AC131160.1	ENSG00000283765		ZNF106	ENSG00000103994
	AC138894.1	ENSG00000261832		UQCRHL	ENSG00000233954
	AC138969.1	ENSG00000183889		NDUFAF4	ENSG00000123545
	AC139491.7	ENSG00000285476		SLC36A2	ENSG00000186335
	AC240274.1	ENSG00000271254		NDUFB10	ENSG00000140990
	AC244197.3	ENSG00000241489		MRPS33	ENSG00000090263
	ACAA1	ENSG00000060971		UGP2	ENSG00000169764
	ACAA2	ENSG00000167315		NDUFS3	ENSG00000213619
	ACACA	ENSG00000278540		MLYCD	ENSG00000103150
	ACACB	ENSG00000076555		AC004832.3	ENSG00000249590
	ACAD10	ENSG00000111271		MTFP1	ENSG00000242114
	ACAD8	ENSG00000151498		MYH7	ENSG00000092054
	ACAD9	ENSG00000177646		ARHGEF6	ENSG00000129675
	ACADL	ENSG00000115361		ALDH6A1	ENSG00000119711
	ACADM	ENSG00000117054		ARSB	ENSG00000113273
	ACADS	ENSG00000122971		NDUFA6	ENSG00000184983
	ACADSB	ENSG00000196177		BCKDHB	ENSG00000083123
	ACADVL	ENSG00000072778		ATP5PD	ENSG00000167863
	ACAN	ENSG00000157766		SLC38A2	ENSG00000134294
	ACAP1	ENSG00000072818		CRYAB	ENSG00000109846
	ACAP2	ENSG00000114331		MCRIP2	ENSG00000172366
	ACAP3	ENSG00000131584
	ACAT2	ENSG00000120437
	ACBD3	ENSG00000182827
	ACBD4	ENSG00000181513
	ACBD5	ENSG00000107897
	ACBD6	ENSG00000230124
	ACCS	ENSG00000110455
	ACD	ENSG00000102977
	ACE	ENSG00000159640
	ACE2	ENSG00000130234
	ACER3	ENSG00000078124
	ACHE	ENSG00000087085
	ACIN1	ENSG00000100813
	ACKR1	ENSG00000213088
	ACKR3	ENSG00000144476
	ACKR4	ENSG00000129048
	ACMSD	ENSG00000153086
	ACO1	ENSG00000122729
	ACO2	ENSG00000100412
	ACOT1	ENSG00000184227
	ACOT11	ENSG00000162390
	ACOT12	ENSG00000172497
	ACOT13	ENSG00000112304
	ACOT2	ENSG00000119673
	ACOT4	ENSG00000177465
	ACOT7	ENSG00000097021
	ACOT8	ENSG00000101473
	ACOT9	ENSG00000123130
	ACOX1	ENSG00000161533
	ACOX2	ENSG00000168306
	ACOX3	ENSG00000087008
	ACOXL	ENSG00000153093
	ACP1	ENSG00000143727
	ACP2	ENSG00000134575
	ACP4	ENSG00000142513
	ACP5	ENSG00000102575
	ACP6	ENSG00000162836
	ACPP	ENSG00000014257
	ACR	ENSG00000100312
	ACRBP	ENSG00000111644
	ACRV1	ENSG00000134940
	ACSBG1	ENSG00000103740
	ACSBG2	ENSG00000130377
	ACSF2	ENSG00000167107
	ACSF3	ENSG00000176715
	ACSL3	ENSG00000123983
	ACSL4	ENSG00000068366
	ACSL5	ENSG00000197142
	ACSM1	ENSG00000166743
	ACSM2A	ENSG00000183747
	ACSM2B	ENSG00000066813
	ACSM3	ENSG00000005187
	ACSM5	ENSG00000183549
	ACSS1	ENSG00000154930
	ACSS2	ENSG00000131069
	ACSS3	ENSG00000111058
	ACTA1	ENSG00000143632
	ACTA2	ENSG00000107796
	ACTB	ENSG00000075624
	ACTC1	ENSG00000159251
	ACTG1	ENSG00000184009
	ACTG2	ENSG00000163017
	ACTL6A	ENSG00000136518
	ACTL6B	ENSG00000077080
	ACTL7A	ENSG00000187003
	ACTL8	ENSG00000117148
	ACTL9	ENSG00000181786
	ACTN2	ENSG00000077522
	ACTN4	ENSG00000130402
	ACTR10	ENSG00000131966
	ACTR1A	ENSG00000138107
	ACTR1B	ENSG00000115073
	ACTR2	ENSG00000138071
	ACTR3	ENSG00000115091
	ACTR3B	ENSG00000133627
	ACTR3C	ENSG00000106526
	ACTR5	ENSG00000101442
	ACTR6	ENSG00000075089
	ACTR8	ENSG00000113812
	ACTRT3	ENSG00000184378
	ACVR1	ENSG00000115170
	ACVR1B	ENSG00000135503
	ACVR1C	ENSG00000123612
	ACVR2A	ENSG00000121989
	ACVR2B	ENSG00000114739
	ACVRL1	ENSG00000139567
	ACY3	ENSG00000132744
	ACYP1	ENSG00000119640
	ACYP2	ENSG00000170634
	ADA	ENSG00000196839
	ADA2	ENSG00000093072
	ADAD1	ENSG00000164113
	ADAD2	ENSG00000140955
	ADAL	ENSG00000168803
	ADAM10	ENSG00000137845
	ADAM11	ENSG00000073670
	ADAM12	ENSG00000148848
	ADAM15	ENSG00000143537
	ADAM17	ENSG00000151694
	ADAM18	ENSG00000168619
	ADAM19	ENSG00000135074
	ADAM2	ENSG00000104755
	ADAM20	ENSG00000134007
	ADAM21	ENSG00000139985
	ADAM22	ENSG00000008277
	ADAM23	ENSG00000114948
	ADAM29	ENSG00000168594
	ADAM32	ENSG00000197140
	ADAM33	ENSG00000149451
	ADAM7	ENSG00000069206
	ADAM8	ENSG00000151651
	ADAM9	ENSG00000168615
	ADAMDEC1	ENSG00000134028
	ADAMTS1	ENSG00000154734
	ADAMTS10	ENSG00000142303
	ADAMTS12	ENSG00000151388
	ADAMTS13	ENSG00000160323
	ADAMTS14	ENSG00000138316
	ADAMTS15	ENSG00000166106
	ADAMTS16	ENSG00000145536
	ADAMTS17	ENSG00000140470
	ADAMTS18	ENSG00000140873
	ADAMTS2	ENSG00000087116
	ADAMTS20	ENSG00000173157
	ADAMTS3	ENSG00000156140
	ADAMTS4	ENSG00000158859
	ADAMTS5	ENSG00000154736
	ADAMTS6	ENSG00000049192
	ADAMTS7	ENSG00000136378
	ADAMTS8	ENSG00000134917
	ADAMTS9	ENSG00000163638
	ADAMTSL1	ENSG00000178031
	ADAMTSL2	ENSG00000197859
	ADAMTSL3	ENSG00000156218
	ADAMTSL4	ENSG00000143382
	ADAMTSL5	ENSG00000185761
	ADAP1	ENSG00000105963
	ADAP2	ENSG00000184060
	ADAR	ENSG00000160710
	ADARB1	ENSG00000197381
	ADARB2	ENSG00000185736
	ADAT1	ENSG00000065457
	ADAT2	ENSG00000189007
	ADAT3	ENSG00000213638
	ADCK1	ENSG00000063761
	ADCK2	ENSG00000133597
	ADCK5	ENSG00000173137
	ADCY1	ENSG00000164742
	ADCY10	ENSG00000143199
	ADCY2	ENSG00000078295
	ADCY3	ENSG00000138031
	ADCY4	ENSG00000129467
	ADCY5	ENSG00000173175
	ADCY6	ENSG00000174233
	ADCY7	ENSG00000121281
	ADCY8	ENSG00000155897
	ADCY9	ENSG00000162104
	ADCYAP1	ENSG00000141433
	ADCYAP1R1	ENSG00000078549
	ADD1	ENSG00000087274
	ADD2	ENSG00000075340
	ADD3	ENSG00000148700
	ADGB	ENSG00000118492
	ADGRA1	ENSG00000197177
	ADGRA2	ENSG00000020181
	ADGRA3	ENSG00000152990
	ADGRB1	ENSG00000181790
	ADGRB2	ENSG00000121753
	ADGRB3	ENSG00000135298
	ADGRD1	ENSG00000111452
	ADGRD2	ENSG00000180264
	ADGRE2	ENSG00000127507
	ADGRE3	ENSG00000131355
	ADGRE5	ENSG00000123146
	ADGRF1	ENSG00000153292
	ADGRF2	ENSG00000164393
	ADGRF3	ENSG00000173567
	ADGRF4	ENSG00000153294
	ADGRF5	ENSG00000069122
	ADGRG1	ENSG00000205336
	ADGRG2	ENSG00000173698
	ADGRG3	ENSG00000182885
	ADGRG4	ENSG00000156920
	ADGRG5	ENSG00000159618
	ADGRG6	ENSG00000112414
	ADGRG7	ENSG00000144820
	ADGRL1	ENSG00000072071
	ADGRL2	ENSG00000117114
	ADGRL3	ENSG00000150471
	ADGRL4	ENSG00000162618
	ADGRV1	ENSG00000164199
	ADH1A	ENSG00000187758
	ADH1B	ENSG00000196616
	ADH1C	ENSG00000248144
	ADH5	ENSG00000197894
	ADH6	ENSG00000172955
	ADH7	ENSG00000196344
	ADI1	ENSG00000182551
	ADIG	ENSG00000182035
	ADIPOQ	ENSG00000181092
	ADIPOR1	ENSG00000159346
	ADIPOR2	ENSG00000006831
	ADK	ENSG00000156110
	ADM	ENSG00000148926
	ADM2	ENSG00000128165
	ADM5	ENSG00000224420
	ADNP	ENSG00000101126
	ADNP2	ENSG00000101544
	ADO	ENSG00000181915
	ADORA1	ENSG00000163485
	ADORA2B	ENSG00000170425
	ADPGK	ENSG00000159322
	ADPRH	ENSG00000144843
	ADPRHL1	ENSG00000153531
	ADPRHL2	ENSG00000116863
	ADPRM	ENSG00000170222
	ADRA1B	ENSG00000170214
	ADRA1D	ENSG00000171873
	ADRA2A	ENSG00000150594
	ADRA2B	ENSG00000274286
	ADRA2C	ENSG00000184160
	ADRB1	ENSG00000043591
	ADRB2	ENSG00000169252
	ADRM1	ENSG00000130706
	ADSL	ENSG00000239900
	ADSS2	ENSG00000035687
	AEBP1	ENSG00000106624
	AEBP2	ENSG00000139154
	AEN	ENSG00000181026
	AFAP1	ENSG00000196526
	AFAP1L1	ENSG00000157510
	AFAP1L2	ENSG00000169129
	AFDN	ENSG00000130396
	AFF1	ENSG00000172493
	AFF2	ENSG00000155966
	AFF3	ENSG00000144218
	AFF4	ENSG00000072364
	AFG1L	ENSG00000135537
	AFM	ENSG00000079557
	AFMID	ENSG00000183077
	AFP	ENSG00000081051
	AFTPH	ENSG00000119844
	AGA	ENSG00000038002
	AGAP1	ENSG00000157985
	AGAP2	ENSG00000135439
	AGAP4	ENSG00000188234
	AGAP5	ENSG00000172650
	AGAP6	ENSG00000204149
	AGAP9	ENSG00000204172
	AGBL1	ENSG00000273540
	AGBL2	ENSG00000165923
	AGBL3	ENSG00000146856
	AGBL4	ENSG00000186094
	AGBL5	ENSG00000084693
	AGER	ENSG00000204305
	AGFG1	ENSG00000173744
	AGFG2	ENSG00000106351
	AGGF1	ENSG00000164252
	AGK	ENSG00000006530
	AGL	ENSG00000162688
	AGMAT	ENSG00000116771
	AGO1	ENSG00000092847
	AGO2	ENSG00000123908
	AGO3	ENSG00000126070
	AGO4	ENSG00000134698
	AGPAT1	ENSG00000204310
	AGPAT2	ENSG00000169692
	AGPAT3	ENSG00000160216
	AGPAT4	ENSG00000026652
	AGPAT5	ENSG00000155189
	AGPS	ENSG00000018510
	AGR2	ENSG00000106541
	AGRN	ENSG00000188157
	AGT	ENSG00000135744
	AGTPBP1	ENSG00000135049
	AGTR1	ENSG00000144891
	AGTR2	ENSG00000180772
	AGXT	ENSG00000172482
	AGXT2	ENSG00000113492
	AHCTF1	ENSG00000153207
	AHCY	ENSG00000101444
	AHCYL1	ENSG00000168710
	AHCYL2	ENSG00000158467
	AHDC1	ENSG00000126705
	AHI1	ENSG00000135541
	AHNAK	ENSG00000124942
	AHNAK2	ENSG00000185567
	AHR	ENSG00000106546
	AHSA1	ENSG00000100591
	AHSP	ENSG00000169877
	AICDA	ENSG00000111732
	AIDA	ENSG00000186063
	AIF1	ENSG00000204472
	AIF1L	ENSG00000126878
	AIFM1	ENSG00000156709
	AIFM2	ENSG00000042286
	AIFM3	ENSG00000183773
	AIM2	ENSG00000163568
	AIMP1	ENSG00000164022
	AIMP2	ENSG00000106305
	AIP	ENSG00000110711
	AIPL1	ENSG00000129221
	AIRE	ENSG00000160224
	AJAP1	ENSG00000196581
	AJUBA	ENSG00000129474
	AK1	ENSG00000106992
	AK2	ENSG00000004455
	AK3	ENSG00000147853
	AK4	ENSG00000162433
	AK5	ENSG00000154027
	AK7	ENSG00000140057
	AK8	ENSG00000165695
	AK9	ENSG00000155085
	AKAP1	ENSG00000121057
	AKAP10	ENSG00000108599
	AKAP11	ENSG00000023516
	AKAP12	ENSG00000131016
	AKAP13	ENSG00000170776
	AKAP17A	ENSG00000197976
	AKAP3	ENSG00000111254
	AKAP4	ENSG00000147081
	AKAP5	ENSG00000179841
	AKAP6	ENSG00000151320
	AKAP7	ENSG00000118507
	AKAP8	ENSG00000105127
	AKAP8L	ENSG00000011243
	AKAP9	ENSG00000127914
	AKIP1	ENSG00000166452
	AKIRIN1	ENSG00000174574
	AKIRIN2	ENSG00000135334
	AKNA	ENSG00000106948
	AKNAD1	ENSG00000162641
	AKR1A1	ENSG00000117448
	AKR1B1	ENSG00000085662
	AKR1B10	ENSG00000198074
	AKR1C2	ENSG00000151632
	AKR1C3	ENSG00000196139
	AKR1C4	ENSG00000198610
	AKR1D1	ENSG00000122787
	AKR1E2	ENSG00000165568
	AKR7A2	ENSG00000053371
	AKT1	ENSG00000142208
	AKT1S1	ENSG00000204673
	AKT3	ENSG00000117020
	AKTIP	ENSG00000166971
	AL022238.4	ENSG00000284431
	AL031708.1	ENSG00000261732
	AL031777.2	ENSG00000282988
	AL033529.1	ENSG00000254553
	AL049629.2	ENSG00000284969
	AL049697.1	ENSG00000213204
	AL049834.1	ENSG00000042317
	AL049839.2	ENSG00000273259
	AL117339.5	ENSG00000283930
	AL121594.1	ENSG00000258790
	AL121758.1	ENSG00000270299
	AL121845.3	ENSG00000273154
	AL133500.1	ENSG00000285547
	AL135905.2	ENSG00000285976
	AL136295.5	ENSG00000259529
	AL138752.2	ENSG00000255872
	AL139011.2	ENSG00000258465
	AL139260.3	ENSG00000274944
	AL157935.3	ENSG00000257524
	AL160269.1	ENSG00000285269
	AL162231.1	ENSG00000187186
	AL355312.6	ENSG00000285991
	AL357673.1	ENSG00000256407
	AL358113.1	ENSG00000285130
	AL360181.3	ENSG00000254536
	AL365205.1	ENSG00000124593
	AL391987.2	ENSG00000204805
	AL441992.3	ENSG00000286112
	AL445524.2	ENSG00000287856
	AL590560.2	ENSG00000256029
	AL591806.4	ENSG00000270149
	ALAD	ENSG00000148218
	ALAS1	ENSG00000023330
	ALAS2	ENSG00000158578
	ALB	ENSG00000163631
	ALCAM	ENSG00000170017
	ALDH16A1	ENSG00000161618
	ALDH18A1	ENSG00000059573
	ALDH1A1	ENSG00000165092
	ALDH1B1	ENSG00000137124
	ALDH1L1	ENSG00000144908
	ALDH1L2	ENSG00000136010
	ALDH2	ENSG00000111275
	ALDH3A1	ENSG00000108602
	ALDH3A2	ENSG00000072210
	ALDH3B1	ENSG00000006534
	ALDH4A1	ENSG00000159423
	ALDH5A1	ENSG00000112294
	ALDH6A1	ENSG00000119711
	ALDH7A1	ENSG00000164904
	ALDH8A1	ENSG00000118514
	ALDH9A1	ENSG00000143149
	ALDOA	ENSG00000149925
	ALDOB	ENSG00000136872
	ALDOC	ENSG00000109107
	ALG1	ENSG00000033011
	ALG10	ENSG00000139133
	ALG10B	ENSG00000175548
	ALG11	ENSG00000253710
	ALG12	ENSG00000182858
	ALG13	ENSG00000101901
	ALG14	ENSG00000172339
	ALG2	ENSG00000119523
	ALG3	ENSG00000214160
	ALG5	ENSG00000120697
	ALG6	ENSG00000088035
	ALG8	ENSG00000159063
	ALG9	ENSG00000086848
	ALK	ENSG00000171094
	ALKAL2	ENSG00000189292
	ALKBH1	ENSG00000100601
	ALKBH2	ENSG00000189046
	ALKBH3	ENSG00000166199
	ALKBH4	ENSG00000160993
	ALKBH5	ENSG00000091542
	ALKBH6	ENSG00000239382
	ALKBH7	ENSG00000125652
	ALKBH8	ENSG00000137760
	ALLC	ENSG00000151360
	ALMS1	ENSG00000116127
	ALOX12	ENSG00000108839
	ALOX12B	ENSG00000179477
	ALOX15	ENSG00000161905
	ALOX15B	ENSG00000179593
	ALOX5	ENSG00000012779
	ALOX5AP	ENSG00000132965
	ALOXE3	ENSG00000179148
	ALPI	ENSG00000163295
	ALPK1	ENSG00000073331
	ALPK3	ENSG00000136383
	ALPL	ENSG00000162551
	ALPP	ENSG00000163283
	ALS2	ENSG00000003393
	ALS2CL	ENSG00000178038
	ALX1	ENSG00000180318
	ALX4	ENSG00000052850
	ALYREF	ENSG00000183684
	AMBP	ENSG00000106927
	AMBRA1	ENSG00000110497
	AMD1	ENSG00000123505
	AMDHD1	ENSG00000139344
	AMDHD2	ENSG00000162066
	AMELX	ENSG00000125363
	AMER2	ENSG00000165566
	AMER3	ENSG00000178171
	AMFR	ENSG00000159461
	AMH	ENSG00000104899
	AMHR2	ENSG00000135409
	AMIGO1	ENSG00000181754
	AMIGO2	ENSG00000139211
	AMMECR1	ENSG00000101935
	AMMECR1L	ENSG00000144233
	AMN	ENSG00000166126
	AMN1	ENSG00000151743
	AMOT	ENSG00000126016
	AMOTL1	ENSG00000166025
	AMOTL2	ENSG00000114019
	AMPD1	ENSG00000116748
	AMPD2	ENSG00000116337
	AMPD3	ENSG00000133805
	AMPH	ENSG00000078053
	AMT	ENSG00000145020
	AMY1B	ENSG00000174876
	AMY2B	ENSG00000240038
	AMZ1	ENSG00000174945
	AMZ2	ENSG00000196704
	ANAPC1	ENSG00000153107
	ANAPC10	ENSG00000164162
	ANAPC11	ENSG00000141552
	ANAPC13	ENSG00000129055
	ANAPC15	ENSG00000110200
	ANAPC16	ENSG00000166295
	ANAPC2	ENSG00000176248
	ANAPC4	ENSG00000053900
	ANAPC5	ENSG00000089053
	ANAPC7	ENSG00000196510
	ANG	ENSG00000214274
	ANGEL1	ENSG00000013523
	ANGEL2	ENSG00000174606
	ANGPT1	ENSG00000154188
	ANGPT2	ENSG00000091879
	ANGPT4	ENSG00000101280
	ANGPTL1	ENSG00000116194
	ANGPTL2	ENSG00000136859
	ANGPTL3	ENSG00000132855
	ANGPTL4	ENSG00000167772
	ANGPTL6	ENSG00000130812
	ANGPTL7	ENSG00000171819
	ANGPTL8	ENSG00000130173
	ANK1	ENSG00000029534
	ANK2	ENSG00000145362
	ANK3	ENSG00000151150
	ANKAR	ENSG00000151687
	ANKDD1A	ENSG00000166839
	ANKEF1	ENSG00000132623
	ANKFN1	ENSG00000153930
	ANKFY1	ENSG00000185722
	ANKH	ENSG00000154122
	ANKHD1	ENSG00000131503
	ANKHD1-EIF4EBP3	ENSG00000254996
	ANKIB1	ENSG00000001629
	ANKLE1	ENSG00000160117
	ANKLE2	ENSG00000176915
	ANKMY1	ENSG00000144504
	ANKMY2	ENSG00000106524
	ANKRA2	ENSG00000164331
	ANKRD10	ENSG00000088448
	ANKRD11	ENSG00000167522
	ANKRD12	ENSG00000101745
	ANKRD13A	ENSG00000076513
	ANKRD13B	ENSG00000198720
	ANKRD13C	ENSG00000118454
	ANKRD13D	ENSG00000172932
	ANKRD16	ENSG00000134461
	ANKRD17	ENSG00000132466
	ANKRD18A	ENSG00000180071
	ANKRD18B	ENSG00000230453
	ANKRD2	ENSG00000165887
	ANKRD20A1	ENSG00000260691
	ANKRD20A4	ENSG00000172014
	ANKRD22	ENSG00000152766
	ANKRD24	ENSG00000089847
	ANKRD26	ENSG00000107890
	ANKRD27	ENSG00000105186
	ANKRD28	ENSG00000206560
	ANKRD29	ENSG00000154065
	ANKRD30A	ENSG00000148513
	ANKRD31	ENSG00000145700
	ANKRD33	ENSG00000167612
	ANKRD33B	ENSG00000164236
	ANKRD34A	ENSG00000272031
	ANKRD35	ENSG00000198483
	ANKRD36	ENSG00000135976
	ANKRD36B	ENSG00000196912
	ANKRD36C	ENSG00000174501
	ANKRD37	ENSG00000186352
	ANKRD39	ENSG00000213337
	ANKRD40	ENSG00000154945
	ANKRD40CL	ENSG00000167117
	ANKRD44	ENSG00000065413
	ANKRD45	ENSG00000183831
	ANKRD46	ENSG00000186106
	ANKRD49	ENSG00000168876
	ANKRD50	ENSG00000151458
	ANKRD52	ENSG00000139645
	ANKRD53	ENSG00000144031
	ANKRD54	ENSG00000100124
	ANKRD55	ENSG00000164512
	ANKRD6	ENSG00000135299
	ANKRD65	ENSG00000235098
	ANKRD7	ENSG00000106013
	ANKRD9	ENSG00000156381
	ANKS1A	ENSG00000064999
	ANKS1B	ENSG00000185046
	ANKS3	ENSG00000168096
	ANKS6	ENSG00000165138
	ANKUB1	ENSG00000206199
	ANKZF1	ENSG00000163516
	ANLN	ENSG00000011426
	ANO1	ENSG00000131620
	ANO10	ENSG00000160746
	ANO2	ENSG00000047617
	ANO3	ENSG00000134343
	ANO4	ENSG00000151572
	ANO5	ENSG00000171714
	ANO6	ENSG00000177119
	ANO7	ENSG00000146205
	ANO8	ENSG00000074855
	ANO9	ENSG00000185101
	ANOS1	ENSG00000011201
	ANP32B	ENSG00000136938
	ANP32D	ENSG00000139223
	ANP32E	ENSG00000143401
	ANPEP	ENSG00000166825
	ANTKMT	ENSG00000103254
	ANTXR1	ENSG00000169604
	ANTXR2	ENSG00000163297
	ANXA1	ENSG00000135046
	ANXA10	ENSG00000109511
	ANXA11	ENSG00000122359
	ANXA13	ENSG00000104537
	ANXA2R	ENSG00000177721
	ANXA3	ENSG00000138772
	ANXA4	ENSG00000196975
	ANXA5	ENSG00000164111
	ANXA6	ENSG00000197043
	ANXA7	ENSG00000138279
	ANXA8	ENSG00000265190
	ANXA9	ENSG00000143412
	AOAH	ENSG00000136250
	AOC1	ENSG00000002726
	AOC2	ENSG00000131480
	AOC3	ENSG00000131471
	AOPEP	ENSG00000148120
	AP000781.2	ENSG00000254979
	AP000944.5	ENSG00000285816
	AP001931.2	ENSG00000288534
	AP002495.1	ENSG00000254469
	AP002990.1	ENSG00000255508
	AP006333.1	ENSG00000126500
	AP1AR	ENSG00000138660
	AP1B1	ENSG00000100280
	AP1G1	ENSG00000166747
	AP1G2	ENSG00000213983
	AP1M1	ENSG00000072958
	AP1M2	ENSG00000129354
	AP1S1	ENSG00000106367
	AP1S2	ENSG00000182287
	AP1S3	ENSG00000152056
	AP2A1	ENSG00000196961
	AP2A2	ENSG00000183020
	AP2B1	ENSG00000006125
	AP2S1	ENSG00000042753
	AP3B1	ENSG00000132842
	AP3B2	ENSG00000103723
	AP3D1	ENSG00000065000
	AP3M1	ENSG00000185009
	AP3M2	ENSG00000070718
	AP3S1	ENSG00000177879
	AP4B1	ENSG00000134262
	AP4E1	ENSG00000081014
	AP4M1	ENSG00000221838
	AP4S1	ENSG00000100478
	AP5B1	ENSG00000254470
	AP5M1	ENSG00000053770
	AP5S1	ENSG00000125843
	AP5Z1	ENSG00000242802
	APAF1	ENSG00000120868
	APBA1	ENSG00000107282
	APBA2	ENSG00000034053
	APBB1IP	ENSG00000077420
	APBB2	ENSG00000163697
	APBB3	ENSG00000113108
	APC	ENSG00000134982
	APC2	ENSG00000115266
	APCDD1	ENSG00000154856
	APCDD1L	ENSG00000198768
	APEH	ENSG00000164062
	APEX1	ENSG00000100823
	APEX2	ENSG00000169188
	APH1A	ENSG00000117362
	APH1B	ENSG00000138613
	API5	ENSG00000166181
	APIP	ENSG00000149089
	APLF	ENSG00000169621
	APLN	ENSG00000171388
	APLNR	ENSG00000134817
	APLP1	ENSG00000105290
	APLP2	ENSG00000084234
	APMAP	ENSG00000101474
	APOA1	ENSG00000118137
	APOA2	ENSG00000158874
	APOA5	ENSG00000110243
	APOB	ENSG00000084674
	APOBEC2	ENSG00000124701
	APOBEC3A	ENSG00000128383
	APOBEC3C	ENSG00000244509
	APOBEC3D	ENSG00000243811
	APOBEC3F	ENSG00000128394
	APOBEC3G	ENSG00000239713
	APOC1	ENSG00000130208
	APOC2	ENSG00000234906
	APOD	ENSG00000189058
	APOE	ENSG00000130203
	APOF	ENSG00000175336
	APOL1	ENSG00000100342
	APOL2	ENSG00000128335
	APOL4	ENSG00000100336
	APOL5	ENSG00000128313
	APOL6	ENSG00000221963
	APOLD1	ENSG00000178878
	APOM	ENSG00000204444
	APOO	ENSG00000184831
	APOOL	ENSG00000155008
	APP	ENSG00000142192
	APPBP2	ENSG00000062725
	APPL1	ENSG00000157500
	APPL2	ENSG00000136044
	APRT	ENSG00000198931
	APTX	ENSG00000137074
	AQP1	ENSG00000240583
	AQP10	ENSG00000143595
	AQP11	ENSG00000178301
	AQP12B	ENSG00000185176
	AQP3	ENSG00000165272
	AQP4	ENSG00000171885
	AQP5	ENSG00000161798
	AQP6	ENSG00000086159
	AQP7	ENSG00000165269
	AQP8	ENSG00000103375
	AQP9	ENSG00000103569
	AQR	ENSG00000021776
	AR	ENSG00000169083
	ARAF	ENSG00000078061
	ARAP1	ENSG00000186635
	ARAP2	ENSG00000047365
	ARAP3	ENSG00000120318
	ARC	ENSG00000198576
	ARCN1	ENSG00000095139
	AREG	ENSG00000109321
	AREL1	ENSG00000119682
	ARF1	ENSG00000143761
	ARF3	ENSG00000134287
	ARF5	ENSG00000004059
	ARF6	ENSG00000165527
	ARFGAP1	ENSG00000101199
	ARFGAP2	ENSG00000149182
	ARFGAP3	ENSG00000242247
	ARFGEF1	ENSG00000066777
	ARFGEF2	ENSG00000124198
	ARFGEF3	ENSG00000112379
	ARFIP1	ENSG00000164144
	ARFIP2	ENSG00000132254
	ARFRP1	ENSG00000101246
	ARG1	ENSG00000118520
	ARG2	ENSG00000081181
	ARGLU1	ENSG00000134884
	ARHGAP1	ENSG00000175220
	ARHGAP11A	ENSG00000198826
	ARHGAP11B	ENSG00000285077
	ARHGAP12	ENSG00000165322
	ARHGAP15	ENSG00000075884
	ARHGAP17	ENSG00000140750
	ARHGAP18	ENSG00000146376
	ARHGAP20	ENSG00000137727
	ARHGAP21	ENSG00000107863
	ARHGAP23	ENSG00000275832
	ARHGAP24	ENSG00000138639
	ARHGAP25	ENSG00000163219
	ARHGAP26	ENSG00000145819
	ARHGAP27	ENSG00000159314
	ARHGAP28	ENSG00000088756
	ARHGAP29	ENSG00000137962
	ARHGAP30	ENSG00000186517
	ARHGAP31	ENSG00000031081
	ARHGAP32	ENSG00000134909
	ARHGAP33	ENSG00000004777
	ARHGAP35	ENSG00000160007
	ARHGAP36	ENSG00000147256
	ARHGAP39	ENSG00000147799
	ARHGAP4	ENSG00000089820
	ARHGAP42	ENSG00000165895
	ARHGAP44	ENSG00000006740
	ARHGAP5	ENSG00000100852
	ARHGAP6	ENSG00000047648
	ARHGAP9	ENSG00000123329
	ARHGDIA	ENSG00000141522
	ARHGDIB	ENSG00000111348
	ARHGDIG	ENSG00000242173
	ARHGEF1	ENSG00000076928
	ARHGEF10	ENSG00000104728
	ARHGEF10L	ENSG00000074964
	ARHGEF11	ENSG00000132694
	ARHGEF12	ENSG00000196914
	ARHGEF15	ENSG00000198844
	ARHGEF16	ENSG00000130762
	ARHGEF17	ENSG00000110237
	ARHGEF18	ENSG00000104880
	ARHGEF2	ENSG00000116584
	ARHGEF25	ENSG00000240771
	ARHGEF26	ENSG00000114790
	ARHGEF28	ENSG00000214944
	ARHGEF3	ENSG00000163947
	ARHGEF37	ENSG00000183111
	ARHGEF38	ENSG00000236699
	ARHGEF39	ENSG00000137135
	ARHGEF4	ENSG00000136002
	ARHGEF40	ENSG00000165801
	ARHGEF5	ENSG00000050327
	ARHGEF6	ENSG00000129675
	ARHGEF7	ENSG00000102606
	ARHGEF9	ENSG00000131089
	ARID1A	ENSG00000117713
	ARID1B	ENSG00000049618
	ARID2	ENSG00000189079
	ARID3A	ENSG00000116017
	ARID3B	ENSG00000179361
	ARID4A	ENSG00000032219
	ARID4B	ENSG00000054267
	ARID5A	ENSG00000196843
	ARID5B	ENSG00000150347
	ARIH1	ENSG00000166233
	ARIH2	ENSG00000177479
	ARIH2OS	ENSG00000221883
	ARL1	ENSG00000120805
	ARL10	ENSG00000175414
	ARL11	ENSG00000152213
	ARL13B	ENSG00000169379
	ARL14	ENSG00000179674
	ARL14EP	ENSG00000152219
	ARL15	ENSG00000185305
	ARL16	ENSG00000214087
	ARL17A	ENSG00000185829
	ARL17B	ENSG00000228696
	ARL2-SNX15	ENSG00000273003
	ARL2BP	ENSG00000102931
	ARL3	ENSG00000138175
	ARL4A	ENSG00000122644
	ARL4C	ENSG00000188042
	ARL4D	ENSG00000175906
	ARL5A	ENSG00000162980
	ARL5B	ENSG00000165997
	ARL6	ENSG00000113966
	ARL6IP1	ENSG00000170540
	ARL6IP4	ENSG00000182196
	ARL6IP5	ENSG00000144746
	ARL6IP6	ENSG00000177917
	ARL8A	ENSG00000143862
	ARL8B	ENSG00000134108
	ARL9	ENSG00000196503
	ARMC1	ENSG00000104442
	ARMC10	ENSG00000170632
	ARMC12	ENSG00000157343
	ARMC2	ENSG00000118690
	ARMC3	ENSG00000165309
	ARMC4	ENSG00000169126
	ARMC5	ENSG00000140691
	ARMC6	ENSG00000105676
	ARMC7	ENSG00000125449
	ARMC8	ENSG00000114098
	ARMC9	ENSG00000135931
	ARMCX1	ENSG00000126947
	ARMCX2	ENSG00000184867
	ARMCX3	ENSG00000102401
	ARMCX4	ENSG00000196440
	ARMCX6	ENSG00000198960
	ARMH1	ENSG00000198520
	ARMH3	ENSG00000120029
	ARMH4	ENSG00000139971
	ARMT1	ENSG00000146476
	ARNT	ENSG00000143437
	ARNTL	ENSG00000133794
	ARNTL2	ENSG00000029153
	ARPC1A	ENSG00000241685
	ARPC1B	ENSG00000130429
	ARPC2	ENSG00000163466
	ARPC5	ENSG00000162704
	ARPC5L	ENSG00000136950
	ARPIN	ENSG00000242498
	ARPP19	ENSG00000128989
	ARR3	ENSG00000120500
	ARRB1	ENSG00000137486
	ARRB2	ENSG00000141480
	ARRDC1	ENSG00000197070
	ARRDC2	ENSG00000105643
	ARRDC3	ENSG00000113369
	ARRDC4	ENSG00000140450
	ARSA	ENSG00000100299
	ARSB	ENSG00000113273
	ARSD	ENSG00000006756
	ARSF	ENSG00000062096
	ARSG	ENSG00000141337
	ARSI	ENSG00000183876
	ARSJ	ENSG00000180801
	ARSK	ENSG00000164291
	ARSL	ENSG00000157399
	ART3	ENSG00000156219
	ART4	ENSG00000111339
	ART5	ENSG00000167311
	ARTN	ENSG00000117407
	ARV1	ENSG00000173409
	ARVCF	ENSG00000099889
	ARX	ENSG00000004848
	AS3MT	ENSG00000214435
	ASAH1	ENSG00000104763
	ASAH2	ENSG00000188611
	ASAH2B	ENSG00000204147
	ASAP1	ENSG00000153317
	ASAP2	ENSG00000151693
	ASAP3	ENSG00000088280
	ASB1	ENSG00000065802
	ASB10	ENSG00000146926
	ASB11	ENSG00000165192
	ASB12	ENSG00000198881
	ASB13	ENSG00000196372
	ASB14	ENSG00000239388
	ASB16	ENSG00000161664
	ASB17	ENSG00000154007
	ASB2	ENSG00000100628
	ASB4	ENSG00000005981
	ASB5	ENSG00000164122
	ASB6	ENSG00000148331
	ASB7	ENSG00000183475
	ASB8	ENSG00000177981
	ASB9	ENSG00000102048
	ASCC1	ENSG00000138303
	ASCC2	ENSG00000100325
	ASCC3	ENSG00000112249
	ASCL1	ENSG00000139352
	ASCL2	ENSG00000183734
	ASCL5	ENSG00000232237
	ASF1A	ENSG00000111875
	ASF1B	ENSG00000105011
	ASGR1	ENSG00000141505
	ASGR2	ENSG00000161944
	ASH1L	ENSG00000116539
	ASH2L	ENSG00000129691
	ASIC1	ENSG00000110881
	ASIC2	ENSG00000108684
	ASIC3	ENSG00000213199
	ASIC4	ENSG00000072182
	ASIC5	ENSG00000256394
	ASL	ENSG00000126522
	ASMT	ENSG00000196433
	ASMTL	ENSG00000169093
	ASNSD1	ENSG00000138381
	ASPA	ENSG00000108381
	ASPDH	ENSG00000204653
	ASPG	ENSG00000166183
	ASPHD1	ENSG00000174939
	ASPHD2	ENSG00000128203
	ASPM	ENSG00000066279
	ASPN	ENSG00000106819
	ASPSCR1	ENSG00000169696
	ASRGL1	ENSG00000162174
	ASS1	ENSG00000130707
	ASTE1	ENSG00000034533
	ASTN1	ENSG00000152092
	ASTN2	ENSG00000148219
	ASXL1	ENSG00000171456
	ASXL2	ENSG00000143970
	ASXL3	ENSG00000141431
	ASZ1	ENSG00000154438
	ATAD1	ENSG00000138138
	ATAD2	ENSG00000156802
	ATAD2B	ENSG00000119778
	ATAD3A	ENSG00000197785
	ATAD3B	ENSG00000160072
	ATAD3C	ENSG00000215915
	ATAD5	ENSG00000176208
	ATAT1	ENSG00000137343
	ATCAY	ENSG00000167654
	ATE1	ENSG00000107669
	ATF1	ENSG00000123268
	ATF2	ENSG00000115966
	ATF3	ENSG00000162772
	ATF4	ENSG00000128272
	ATF6	ENSG00000118217
	ATF6B	ENSG00000213676
	ATF7	ENSG00000170653
	ATF7-NPFF	ENSG00000267281
	ATF7IP	ENSG00000171681
	ATF7IP2	ENSG00000166669
	ATG10	ENSG00000152348
	ATG101	ENSG00000123395
	ATG12	ENSG00000145782
	ATG13	ENSG00000175224
	ATG14	ENSG00000126775
	ATG16L1	ENSG00000085978
	ATG16L2	ENSG00000168010
	ATG2A	ENSG00000110046
	ATG2B	ENSG00000066739
	ATG3	ENSG00000144848
	ATG4A	ENSG00000101844
	ATG4B	ENSG00000168397
	ATG4C	ENSG00000125703
	ATG4D	ENSG00000130734
	ATG5	ENSG00000057663
	ATG7	ENSG00000197548
	ATG9A	ENSG00000198925
	ATG9B	ENSG00000181652
	ATIC	ENSG00000138363
	ATL1	ENSG00000198513
	ATL2	ENSG00000119787
	ATL3	ENSG00000184743
	ATM	ENSG00000149311
	ATMIN	ENSG00000166454
	ATN1	ENSG00000111676
	ATOH7	ENSG00000179774
	ATP10A	ENSG00000206190
	ATP10B	ENSG00000118322
	ATP10D	ENSG00000145246
	ATP11A	ENSG00000068650
	ATP11B	ENSG00000058063
	ATP11C	ENSG00000101974
	ATP12A	ENSG00000075673
	ATP13A1	ENSG00000105726
	ATP13A2	ENSG00000159363
	ATP13A3	ENSG00000133657
	ATP13A4	ENSG00000127249
	ATP13A5	ENSG00000187527
	ATP1A1	ENSG00000163399
	ATP1A2	ENSG00000018625
	ATP1A3	ENSG00000105409
	ATP1A4	ENSG00000132681
	ATP1B1	ENSG00000143153
	ATP1B2	ENSG00000129244
	ATP1B3	ENSG00000069849
	ATP1B4	ENSG00000101892
	ATP23	ENSG00000166896
	ATP2A1	ENSG00000196296
	ATP2A2	ENSG00000174437
	ATP2A3	ENSG00000074370
	ATP2B1	ENSG00000070961
	ATP2B2	ENSG00000157087
	ATP2B3	ENSG00000067842
	ATP2B4	ENSG00000058668
	ATP2C1	ENSG00000017260
	ATP2C2	ENSG00000064270
	ATP4A	ENSG00000105675
	ATP5F1A	ENSG00000152234
	ATP5F1B	ENSG00000110955
	ATP5F1C	ENSG00000165629
	ATP5F1D	ENSG00000099624
	ATP5F1E	ENSG00000124172
	ATP5IF1	ENSG00000130770
	ATP5MC1	ENSG00000159199
	ATP5MC2	ENSG00000135390
	ATP5MC3	ENSG00000154518
	ATP5MD	ENSG00000173915
	ATP5ME	ENSG00000169020
	ATP5MF	ENSG00000241468
	ATP5MG	ENSG00000167283
	ATP5MPL	ENSG00000156411
	ATP5PB	ENSG00000116459
	ATP5PD	ENSG00000167863
	ATP5PF	ENSG00000154723
	ATP5PO	ENSG00000241837
	ATP6AP1	ENSG00000071553
	ATP6AP2	ENSG00000182220
	ATP6V0A1	ENSG00000033627
	ATP6V0A2	ENSG00000185344
	ATP6V0A4	ENSG00000105929
	ATP6V0B	ENSG00000117410
	ATP6V0C	ENSG00000185883
	ATP6V0D1	ENSG00000159720
	ATP6V0D2	ENSG00000147614
	ATP6V0E1	ENSG00000113732
	ATP6V0E2	ENSG00000171130
	ATP6V1A	ENSG00000114573
	ATP6V1B1	ENSG00000116039
	ATP6V1B2	ENSG00000147416
	ATP6V1C1	ENSG00000155097
	ATP6V1C2	ENSG00000143882
	ATP6V1D	ENSG00000100554
	ATP6V1E1	ENSG00000131100
	ATP6V1E2	ENSG00000250565
	ATP6V1F	ENSG00000128524
	ATP6V1FNB	ENSG00000272899
	ATP6V1H	ENSG00000047249
	ATP7B	ENSG00000123191
	ATP8A1	ENSG00000124406
	ATP8A2	ENSG00000132932
	ATP8B1	ENSG00000081923
	ATP8B2	ENSG00000143515
	ATP8B3	ENSG00000130270
	ATP8B4	ENSG00000104043
	ATP9A	ENSG00000054793
	ATP9B	ENSG00000166377
	ATPAF1	ENSG00000123472
	ATPAF2	ENSG00000171953
	ATPSCKMT	ENSG00000150756
	ATR	ENSG00000175054
	ATRAID	ENSG00000138085
	ATRIP	ENSG00000164053
	ATRN	ENSG00000088812
	ATRNL1	ENSG00000107518
	ATRX	ENSG00000085224
	ATXN10	ENSG00000130638
	ATXN1L	ENSG00000224470
	ATXN2	ENSG00000204842
	ATXN2L	ENSG00000168488
	ATXN3	ENSG00000066427
	ATXN7	ENSG00000163635
	ATXN7L2	ENSG00000162650
	ATXN7L3	ENSG00000087152
	ATXN7L3B	ENSG00000253719
	AUH	ENSG00000148090
	AUNIP	ENSG00000127423
	AUP1	ENSG00000115307
	AURKA	ENSG00000087586
	AURKAIP1	ENSG00000175756
	AURKB	ENSG00000178999
	AURKC	ENSG00000105146
	AUTS2	ENSG00000158321
	AVEN	ENSG00000169857
	AVL9	ENSG00000105778
	AVPI1	ENSG00000119986
	AVPR1A	ENSG00000166148
	AVPR1B	ENSG00000198049
	AVPR2	ENSG00000126895
	AWAT1	ENSG00000204195
	AXDND1	ENSG00000162779
	AXIN1	ENSG00000103126
	AXIN2	ENSG00000168646
	AXL	ENSG00000167601
	AZGP1	ENSG00000160862
	AZI2	ENSG00000163512
	AZIN1	ENSG00000155096
	AZIN2	ENSG00000142920
	AZU1	ENSG00000172232
	B2M	ENSG00000166710
	B3GALNT1	ENSG00000169255
	B3GALNT2	ENSG00000162885
	B3GALT1	ENSG00000172318
	B3GALT2	ENSG00000162630
	B3GALT5	ENSG00000183778
	B3GALT6	ENSG00000176022
	B3GAT1	ENSG00000109956
	B3GAT2	ENSG00000112309
	B3GAT3	ENSG00000149541
	B3GLCT	ENSG00000187676
	B3GNT2	ENSG00000170340
	B3GNT3	ENSG00000179913
	B3GNT4	ENSG00000176383
	B3GNT6	ENSG00000198488
	B3GNT7	ENSG00000156966
	B3GNT8	ENSG00000177191
	B3GNT9	ENSG00000237172
	B3GNTL1	ENSG00000175711
	B4GALNT1	ENSG00000135454
	B4GALNT2	ENSG00000167080
	B4GALNT3	ENSG00000139044
	B4GALNT4	ENSG00000182272
	B4GALT1	ENSG00000086062
	B4GALT2	ENSG00000117411
	B4GALT3	ENSG00000158850
	B4GALT4	ENSG00000121578
	B4GALT5	ENSG00000158470
	B4GALT6	ENSG00000118276
	B4GALT7	ENSG00000027847
	B4GAT1	ENSG00000174684
	B9D1	ENSG00000108641
	B9D2	ENSG00000123810
	BAAT	ENSG00000136881
	BABAM1	ENSG00000105393
	BABAM2	ENSG00000158019
	BACE2	ENSG00000182240
	BACH1	ENSG00000156273
	BACH2	ENSG00000112182
	BAD	ENSG00000002330
	BAG1	ENSG00000107262
	BAG2	ENSG00000112208
	BAG3	ENSG00000151929
	BAG4	ENSG00000156735
	BAG5	ENSG00000166170
	BAG6	ENSG00000204463
	BAHCC1	ENSG00000266074
	BAHD1	ENSG00000140320
	BAIAP2	ENSG00000175866
	BAIAP2L1	ENSG00000006453
	BAIAP2L2	ENSG00000128298
	BAIAP3	ENSG00000007516
	BAK1	ENSG00000030110
	BAMBI	ENSG00000095739
	BANF1	ENSG00000175334
	BANF2	ENSG00000125888
	BANK1	ENSG00000153064
	BAP1	ENSG00000163930
	BARD1	ENSG00000138376
	BARHL1	ENSG00000125492
	BARX1	ENSG00000131668
	BARX2	ENSG00000043039
	BASP1	ENSG00000176788
	BATF	ENSG00000156127
	BATF2	ENSG00000168062
	BATF3	ENSG00000123685
	BAX	ENSG00000087088
	BAZ1A	ENSG00000198604
	BAZ1B	ENSG00000009954
	BAZ2B	ENSG00000123636
	BBC3	ENSG00000105327
	BBIP1	ENSG00000214413
	BBOF1	ENSG00000119636
	BBOX1	ENSG00000129151
	BBS1	ENSG00000174483
	BBS10	ENSG00000179941
	BBS12	ENSG00000181004
	BBS2	ENSG00000125124
	BBS4	ENSG00000140463
	BBS5	ENSG00000163093
	BBS7	ENSG00000138686
	BBS9	ENSG00000122507
	BBX	ENSG00000114439
	BCAM	ENSG00000187244
	BCAN	ENSG00000132692
	BCAP31	ENSG00000185825
	BCAR1	ENSG00000050820
	BCAR3	ENSG00000137936
	BCAS1	ENSG00000064787
	BCAS2	ENSG00000116752
	BCAS3	ENSG00000141376
	BCAS4	ENSG00000124243
	BCAT1	ENSG00000060982
	BCAT2	ENSG00000105552
	BCCIP	ENSG00000107949
	BCDIN3D	ENSG00000186666
	BCHE	ENSG00000114200
	BCKDHA	ENSG00000248098
	BCKDHB	ENSG00000083123
	BCKDK	ENSG00000103507
	BCL10	ENSG00000142867
	BCL11A	ENSG00000119866
	BCL11B	ENSG00000127152
	BCL2	ENSG00000171791
	BCL2A1	ENSG00000140379
	BCL2L1	ENSG00000171552
	BCL2L10	ENSG00000137875
	BCL2L12	ENSG00000126453
	BCL2L13	ENSG00000099968
	BCL2L15	ENSG00000188761
	BCL3	ENSG00000069399
	BCL6	ENSG00000113916
	BCL6B	ENSG00000161940
	BCL7A	ENSG00000110987
	BCL7B	ENSG00000106635
	BCL7C	ENSG00000099385
	BCL9	ENSG00000116128
	BCL9L	ENSG00000186174
	BCLAF1	ENSG00000029363
	BCLAF3	ENSG00000173681
	BCO1	ENSG00000135697
	BCO2	ENSG00000197580
	BCOR	ENSG00000183337
	BCORL1	ENSG00000085185
	BCR	ENSG00000186716
	BCS1L	ENSG00000074582
	BDH1	ENSG00000161267
	BDH2	ENSG00000164039
	BDKRB1	ENSG00000100739
	BDKRB2	ENSG00000168398
	BDP1	ENSG00000145734
	BEAN1	ENSG00000166546
	BECN1	ENSG00000126581
	BEGAIN	ENSG00000183092
	BEND2	ENSG00000177324
	BEND3	ENSG00000178409
	BEND4	ENSG00000188848
	BEND5	ENSG00000162373
	BEND6	ENSG00000151917
	BEND7	ENSG00000165626
	BEST1	ENSG00000167995
	BEST2	ENSG00000039987
	BEST3	ENSG00000127325
	BEST4	ENSG00000142959
	BET1L	ENSG00000177951
	BEX1	ENSG00000133169
	BEX2	ENSG00000133134
	BEX3	ENSG00000166681
	BEX4	ENSG00000102409
	BEX5	ENSG00000184515
	BFAR	ENSG00000103429
	BFSP1	ENSG00000125864
	BGN	ENSG00000182492
	BHLHB9	ENSG00000198908
	BHLHE22	ENSG00000180828
	BHLHE40	ENSG00000134107
	BHLHE41	ENSG00000123095
	BHMT	ENSG00000145692
	BHMT2	ENSG00000132840
	BICC1	ENSG00000122870
	BICD1	ENSG00000151746
	BICD2	ENSG00000185963
	BICDL1	ENSG00000135127
	BICDL2	ENSG00000162069
	BICRA	ENSG00000063169
	BICRAL	ENSG00000112624
	BID	ENSG00000015475
	BIK	ENSG00000100290
	BIN1	ENSG00000136717
	BIN2	ENSG00000110934
	BIRC2	ENSG00000110330
	BIRC3	ENSG00000023445
	BIRC5	ENSG00000089685
	BIRC6	ENSG00000115760
	BIRC7	ENSG00000101197
	BLID	ENSG00000259571
	BLK	ENSG00000136573
	BLM	ENSG00000197299
	BLMH	ENSG00000108578
	BLNK	ENSG00000095585
	BLOC1S2	ENSG00000196072
	BLOC1S4	ENSG00000186222
	BLOC1S6	ENSG00000104164
	BLVRA	ENSG00000106605
	BLVRB	ENSG00000090013
	BLZF1	ENSG00000117475
	BMERB1	ENSG00000166780
	BMF	ENSG00000104081
	BMP1	ENSG00000168487
	BMP10	ENSG00000163217
	BMP2	ENSG00000125845
	BMP2K	ENSG00000138756
	BMP3	ENSG00000152785
	BMP4	ENSG00000125378
	BMP5	ENSG00000112175
	BMP6	ENSG00000153162
	BMP7	ENSG00000101144
	BMP8A	ENSG00000183682
	BMP8B	ENSG00000116985
	BMPER	ENSG00000164619
	BMPR1A	ENSG00000107779
	BMPR1B	ENSG00000138696
	BMPR2	ENSG00000204217
	BMS1	ENSG00000165733
	BMT2	ENSG00000164603
	BMX	ENSG00000102010
	BNC1	ENSG00000169594
	BNC2	ENSG00000173068
	BNIP1	ENSG00000113734
	BNIP3	ENSG00000176171
	BNIP3L	ENSG00000104765
	BNIPL	ENSG00000163141
	BOC	ENSG00000144857
	BOD1	ENSG00000145919
	BOD1L1	ENSG00000038219
	BOD1L2	ENSG00000228075
	BOK	ENSG00000176720
	BOLA1	ENSG00000178096
	BOLA2B	ENSG00000169627
	BOLA3	ENSG00000163170
	BOLL	ENSG00000152430
	BOP1	ENSG00000261236
	BORCS5	ENSG00000165714
	BORCS6	ENSG00000196544
	BORCS8-MEF2B	ENSG00000064489
	BPGM	ENSG00000172331
	BPHL	ENSG00000137274
	BPI	ENSG00000101425
	BPIFB1	ENSG00000125999
	BPIFC	ENSG00000184459
	BPNT1	ENSG00000162813
	BPTF	ENSG00000171634
	BRAF	ENSG00000157764
	BRAP	ENSG00000089234
	BRAT1	ENSG00000106009
	BRCA1	ENSG00000012048
	BRCA2	ENSG00000139618
	BRCC3	ENSG00000185515
	BRD1	ENSG00000100425
	BRD2	ENSG00000204256
	BRD3	ENSG00000169925
	BRD3OS	ENSG00000235106
	BRD4	ENSG00000141867
	BRD8	ENSG00000112983
	BRD9	ENSG00000028310
	BRDT	ENSG00000137948
	BRF1	ENSG00000185024
	BRF2	ENSG00000104221
	BRI3	ENSG00000164713
	BRI3BP	ENSG00000184992
	BRICD5	ENSG00000182685
	BRINP1	ENSG00000078725
	BRINP2	ENSG00000198797
	BRINP3	ENSG00000162670
	BRIP1	ENSG00000136492
	BRIX1	ENSG00000113460
	BRK1	ENSG00000254999
	BRMS1	ENSG00000174744
	BRMS1L	ENSG00000100916
	BROX	ENSG00000162819
	BRPF1	ENSG00000156983
	BRPF3	ENSG00000096070
	BRS3	ENSG00000102239
	BRSK1	ENSG00000160469
	BRSK2	ENSG00000174672
	BRWD1	ENSG00000185658
	BRWD3	ENSG00000165288
	BSDC1	ENSG00000160058
	BSG	ENSG00000172270
	BSN	ENSG00000164061
	BSND	ENSG00000162399
	BSPRY	ENSG00000119411
	BST1	ENSG00000109743
	BST2	ENSG00000130303
	BTAF1	ENSG00000095564
	BTBD10	ENSG00000148925
	BTBD11	ENSG00000151136
	BTBD16	ENSG00000138152
	BTBD19	ENSG00000222009
	BTBD2	ENSG00000133243
	BTBD3	ENSG00000132640
	BTBD6	ENSG00000184887
	BTBD7	ENSG00000011114
	BTBD8	ENSG00000189195
	BTBD9	ENSG00000183826
	BTC	ENSG00000174808
	BTD	ENSG00000169814
	BTF3	ENSG00000145741
	BTG2	ENSG00000159388
	BTG3	ENSG00000154640
	BTK	ENSG00000010671
	BTLA	ENSG00000186265
	BTN1A1	ENSG00000124557
	BTN2A1	ENSG00000112763
	BTN2A2	ENSG00000124508
	BTN3A1	ENSG00000026950
	BTN3A2	ENSG00000186470
	BTN3A3	ENSG00000111801
	BTNL3	ENSG00000168903
	BTNL8	ENSG00000113303
	BTNL9	ENSG00000165810
	BTRC	ENSG00000166167
	BUB1	ENSG00000169679
	BUB1B	ENSG00000156970
	BUB3	ENSG00000154473
	BUD13	ENSG00000137656
	BUD23	ENSG00000071462
	BUD31	ENSG00000106245
	BVES	ENSG00000112276
	BX004987.1	ENSG00000278704
	BYSL	ENSG00000112578
	BZW1	ENSG00000082153
	BZW2	ENSG00000136261
	C10orf143	ENSG00000237489
	C10orf53	ENSG00000178645
	C10orf62	ENSG00000203942
	C10orf67	ENSG00000179133
	C10orf82	ENSG00000165863
	C10orf88	ENSG00000119965
	C11orf1	ENSG00000137720
	C11orf16	ENSG00000176029
	C11orf21	ENSG00000110665
	C11orf24	ENSG00000171067
	C11orf42	ENSG00000180878
	C11orf45	ENSG00000174370
	C11orf52	ENSG00000149300
	C11orf54	ENSG00000182919
	C11orf58	ENSG00000110696
	C11orf65	ENSG00000166323
	C11orf68	ENSG00000175573
	C11orf71	ENSG00000180425
	C11orf74	ENSG00000166352
	C11orf80	ENSG00000173715
	C11orf87	ENSG00000185742
	C11orf88	ENSG00000183644
	C11orf95	ENSG00000188070
	C11orf96	ENSG00000187479
	C11orf97	ENSG00000257057
	C12orf10	ENSG00000139637
	C12orf29	ENSG00000133641
	C12orf4	ENSG00000047621
	C12orf40	ENSG00000180116
	C12orf42	ENSG00000179088
	C12orf43	ENSG00000157895
	C12orf45	ENSG00000151131
	C12orf49	ENSG00000111412
	C12orf50	ENSG00000165805
	C12orf54	ENSG00000177627
	C12orf56	ENSG00000185306
	C12orf57	ENSG00000111678
	C12orf65	ENSG00000130921
	C12orf66	ENSG00000174206
	C12orf75	ENSG00000235162
	C14orf119	ENSG00000179933
	C14orf132	ENSG00000227051
	C14orf178	ENSG00000197734
	C14orf28	ENSG00000179476
	C14orf39	ENSG00000179008
	C14orf93	ENSG00000100802
	C15orf39	ENSG00000167173
	C15orf40	ENSG00000169609
	C15orf41	ENSG00000186073
	C15orf48	ENSG00000166920
	C15orf61	ENSG00000189227
	C15orf62	ENSG00000188277
	C15orf65	ENSG00000261652
	C16orf46	ENSG00000166455
	C16orf54	ENSG00000185905
	C16orf58	ENSG00000140688
	C16orf70	ENSG00000125149
	C16orf71	ENSG00000166246
	C16orf72	ENSG00000182831
	C16orf74	ENSG00000154102
	C16orf78	ENSG00000166152
	C16orf86	ENSG00000159761
	C16orf87	ENSG00000155330
	C16orf89	ENSG00000153446
	C16orf92	ENSG00000167194
	C16orf95	ENSG00000260456
	C17orf100	ENSG00000256806
	C17orf58	ENSG00000186665
	C17orf64	ENSG00000141371
	C17orf67	ENSG00000214226
	C17orf75	ENSG00000108666
	C17orf78	ENSG00000278505
	C17orf80	ENSG00000141219
	C17orf97	ENSG00000187624
	C17orf99	ENSG00000187997
	C18orf21	ENSG00000141428
	C18orf25	ENSG00000152242
	C18orf54	ENSG00000166845
	C19orf12	ENSG00000131943
	C19orf18	ENSG00000177025
	C19orf25	ENSG00000119559
	C19orf44	ENSG00000105072
	C19orf47	ENSG00000160392
	C19orf48	ENSG00000167747
	C19orf53	ENSG00000104979
	C19orf57	ENSG00000132016
	C19orf73	ENSG00000221916
	C1D	ENSG00000197223
	C1GALT1	ENSG00000106392
	C1GALT1C1	ENSG00000171155
	C1orf100	ENSG00000173728
	C1orf105	ENSG00000180999
	C1orf109	ENSG00000116922
	C1orf112	ENSG00000000460
	C1orf115	ENSG00000162817
	C1orf116	ENSG00000182795
	C1orf122	ENSG00000197982
	C1orf127	ENSG00000175262
	C1orf131	ENSG00000143633
	C1orf158	ENSG00000157330
	C1orf159	ENSG00000131591
	C1orf162	ENSG00000143110
	C1orf174	ENSG00000198912
	C1orf194	ENSG00000179902
	C1orf198	ENSG00000119280
	C1orf21	ENSG00000116667
	C1orf210	ENSG00000253313
	C1orf216	ENSG00000142686
	C1orf226	ENSG00000239887
	C1orf35	ENSG00000143793
	C1orf43	ENSG00000143612
	C1orf50	ENSG00000164008
	C1orf52	ENSG00000162642
	C1orf53	ENSG00000203724
	C1orf54	ENSG00000118292
	C1orf56	ENSG00000143443
	C1orf61	ENSG00000125462
	C1orf74	ENSG00000162757
	C1orf87	ENSG00000162598
	C1QA	ENSG00000173372
	C1QB	ENSG00000173369
	C1QBP	ENSG00000108561
	C1QC	ENSG00000159189
	C1QTNF1	ENSG00000173918
	C1QTNF12	ENSG00000184163
	C1QTNF2	ENSG00000145861
	C1QTNF3-AMACR	ENSG00000273294
	C1QTNF6	ENSG00000133466
	C1QTNF7	ENSG00000163145
	C1QTNF9	ENSG00000240654
	C1R	ENSG00000159403
	C1RL	ENSG00000139178
	C1S	ENSG00000182326
	C2	ENSG00000166278
	C20orf144	ENSG00000149609
	C20orf194	ENSG00000088854
	C20orf202	ENSG00000215595
	C20orf203	ENSG00000198547
	C20orf204	ENSG00000196421
	C20orf27	ENSG00000101220
	C20orf85	ENSG00000124237
	C21orf58	ENSG00000160298
	C21orf59-TCP10L	ENSG00000265590
	C21orf62	ENSG00000205929
	C21orf91	ENSG00000154642
	C22orf15	ENSG00000169314
	C22orf23	ENSG00000128346
	C22orf31	ENSG00000100249
	C22orf39	ENSG00000242259
	C2CD2	ENSG00000157617
	C2CD2L	ENSG00000172375
	C2CD3	ENSG00000168014
	C2CD4A	ENSG00000198535
	C2CD4B	ENSG00000205502
	C2CD4C	ENSG00000183186
	C2CD5	ENSG00000111731
	C2CD6	ENSG00000155754
	C2orf15	ENSG00000273045
	C2orf16	ENSG00000221843
	C2orf42	ENSG00000115998
	C2orf49	ENSG00000135974
	C2orf50	ENSG00000150873
	C2orf68	ENSG00000168887
	C2orf69	ENSG00000178074
	C2orf72	ENSG00000204128
	C2orf73	ENSG00000177994
	C2orf74	ENSG00000237651
	C2orf76	ENSG00000186132
	C2orf81	ENSG00000284308
	C2orf88	ENSG00000187699
	C2orf92	ENSG00000228486
	C3	ENSG00000125730
	C3AR1	ENSG00000171860
	C3orf14	ENSG00000114405
	C3orf18	ENSG00000088543
	C3orf20	ENSG00000131379
	C3orf22	ENSG00000180697
	C3orf33	ENSG00000174928
	C3orf38	ENSG00000179021
	C3orf49	ENSG00000163632
	C3orf52	ENSG00000114529
	C3orf62	ENSG00000188315
	C3orf70	ENSG00000187068
	C3orf80	ENSG00000180044
	C4A	ENSG00000244731
	C4B	ENSG00000224389
	C4BPA	ENSG00000123838
	C4BPB	ENSG00000123843
	C4orf17	ENSG00000138813
	C4orf19	ENSG00000154274
	C4orf3	ENSG00000164096
	C4orf33	ENSG00000151470
	C4orf45	ENSG00000164123
	C4orf46	ENSG00000205208
	C4orf47	ENSG00000205129
	C4orf48	ENSG00000243449
	C5	ENSG00000106804
	C5AR1	ENSG00000197405
	C5AR2	ENSG00000134830
	C5orf15	ENSG00000113583
	C5orf22	ENSG00000082213
	C5orf24	ENSG00000181904
	C5orf30	ENSG00000181751
	C5orf34	ENSG00000172244
	C5orf46	ENSG00000178776
	C5orf47	ENSG00000185056
	C5orf51	ENSG00000205765
	C5orf58	ENSG00000234511
	C6	ENSG00000039537
	C6orf120	ENSG00000185127
	C6orf132	ENSG00000188112
	C6orf136	ENSG00000204564
	C6orf201	ENSG00000185689
	C6orf223	ENSG00000181577
	C6orf226	ENSG00000221821
	C6orf47	ENSG00000204439
	C6orf52	ENSG00000137434
	C6orf58	ENSG00000184530
	C6orf62	ENSG00000112308
	C6orf89	ENSG00000198663
	C7	ENSG00000112936
	C7orf25	ENSG00000136197
	C7orf26	ENSG00000146576
	C7orf31	ENSG00000153790
	C7orf33	ENSG00000170279
	C7orf50	ENSG00000146540
	C7orf57	ENSG00000164746
	C7orf61	ENSG00000185955
	C8G	ENSG00000176919
	C8orf33	ENSG00000182307
	C8orf34	ENSG00000165084
	C8orf37	ENSG00000156172
	C8orf48	ENSG00000164743
	C8orf58	ENSG00000241852
	C8orf88	ENSG00000253250
	C9	ENSG00000113600
	C9orf116	ENSG00000160345
	C9orf131	ENSG00000174038
	C9orf135	ENSG00000204711
	C9orf16	ENSG00000171159
	C9orf24	ENSG00000164972
	C9orf40	ENSG00000135045
	C9orf43	ENSG00000157653
	C9orf50	ENSG00000179058
	C9orf57	ENSG00000204669
	C9orf64	ENSG00000165118
	C9orf72	ENSG00000147894
	C9orf78	ENSG00000136819
	C9orf85	ENSG00000155621
	CA10	ENSG00000154975
	CA11	ENSG00000063180
	CA12	ENSG00000074410
	CA13	ENSG00000185015
	CA14	ENSG00000118298
	CA2	ENSG00000104267
	CA3	ENSG00000164879
	CA4	ENSG00000167434
	CA5A	ENSG00000174990
	CA5B	ENSG00000169239
	CA6	ENSG00000131686
	CA7	ENSG00000168748
	CA8	ENSG00000178538
	CA9	ENSG00000107159
	CAAP1	ENSG00000120159
	CAB39	ENSG00000135932
	CAB39L	ENSG00000102547
	CABCOCO1	ENSG00000183346
	CABIN1	ENSG00000099991
	CABLES1	ENSG00000134508
	CABLES2	ENSG00000149679
	CABP1	ENSG00000157782
	CABP4	ENSG00000175544
	CABP5	ENSG00000105507
	CABP7	ENSG00000100314
	CABYR	ENSG00000154040
	CACFD1	ENSG00000160325
	CACHD1	ENSG00000158966
	CACNA1A	ENSG00000141837
	CACNA1B	ENSG00000148408
	CACNA1C	ENSG00000151067
	CACNA1D	ENSG00000157388
	CACNA1E	ENSG00000198216
	CACNA1F	ENSG00000102001
	CACNA1G	ENSG00000006283
	CACNA1H	ENSG00000196557
	CACNA1I	ENSG00000100346
	CACNA1S	ENSG00000081248
	CACNA2D1	ENSG00000153956
	CACNA2D2	ENSG00000007402
	CACNA2D3	ENSG00000157445
	CACNA2D4	ENSG00000151062
	CACNB1	ENSG00000067191
	CACNB2	ENSG00000165995
	CACNB3	ENSG00000167535
	CACNB4	ENSG00000182389
	CACNG1	ENSG00000108878
	CACNG2	ENSG00000166862
	CACNG4	ENSG00000075461
	CACNG5	ENSG00000075429
	CACNG6	ENSG00000130433
	CACNG8	ENSG00000142408
	CACTIN	ENSG00000105298
	CACUL1	ENSG00000151893
	CACYBP	ENSG00000116161
	CAD	ENSG00000084774
	CADM2	ENSG00000175161
	CADM3	ENSG00000162706
	CADM4	ENSG00000105767
	CADPS	ENSG00000163618
	CADPS2	ENSG00000081803
	CAGE1	ENSG00000164304
	CALB1	ENSG00000104327
	CALB2	ENSG00000172137
	CALCA	ENSG00000110680
	CALCOCO1	ENSG00000012822
	CALCOCO2	ENSG00000136436
	CALCR	ENSG00000004948
	CALCRL	ENSG00000064989
	CALD1	ENSG00000122786
	CALHM1	ENSG00000185933
	CALHM2	ENSG00000138172
	CALHM3	ENSG00000183128
	CALHM5	ENSG00000178033
	CALHM6	ENSG00000188820
	CALM1	ENSG00000198668
	CALM2	ENSG00000143933
	CALM3	ENSG00000160014
	CALML4	ENSG00000129007
	CALML6	ENSG00000169885
	CALN1	ENSG00000183166
	CALR	ENSG00000179218
	CALR3	ENSG00000269058
	CALU	ENSG00000128595
	CALY	ENSG00000130643
	CAMK1	ENSG00000134072
	CAMK1D	ENSG00000183049
	CAMK1G	ENSG00000008118
	CAMK2A	ENSG00000070808
	CAMK2B	ENSG00000058404
	CAMK2D	ENSG00000145349
	CAMK2G	ENSG00000148660
	CAMK2N1	ENSG00000162545
	CAMK4	ENSG00000152495
	CAMKK1	ENSG00000004660
	CAMKK2	ENSG00000110931
	CAMKV	ENSG00000164076
	CAMLG	ENSG00000164615
	CAMP	ENSG00000164047
	CAMSAP1	ENSG00000130559
	CAMSAP2	ENSG00000118200
	CAMSAP3	ENSG00000076826
	CAMTA1	ENSG00000171735
	CAMTA2	ENSG00000108509
	CAND1	ENSG00000111530
	CAND2	ENSG00000144712
	CANT1	ENSG00000171302
	CANX	ENSG00000127022
	CAP1	ENSG00000131236
	CAP2	ENSG00000112186
	CAPN1	ENSG00000014216
	CAPN10	ENSG00000142330
	CAPN11	ENSG00000137225
	CAPN13	ENSG00000162949
	CAPN14	ENSG00000214711
	CAPN15	ENSG00000103326
	CAPN2	ENSG00000162909
	CAPN3	ENSG00000092529
	CAPN5	ENSG00000149260
	CAPN6	ENSG00000077274
	CAPN7	ENSG00000131375
	CAPN9	ENSG00000135773
	CAPNS1	ENSG00000126247
	CAPRIN1	ENSG00000135387
	CAPRIN2	ENSG00000110888
	CAPS	ENSG00000105519
	CAPS2	ENSG00000180881
	CAPSL	ENSG00000152611
	CAPZA1	ENSG00000116489
	CAPZA2	ENSG00000198898
	CAPZB	ENSG00000077549
	CARD10	ENSG00000100065
	CARD11	ENSG00000198286
	CARD16	ENSG00000204397
	CARD18	ENSG00000255501
	CARD19	ENSG00000165233
[truncated: 13,697 more rows]

## Sheet: TR_Up
Reference Genes	Gene Symbol	Ensembl Gene ID	DEGs	Gene Symbol	Ensembl Gene ID		Term ID	Term	Count	%	Genes	List Total	Pop Hits	Pop Total	Fold Enrichment	PValue	Benjamini
	AC000095.3	ENSG00000286025		COL4A1	ENSG00000187498		GO:0030198	extracellular matrix organization	36	9.65147	ENSG00000158769, ENSG00000179403, ENSG00000108821, ENSG00000106823, ENSG00000130635, ENSG00000112769, ENSG00000128052, ENSG00000134871, ENSG00000139329, ENSG00000116962, ENSG00000135862, ENSG00000213949, ENSG00000154721, ENSG00000187498, ENSG00000080573, ENSG00000087303, ENSG00000164692, ENSG00000130508, ENSG00000091136, ENSG00000142192, ENSG00000261371, ENSG00000204262, ENSG00000113140, ENSG0000…	275	159	10247	8.43664	9.6456e-23	1.75357e-19
	ACP2	ENSG00000134575		COL4A2	ENSG00000134871		GO:0030574	collagen catabolic process	16	4.28954	ENSG00000204291, ENSG00000108821, ENSG00000130635, ENSG00000134871, ENSG00000204262, ENSG00000157227, ENSG00000142156, ENSG00000187498, ENSG00000143537, ENSG00000142173, ENSG00000080573, ENSG00000164692, ENSG00000163359, ENSG00000182871, ENSG00000087245, ENSG00000143387	275	47	10247	12.6849	6.08901e-13	5.53491e-10
	AMD1	ENSG00000123505		LAMB1	ENSG00000091136		GO:0001525	angiogenesis	27	7.23861	ENSG00000204291, ENSG00000105974, ENSG00000105538, ENSG00000128052, ENSG00000169242, ENSG00000134871, ENSG00000004399, ENSG00000118257, ENSG00000164035, ENSG00000143537, ENSG00000087245, ENSG00000091879, ENSG00000169504, ENSG00000106511, ENSG00000154133, ENSG00000066056, ENSG00000154096, ENSG00000111145, ENSG00000261371, ENSG00000099250, ENSG00000078098, ENSG00000157227, ENSG00000164683, ENSG0000…	275	183	10247	5.49765	2.3807e-12	1.44271e-09
	AQP4	ENSG00000171885		GNG11	ENSG00000127920		GO:0007155	cell adhesion	35	9.38338	ENSG00000158769, ENSG00000204291, ENSG00000108821, ENSG00000130635, ENSG00000112769, ENSG00000134013, ENSG00000174059, ENSG00000133026, ENSG00000135862, ENSG00000118257, ENSG00000113296, ENSG00000165124, ENSG00000101955, ENSG00000087303, ENSG00000146242, ENSG00000010327, ENSG00000108679, ENSG00000179776, ENSG00000154096, ENSG00000091136, ENSG00000142192, ENSG00000261371, ENSG00000197702, ENSG0000…	275	351	10247	3.71557	5.69162e-11	2.58684e-08
	CYP2D7	ENSG00000205702		TM4SF18	ENSG00000163762		GO:0030335	positive regulation of cell migration	17	4.55764	ENSG00000157404, ENSG00000181104, ENSG00000108821, ENSG00000091136, ENSG00000128052, ENSG00000113721, ENSG00000167680, ENSG00000157227, ENSG00000170962, ENSG00000091409, ENSG00000153071, ENSG00000254087, ENSG00000182871, ENSG00000017427, ENSG00000122861, ENSG00000182578, ENSG00000019549	275	144	10247	4.39896	1.40664e-06	0.000430638
	GPX1	ENSG00000233276		THBS4	ENSG00000113296		GO:0030199	collagen fibril organization	9	2.41287	ENSG00000108821, ENSG00000130635, ENSG00000080573, ENSG00000113083, ENSG00000164692, ENSG00000134013, ENSG00000149257, ENSG00000139329, ENSG00000204262	275	32	10247	10.4799	1.42125e-06	0.000430638
	GSTT2	ENSG00000099984		PXDN	ENSG00000130508		GO:0022617	extracellular matrix disassembly	11	2.94906	ENSG00000143537, ENSG00000166033, ENSG00000087245, ENSG00000143387, ENSG00000116962, ENSG00000142798, ENSG00000102265, ENSG00000053747, ENSG00000175899, ENSG00000157227, ENSG00000135862	275	56	10247	7.31929	1.90633e-06	0.000495101
	KIR2DS4	ENSG00000221957		LOXL2	ENSG00000134013		GO:0071230	cellular response to amino acid stimulus	8	2.14477	ENSG00000142156, ENSG00000108821, ENSG00000187498, ENSG00000164692, ENSG00000087245, ENSG00000130816, ENSG00000204262, ENSG00000170962	275	35	10247	8.51699	3.20311e-05	0.00651801
	LDHB	ENSG00000111716		MXRA5	ENSG00000101825		GO:0016525	negative regulation of angiogenesis	9	2.41287	ENSG00000113140, ENSG00000113296, ENSG00000196628, ENSG00000066056, ENSG00000134871, ENSG00000108691, ENSG00000010327, ENSG00000091879, ENSG00000169418	275	48	10247	6.98659	3.51805e-05	0.00651801
	MDH1	ENSG00000014641		LAMA4	ENSG00000112769		GO:0050900	leukocyte migration	13	3.48525	ENSG00000158769, ENSG00000019582, ENSG00000105974, ENSG00000108821, ENSG00000147065, ENSG00000174059, ENSG00000261371, ENSG00000069849, ENSG00000154721, ENSG00000091409, ENSG00000164692, ENSG00000254087, ENSG00000091879	275	110	10247	4.40367	3.58526e-05	0.00651801
	MPZ	ENSG00000158887		NID2	ENSG00000087303		GO:0030334	regulation of cell migration	9	2.41287	ENSG00000169744, ENSG00000154133, ENSG00000112769, ENSG00000154096, ENSG00000136960, ENSG00000196576, ENSG00000004399, ENSG00000261371, ENSG00000053747	275	55	10247	6.09739	9.65502e-05	0.0157529
	NAT8B	ENSG00000204872		EDNRB	ENSG00000136160		GO:0050731	positive regulation of peptidyl-tyrosine phosphorylation	10	2.68097	ENSG00000113296, ENSG00000019582, ENSG00000180353, ENSG00000169242, ENSG00000103966, ENSG00000136960, ENSG00000179639, ENSG00000049130, ENSG00000099250, ENSG00000017427	275	71	10247	5.24814	0.000106894	0.0157529
	OPRK1	ENSG00000082556		PCDH17	ENSG00000118946		GO:0035987	endodermal cell differentiation	6	1.60858	ENSG00000142156, ENSG00000091136, ENSG00000134871, ENSG00000087245, ENSG00000053747, ENSG00000157227	275	19	10247	11.7669	0.000112644	0.0157529
	OPRL1	ENSG00000125510		COL1A1	ENSG00000108821		GO:0002576	platelet degranulation	10	2.68097	ENSG00000113140, ENSG00000108679, ENSG00000142192, ENSG00000254087, ENSG00000205542, ENSG00000261371, ENSG00000122862, ENSG00000017427, ENSG00000102265, ENSG00000175899	275	80	10247	4.65773	0.00026994	0.0338674
	SACM1L	ENSG00000211456		SERPINH1	ENSG00000149257		GO:0006898	receptor-mediated endocytosis	11	2.94906	ENSG00000113140, ENSG00000108679, ENSG00000177575, ENSG00000158270, ENSG00000130787, ENSG00000087237, ENSG00000153071, ENSG00000136960, ENSG00000134013, ENSG00000260314, ENSG00000010327	275	98	10247	4.18245	0.000279434	0.0338674
	UBE2NL	ENSG00000276380		TNFAIP8L1	ENSG00000185361		GO:0032964	collagen biosynthetic process	4	1.07239	ENSG00000108821, ENSG00000130635, ENSG00000149257, ENSG00000065308	275	6	10247	24.8412	0.000356264	0.0404805
	VDR	ENSG00000111424		C1orf54	ENSG00000118292		GO:0007160	cell-matrix adhesion	9	2.41287	ENSG00000091409, ENSG00000106823, ENSG00000143537, ENSG00000080573, ENSG00000087303, ENSG00000174059, ENSG00000151388, ENSG00000116962, ENSG00000213949	275	68	10247	4.93171	0.000434345	0.0464493
	VEGFA	ENSG00000112715		MARCKSL1	ENSG00000175130		GO:0019882	antigen processing and presentation	7	1.87668	ENSG00000204525, ENSG00000019582, ENSG00000223865, ENSG00000234745, ENSG00000231389, ENSG00000204287, ENSG00000090659	275	39	10247	6.68802	0.00053734	0.0542713
	A1CF	ENSG00000148584		LXN	ENSG00000079257		GO:0043434	response to peptide hormone	7	1.87668	ENSG00000113140, ENSG00000152661, ENSG00000108821, ENSG00000127955, ENSG00000135046, ENSG00000114353, ENSG00000102265	275	41	10247	6.36177	0.000708156	0.0677593
	A2M	ENSG00000175899		APLNR	ENSG00000134817		GO:0043410	positive regulation of MAPK cascade	8	2.14477	ENSG00000157404, ENSG00000105971, ENSG00000181104, ENSG00000186827, ENSG00000128052, ENSG00000146674, ENSG00000017427, ENSG00000141753	275	61	10247	4.8868	0.00114942	0.104482
	A4GALT	ENSG00000128274		COL15A1	ENSG00000204291		GO:0070208	protein heterotrimerization	4	1.07239	ENSG00000142156, ENSG00000108821, ENSG00000142173, ENSG00000164692	275	9	10247	16.5608	0.00140944	0.122017
	A4GNT	ENSG00000118017		COLEC12	ENSG00000158270		GO:0007596	blood coagulation	11	2.94906	ENSG00000181104, ENSG00000024422, ENSG00000108821, ENSG00000164692, ENSG00000105825, ENSG00000254087, ENSG00000088387, ENSG00000111252, ENSG00000150760, ENSG00000122861, ENSG00000170962	275	124	10247	3.30548	0.00177403	0.145639
	AAAS	ENSG00000094914		ADGRL4	ENSG00000162618		GO:0030097	hemopoiesis	7	1.87668	ENSG00000157404, ENSG00000204301, ENSG00000182809, ENSG00000174059, ENSG00000111252, ENSG00000163565, ENSG00000182578	275	49	10247	5.32312	0.00184252	0.145639
	AACS	ENSG00000081760		NID1	ENSG00000116962		GO:0043547	positive regulation of GTPase activity	23	6.16622	ENSG00000157404, ENSG00000105971, ENSG00000158769, ENSG00000133116, ENSG00000151693, ENSG00000111348, ENSG00000154096, ENSG00000113721, ENSG00000155849, ENSG00000153317, ENSG00000150760, ENSG00000197747, ENSG00000136237, ENSG00000175899, ENSG00000146966, ENSG00000091409, ENSG00000184060, ENSG00000188157, ENSG00000108691, ENSG00000049130, ENSG00000088387, ENSG00000143344, ENSG00000143333	275	419	10247	2.0454	0.00193263	0.146397
	AAGAB	ENSG00000103591		MYO1B	ENSG00000128641		GO:0043588	skin development	5	1.34048	ENSG00000091409, ENSG00000130635, ENSG00000080573, ENSG00000117425, ENSG00000204262	275	21	10247	8.87186	0.00208976	0.151967
	AAK1	ENSG00000115977		CD93	ENSG00000125810		GO:0008360	regulation of cell shape	10	2.68097	ENSG00000157404, ENSG00000147065, ENSG00000273749, ENSG00000128052, ENSG00000196576, ENSG00000135046, ENSG00000108691, ENSG00000133026, ENSG00000197702, ENSG00000182578	275	107	10247	3.48241	0.00223232	0.156091
	AAMDC	ENSG00000087884		KIT	ENSG00000157404		GO:0007165	signal transduction	38	10.1877	ENSG00000152583, ENSG00000204291, ENSG00000152661, ENSG00000105538, ENSG00000135046, ENSG00000260314, ENSG00000115457, ENSG00000174059, ENSG00000157554, ENSG00000111252, ENSG00000150760, ENSG00000152402, ENSG00000127920, ENSG00000091879, ENSG00000141753, ENSG00000143772, ENSG00000157404, ENSG00000108679, ENSG00000019582, ENSG00000146072, ENSG00000066056, ENSG00000113721, ENSG00000111145, ENSG0000…	275	856	10247	1.65415	0.00235624	0.158654
	AAMP	ENSG00000127837		COL3A1	ENSG00000168542		GO:0014070	response to organic cyclic compound	6	1.60858	ENSG00000136160, ENSG00000151726, ENSG00000254087, ENSG00000139329, ENSG00000091879, ENSG00000157227	275	36	10247	6.2103	0.00251941	0.161237
	AANAT	ENSG00000129673		TUSC3	ENSG00000104723		GO:0010951	negative regulation of endopeptidase activity	8	2.14477	ENSG00000130303, ENSG00000079257, ENSG00000105825, ENSG00000163359, ENSG00000142192, ENSG00000149257, ENSG00000102265, ENSG00000175899	275	70	10247	4.25849	0.00257646	0.161237
	AAR2	ENSG00000131043		GASK1B	ENSG00000164125		GO:0001886	endothelial cell morphogenesis	4	1.07239	ENSG00000204301, ENSG00000182871, ENSG00000261371, ENSG00000169504	275	11	10247	13.5498	0.00266068	0.161237
	AARS1	ENSG00000090861		IFI16	ENSG00000163565		GO:0006928	movement of cell or subcellular component	8	2.14477	ENSG00000111348, ENSG00000147065, ENSG00000162704, ENSG00000155849, ENSG00000136960, ENSG00000167460, ENSG00000026025, ENSG00000017427	275	72	10247	4.1402	0.00302631	0.177478
	AASDHPPT	ENSG00000149313		LDHB	ENSG00000111716		GO:0016477	cell migration	11	2.94906	ENSG00000130635, ENSG00000162704, ENSG00000155849, ENSG00000169242, ENSG00000113721, ENSG00000162512, ENSG00000075618, ENSG00000151388, ENSG00000157554, ENSG00000150760, ENSG00000135862	275	134	10247	3.05881	0.0031416	0.178482
	AASS	ENSG00000008311		CKMT2	ENSG00000131730		GO:0010952	positive regulation of peptidase activity	4	1.07239	ENSG00000105974, ENSG00000142192, ENSG00000106333, ENSG00000157227	275	12	10247	12.4206	0.00347791	0.188961
	AATF	ENSG00000275700		PECAM1	ENSG00000261371		GO:0032355	response to estradiol	8	2.14477	ENSG00000110092, ENSG00000134954, ENSG00000108821, ENSG00000165949, ENSG00000113721, ENSG00000135046, ENSG00000115457, ENSG00000078549	275	74	10247	4.0283	0.00353392	0.188961
	AATK	ENSG00000181409		NRP1	ENSG00000099250		GO:0014068	positive regulation of phosphatidylinositol 3-kinase signaling	7	1.87668	ENSG00000157404, ENSG00000181104, ENSG00000180353, ENSG00000128052, ENSG00000113721, ENSG00000017427, ENSG00000170962	275	56	10247	4.65773	0.00366195	0.190212
	ABAT	ENSG00000183044		FSCN1	ENSG00000075618		GO:0010595	positive regulation of endothelial cell migration	6	1.60858	ENSG00000113140, ENSG00000134954, ENSG00000128052, ENSG00000111961, ENSG00000099250, ENSG00000118257	275	40	10247	5.58927	0.00403201	0.20268
	ABCA1	ENSG00000165029		SPARC	ENSG00000113140		GO:0060244	negative regulation of cell proliferation involved in contact inhibition	3	0.80429	ENSG00000276644, ENSG00000101955, ENSG00000078098	275	4	10247	27.9464	0.00412495	0.20268
	ABCA12	ENSG00000144452		GJA1	ENSG00000152661		GO:0044267	cellular protein metabolic process	8	2.14477	ENSG00000142192, ENSG00000087245, ENSG00000115457, ENSG00000146674, ENSG00000017427, ENSG00000093072, ENSG00000142798, ENSG00000141753	275	77	10247	3.87136	0.00441377	0.211164
	ABCA2	ENSG00000107331		CD300LG	ENSG00000161649		GO:0008284	positive regulation of cell proliferation	19	5.09383	ENSG00000157404, ENSG00000181104, ENSG00000175130, ENSG00000134954, ENSG00000180353, ENSG00000128052, ENSG00000113721, ENSG00000182809, ENSG00000114353, ENSG00000170962, ENSG00000136160, ENSG00000166148, ENSG00000164283, ENSG00000254087, ENSG00000182871, ENSG00000124766, ENSG00000017427, ENSG00000102265, ENSG00000182578	275	342	10247	2.0701	0.00470823	0.219476
	ABCA3	ENSG00000167972		CTHRC1	ENSG00000164932		GO:0008283	cell proliferation	17	4.55764	ENSG00000019582, ENSG00000130303, ENSG00000174059, ENSG00000133026, ENSG00000157554, ENSG00000114353, ENSG00000134531, ENSG00000276644, ENSG00000147408, ENSG00000183580, ENSG00000153071, ENSG00000049130, ENSG00000075618, ENSG00000163565, ENSG00000017427, ENSG00000141753, ENSG00000182578	275	293	10247	2.16195	0.00535524	0.239415
	ABCA4	ENSG00000198691		FABP4	ENSG00000170323		GO:0035162	embryonic hemopoiesis	4	1.07239	ENSG00000157404, ENSG00000128052, ENSG00000049130, ENSG00000111252	275	14	10247	10.6462	0.00553105	0.239415
	ABCA5	ENSG00000154265		ADAMTS9	ENSG00000163638		GO:0007043	cell-cell junction assembly	4	1.07239	ENSG00000179776, ENSG00000184113, ENSG00000075618, ENSG00000182963	275	14	10247	10.6462	0.00553105	0.239415
	ABCA6	ENSG00000154262		DECR1	ENSG00000104325		GO:0003158	endothelium development	3	0.80429	ENSG00000152661, ENSG00000128052, ENSG00000174059	275	5	10247	22.3571	0.00675377	0.273864
	ABCA7	ENSG00000064687		IGFN1	ENSG00000163395		GO:0001957	intramembranous ossification	3	0.80429	ENSG00000108821, ENSG00000087245, ENSG00000143387	275	5	10247	22.3571	0.00675377	0.273864
	ABCA8	ENSG00000141338		CD34	ENSG00000174059		GO:0006955	immune response	16	4.28954	ENSG00000019582, ENSG00000146072, ENSG00000134954, ENSG00000186827, ENSG00000136960, ENSG00000111335, ENSG00000204287, ENSG00000204525, ENSG00000198805, ENSG00000142089, ENSG00000121858, ENSG00000223865, ENSG00000234745, ENSG00000231389, ENSG00000108691, ENSG00000130508	275	274	10247	2.17587	0.00677881	0.273864
	ABCB1	ENSG00000085563		COL1A2	ENSG00000164692		GO:0048010	vascular endothelial growth factor receptor signaling pathway	7	1.87668	ENSG00000273749, ENSG00000128052, ENSG00000155849, ENSG00000108691, ENSG00000099250, ENSG00000150760, ENSG00000118257	275	66	10247	3.95201	0.00821441	0.324648
	ABCB11	ENSG00000073734		ELK3	ENSG00000111145		GO:0060337	type I interferon signaling pathway	6	1.60858	ENSG00000204525, ENSG00000142089, ENSG00000130303, ENSG00000165949, ENSG00000234745, ENSG00000111335	275	49	10247	4.56267	0.00962111	0.347955
	ABCB4	ENSG00000005471		ASPN	ENSG00000106819		GO:0007275	multicellular organism development	17	4.55764	ENSG00000106511, ENSG00000130303, ENSG00000175040, ENSG00000186827, ENSG00000163638, ENSG00000111348, ENSG00000005102, ENSG00000157554, ENSG00000093072, ENSG00000134531, ENSG00000170962, ENSG00000276644, ENSG00000204301, ENSG00000153071, ENSG00000182578, ENSG00000106333, ENSG00000164930	275	312	10247	2.03029	0.00970225	0.347955
	ABCB6	ENSG00000115657		SMOC2	ENSG00000112562		GO:2000249	regulation of actin cytoskeleton reorganization	4	1.07239	ENSG00000158769, ENSG00000111348, ENSG00000130755, ENSG00000182578	275	17	10247	8.76749	0.00973909	0.347955
	ABCB7	ENSG00000131269		ETS1	ENSG00000134954		GO:0050870	positive regulation of T cell activation	4	1.07239	ENSG00000223865, ENSG00000154096, ENSG00000231389, ENSG00000108691	275	17	10247	8.76749	0.00973909	0.347955
	ABCB8	ENSG00000197150		COL6A3	ENSG00000163359		GO:0043567	regulation of insulin-like growth factor receptor signaling pathway	3	0.80429	ENSG00000115457, ENSG00000146674, ENSG00000141753	275	6	10247	18.6309	0.00995252	0.347955
	ABCB9	ENSG00000150967		DOCK9	ENSG00000088387		GO:0071711	basement membrane organization	3	0.80429	ENSG00000187498, ENSG00000087303, ENSG00000116962	275	6	10247	18.6309	0.00995252	0.347955
	ABCC1	ENSG00000103222		HSPG2	ENSG00000142798		GO:0006954	inflammatory response	16	4.28954	ENSG00000157404, ENSG00000158769, ENSG00000181104, ENSG00000255690, ENSG00000146072, ENSG00000175040, ENSG00000186827, ENSG00000135046, ENSG00000079257, ENSG00000102699, ENSG00000254087, ENSG00000108691, ENSG00000010327, ENSG00000163565, ENSG00000141753, ENSG00000182578	275	288	10247	2.0701	0.0105261	0.361066
	ABCC10	ENSG00000124574		DCHS1	ENSG00000166341		GO:0016337	single organismal cell-cell adhesion	7	1.87668	ENSG00000091409, ENSG00000164035, ENSG00000179776, ENSG00000154096, ENSG00000174059, ENSG00000125810, ENSG00000154721	275	73	10247	3.57305	0.0131928	0.441055
	ABCC2	ENSG00000023839		SH2B3	ENSG00000111252		GO:0002040	sprouting angiogenesis	4	1.07239	ENSG00000164283, ENSG00000134013, ENSG00000099250, ENSG00000197702	275	19	10247	7.84459	0.0133433	0.441055
	ABCC3	ENSG00000108846		FZD6	ENSG00000164930		GO:0050805	negative regulation of synaptic transmission	3	0.80429	ENSG00000118946, ENSG00000127955, ENSG00000114353	275	7	10247	15.9694	0.0136891	0.444406
	ABCC4	ENSG00000125257		FYN	ENSG00000010810		GO:0042060	wound healing	6	1.60858	ENSG00000113140, ENSG00000113083, ENSG00000113721, ENSG00000111145, ENSG00000261371, ENSG00000102265	275	55	10247	4.06493	0.0154302	0.492141
	ABCC5	ENSG00000114770		FAM43A	ENSG00000185112		GO:0001666	response to hypoxia	10	2.68097	ENSG00000134954, ENSG00000105974, ENSG00000134013, ENSG00000175567, ENSG00000087245, ENSG00000108691, ENSG00000007171, ENSG00000091879, ENSG00000122861, ENSG00000157227	275	147	10247	2.53482	0.017102	0.536058
	ABCC6	ENSG00000091262		TBC1D9	ENSG00000109436		GO:0001569	patterning of blood vessels	4	1.07239	ENSG00000187498, ENSG00000204301, ENSG00000004399, ENSG00000099250	275	21	10247	7.09749	0.0176103	0.542636
	ABCC8	ENSG00000006071		ROBO4	ENSG00000154133		GO:0007186	G-protein coupled receptor signaling pathway	16	4.28954	ENSG00000181104, ENSG00000069122, ENSG00000134817, ENSG00000162618, ENSG00000113721, ENSG00000136960, ENSG00000114353, ENSG00000117114, ENSG00000166148, ENSG00000127955, ENSG00000127920, ENSG00000108691, ENSG00000078549, ENSG00000169418, ENSG00000143333, ENSG00000164930	275	308	10247	1.93568	0.0183889	0.557183
	ABCC9	ENSG00000069431		BGN	ENSG00000182492		GO:0007166	cell surface receptor signaling pathway	12	3.21716	ENSG00000136160, ENSG00000069122, ENSG00000106537, ENSG00000121858, ENSG00000162618, ENSG00000135046, ENSG00000108691, ENSG00000078549, ENSG00000169418, ENSG00000143772, ENSG00000117114, ENSG00000150048	275	202	10247	2.21357	0.0198148	0.564165
	ABCD1	ENSG00000101986		EMCN	ENSG00000164035		GO:0048870	cell motility	4	1.07239	ENSG00000134954, ENSG00000174059, ENSG00000075618, ENSG00000157227	275	22	10247	6.77488	0.019996	0.564165
	ABCD2	ENSG00000173208		CLDN5	ENSG00000184113		GO:0030203	glycosaminoglycan metabolic process	4	1.07239	ENSG00000182492, ENSG00000188157, ENSG00000162512, ENSG00000142798	275	22	10247	6.77488	0.019996	0.564165
	ABCD3	ENSG00000117528		RAPGEF5	ENSG00000136237		GO:0045087	innate immune response	14	3.75335	ENSG00000255690, ENSG00000130303, ENSG00000173372, ENSG00000135046, ENSG00000142192, ENSG00000204525, ENSG00000158270, ENSG00000164300, ENSG00000143537, ENSG00000234745, ENSG00000254087, ENSG00000163565, ENSG00000090659, ENSG00000182578	275	258	10247	2.02196	0.0211555	0.564165
	ABCD4	ENSG00000119688		ADGRF5	ENSG00000069122		GO:0070374	positive regulation of ERK1 and ERK2 cascade	9	2.41287	ENSG00000181104, ENSG00000019582, ENSG00000170955, ENSG00000128052, ENSG00000113721, ENSG00000108691, ENSG00000099250, ENSG00000182578, ENSG00000170962	275	128	10247	2.61997	0.0214088	0.564165
	ABCE1	ENSG00000164163		GMFG	ENSG00000130755		GO:0001938	positive regulation of endothelial cell proliferation	6	1.60858	ENSG00000105971, ENSG00000113296, ENSG00000128052, ENSG00000108691, ENSG00000099250, ENSG00000118257	275	60	10247	3.72618	0.0217682	0.564165
	ABCF1	ENSG00000204574		PRCP	ENSG00000137509		GO:0006027	glycosaminoglycan catabolic process	4	1.07239	ENSG00000188157, ENSG00000169919, ENSG00000162512, ENSG00000142798	275	23	10247	6.48032	0.0225506	0.564165
	ABCF2	ENSG00000285292		IGFBP7	ENSG00000163453		GO:0043542	endothelial cell migration	4	1.07239	ENSG00000134013, ENSG00000004399, ENSG00000261371, ENSG00000078098	275	23	10247	6.48032	0.0225506	0.564165
	ABCF3	ENSG00000161204		A2M	ENSG00000175899		GO:0001937	negative regulation of endothelial cell proliferation	4	1.07239	ENSG00000113140, ENSG00000105971, ENSG00000152661, ENSG00000105974	275	23	10247	6.48032	0.0225506	0.564165
	ABCG1	ENSG00000160179		GJC1	ENSG00000182963		GO:0035815	positive regulation of renal sodium excretion	3	0.80429	ENSG00000136160, ENSG00000166148, ENSG00000169418	275	9	10247	12.4206	0.0226535	0.564165
	ABCG2	ENSG00000118777		IGF2	ENSG00000167244		GO:0060218	hematopoietic stem cell differentiation	3	0.80429	ENSG00000105810, ENSG00000159640, ENSG00000005102	275	9	10247	12.4206	0.0226535	0.564165
	ABCG4	ENSG00000172350		TSPAN13	ENSG00000106537		GO:0031581	hemidesmosome assembly	3	0.80429	ENSG00000091409, ENSG00000053747, ENSG00000135862	275	9	10247	12.4206	0.0226535	0.564165
	ABCG5	ENSG00000138075		HECW2	ENSG00000138411		GO:0043568	positive regulation of insulin-like growth factor receptor signaling pathway	3	0.80429	ENSG00000146674, ENSG00000017427, ENSG00000141753	275	9	10247	12.4206	0.0226535	0.564165
	ABHD10	ENSG00000144827		THY1	ENSG00000154096		GO:0001558	regulation of cell growth	6	1.60858	ENSG00000163453, ENSG00000164283, ENSG00000166033, ENSG00000115457, ENSG00000146674, ENSG00000141753	275	62	10247	3.60598	0.0247148	0.607182
	ABHD11	ENSG00000106077		KDR	ENSG00000128052		GO:0042523	positive regulation of tyrosine phosphorylation of Stat5 protein	3	0.80429	ENSG00000157404, ENSG00000261371, ENSG00000017427	275	10	10247	11.1785	0.0278234	0.650431
	ABHD14A-ACY1	ENSG00000114786		EXOC3L1	ENSG00000179044		GO:0033628	regulation of cell adhesion mediated by integrin	3	0.80429	ENSG00000169242, ENSG00000254087, ENSG00000122861	275	10	10247	11.1785	0.0278234	0.650431
	ABHD17A	ENSG00000129968		RBP1	ENSG00000114115		GO:0048846	axon extension involved in axon guidance	3	0.80429	ENSG00000106809, ENSG00000099250, ENSG00000118257	275	10	10247	11.1785	0.0278234	0.650431
	ABHD17B	ENSG00000107362		COL5A2	ENSG00000204262		GO:0060333	interferon-gamma-mediated signaling pathway	6	1.60858	ENSG00000204525, ENSG00000223865, ENSG00000234745, ENSG00000231389, ENSG00000111335, ENSG00000204287	275	64	10247	3.4933	0.0279063	0.650431
	ABHD18	ENSG00000164074		LPAR6	ENSG00000139679		GO:0045907	positive regulation of vasoconstriction	4	1.07239	ENSG00000181104, ENSG00000166148, ENSG00000152661, ENSG00000105974	275	26	10247	5.73259	0.031228	0.718639
	ABHD2	ENSG00000140526		SH3BGRL2	ENSG00000198478		GO:1902287	semaphorin-plexin signaling pathway involved in axon guidance	3	0.80429	ENSG00000196576, ENSG00000004399, ENSG00000099250	275	11	10247	10.1623	0.0334151	0.740838
	ABHD3	ENSG00000158201		EHD4	ENSG00000103966		GO:0003279	cardiac septum development	3	0.80429	ENSG00000099139, ENSG00000004399, ENSG00000133026	275	11	10247	10.1623	0.0334151	0.740838
	ABHD4	ENSG00000100439		TNFRSF4	ENSG00000186827		GO:0042311	vasodilation	3	0.80429	ENSG00000136160, ENSG00000121361, ENSG00000213949	275	11	10247	10.1623	0.0334151	0.740838
	ABHD5	ENSG00000011198		RHOJ	ENSG00000126785		GO:0001570	vasculogenesis	5	1.34048	ENSG00000105974, ENSG00000066056, ENSG00000105538, ENSG00000128052, ENSG00000182963	275	47	10247	3.96402	0.0363114	0.79535
	ABHD6	ENSG00000163686		RBP7	ENSG00000162444		GO:0071526	semaphorin-plexin signaling pathway	4	1.07239	ENSG00000167680, ENSG00000196576, ENSG00000004399, ENSG00000099250	275	28	10247	5.32312	0.0378498	0.819178
	ABHD8	ENSG00000127220		CKB	ENSG00000166165		GO:0048146	positive regulation of fibroblast proliferation	5	1.34048	ENSG00000019582, ENSG00000105810, ENSG00000113721, ENSG00000017427, ENSG00000170962	275	48	10247	3.88144	0.0388099	0.830076
	ABI1	ENSG00000136754		CYYR1	ENSG00000166265		GO:0032092	positive regulation of protein binding	5	1.34048	ENSG00000130787, ENSG00000105974, ENSG00000159640, ENSG00000004399, ENSG00000145632	275	49	10247	3.80223	0.0414045	0.845834
	ABI2	ENSG00000138443		PCDH12	ENSG00000113555		GO:0009612	response to mechanical stimulus	5	1.34048	ENSG00000134954, ENSG00000108691, ENSG00000115457, ENSG00000091879, ENSG00000157227	275	49	10247	3.80223	0.0414045	0.845834
	ABI3BP	ENSG00000154175		PAG1	ENSG00000076641		GO:0045765	regulation of angiogenesis	4	1.07239	ENSG00000134954, ENSG00000169242, ENSG00000136960, ENSG00000004399	275	29	10247	5.13956	0.0414077	0.845834
	ABITRAM	ENSG00000119328		SEL1L3	ENSG00000091490		GO:0009725	response to hormone	4	1.07239	ENSG00000180353, ENSG00000254087, ENSG00000102265, ENSG00000157227	275	29	10247	5.13956	0.0414077	0.845834
	ABL1	ENSG00000097007		IGFBP2	ENSG00000115457		GO:0007507	heart development	9	2.41287	ENSG00000113140, ENSG00000184060, ENSG00000152661, ENSG00000134817, ENSG00000099139, ENSG00000113083, ENSG00000121361, ENSG00000124766, ENSG00000118257	275	147	10247	2.28134	0.0435576	0.871134
	ABL2	ENSG00000143322		LURAP1L	ENSG00000153714		GO:0006508	proteolysis	14	3.75335	ENSG00000137509, ENSG00000163638, ENSG00000173372, ENSG00000156218, ENSG00000077274, ENSG00000078098, ENSG00000157227, ENSG00000143537, ENSG00000182240, ENSG00000166033, ENSG00000087245, ENSG00000143387, ENSG00000122861, ENSG00000106333	275	286	10247	1.82401	0.0436046	0.871134
	ABLIM1	ENSG00000099204		CAV2	ENSG00000105971		GO:0006952	defense response	5	1.34048	ENSG00000019582, ENSG00000169413, ENSG00000158270, ENSG00000234745, ENSG00000150048	275	50	10247	3.72618	0.0440951	0.871357
	ABLIM3	ENSG00000173210		CDH5	ENSG00000179776		GO:0001568	blood vessel development	4	1.07239	ENSG00000108821, ENSG00000130635, ENSG00000112769, ENSG00000164692	275	30	10247	4.96824	0.0451279	0.872792
	ABO	ENSG00000175164		RFTN1	ENSG00000131378		GO:0060348	bone development	4	1.07239	ENSG00000113140, ENSG00000166794, ENSG00000102024, ENSG00000120693	275	30	10247	4.96824	0.0451279	0.872792
	ABR	ENSG00000159842		TPBG	ENSG00000146242		GO:0002504	antigen processing and presentation of peptide or polysaccharide antigen via MHC class II	3	0.80429	ENSG00000223865, ENSG00000231389, ENSG00000204287	275	13	10247	8.59888	0.0457607	0.875716
	ABRAXAS2	ENSG00000165660		DAB2	ENSG00000153071		GO:0006024	glycosaminoglycan biosynthetic process	4	1.07239	ENSG00000188157, ENSG00000113721, ENSG00000162512, ENSG00000142798	275	31	10247	4.80798	0.049008	0.892936
	ABT1	ENSG00000146109		PDGFRB	ENSG00000113721		GO:0032331	negative regulation of chondrocyte differentiation	3	0.80429	ENSG00000136378, ENSG00000151388, ENSG00000019549	275	14	10247	7.98468	0.0524657	0.892936
	ABTB2	ENSG00000166016		CSF1R	ENSG00000182578		GO:0043627	response to estrogen	5	1.34048	ENSG00000110092, ENSG00000105974, ENSG00000113721, ENSG00000115457, ENSG00000157227	275	53	10247	3.51527	0.0527417	0.892936
	AC000093.1	ENSG00000284874		KCNJ8	ENSG00000121361		GO:0008217	regulation of blood pressure	5	1.34048	ENSG00000136160, ENSG00000164692, ENSG00000159640, ENSG00000174059, ENSG00000169418	275	53	10247	3.51527	0.0527417	0.892936
	AC001226.2	ENSG00000283208		BTNL9	ENSG00000165810		GO:0001912	positive regulation of leukocyte mediated cytotoxicity	2	0.536193	ENSG00000108691, ENSG00000007171	275	2	10247	37.2618	0.0527666	0.892936
	AC002316.1	ENSG00000132359		CAPN6	ENSG00000077274		GO:0070668	positive regulation of mast cell proliferation	2	0.536193	ENSG00000254087, ENSG00000049130	275	2	10247	37.2618	0.0527666	0.892936
	AC004076.1	ENSG00000268163		ECM2	ENSG00000106823		GO:0071670	smooth muscle cell chemotaxis	2	0.536193	ENSG00000113721, ENSG00000197702	275	2	10247	37.2618	0.0527666	0.892936
	AC004151.1	ENSG00000180448		ANXA1	ENSG00000135046		GO:2000588	positive regulation of platelet-derived growth factor receptor-beta signaling pathway	2	0.536193	ENSG00000130787, ENSG00000127946	275	2	10247	37.2618	0.0527666	0.892936
	AC004687.2	ENSG00000285897		MPEG1	ENSG00000197629		GO:1903225	negative regulation of endodermal cell differentiation	2	0.536193	ENSG00000130635, ENSG00000204262	275	2	10247	37.2618	0.0527666	0.892936
	AC004922.1	ENSG00000284292		NOTCH4	ENSG00000204301		GO:1901164	negative regulation of trophoblast cell migration	2	0.536193	ENSG00000111348, ENSG00000102265	275	2	10247	37.2618	0.0527666	0.892936
	AC005261.1	ENSG00000131845		PEA15	ENSG00000162734		GO:1904835	dorsal root ganglion morphogenesis	2	0.536193	ENSG00000099250, ENSG00000118257	275	2	10247	37.2618	0.0527666	0.892936
	AC005747.1	ENSG00000007237		DENND2A	ENSG00000146966		GO:0021649	vestibulocochlear nerve structural organization	2	0.536193	ENSG00000099250, ENSG00000118257	275	2	10247	37.2618	0.0527666	0.892936
	AC005833.1	ENSG00000255639		LOXHD1	ENSG00000167210		GO:0034446	substrate adhesion-dependent cell spreading	4	1.07239	ENSG00000091136, ENSG00000169242, ENSG00000197702, ENSG00000135862	275	32	10247	4.65773	0.0530457	0.892936
	AC006030.1	ENSG00000264324		GNG2	ENSG00000186469		GO:0030336	negative regulation of cell migration	6	1.60858	ENSG00000276644, ENSG00000130303, ENSG00000066056, ENSG00000143537, ENSG00000154096, ENSG00000169504	275	78	10247	2.86629	0.057461	0.949673
	AC006254.1	ENSG00000243696		ANKRD29	ENSG00000154065		GO:0007179	transforming growth factor beta receptor signaling pathway	6	1.60858	ENSG00000158769, ENSG00000179776, ENSG00000164692, ENSG00000184113, ENSG00000108691, ENSG00000120693	275	78	10247	2.86629	0.057461	0.949673
	AC007906.2	ENSG00000277639		ADGRL2	ENSG00000117114		GO:0035904	aorta development	3	0.80429	ENSG00000113083, ENSG00000004399, ENSG00000133026	275	15	10247	7.45236	0.0594945	0.965723
	AC008397.2	ENSG00000285188		OAS2	ENSG00000111335		GO:0046579	positive regulation of Ras protein signal transduction	3	0.80429	ENSG00000049130, ENSG00000017427, ENSG00000143772	275	15	10247	7.45236	0.0594945	0.965723
	AC008581.2	ENSG00000285000		HIP1R	ENSG00000130787		GO:0001501	skeletal system development	7	1.87668	ENSG00000108821, ENSG00000164692, ENSG00000124766, ENSG00000017427, ENSG00000101265, ENSG00000141753, ENSG00000204262	275	105	10247	2.48412	0.06219	1
	AC008870.1	ENSG00000134398		DYRK3	ENSG00000143479		GO:0001523	retinoid metabolic process	4	1.07239	ENSG00000188157, ENSG00000162512, ENSG00000114115, ENSG00000142798	275	35	10247	4.25849	0.0660768	1
	AC010323.1	ENSG00000167774		PLS3	ENSG00000102024		GO:0001935	endothelial cell proliferation	3	0.80429	ENSG00000134013, ENSG00000174059, ENSG00000157227	275	16	10247	6.98659	0.0668251	1
	AC010422.8	ENSG00000285589		PLXND1	ENSG00000004399		GO:0036120	cellular response to platelet-derived growth factor stimulus	3	0.80429	ENSG00000113721, ENSG00000108691, ENSG00000170962	275	16	10247	6.98659	0.0668251	1
	AC010547.4	ENSG00000261611		ITGA6	ENSG00000091409		GO:0001649	osteoblast differentiation	6	1.60858	ENSG00000142156, ENSG00000152661, ENSG00000108821, ENSG00000167460, ENSG00000146674, ENSG00000019549	275	82	10247	2.72647	0.0682841	1
	AC012651.1	ENSG00000258461		LIPA	ENSG00000107798		GO:0097190	apoptotic signaling pathway	5	1.34048	ENSG00000146072, ENSG00000105974, ENSG00000186827, ENSG00000165949, ENSG00000127946	275	58	10247	3.21223	0.0690452	1
	AC013489.1	ENSG00000173867		MDH1	ENSG00000014641		GO:0030218	erythrocyte differentiation	4	1.07239	ENSG00000157404, ENSG00000143479, ENSG00000180353, ENSG00000254087	275	36	10247	4.1402	0.0707164	1
	AC020929.1	ENSG00000160460		ADAMTS12	ENSG00000151388		GO:0032526	response to retinoic acid	4	1.07239	ENSG00000163453, ENSG00000066056, ENSG00000113721, ENSG00000115457	275	36	10247	4.1402	0.0707164	1
	AC021066.1	ENSG00000170442		LOX	ENSG00000113083		GO:0009617	response to bacterium	3	0.80429	ENSG00000105974, ENSG00000108691, ENSG00000007171	275	17	10247	6.57561	0.0744366	1
	AC021092.2	ENSG00000256294		TMSB4X	ENSG00000205542		GO:0050821	protein stabilization	7	1.87668	ENSG00000166794, ENSG00000130787, ENSG00000127946, ENSG00000124766, ENSG00000017427, ENSG00000101265, ENSG00000069849	275	111	10247	2.34984	0.0769209	1
	AC022400.7	ENSG00000272916		KLHL5	ENSG00000109790		GO:0002486	antigen processing and presentation of endogenous peptide antigen via MHC class I via ER pathway, TAP-independent	2	0.536193	ENSG00000204525, ENSG00000234745	275	3	10247	24.8412	0.0781001	1
	AC022966.1	ENSG00000055483		MCTP1	ENSG00000175471		GO:0003199	endocardial cushion to mesenchymal transition involved in heart valve formation	2	0.536193	ENSG00000169242, ENSG00000157554	275	3	10247	24.8412	0.0781001	1
	AC025165.6	ENSG00000287908		TCF4	ENSG00000196628		GO:0021828	gonadotrophin-releasing hormone neuronal migration to the hypothalamus	2	0.536193	ENSG00000099250, ENSG00000118257	275	3	10247	24.8412	0.0781001	1
	AC027644.4	ENSG00000284461		RFLNB	ENSG00000183688		GO:0019065	receptor-mediated endocytosis of virus by host cell	2	0.536193	ENSG00000105971, ENSG00000105974	275	3	10247	24.8412	0.0781001	1
	AC040162.1	ENSG00000261884		TFPI2	ENSG00000105825		GO:1903375	facioacoustic ganglion development	2	0.536193	ENSG00000099250, ENSG00000118257	275	3	10247	24.8412	0.0781001	1
	AC055839.2	ENSG00000286190		COL5A1	ENSG00000130635		GO:0001757	somite specification	2	0.536193	ENSG00000106511, ENSG00000005102	275	3	10247	24.8412	0.0781001	1
	AC068831.8	ENSG00000284946		CAV1	ENSG00000105974		GO:0048592	eye morphogenesis	2	0.536193	ENSG00000130635, ENSG00000204262	275	3	10247	24.8412	0.0781001	1
	AC068896.3	ENSG00000258539		NRP2	ENSG00000118257		GO:0046545	development of primary female sexual characteristics	2	0.536193	ENSG00000276644, ENSG00000078549	275	3	10247	24.8412	0.0781001	1
	AC068946.1	ENSG00000280537		CSGALNACT1	ENSG00000147408		GO:0072011	glomerular endothelium development	2	0.536193	ENSG00000174059, ENSG00000261371	275	3	10247	24.8412	0.0781001	1
	AC068946.2	ENSG00000284820		TIMP1	ENSG00000102265		GO:0097374	sensory neuron axon guidance	2	0.536193	ENSG00000099250, ENSG00000118257	275	3	10247	24.8412	0.0781001	1
	AC074143.1	ENSG00000265690		RGL1	ENSG00000143344		GO:0002693	positive regulation of cellular extravasation	2	0.536193	ENSG00000130300, ENSG00000108691	275	3	10247	24.8412	0.0781001	1
	AC090360.1	ENSG00000267127		BACE2	ENSG00000182240		GO:0038096	Fc-gamma receptor signaling pathway involved in phagocytosis	5	1.34048	ENSG00000162704, ENSG00000273749, ENSG00000155849, ENSG00000254087, ENSG00000150760	275	61	10247	3.05425	0.0799334	1
	AC091167.2	ENSG00000261147		RHOC	ENSG00000155366		GO:0007219	Notch signaling pathway	6	1.60858	ENSG00000164683, ENSG00000204301, ENSG00000105810, ENSG00000142192, ENSG00000110042, ENSG00000019549	275	86	10247	2.59966	0.0801594	1
	AC092279.1	ENSG00000213096		HTRA1	ENSG00000166033		GO:0006909	phagocytosis	4	1.07239	ENSG00000155849, ENSG00000135046, ENSG00000125810, ENSG00000261371	275	38	10247	3.9223	0.0804198	1
	AC092718.3	ENSG00000260643		SH3TC1	ENSG00000125089		GO:0048015	phosphatidylinositol-mediated signaling	6	1.60858	ENSG00000157404, ENSG00000133116, ENSG00000113721, ENSG00000049130, ENSG00000017427, ENSG00000182578	275	87	10247	2.56978	0.0832903	1
	AC093012.1	ENSG00000198001		SV2B	ENSG00000185518		GO:0071356	cellular response to tumor necrosis factor	6	1.60858	ENSG00000146072, ENSG00000108821, ENSG00000136378, ENSG00000108691, ENSG00000151388, ENSG00000170323	275	87	10247	2.56978	0.0832903	1
	AC093512.2	ENSG00000285043		NEURL1B	ENSG00000214357		GO:0032956	regulation of actin cytoskeleton organization	4	1.07239	ENSG00000130787, ENSG00000130303, ENSG00000113721, ENSG00000075618	275	39	10247	3.82172	0.0854766	1
	AC097625.2	ENSG00000285602		C1QA	ENSG00000173372		GO:0031295	T cell costimulation	5	1.34048	ENSG00000105974, ENSG00000223865, ENSG00000231389, ENSG00000254087, ENSG00000204287	275	63	10247	2.95729	0.0876373	1
	AC098484.3	ENSG00000283580		KITLG	ENSG00000049130		GO:0000187	activation of MAPK activity	6	1.60858	ENSG00000157404, ENSG00000019582, ENSG00000169242, ENSG00000162734, ENSG00000017427, ENSG00000213949	275	89	10247	2.51203	0.0897435	1
	AC098850.3	ENSG00000266302		ARHGDIB	ENSG00000111348		GO:0035025	positive regulation of Rho protein signal transduction	3	0.80429	ENSG00000181104, ENSG00000139679, ENSG00000113721	275	19	10247	5.88344	0.0904223	1
	AC104389.5	ENSG00000239920		ST8SIA4	ENSG00000113532		GO:0014911	positive regulation of smooth muscle cell migration	3	0.80429	ENSG00000113721, ENSG00000099250, ENSG00000017427	275	19	10247	5.88344	0.0904223	1
	AC104452.1	ENSG00000283189		TMEM255B	ENSG00000184497		GO:0045746	negative regulation of Notch signaling pathway	3	0.80429	ENSG00000164683, ENSG00000176907, ENSG00000157227	275	19	10247	5.88344	0.0904223	1
	AC107871.1	ENSG00000260007		IFI27	ENSG00000165949		GO:0060135	maternal process involved in female pregnancy	3	0.80429	ENSG00000165949, ENSG00000108691, ENSG00000091879	275	20	10247	5.58927	0.0987589	1
	AC108488.2	ENSG00000286905		RNF125	ENSG00000101695		GO:0048754	branching morphogenesis of an epithelial tube	3	0.80429	ENSG00000105538, ENSG00000157227, ENSG00000169504	275	20	10247	5.58927	0.0987589	1
	AC109583.1	ENSG00000206549		ABLIM3	ENSG00000173210		GO:0032967	positive regulation of collagen biosynthetic process	3	0.80429	ENSG00000181104, ENSG00000113721, ENSG00000108691	275	20	10247	5.58927	0.0987589	1
	AC113554.1	ENSG00000264813		TRIL	ENSG00000255690		GO:0007010	cytoskeleton organization	7	1.87668	ENSG00000147065, ENSG00000173210, ENSG00000127946, ENSG00000154096, ENSG00000188157, ENSG00000108691, ENSG00000150760	275	119	10247	2.19187	0.0993671	1
	AC118549.1	ENSG00000036549		F2R	ENSG00000181104		GO:0097490	sympathetic neuron projection extension	2	0.593472	ENSG00000099250, ENSG00000118257	253	4	10168	20.0949	1
	AC119674.2	ENSG00000284686		C1QC	ENSG00000159189		GO:0042531	positive regulation of tyrosine phosphorylation of STAT protein	2	0.593472	ENSG00000180353, ENSG00000254087	253	4	10168	20.0949	1
	AC131160.1	ENSG00000283765		CDK6	ENSG00000105810		GO:0042063	gliogenesis	2	0.593472	ENSG00000105810, ENSG00000135046	253	4	10168	20.0949	1
	AC138969.1	ENSG00000183889		FXYD6	ENSG00000137726		GO:0002250	adaptive immune response	6	1.78042	ENSG00000146072, ENSG00000135046, ENSG00000254087, ENSG00000057657, ENSG00000101695, ENSG00000090659	253	98	10168	2.4606	1
	AC139491.7	ENSG00000285476		JAM2	ENSG00000154721		GO:0050852	T cell receptor signaling pathway	7	2.07715	ENSG00000131378, ENSG00000146072, ENSG00000223865, ENSG00000154096, ENSG00000043462, ENSG00000231389, ENSG00000204287	253	128	10168	2.19788	1
	AC244197.3	ENSG00000241489		SOX7	ENSG00000171056		GO:0070374	positive regulation of ERK1 and ERK2 cascade	7	2.07715	ENSG00000181104, ENSG00000019582, ENSG00000128052, ENSG00000113721, ENSG00000108691, ENSG00000099250, ENSG00000182578	253	128	10168	2.19788	1
	AC253536.7	ENSG00000285762		RASSF2	ENSG00000101265		GO:0050679	positive regulation of epithelial cell proliferation	4	1.18694	ENSG00000166033, ENSG00000091136, ENSG00000017427, ENSG00000135862	253	45	10168	3.57242	1
	ACAA1	ENSG00000060971		SOX4	ENSG00000124766
	ACAA2	ENSG00000167315		ARL15	ENSG00000185305
	ACACA	ENSG00000278540		CD163	ENSG00000177575
	ACACB	ENSG00000076555		ERG	ENSG00000157554
	ACAD10	ENSG00000111271		ITM2A	ENSG00000078596
	ACAD8	ENSG00000151498		ITGA1	ENSG00000213949
	ACADL	ENSG00000115361		RNASE1	ENSG00000129538
	ACADM	ENSG00000117054		LUM	ENSG00000139329
	ACADS	ENSG00000122971		AVPR1A	ENSG00000166148
	ACADSB	ENSG00000196177		ADAMTS7	ENSG00000136378
	ACADVL	ENSG00000072778		MARCKS	ENSG00000277443
	ACAN	ENSG00000157766		MS4A6A	ENSG00000110077
	ACAP1	ENSG00000072818		COL6A6	ENSG00000206384
	ACAP2	ENSG00000114331		MEOX2	ENSG00000106511
	ACAT2	ENSG00000120437		CRYBG1	ENSG00000112297
	ACBD3	ENSG00000182827		EHD2	ENSG00000024422
	ACBD4	ENSG00000181513		ELMO1	ENSG00000155849
	ACD	ENSG00000102977		SRPX	ENSG00000101955
	ACE	ENSG00000159640		TPM4	ENSG00000167460
	ACE2	ENSG00000130234		CHST2	ENSG00000175040
	ACHE	ENSG00000087085		HCLS1	ENSG00000180353
	ACIN1	ENSG00000100813		COL6A2	ENSG00000142173
	ACKR1	ENSG00000213088		COL6A1	ENSG00000142156
	ACKR3	ENSG00000144476		PLVAP	ENSG00000130300
	ACKR4	ENSG00000129048		MMP14	ENSG00000157227
	ACLY	ENSG00000131473		GAS2L3	ENSG00000139354
	ACO1	ENSG00000122729		PNP	ENSG00000198805
	ACO2	ENSG00000100412		ADAMTSL3	ENSG00000156218
	ACOT1	ENSG00000184227		LRRC8C	ENSG00000171488
	ACOT11	ENSG00000162390		ITPKB	ENSG00000143772
	ACOT13	ENSG00000112304		PLEKHG2	ENSG00000090924
	ACOT2	ENSG00000119673		LGALS3BP	ENSG00000108679
	ACOT7	ENSG00000097021		THSD1	ENSG00000136114
	ACOT8	ENSG00000101473		CMTM3	ENSG00000140931
	ACOT9	ENSG00000123130		IGFBP4	ENSG00000141753
	ACOX1	ENSG00000161533		ACSL1	ENSG00000151726
	ACOX2	ENSG00000168306		S100A16	ENSG00000188643
	ACOX3	ENSG00000087008		ADAP2	ENSG00000184060
	ACOXL	ENSG00000153093		LAPTM5	ENSG00000162511
	ACP1	ENSG00000143727		MS4A7	ENSG00000166927
	ACP5	ENSG00000102575		LAMC1	ENSG00000135862
	ACP6	ENSG00000162836		FBXL7	ENSG00000183580
	ACPP	ENSG00000014257		IFITM3	ENSG00000142089
	ACR	ENSG00000100312		TSPAN18	ENSG00000157570
	ACRV1	ENSG00000134940		HMCN1	ENSG00000143341
	ACSBG1	ENSG00000103740		TMEM163	ENSG00000152128
	ACSBG2	ENSG00000130377		CYFIP1	ENSG00000273749
	ACSF2	ENSG00000167107		NAXE	ENSG00000163382
	ACSL1	ENSG00000151726		NBDY	ENSG00000204272
	ACSL3	ENSG00000123983		TP53I3	ENSG00000115129
	ACSL4	ENSG00000068366		SRGN	ENSG00000122862
	ACSL5	ENSG00000197142		WIPF1	ENSG00000115935
	ACSM1	ENSG00000166743		CPXM1	ENSG00000088882
	ACSM2A	ENSG00000183747		MECOM	ENSG00000085276
	ACSM2B	ENSG00000066813		SNAI2	ENSG00000019549
	ACSM3	ENSG00000005187		HLA-B	ENSG00000234745
	ACSM5	ENSG00000183549		AGRN	ENSG00000188157
	ACSS3	ENSG00000111058		TNFSF10	ENSG00000121858
	ACTA1	ENSG00000143632		NAV1	ENSG00000134369
	ACTA2	ENSG00000107796		UCP2	ENSG00000175567
	ACTB	ENSG00000075624		OLFML1	ENSG00000183801
	ACTC1	ENSG00000159251		TM4SF1	ENSG00000169908
	ACTG1	ENSG00000184009		APLN	ENSG00000171388
	ACTG2	ENSG00000163017		SERF2	ENSG00000140264
	ACTL6A	ENSG00000136518		GNAI1	ENSG00000127955
	ACTN2	ENSG00000077522		NPR1	ENSG00000169418
	ACTN3	ENSG00000248746		NOL4L	ENSG00000197183
	ACTN4	ENSG00000130402		S100A11	ENSG00000163191
	ACTR10	ENSG00000131966		CD109	ENSG00000156535
	ACTR1A	ENSG00000138107		ARPC5	ENSG00000162704
	ACTR1B	ENSG00000115073		MRC1	ENSG00000260314
	ACTR2	ENSG00000138071		SPON2	ENSG00000159674
	ACTR3	ENSG00000115091		CLIC1	ENSG00000213719
	ACTR3B	ENSG00000133627		ALDH1B1	ENSG00000137124
	ACTR5	ENSG00000101442		FCER1A	ENSG00000179639
	ACTR6	ENSG00000075089		ADA2	ENSG00000093072
	ACTR8	ENSG00000113812		MYH10	ENSG00000133026
	ACVR1	ENSG00000115170		TIE1	ENSG00000066056
	ACVR1B	ENSG00000135503		JCAD	ENSG00000165757
	ACVR2A	ENSG00000121989		SLC26A9	ENSG00000174502
	ACVR2B	ENSG00000114739		HLA-DPB1	ENSG00000223865
	ACVRL1	ENSG00000139567		RASIP1	ENSG00000105538
	ACYP1	ENSG00000119640		STMN1	ENSG00000117632
	ACYP2	ENSG00000170634		TAGLN2	ENSG00000158710
	ADA	ENSG00000196839		MEOX1	ENSG00000005102
	ADA2	ENSG00000093072		ANGPT2	ENSG00000091879
	ADAM10	ENSG00000137845		OGN	ENSG00000106809
	ADAM11	ENSG00000073670		CTSK	ENSG00000143387
	ADAM12	ENSG00000148848		OLFML2A	ENSG00000185585
	ADAM15	ENSG00000143537		HIP1	ENSG00000127946
	ADAM17	ENSG00000151694		FASTKD1	ENSG00000138399
	ADAM19	ENSG00000135074		LHFPL6	ENSG00000183722
	ADAM20	ENSG00000134007		PLK2	ENSG00000145632
	ADAM21	ENSG00000139985		VSIG4	ENSG00000155659
	ADAM22	ENSG00000008277		HEY1	ENSG00000164683
	ADAM23	ENSG00000114948		COL18A1	ENSG00000182871
	ADAM28	ENSG00000042980		NDUFS2	ENSG00000158864
	ADAM8	ENSG00000151651		ENPP2	ENSG00000136960
	ADAM9	ENSG00000168615		ACADVL	ENSG00000072778
	ADAMDEC1	ENSG00000134028		PDZD11	ENSG00000120509
	ADAMTS1	ENSG00000154734		BCL6B	ENSG00000161940
	ADAMTS12	ENSG00000151388		SH3KBP1	ENSG00000147010
	ADAMTS13	ENSG00000160323		EML4	ENSG00000143924
	ADAMTS2	ENSG00000087116		ESAM	ENSG00000149564
	ADAMTS20	ENSG00000173157		DEGS1	ENSG00000143753
	ADAMTS3	ENSG00000156140		NCOA7	ENSG00000111912
	ADAMTS5	ENSG00000154736		IGF1	ENSG00000017427
	ADAMTS6	ENSG00000049192		CD209	ENSG00000090659
	ADAMTS7	ENSG00000136378		BST2	ENSG00000130303
	ADAMTS8	ENSG00000134917		CLIC4	ENSG00000169504
	ADAMTS9	ENSG00000163638		DTX4	ENSG00000110042
	ADAMTSL2	ENSG00000197859		MYADM	ENSG00000179820
	ADAMTSL3	ENSG00000156218		VIM	ENSG00000026025
	ADAMTSL4	ENSG00000143382		RNASE6	ENSG00000169413
	ADAP1	ENSG00000105963		LDB2	ENSG00000169744
	ADAP2	ENSG00000184060		PPIB	ENSG00000166794
	ADAR	ENSG00000160710		SLC2A10	ENSG00000197496
	ADARB1	ENSG00000197381		EFNA1	ENSG00000169242
	ADARB2	ENSG00000185736		TP53I11	ENSG00000175274
	ADAT1	ENSG00000065457		HLA-DRA	ENSG00000204287
	ADCK2	ENSG00000133597		HADHB	ENSG00000138029
	ADCY1	ENSG00000164742		PARVA	ENSG00000197702
	ADCY10	ENSG00000143199		F11R	ENSG00000158769
	ADCY2	ENSG00000078295		TRAM2	ENSG00000065308
	ADCY3	ENSG00000138031		EMP1	ENSG00000134531
	ADCY6	ENSG00000174233		RAB31	ENSG00000168461
	ADCY7	ENSG00000121281		SPRED1	ENSG00000166068
	ADCY8	ENSG00000155897		ACE	ENSG00000159640
	ADCY9	ENSG00000162104		LASP1	ENSG00000002834
	ADCYAP1	ENSG00000141433		PTGDS	ENSG00000107317
	ADCYAP1R1	ENSG00000078549		TCIM	ENSG00000176907
	ADD1	ENSG00000087274		GUCY1A2	ENSG00000152402
	ADD2	ENSG00000075340		SVEP1	ENSG00000165124
	ADD3	ENSG00000148700		FSTL1	ENSG00000163430
	ADGB	ENSG00000118492		LHFPL2	ENSG00000145685
	ADGRA2	ENSG00000020181		STAB1	ENSG00000010327
	ADGRA3	ENSG00000152990		CAVIN3	ENSG00000170955
	ADGRB1	ENSG00000181790		PCSK5	ENSG00000099139
	ADGRB2	ENSG00000121753		SULF2	ENSG00000196562
	ADGRB3	ENSG00000135298		RASGRF2	ENSG00000113319
	ADGRE1	ENSG00000174837		FNDC1	ENSG00000164694
	ADGRE2	ENSG00000127507		S100A10	ENSG00000197747
	ADGRE3	ENSG00000131355		CYCS	ENSG00000172115
	ADGRE5	ENSG00000123146		TOGARAM2	ENSG00000189350
	ADGRF5	ENSG00000069122		HLA-DPA1	ENSG00000231389
	ADGRG1	ENSG00000205336		GUSB	ENSG00000169919
	ADGRG2	ENSG00000173698		PARP4	ENSG00000102699
	ADGRG3	ENSG00000182885		ACOT11	ENSG00000162390
	ADGRG6	ENSG00000112414		ASAP2	ENSG00000151693
	ADGRL1	ENSG00000072071		CETP	ENSG00000087237
	ADGRL2	ENSG00000117114		RGS16	ENSG00000143333
	ADGRL3	ENSG00000150471		PCOLCE	ENSG00000106333
	ADGRL4	ENSG00000162618		CLEC1A	ENSG00000150048
	ADH1A	ENSG00000187758		PTGR1	ENSG00000106853
	ADH1B	ENSG00000196616		CARD6	ENSG00000132357
	ADH1C	ENSG00000248144		SPTLC2	ENSG00000100596
	ADH5	ENSG00000197894		ASAP1	ENSG00000153317
	ADH6	ENSG00000172955		MSN	ENSG00000147065
	ADI1	ENSG00000182551		ESM1	ENSG00000164283
	ADIPOQ	ENSG00000181092		OLFML2B	ENSG00000162745
	ADIPOR1	ENSG00000159346		PLEKHG1	ENSG00000120278
	ADIPOR2	ENSG00000006831		S1PR3	ENSG00000213694
	ADK	ENSG00000156110		FAP	ENSG00000078098
	ADM	ENSG00000148926		PTPRN2	ENSG00000155093
	ADM2	ENSG00000128165		SFRP2	ENSG00000145423
	ADNP	ENSG00000101126		IL34	ENSG00000157368
	ADNP2	ENSG00000101544		CBX2	ENSG00000173894
	ADO	ENSG00000181915		DOCK1	ENSG00000150760
	ADORA1	ENSG00000163485		NLRC5	ENSG00000140853
	ADORA2B	ENSG00000170425		SERINC5	ENSG00000164300
	ADPGK	ENSG00000159322		CCL2	ENSG00000108691
	ADPRH	ENSG00000144843		COL5A3	ENSG00000080573
	ADPRM	ENSG00000170222		LAMA3	ENSG00000053747
	ADRA1B	ENSG00000170214		ATP1B3	ENSG00000069849
	ADRA1D	ENSG00000171873		PPP1R18	ENSG00000146112
	ADRA2A	ENSG00000150594		LYN	ENSG00000254087
	ADRA2B	ENSG00000274286		FLI1	ENSG00000151702
	ADRA2C	ENSG00000184160		NIBAN2	ENSG00000136830
	ADRB1	ENSG00000043591		PTCH2	ENSG00000117425
	ADRB2	ENSG00000169252		SMAD9	ENSG00000120693
	ADRM1	ENSG00000130706		KL	ENSG00000133116
	ADSL	ENSG00000239900		SASH1	ENSG00000111961
	ADSS2	ENSG00000035687		DNMT1	ENSG00000130816
	AEBP1	ENSG00000106624		COLGALT1	ENSG00000130309
	AEN	ENSG00000181026		GNAI2	ENSG00000114353
	AFAP1	ENSG00000196526		TNFRSF21	ENSG00000146072
	AFDN	ENSG00000130396		PLXNB2	ENSG00000196576
	AFF1	ENSG00000172493		TANC1	ENSG00000115183
	AFF2	ENSG00000155966		GPR34	ENSG00000171659
	AFF3	ENSG00000144218		PRXL2B	ENSG00000157870
	AFF4	ENSG00000072364		HLA-C	ENSG00000204525
	AFG3L2	ENSG00000141385		NOS2	ENSG00000007171
	AFP	ENSG00000081051		SDC3	ENSG00000162512
	AFTPH	ENSG00000119844		APP	ENSG00000142192
	AGA	ENSG00000038002		VWA1	ENSG00000179403
	AGAP1	ENSG00000157985		KIF26A	ENSG00000066735
	AGAP2	ENSG00000135439		CD74	ENSG00000019582
	AGAP4	ENSG00000188234		GXYLT2	ENSG00000172986
	AGAP5	ENSG00000172650		CCND1	ENSG00000110092
	AGAP6	ENSG00000204149		PPM1H	ENSG00000111110
	AGAP9	ENSG00000204172		IGFBP3	ENSG00000146674
	AGBL2	ENSG00000165923		SEMA6B	ENSG00000167680
	AGBL3	ENSG00000146856		ATP5PB	ENSG00000116459
	AGBL5	ENSG00000084693		COL12A1	ENSG00000111799
	AGER	ENSG00000204305		DACH1	ENSG00000276644
	AGFG1	ENSG00000173744		MYO5C	ENSG00000128833
	AGFG2	ENSG00000106351		TTYH3	ENSG00000136295
	AGGF1	ENSG00000164252		ADCYAP1R1	ENSG00000078549
	AGK	ENSG00000006530		CNRIP1	ENSG00000119865
	AGL	ENSG00000162688		VSIR	ENSG00000107738
	AGMAT	ENSG00000116771		ADAM15	ENSG00000143537
	AGO1	ENSG00000092847		SPARCL1	ENSG00000152583
	AGO2	ENSG00000123908		PLAU	ENSG00000122861
	AGO3	ENSG00000126070		CRIP2	ENSG00000182809
	AGO4	ENSG00000134698		MMP2	ENSG00000087245
	AGPAT1	ENSG00000204310		CLEC14A	ENSG00000176435
	AGPAT2	ENSG00000169692		SMAD1	ENSG00000170365
	AGPAT3	ENSG00000160216		ADAMTS15	ENSG00000166106
	AGPAT4	ENSG00000026652		PDGFD	ENSG00000170962
	AGPAT5	ENSG00000155189
	AGPS	ENSG00000018510
	AGR2	ENSG00000106541
	AGRN	ENSG00000188157
	AGRP	ENSG00000159723
	AGT	ENSG00000135744
	AGTPBP1	ENSG00000135049
	AGTR1	ENSG00000144891
	AGTR2	ENSG00000180772
	AGXT	ENSG00000172482
	AHCTF1	ENSG00000153207
	AHCY	ENSG00000101444
	AHCYL1	ENSG00000168710
	AHCYL2	ENSG00000158467
	AHDC1	ENSG00000126705
	AHI1	ENSG00000135541
	AHNAK	ENSG00000124942
	AHNAK2	ENSG00000185567
	AHR	ENSG00000106546
	AHSA1	ENSG00000100591
	AHSP	ENSG00000169877
	AICDA	ENSG00000111732
	AIDA	ENSG00000186063
	AIF1	ENSG00000204472
	AIFM1	ENSG00000156709
	AIM2	ENSG00000163568
	AIMP1	ENSG00000164022
	AIMP2	ENSG00000106305
	AIP	ENSG00000110711
	AIRE	ENSG00000160224
	AJAP1	ENSG00000196581
	AK1	ENSG00000106992
	AK2	ENSG00000004455
	AK4	ENSG00000162433
	AK5	ENSG00000154027
	AKAP1	ENSG00000121057
	AKAP10	ENSG00000108599
	AKAP11	ENSG00000023516
	AKAP12	ENSG00000131016
	AKAP13	ENSG00000170776
	AKAP17A	ENSG00000197976
	AKAP3	ENSG00000111254
	AKAP5	ENSG00000179841
	AKAP6	ENSG00000151320
	AKAP7	ENSG00000118507
	AKAP8	ENSG00000105127
	AKAP8L	ENSG00000011243
	AKAP9	ENSG00000127914
	AKIP1	ENSG00000166452
	AKIRIN1	ENSG00000174574
	AKR1A1	ENSG00000117448
	AKR1B1	ENSG00000085662
	AKR1B10	ENSG00000198074
	AKR1C2	ENSG00000151632
	AKR1C3	ENSG00000196139
	AKR1C4	ENSG00000198610
	AKR7A2	ENSG00000053371
	AKR7A3	ENSG00000162482
	AKT1	ENSG00000142208
	AKT3	ENSG00000117020
	AKTIP	ENSG00000166971
	AL022238.4	ENSG00000284431
	AL031708.1	ENSG00000261732
	AL031777.2	ENSG00000282988
	AL049629.2	ENSG00000284969
	AL049697.1	ENSG00000213204
	AL049834.1	ENSG00000042317
	AL049839.2	ENSG00000273259
	AL121594.1	ENSG00000258790
	AL121753.1	ENSG00000261582
	AL121845.3	ENSG00000273154
	AL135905.2	ENSG00000285976
	AL136295.5	ENSG00000259529
	AL138752.2	ENSG00000255872
	AL139011.2	ENSG00000258465
	AL139260.3	ENSG00000274944
	AL157935.3	ENSG00000257524
	AL160269.1	ENSG00000285269
	AL358113.1	ENSG00000285130
	AL358472.6	ENSG00000285641
	AL360181.3	ENSG00000254536
	AL365205.1	ENSG00000124593
	AL441992.3	ENSG00000286112
	AL445524.2	ENSG00000287856
	AL591806.4	ENSG00000270149
	AL928654.3	ENSG00000257341
	ALAD	ENSG00000148218
	ALAS1	ENSG00000023330
	ALAS2	ENSG00000158578
	ALB	ENSG00000163631
	ALCAM	ENSG00000170017
	ALDH18A1	ENSG00000059573
	ALDH1A1	ENSG00000165092
	ALDH1B1	ENSG00000137124
	ALDH1L1	ENSG00000144908
	ALDH2	ENSG00000111275
	ALDH3A1	ENSG00000108602
	ALDH3A2	ENSG00000072210
	ALDH3B1	ENSG00000006534
	ALDH3B2	ENSG00000132746
	ALDH4A1	ENSG00000159423
	ALDH5A1	ENSG00000112294
	ALDH6A1	ENSG00000119711
	ALDH7A1	ENSG00000164904
	ALDH8A1	ENSG00000118514
	ALDH9A1	ENSG00000143149
	ALDOA	ENSG00000149925
	ALDOB	ENSG00000136872
	ALDOC	ENSG00000109107
	ALG11	ENSG00000253710
	ALG12	ENSG00000182858
	ALG13	ENSG00000101901
	ALG3	ENSG00000214160
	ALG5	ENSG00000120697
	ALG6	ENSG00000088035
	ALG8	ENSG00000159063
	ALG9	ENSG00000086848
	ALK	ENSG00000171094
	ALKBH1	ENSG00000100601
	ALKBH4	ENSG00000160993
	ALLC	ENSG00000151360
	ALMS1	ENSG00000116127
	ALOX12	ENSG00000108839
	ALOX15	ENSG00000161905
	ALOX15B	ENSG00000179593
	ALOX5	ENSG00000012779
	ALOX5AP	ENSG00000132965
	ALPK1	ENSG00000073331
	ALPK3	ENSG00000136383
	ALPL	ENSG00000162551
	ALS2CL	ENSG00000178038
	ALX1	ENSG00000180318
	ALX4	ENSG00000052850
	AMBP	ENSG00000106927
	AMBRA1	ENSG00000110497
	AMDHD2	ENSG00000162066
	AMELX	ENSG00000125363
	AMFR	ENSG00000159461
	AMH	ENSG00000104899
	AMHR2	ENSG00000135409
	AMIGO2	ENSG00000139211
	AMMECR1	ENSG00000101935
	AMN	ENSG00000166126
	AMOT	ENSG00000126016
	AMOTL2	ENSG00000114019
	AMPD1	ENSG00000116748
	AMPD2	ENSG00000116337
	AMPD3	ENSG00000133805
	AMPH	ENSG00000078053
	AMT	ENSG00000145020
	AMY1A	ENSG00000237763
	AMY1B	ENSG00000174876
	AMY2A	ENSG00000243480
	AMY2B	ENSG00000240038
	AMZ2	ENSG00000196704
	ANAPC1	ENSG00000153107
	ANAPC10	ENSG00000164162
	ANAPC13	ENSG00000129055
	ANAPC15	ENSG00000110200
	ANAPC2	ENSG00000176248
	ANAPC5	ENSG00000089053
	ANG	ENSG00000214274
	ANGEL1	ENSG00000013523
	ANGEL2	ENSG00000174606
	ANGPT1	ENSG00000154188
	ANGPT2	ENSG00000091879
	ANGPT4	ENSG00000101280
	ANGPTL2	ENSG00000136859
	ANGPTL4	ENSG00000167772
	ANGPTL7	ENSG00000171819
	ANGPTL8	ENSG00000130173
	ANK1	ENSG00000029534
	ANK2	ENSG00000145362
	ANK3	ENSG00000151150
	ANKEF1	ENSG00000132623
	ANKFY1	ENSG00000185722
	ANKH	ENSG00000154122
	ANKHD1	ENSG00000131503
	ANKHD1-EIF4EBP3	ENSG00000254996
	ANKLE2	ENSG00000176915
	ANKMY1	ENSG00000144504
	ANKMY2	ENSG00000106524
	ANKRA2	ENSG00000164331
	ANKRD1	ENSG00000148677
	ANKRD10	ENSG00000088448
	ANKRD11	ENSG00000167522
	ANKRD12	ENSG00000101745
	ANKRD17	ENSG00000132466
	ANKRD2	ENSG00000165887
	ANKRD26	ENSG00000107890
	ANKRD27	ENSG00000105186
	ANKRD28	ENSG00000206560
	ANKRD34C	ENSG00000235711
	ANKRD36	ENSG00000135976
	ANKRD36B	ENSG00000196912
	ANKRD36C	ENSG00000174501
	ANKRD40	ENSG00000154945
	ANKRD46	ENSG00000186106
	ANKRD49	ENSG00000168876
	ANKRD55	ENSG00000164512
	ANKRD6	ENSG00000135299
	ANKRD7	ENSG00000106013
	ANKS1A	ENSG00000064999
	ANKS1B	ENSG00000185046
	ANKZF1	ENSG00000163516
	ANO1	ENSG00000131620
	ANO10	ENSG00000160746
	ANO2	ENSG00000047617
	ANO3	ENSG00000134343
	ANOS1	ENSG00000011201
	ANP32B	ENSG00000136938
	ANP32D	ENSG00000139223
	ANP32E	ENSG00000143401
	ANPEP	ENSG00000166825
	ANTKMT	ENSG00000103254
	ANTXR1	ENSG00000169604
	ANXA1	ENSG00000135046
	ANXA10	ENSG00000109511
	ANXA11	ENSG00000122359
	ANXA13	ENSG00000104537
	ANXA3	ENSG00000138772
	ANXA4	ENSG00000196975
	ANXA5	ENSG00000164111
	ANXA6	ENSG00000197043
	ANXA7	ENSG00000138279
	ANXA8	ENSG00000265190
	ANXA8L1	ENSG00000264230
	ANXA9	ENSG00000143412
	AOAH	ENSG00000136250
	AOC1	ENSG00000002726
	AOC2	ENSG00000131480
	AOC3	ENSG00000131471
	AOPEP	ENSG00000148120
	AOX1	ENSG00000138356
	AP000781.2	ENSG00000254979
	AP000944.5	ENSG00000285816
	AP001931.2	ENSG00000288534
	AP002990.1	ENSG00000255508
	AP006333.1	ENSG00000126500
	AP1AR	ENSG00000138660
	AP1B1	ENSG00000100280
	AP1G1	ENSG00000166747
	AP1G2	ENSG00000213983
	AP1M2	ENSG00000129354
	AP1S1	ENSG00000106367
	AP1S2	ENSG00000182287
	AP2A2	ENSG00000183020
	AP2B1	ENSG00000006125
	AP2M1	ENSG00000161203
	AP2S1	ENSG00000042753
	AP3B1	ENSG00000132842
	AP3B2	ENSG00000103723
	AP3D1	ENSG00000065000
	AP3M2	ENSG00000070718
	AP3S1	ENSG00000177879
	AP4E1	ENSG00000081014
	AP4M1	ENSG00000221838
	AP4S1	ENSG00000100478
	AP5M1	ENSG00000053770
	AP5S1	ENSG00000125843
	AP5Z1	ENSG00000242802
	APAF1	ENSG00000120868
	APBA1	ENSG00000107282
	APBA2	ENSG00000034053
	APBA3	ENSG00000011132
	APBB1IP	ENSG00000077420
	APBB2	ENSG00000163697
	APBB3	ENSG00000113108
	APC	ENSG00000134982
	APC2	ENSG00000115266
	APEH	ENSG00000164062
	APEX1	ENSG00000100823
	APEX2	ENSG00000169188
	APH1A	ENSG00000117362
	APH1B	ENSG00000138613
	API5	ENSG00000166181
	APIP	ENSG00000149089
	APLNR	ENSG00000134817
	APLP1	ENSG00000105290
	APLP2	ENSG00000084234
	APMAP	ENSG00000101474
	APOA1	ENSG00000118137
	APOB	ENSG00000084674
	APOBEC2	ENSG00000124701
	APOBEC3A	ENSG00000128383
	APOBEC3C	ENSG00000244509
	APOBEC3F	ENSG00000128394
	APOBEC3G	ENSG00000239713
	APOBR	ENSG00000184730
	APOC1	ENSG00000130208
	APOD	ENSG00000189058
	APOE	ENSG00000130203
	APOF	ENSG00000175336
	APOL1	ENSG00000100342
	APOL2	ENSG00000128335
	APOL5	ENSG00000128313
	APOL6	ENSG00000221963
	APOLD1	ENSG00000178878
	APOM	ENSG00000204444
	APOO	ENSG00000184831
	APOOL	ENSG00000155008
	APP	ENSG00000142192
	APPBP2	ENSG00000062725
	APPL1	ENSG00000157500
	APPL2	ENSG00000136044
	APRT	ENSG00000198931
	APTX	ENSG00000137074
	AQP1	ENSG00000240583
	AQP3	ENSG00000165272
	AQP5	ENSG00000161798
	AQP7	ENSG00000165269
	AQP8	ENSG00000103375
	AQP9	ENSG00000103569
	AQR	ENSG00000021776
	AR	ENSG00000169083
	ARAF	ENSG00000078061
	ARAP1	ENSG00000186635
	ARAP2	ENSG00000047365
	ARAP3	ENSG00000120318
	ARC	ENSG00000198576
	ARCN1	ENSG00000095139
	AREG	ENSG00000109321
	AREL1	ENSG00000119682
	ARF1	ENSG00000143761
	ARF3	ENSG00000134287
	ARF4	ENSG00000168374
	ARF5	ENSG00000004059
	ARF6	ENSG00000165527
	ARFGAP1	ENSG00000101199
	ARFGAP2	ENSG00000149182
	ARFGAP3	ENSG00000242247
	ARFGEF1	ENSG00000066777
	ARFGEF2	ENSG00000124198
	ARFIP1	ENSG00000164144
	ARFIP2	ENSG00000132254
	ARFRP1	ENSG00000101246
	ARG1	ENSG00000118520
	ARG2	ENSG00000081181
	ARGLU1	ENSG00000134884
	ARHGAP1	ENSG00000175220
	ARHGAP10	ENSG00000071205
	ARHGAP11A	ENSG00000198826
	ARHGAP12	ENSG00000165322
	ARHGAP15	ENSG00000075884
	ARHGAP17	ENSG00000140750
	ARHGAP24	ENSG00000138639
	ARHGAP25	ENSG00000163219
	ARHGAP26	ENSG00000145819
	ARHGAP28	ENSG00000088756
	ARHGAP29	ENSG00000137962
	ARHGAP32	ENSG00000134909
	ARHGAP33	ENSG00000004777
	ARHGAP35	ENSG00000160007
	ARHGAP4	ENSG00000089820
	ARHGAP44	ENSG00000006740
	ARHGAP5	ENSG00000100852
	ARHGAP6	ENSG00000047648
	ARHGDIA	ENSG00000141522
	ARHGDIB	ENSG00000111348
	ARHGDIG	ENSG00000242173
	ARHGEF1	ENSG00000076928
	ARHGEF10	ENSG00000104728
	ARHGEF10L	ENSG00000074964
	ARHGEF11	ENSG00000132694
	ARHGEF12	ENSG00000196914
	ARHGEF15	ENSG00000198844
	ARHGEF16	ENSG00000130762
	ARHGEF17	ENSG00000110237
	ARHGEF18	ENSG00000104880
	ARHGEF2	ENSG00000116584
	ARHGEF26	ENSG00000114790
	ARHGEF28	ENSG00000214944
	ARHGEF3	ENSG00000163947
	ARHGEF38	ENSG00000236699
	ARHGEF4	ENSG00000136002
	ARHGEF40	ENSG00000165801
	ARHGEF5	ENSG00000050327
	ARHGEF6	ENSG00000129675
	ARHGEF7	ENSG00000102606
	ARHGEF9	ENSG00000131089
	ARID1A	ENSG00000117713
	ARID3A	ENSG00000116017
	ARID3B	ENSG00000179361
	ARID4A	ENSG00000032219
	ARID4B	ENSG00000054267
	ARID5A	ENSG00000196843
	ARID5B	ENSG00000150347
	ARIH1	ENSG00000166233
	ARIH2	ENSG00000177479
	ARL1	ENSG00000120805
	ARL10	ENSG00000175414
	ARL15	ENSG00000185305
	ARL17A	ENSG00000185829
	ARL17B	ENSG00000228696
	ARL2-SNX15	ENSG00000273003
	ARL2BP	ENSG00000102931
	ARL3	ENSG00000138175
	ARL4A	ENSG00000122644
	ARL4C	ENSG00000188042
	ARL4D	ENSG00000175906
	ARL5A	ENSG00000162980
	ARL6IP1	ENSG00000170540
	ARL6IP4	ENSG00000182196
	ARL6IP5	ENSG00000144746
	ARL8B	ENSG00000134108
	ARMC1	ENSG00000104442
	ARMC4	ENSG00000169126
	ARMC6	ENSG00000105676
	ARMC7	ENSG00000125449
	ARMC8	ENSG00000114098
	ARMC9	ENSG00000135931
	ARMCX1	ENSG00000126947
	ARMCX2	ENSG00000184867
	ARMCX3	ENSG00000102401
	ARMCX4	ENSG00000196440
	ARMCX6	ENSG00000198960
	ARMH3	ENSG00000120029
	ARMT1	ENSG00000146476
	ARNT	ENSG00000143437
	ARNT2	ENSG00000172379
	ARNTL	ENSG00000133794
	ARNTL2	ENSG00000029153
	ARPC1A	ENSG00000241685
	ARPC1B	ENSG00000130429
	ARPC2	ENSG00000163466
	ARPC5	ENSG00000162704
	ARPC5L	ENSG00000136950
	ARPIN	ENSG00000242498
	ARPP19	ENSG00000128989
	ARR3	ENSG00000120500
	ARRB1	ENSG00000137486
	ARRB2	ENSG00000141480
	ARSA	ENSG00000100299
	ARSB	ENSG00000113273
	ARSD	ENSG00000006756
	ARSF	ENSG00000062096
	ARSJ	ENSG00000180801
	ARSL	ENSG00000157399
	ART1	ENSG00000129744
	ART3	ENSG00000156219
	ART4	ENSG00000111339
	ARTN	ENSG00000117407
	ARVCF	ENSG00000099889
	ASAH1	ENSG00000104763
	ASAP1	ENSG00000153317
	ASAP2	ENSG00000151693
	ASAP3	ENSG00000088280
	ASB1	ENSG00000065802
	ASB13	ENSG00000196372
	ASB4	ENSG00000005981
	ASB6	ENSG00000148331
	ASB7	ENSG00000183475
	ASB8	ENSG00000177981
	ASB9	ENSG00000102048
	ASCC1	ENSG00000138303
	ASCC2	ENSG00000100325
	ASCC3	ENSG00000112249
	ASCL1	ENSG00000139352
	ASCL2	ENSG00000183734
	ASF1A	ENSG00000111875
	ASF1B	ENSG00000105011
	ASGR1	ENSG00000141505
	ASGR2	ENSG00000161944
	ASH1L	ENSG00000116539
	ASH2L	ENSG00000129691
	ASIC1	ENSG00000110881
	ASIC2	ENSG00000108684
	ASIC3	ENSG00000213199
	ASIC4	ENSG00000072182
	ASIP	ENSG00000101440
	ASL	ENSG00000126522
	ASMT	ENSG00000196433
	ASMTL	ENSG00000169093
	ASNS	ENSG00000070669
	ASNSD1	ENSG00000138381
	ASPA	ENSG00000108381
	ASPHD1	ENSG00000174939
	ASPM	ENSG00000066279
	ASPN	ENSG00000106819
	ASPSCR1	ENSG00000169696
	ASRGL1	ENSG00000162174
	ASS1	ENSG00000130707
	ASTE1	ENSG00000034533
	ASTN1	ENSG00000152092
	ASTN2	ENSG00000148219
	ASXL1	ENSG00000171456
	ASXL2	ENSG00000143970
	ASXL3	ENSG00000141431
	ATAD2	ENSG00000156802
	ATAD2B	ENSG00000119778
	ATAD3A	ENSG00000197785
	ATAD5	ENSG00000176208
	ATAT1	ENSG00000137343
	ATF1	ENSG00000123268
	ATF2	ENSG00000115966
	ATF3	ENSG00000162772
	ATF4	ENSG00000128272
	ATF5	ENSG00000169136
	ATF6	ENSG00000118217
	ATF6B	ENSG00000213676
	ATF7	ENSG00000170653
	ATF7-NPFF	ENSG00000267281
	ATF7IP	ENSG00000171681
	ATF7IP2	ENSG00000166669
	ATG10	ENSG00000152348
	ATG101	ENSG00000123395
	ATG12	ENSG00000145782
	ATG13	ENSG00000175224
	ATG14	ENSG00000126775
	ATG16L1	ENSG00000085978
	ATG2A	ENSG00000110046
	ATG2B	ENSG00000066739
	ATG3	ENSG00000144848
	ATG4A	ENSG00000101844
	ATG4B	ENSG00000168397
	ATG5	ENSG00000057663
	ATG7	ENSG00000197548
	ATG9A	ENSG00000198925
	ATIC	ENSG00000138363
	ATL2	ENSG00000119787
	ATM	ENSG00000149311
	ATMIN	ENSG00000166454
	ATN1	ENSG00000111676
	ATP10A	ENSG00000206190
	ATP10B	ENSG00000118322
	ATP10D	ENSG00000145246
	ATP11A	ENSG00000068650
	ATP11B	ENSG00000058063
	ATP13A1	ENSG00000105726
	ATP13A2	ENSG00000159363
	ATP13A3	ENSG00000133657
	ATP1A1	ENSG00000163399
	ATP1A2	ENSG00000018625
	ATP1A3	ENSG00000105409
	ATP1B1	ENSG00000143153
	ATP1B2	ENSG00000129244
	ATP1B3	ENSG00000069849
	ATP1B4	ENSG00000101892
	ATP2A1	ENSG00000196296
	ATP2A2	ENSG00000174437
	ATP2A3	ENSG00000074370
	ATP2B1	ENSG00000070961
	ATP2B2	ENSG00000157087
	ATP2B3	ENSG00000067842
	ATP2B4	ENSG00000058668
	ATP2C1	ENSG00000017260
	ATP2C2	ENSG00000064270
	ATP4B	ENSG00000186009
	ATP5F1A	ENSG00000152234
	ATP5F1B	ENSG00000110955
	ATP5F1C	ENSG00000165629
	ATP5F1D	ENSG00000099624
	ATP5F1E	ENSG00000124172
	ATP5IF1	ENSG00000130770
	ATP5MC1	ENSG00000159199
	ATP5MC2	ENSG00000135390
	ATP5MC3	ENSG00000154518
	ATP5ME	ENSG00000169020
	ATP5MF	ENSG00000241468
	ATP5MG	ENSG00000167283
	ATP5MPL	ENSG00000156411
	ATP5PB	ENSG00000116459
	ATP5PD	ENSG00000167863
	ATP5PF	ENSG00000154723
	ATP5PO	ENSG00000241837
	ATP6AP1	ENSG00000071553
	ATP6AP2	ENSG00000182220
	ATP6V0A1	ENSG00000033627
	ATP6V0A2	ENSG00000185344
	ATP6V0A4	ENSG00000105929
	ATP6V0B	ENSG00000117410
	ATP6V0C	ENSG00000185883
	ATP6V0D1	ENSG00000159720
	ATP6V0E1	ENSG00000113732
	ATP6V0E2	ENSG00000171130
	ATP6V1A	ENSG00000114573
	ATP6V1B1	ENSG00000116039
	ATP6V1B2	ENSG00000147416
	ATP6V1C1	ENSG00000155097
	ATP6V1D	ENSG00000100554
	ATP6V1E1	ENSG00000131100
	ATP6V1F	ENSG00000128524
	ATP6V1G1	ENSG00000136888
	ATP6V1H	ENSG00000047249
	ATP7A	ENSG00000165240
	ATP7B	ENSG00000123191
	ATP8A1	ENSG00000124406
	ATP8A2	ENSG00000132932
	ATP8B1	ENSG00000081923
	ATP8B2	ENSG00000143515
	ATP8B3	ENSG00000130270
	ATP8B4	ENSG00000104043
	ATP9A	ENSG00000054793
	ATP9B	ENSG00000166377
	ATPAF2	ENSG00000171953
	ATR	ENSG00000175054
	ATRAID	ENSG00000138085
	ATRIP	ENSG00000164053
	ATRN	ENSG00000088812
	ATRNL1	ENSG00000107518
	ATRX	ENSG00000085224
	ATXN1	ENSG00000124788
	ATXN10	ENSG00000130638
	ATXN2	ENSG00000204842
	ATXN2L	ENSG00000168488
	ATXN3	ENSG00000066427
	ATXN7	ENSG00000163635
	ATXN7L3B	ENSG00000253719
	AUH	ENSG00000148090
	AUNIP	ENSG00000127423
	AUP1	ENSG00000115307
	AURKA	ENSG00000087586
	AURKAIP1	ENSG00000175756
	AURKB	ENSG00000178999
	AURKC	ENSG00000105146
	AUTS2	ENSG00000158321
	AVEN	ENSG00000169857
	AVL9	ENSG00000105778
	AVP	ENSG00000101200
	AVPI1	ENSG00000119986
	AVPR1A	ENSG00000166148
	AVPR1B	ENSG00000198049
	AVPR2	ENSG00000126895
	AXIN1	ENSG00000103126
	AXL	ENSG00000167601
	AZGP1	ENSG00000160862
	AZI2	ENSG00000163512
	AZIN1	ENSG00000155096
	AZU1	ENSG00000172232
	B2M	ENSG00000166710
	B3GALNT1	ENSG00000169255
	B3GALT1	ENSG00000172318
	B3GALT2	ENSG00000162630
	B3GALT4	ENSG00000235863
	B3GALT5	ENSG00000183778
	B3GAT1	ENSG00000109956
	B3GAT3	ENSG00000149541
	B3GNT2	ENSG00000170340
	B3GNT4	ENSG00000176383
	B3GNTL1	ENSG00000175711
	B4GALNT1	ENSG00000135454
	B4GALT1	ENSG00000086062
	B4GALT2	ENSG00000117411
	B4GALT3	ENSG00000158850
	B4GALT4	ENSG00000121578
	B4GALT5	ENSG00000158470
	B4GALT6	ENSG00000118276
	B4GALT7	ENSG00000027847
	B4GAT1	ENSG00000174684
	B9D1	ENSG00000108641
	B9D2	ENSG00000123810
	BAAT	ENSG00000136881
	BABAM1	ENSG00000105393
	BABAM2	ENSG00000158019
	BACE1	ENSG00000186318
	BACE2	ENSG00000182240
	BACH1	ENSG00000156273
	BACH2	ENSG00000112182
	BAD	ENSG00000002330
	BAG1	ENSG00000107262
	BAG2	ENSG00000112208
	BAG3	ENSG00000151929
	BAG4	ENSG00000156735
	BAG5	ENSG00000166170
	BAG6	ENSG00000204463
	BAHCC1	ENSG00000266074
	BAHD1	ENSG00000140320
	BAIAP2	ENSG00000175866
	BAIAP3	ENSG00000007516
	BAK1	ENSG00000030110
	BAMBI	ENSG00000095739
	BANF1	ENSG00000175334
	BANK1	ENSG00000153064
	BAP1	ENSG00000163930
	BARD1	ENSG00000138376
	BARX1	ENSG00000131668
	BARX2	ENSG00000043039
	BASP1	ENSG00000176788
	BATF	ENSG00000156127
	BATF3	ENSG00000123685
	BAX	ENSG00000087088
	BAZ1A	ENSG00000198604
	BAZ1B	ENSG00000009954
	BAZ2A	ENSG00000076108
	BAZ2B	ENSG00000123636
	BBC3	ENSG00000105327
	BBIP1	ENSG00000214413
	BBOF1	ENSG00000119636
	BBOX1	ENSG00000129151
	BBS1	ENSG00000174483
	BBS10	ENSG00000179941
	BBS4	ENSG00000140463
	BBS7	ENSG00000138686
	BBS9	ENSG00000122507
	BBX	ENSG00000114439
	BCAM	ENSG00000187244
	BCAN	ENSG00000132692
	BCAP31	ENSG00000185825
	BCAR3	ENSG00000137936
	BCAS1	ENSG00000064787
	BCAS2	ENSG00000116752
	BCAS3	ENSG00000141376
	BCAS4	ENSG00000124243
	BCAT1	ENSG00000060982
	BCAT2	ENSG00000105552
	BCCIP	ENSG00000107949
	BCHE	ENSG00000114200
	BCKDHA	ENSG00000248098
	BCKDHB	ENSG00000083123
	BCKDK	ENSG00000103507
	BCL10	ENSG00000142867
	BCL11A	ENSG00000119866
	BCL11B	ENSG00000127152
	BCL2	ENSG00000171791
	BCL2A1	ENSG00000140379
	BCL2L1	ENSG00000171552
	BCL2L10	ENSG00000137875
	BCL2L13	ENSG00000099968
	BCL3	ENSG00000069399
	BCL6	ENSG00000113916
	BCL7A	ENSG00000110987
	BCL7B	ENSG00000106635
	BCL7C	ENSG00000099385
	BCL9	ENSG00000116128
	BCLAF1	ENSG00000029363
	BCO1	ENSG00000135697
	BCOR	ENSG00000183337
	BCORL1	ENSG00000085185
	BCR	ENSG00000186716
	BCS1L	ENSG00000074582
	BDH1	ENSG00000161267
	BDH2	ENSG00000164039
	BDKRB1	ENSG00000100739
	BDKRB2	ENSG00000168398
	BEAN1	ENSG00000166546
	BECN1	ENSG00000126581
	BEGAIN	ENSG00000183092
	BEND5	ENSG00000162373
	BEST1	ENSG00000167995
	BEST2	ENSG00000039987
	BET1L	ENSG00000177951
	BEX1	ENSG00000133169
	BEX3	ENSG00000166681
	BEX4	ENSG00000102409
	BFAR	ENSG00000103429
	BFSP1	ENSG00000125864
	BFSP2	ENSG00000170819
	BGN	ENSG00000182492
	BHLHB9	ENSG00000198908
	BHLHE40	ENSG00000134107
	BHLHE41	ENSG00000123095
	BHMT	ENSG00000145692
	BHMT2	ENSG00000132840
	BICC1	ENSG00000122870
	BICD1	ENSG00000151746
	BICD2	ENSG00000185963
	BICDL1	ENSG00000135127
	BICRA	ENSG00000063169
	BICRAL	ENSG00000112624
	BID	ENSG00000015475
	BIK	ENSG00000100290
	BIN1	ENSG00000136717
	BIN2	ENSG00000110934
	BIRC2	ENSG00000110330
	BIRC3	ENSG00000023445
	BIRC5	ENSG00000089685
	BIRC7	ENSG00000101197
	BLK	ENSG00000136573
	BLM	ENSG00000197299
	BLMH	ENSG00000108578
	BLNK	ENSG00000095585
	BLVRA	ENSG00000106605
	BLVRB	ENSG00000090013
	BLZF1	ENSG00000117475
	BMERB1	ENSG00000166780
	BMP1	ENSG00000168487
	BMP2	ENSG00000125845
	BMP2K	ENSG00000138756
	BMP3	ENSG00000152785
	BMP4	ENSG00000125378
	BMP5	ENSG00000112175
	BMP6	ENSG00000153162
	BMP7	ENSG00000101144
	BMP8A	ENSG00000183682
	BMP8B	ENSG00000116985
	BMPR1A	ENSG00000107779
	BMPR1B	ENSG00000138696
	BMPR2	ENSG00000204217
	BMS1	ENSG00000165733
	BMX	ENSG00000102010
	BNC1	ENSG00000169594
	BNC2	ENSG00000173068
	BNIP1	ENSG00000113734
	BNIP2	ENSG00000140299
	BNIP3	ENSG00000176171
	BNIP3L	ENSG00000104765
	BNIPL	ENSG00000163141
	BOLA1	ENSG00000178096
	BOLA2-SMG1P6	ENSG00000261740
	BOLA2B	ENSG00000169627
	BOP1	ENSG00000261236
	BORA	ENSG00000136122
	BORCS6	ENSG00000196544
	BPGM	ENSG00000172331
	BPHL	ENSG00000137274
	BPI	ENSG00000101425
	BPTF	ENSG00000171634
	BRAF	ENSG00000157764
	BRAP	ENSG00000089234
	BRCA1	ENSG00000012048
	BRCA2	ENSG00000139618
	BRCC3	ENSG00000185515
	BRD1	ENSG00000100425
	BRD2	ENSG00000204256
	BRD3	ENSG00000169925
	BRD3OS	ENSG00000235106
	BRD4	ENSG00000141867
	BRD7	ENSG00000166164
	BRD8	ENSG00000112983
	BRD9	ENSG00000028310
	BRF1	ENSG00000185024
	BRF2	ENSG00000104221
	BRICD5	ENSG00000182685
	BRINP1	ENSG00000078725
	BRINP2	ENSG00000198797
	BRINP3	ENSG00000162670
	BRIP1	ENSG00000136492
	BRIX1	ENSG00000113460
	BRMS1	ENSG00000174744
	BRPF1	ENSG00000156983
	BRSK2	ENSG00000174672
	BRWD1	ENSG00000185658
	BSDC1	ENSG00000160058
	BSG	ENSG00000172270
	BSN	ENSG00000164061
	BSPRY	ENSG00000119411
	BST1	ENSG00000109743
	BST2	ENSG00000130303
	BTAF1	ENSG00000095564
	BTBD1	ENSG00000064726
	BTBD2	ENSG00000133243
	BTBD3	ENSG00000132640
	BTBD7	ENSG00000011114
	BTBD8	ENSG00000189195
	BTC	ENSG00000174808
	BTD	ENSG00000169814
	BTF3	ENSG00000145741
	BTG2	ENSG00000159388
	BTG3	ENSG00000154640
	BTG4	ENSG00000137707
	BTK	ENSG00000010671
	BTN1A1	ENSG00000124557
	BTN2A1	ENSG00000112763
	BTN2A2	ENSG00000124508
	BTN3A1	ENSG00000026950
	BTN3A2	ENSG00000186470
	BTN3A3	ENSG00000111801
	BTNL2	ENSG00000204290
	BTNL3	ENSG00000168903
	BTNL8	ENSG00000113303
	BTRC	ENSG00000166167
	BUB1	ENSG00000169679
	BUB1B	ENSG00000156970
	BUB3	ENSG00000154473
	BUD23	ENSG00000071462
	BUD31	ENSG00000106245
	BYSL	ENSG00000112578
	BZW1	ENSG00000082153
	BZW2	ENSG00000136261
	C10orf88	ENSG00000119965
	C11orf1	ENSG00000137720
	C11orf16	ENSG00000176029
	C11orf21	ENSG00000110665
	C11orf24	ENSG00000171067
	C11orf58	ENSG00000110696
	C11orf68	ENSG00000175573
	C11orf71	ENSG00000180425
	C11orf80	ENSG00000173715
	C11orf95	ENSG00000188070
	C12orf10	ENSG00000139637
	C12orf29	ENSG00000133641
	C12orf4	ENSG00000047621
	C12orf43	ENSG00000157895
	C12orf45	ENSG00000151131
	C12orf49	ENSG00000111412
	C14orf132	ENSG00000227051
	C14orf93	ENSG00000100802
	C15orf39	ENSG00000167173
	C16orf58	ENSG00000140688
	C16orf70	ENSG00000125149
	C16orf71	ENSG00000166246
	C16orf72	ENSG00000182831
	C16orf95	ENSG00000260456
	C17orf75	ENSG00000108666
	C17orf80	ENSG00000141219
	C18orf25	ENSG00000152242
	C19orf53	ENSG00000104979
	C19orf54	ENSG00000188493
	C19orf57	ENSG00000132016
	C19orf73	ENSG00000221916
	C1D	ENSG00000197223
	C1GALT1	ENSG00000106392
	C1GALT1C1	ENSG00000171155
	C1orf105	ENSG00000180999
	C1orf109	ENSG00000116922
	C1orf112	ENSG00000000460
	C1orf115	ENSG00000162817
	C1orf116	ENSG00000182795
	C1orf159	ENSG00000131591
	C1orf174	ENSG00000198912
	C1orf21	ENSG00000116667
	C1orf216	ENSG00000142686
	C1orf35	ENSG00000143793
	C1orf50	ENSG00000164008
	C1orf54	ENSG00000118292
	C1orf56	ENSG00000143443
	C1orf61	ENSG00000125462
	C1QA	ENSG00000173372
	C1QB	ENSG00000173369
	C1QBP	ENSG00000108561
	C1QL1	ENSG00000131094
	C1QTNF1	ENSG00000173918
	C1QTNF3-AMACR	ENSG00000273294
	C1R	ENSG00000159403
	C1RL	ENSG00000139178
	C1S	ENSG00000182326
	C2	ENSG00000166278
	C20orf27	ENSG00000101220
	C21orf59-TCP10L	ENSG00000265590
	C21orf62	ENSG00000205929
	C21orf91	ENSG00000154642
	C22orf31	ENSG00000100249
	C2CD2	ENSG00000157617
	C2CD2L	ENSG00000172375
	C2CD3	ENSG00000168014
	C2CD5	ENSG00000111731
	C2orf42	ENSG00000115998
	C2orf49	ENSG00000135974
	C2orf68	ENSG00000168887
	C2orf72	ENSG00000204128
	C3	ENSG00000125730
	C3AR1	ENSG00000171860
	C3orf14	ENSG00000114405
	C3orf18	ENSG00000088543
	C3orf52	ENSG00000114529
	C4A	ENSG00000244731
	C4B	ENSG00000224389
	C4BPA	ENSG00000123838
	C4BPB	ENSG00000123843
	C4orf19	ENSG00000154274
	C5	ENSG00000106804
	C5AR1	ENSG00000197405
	C5AR2	ENSG00000134830
	C5orf15	ENSG00000113583
	C5orf22	ENSG00000082213
	C5orf30	ENSG00000181751
	C6	ENSG00000039537
	C6orf120	ENSG00000185127
	C6orf47	ENSG00000204439
	C6orf62	ENSG00000112308
	C7	ENSG00000112936
	C7orf25	ENSG00000136197
	C7orf26	ENSG00000146576
	C8G	ENSG00000176919
	C8orf33	ENSG00000182307
	C9	ENSG00000113600
	C9orf116	ENSG00000160345
	C9orf16	ENSG00000171159
	C9orf40	ENSG00000135045
	C9orf78	ENSG00000136819
	CA11	ENSG00000063180
	CA12	ENSG00000074410
	CA14	ENSG00000118298
	CA2	ENSG00000104267
	CA3	ENSG00000164879
	CA4	ENSG00000167434
	CA5A	ENSG00000174990
	CA5B	ENSG00000169239
	CA7	ENSG00000168748
	CA8	ENSG00000178538
	CA9	ENSG00000107159
	CAAP1	ENSG00000120159
	CAB39	ENSG00000135932
	CAB39L	ENSG00000102547
	CABIN1	ENSG00000099991
	CABP1	ENSG00000157782
	CABP5	ENSG00000105507
	CABYR	ENSG00000154040
	CACFD1	ENSG00000160325
	CACNA1A	ENSG00000141837
	CACNA1B	ENSG00000148408
	CACNA1C	ENSG00000151067
	CACNA1D	ENSG00000157388
	CACNA1E	ENSG00000198216
	CACNA1F	ENSG00000102001
	CACNA1G	ENSG00000006283
	CACNA1H	ENSG00000196557
	CACNA1I	ENSG00000100346
	CACNA1S	ENSG00000081248
	CACNA2D1	ENSG00000153956
	CACNA2D2	ENSG00000007402
	CACNA2D3	ENSG00000157445
	CACNB1	ENSG00000067191
	CACNB2	ENSG00000165995
	CACNB3	ENSG00000167535
	CACNB4	ENSG00000182389
	CACNG1	ENSG00000108878
	CACNG4	ENSG00000075461
	CACTIN	ENSG00000105298
	CACYBP	ENSG00000116161
	CAD	ENSG00000084774
	CADM3	ENSG00000162706
	CADM4	ENSG00000105767
	CADPS2	ENSG00000081803
	CALB1	ENSG00000104327
	CALB2	ENSG00000172137
	CALCB	ENSG00000175868
	CALCOCO1	ENSG00000012822
	CALCOCO2	ENSG00000136436
	CALCR	ENSG00000004948
	CALCRL	ENSG00000064989
	CALD1	ENSG00000122786
	CALHM2	ENSG00000138172
	CALM1	ENSG00000198668
	CALM2	ENSG00000143933
	CALM3	ENSG00000160014
	CALML3	ENSG00000178363
	CALML4	ENSG00000129007
	CALR	ENSG00000179218
	CALU	ENSG00000128595
	CALY	ENSG00000130643
	CAMK1	ENSG00000134072
	CAMK1D	ENSG00000183049
	CAMK1G	ENSG00000008118
	CAMK2A	ENSG00000070808
	CAMK2B	ENSG00000058404
	CAMK2G	ENSG00000148660
	CAMK2N1	ENSG00000162545
	CAMK4	ENSG00000152495
	CAMKK2	ENSG00000110931
	CAMKV	ENSG00000164076
	CAMLG	ENSG00000164615
	CAMP	ENSG00000164047
	CAMSAP1	ENSG00000130559
	CAMSAP2	ENSG00000118200
	CAMTA1	ENSG00000171735
	CAMTA2	ENSG00000108509
	CAND1	ENSG00000111530
	CAND2	ENSG00000144712
	CANT1	ENSG00000171302
	CANX	ENSG00000127022
	CAP1	ENSG00000131236
	CAP2	ENSG00000112186
	CAPN1	ENSG00000014216
	CAPN10	ENSG00000142330
	CAPN11	ENSG00000137225
	CAPN15	ENSG00000103326
	CAPN2	ENSG00000162909
	CAPN3	ENSG00000092529
	CAPN5	ENSG00000149260
	CAPN6	ENSG00000077274
	CAPN7	ENSG00000131375
	CAPN9	ENSG00000135773
	CAPNS1	ENSG00000126247
	CAPRIN1	ENSG00000135387
	CAPRIN2	ENSG00000110888
	CAPZA1	ENSG00000116489
	CAPZA2	ENSG00000198898
	CAPZB	ENSG00000077549
	CARD10	ENSG00000100065
	CARD14	ENSG00000141527
	CARD8	ENSG00000105483
	CARD9	ENSG00000187796
	CARF	ENSG00000138380
	CARHSP1	ENSG00000153048
	CARM1	ENSG00000142453
	CARMIL1	ENSG00000079691
	CARS1	ENSG00000110619
	CASC1	ENSG00000118307
	CASC3	ENSG00000108349
	CASD1	ENSG00000127995
	CASK	ENSG00000147044
	CASKIN2	ENSG00000177303
	CASP1	ENSG00000137752
	CASP10	ENSG00000003400
	CASP2	ENSG00000106144
	CASP3	ENSG00000164305
	CASP5	ENSG00000137757
	CASP6	ENSG00000138794
	CASP7	ENSG00000165806
	CASP8AP2	ENSG00000118412
	CASP9	ENSG00000132906
	CASQ1	ENSG00000143318
	CASQ2	ENSG00000118729
	CASR	ENSG00000036828
	CASS4	ENSG00000087589
	CAST	ENSG00000153113
	CASZ1	ENSG00000130940
	CAT	ENSG00000121691
	CATSPER2	ENSG00000166762
	CATSPERB	ENSG00000133962
	CATSPERG	ENSG00000099338
	CAV1	ENSG00000105974
	CAV2	ENSG00000105971
	CAV3	ENSG00000182533
	CAVIN1	ENSG00000177469
	CAVIN2	ENSG00000168497
	CAVIN3	ENSG00000170955
	CBARP	ENSG00000099625
	CBFA2T2	ENSG00000078699
	CBFA2T3	ENSG00000129993
	CBFB	ENSG00000067955
	CBL	ENSG00000110395
	CBLB	ENSG00000114423
	CBLIF	ENSG00000134812
	CBLL1	ENSG00000105879
	CBLN1	ENSG00000102924
	CBR1	ENSG00000159228
	CBR3	ENSG00000159231
	CBR4	ENSG00000145439
	CBS	ENSG00000160200
	CBSL	ENSG00000274276
	CBWD1	ENSG00000172785
	CBWD2	ENSG00000136682
	CBWD3	ENSG00000196873
	CBWD5	ENSG00000147996
	CBWD6	ENSG00000215126
	CBX1	ENSG00000108468
	CBX2	ENSG00000173894
	CBX3	ENSG00000122565
	CBX4	ENSG00000141582
	CBX5	ENSG00000094916
	CBX6	ENSG00000183741
	CBX7	ENSG00000100307
	CBX8	ENSG00000141570
	CBY1	ENSG00000100211
	CC2D1A	ENSG00000132024
	CCDC102B	ENSG00000150636
	CCDC106	ENSG00000173581
	CCDC121	ENSG00000176714
	CCDC130	ENSG00000104957
	CCDC134	ENSG00000100147
	CCDC144A	ENSG00000170160
	CCDC15	ENSG00000149548
	CCDC154	ENSG00000197599
	CCDC170	ENSG00000120262
	CCDC181	ENSG00000117477
	CCDC186	ENSG00000165813
	CCDC198	ENSG00000100557
	CCDC22	ENSG00000101997
	CCDC25	ENSG00000147419
	CCDC28A	ENSG00000024862
	CCDC28B	ENSG00000160050
	CCDC30	ENSG00000186409
	CCDC33	ENSG00000140481
	CCDC40	ENSG00000141519
	CCDC47	ENSG00000108588
	CCDC51	ENSG00000164051
	CCDC57	ENSG00000176155
	CCDC59	ENSG00000133773
	CCDC6	ENSG00000108091
	CCDC68	ENSG00000166510
	CCDC69	ENSG00000198624
	CCDC7	ENSG00000216937
	CCDC81	ENSG00000149201
	CCDC82	ENSG00000149231
	CCDC85B	ENSG00000175602
	CCDC85C	ENSG00000205476
	CCDC86	ENSG00000110104
	CCDC87	ENSG00000182791
	CCDC88A	ENSG00000115355
	CCDC88C	ENSG00000015133
	CCDC9	ENSG00000105321
	CCDC90B	ENSG00000137500
	CCDC92	ENSG00000119242
	CCDC93	ENSG00000125633
	CCHCR1	ENSG00000204536
	CCIN	ENSG00000185972
	CCK	ENSG00000187094
	CCKBR	ENSG00000110148
	CCL11	ENSG00000172156
	CCL13	ENSG00000181374
	CCL14	ENSG00000276409
	CCL16	ENSG00000275152
	CCL17	ENSG00000102970
	CCL18	ENSG00000275385
	CCL19	ENSG00000172724
	CCL2	ENSG00000108691
	CCL21	ENSG00000137077
	CCL22	ENSG00000102962
	CCL23	ENSG00000274736
	CCL24	ENSG00000106178
	CCL3	ENSG00000277632
	CCL3L3	ENSG00000276085
	CCL4	ENSG00000275302
	CCL5	ENSG00000271503
	CCL8	ENSG00000108700
	CCN1	ENSG00000142871
	CCN2	ENSG00000118523
	CCN3	ENSG00000136999
	CCN4	ENSG00000104415
	CCN5	ENSG00000064205
	CCN6	ENSG00000112761
	CCNA1	ENSG00000133101
	CCNA2	ENSG00000145386
	CCNB1	ENSG00000134057
	CCNB1IP1	ENSG00000100814
	CCNB2	ENSG00000157456
	CCNC	ENSG00000112237
	CCND1	ENSG00000110092
	CCND2	ENSG00000118971
	CCNDBP1	ENSG00000166946
	CCNE1	ENSG00000105173
	CCNE2	ENSG00000175305
	CCNF	ENSG00000162063
	CCNG1	ENSG00000113328
	CCNG2	ENSG00000138764
	CCNH	ENSG00000134480
	CCNI	ENSG00000118816
	CCNJ	ENSG00000107443
	CCNJL	ENSG00000135083
	CCNK	ENSG00000090061
	CCNL1	ENSG00000163660
	CCNL2	ENSG00000221978
	CCNO	ENSG00000152669
	CCNT1	ENSG00000129315
	CCNT2	ENSG00000082258
	CCP110	ENSG00000103540
	CCPG1	ENSG00000260916
	CCR1	ENSG00000163823
	CCR10	ENSG00000184451
	CCR2	ENSG00000121807
	CCR3	ENSG00000183625
	CCR4	ENSG00000183813
	CCR5	ENSG00000160791
	CCR7	ENSG00000126353
	CCR8	ENSG00000179934
	CCR9	ENSG00000173585
	CCRL2	ENSG00000121797
	CCS	ENSG00000173992
	CCSER2	ENSG00000107771
	CCT2	ENSG00000166226
	CCT3	ENSG00000163468
	CCT4	ENSG00000115484
	CCT5	ENSG00000150753
	CCT6A	ENSG00000146731
	CCT6B	ENSG00000132141
	CCT7	ENSG00000135624
	CCT8	ENSG00000156261
	CCT8L2	ENSG00000198445
	CCZ1	ENSG00000122674
	CCZ1B	ENSG00000146574
	CD101	ENSG00000134256
	CD14	ENSG00000170458
	CD151	ENSG00000177697
	CD160	ENSG00000117281
	CD163	ENSG00000177575
	CD163L1	ENSG00000177675
	CD164	ENSG00000135535
	CD177	ENSG00000204936
	CD180	ENSG00000134061
	CD19	ENSG00000177455
	CD1A	ENSG00000158477
	CD1B	ENSG00000158485
	CD1C	ENSG00000158481
	CD1D	ENSG00000158473
	CD1E	ENSG00000158488
	CD2	ENSG00000116824
	CD200	ENSG00000091972
	CD207	ENSG00000116031
	CD209	ENSG00000090659
	CD22	ENSG00000012124
	CD226	ENSG00000150637
	CD24	ENSG00000272398
	CD244	ENSG00000122223
	CD247	ENSG00000198821
	CD248	ENSG00000174807
	CD27	ENSG00000139193
	CD28	ENSG00000178562
	CD2AP	ENSG00000198087
	CD2BP2	ENSG00000169217
	CD300A	ENSG00000167851
	CD300C	ENSG00000167850
	CD320	ENSG00000167775
	CD33	ENSG00000105383
	CD34	ENSG00000174059
	CD37	ENSG00000104894
	CD38	ENSG00000004468
	CD3D	ENSG00000167286
	CD3E	ENSG00000198851
	CD3EAP	ENSG00000117877
	CD3G	ENSG00000160654
	CD4	ENSG00000010610
	CD40	ENSG00000101017
	CD40LG	ENSG00000102245
	CD44	ENSG00000026508
	CD46	ENSG00000117335
	CD47	ENSG00000196776
	CD48	ENSG00000117091
	CD5	ENSG00000110448
	CD52	ENSG00000169442
	CD53	ENSG00000143119
	CD55	ENSG00000196352
	CD58	ENSG00000116815
	CD59	ENSG00000085063
	CD63	ENSG00000135404
	CD69	ENSG00000110848
	CD7	ENSG00000173762
	CD70	ENSG00000125726
	CD72	ENSG00000137101
	CD74	ENSG00000019582
	CD79A	ENSG00000105369
	CD79B	ENSG00000007312
	CD80	ENSG00000121594
	CD82	ENSG00000085117
	CD83	ENSG00000112149
	CD84	ENSG00000066294
	CD86	ENSG00000114013
	CD8A	ENSG00000153563
	CD8B	ENSG00000172116
	CD8B2	ENSG00000254126
	CD9	ENSG00000010278
	CD93	ENSG00000125810
	CD96	ENSG00000153283
	CD99	ENSG00000002586
	CDA	ENSG00000158825
	CDADC1	ENSG00000102543
	CDC123	ENSG00000151465
	CDC14A	ENSG00000079335
	CDC14B	ENSG00000081377
	CDC16	ENSG00000130177
	CDC20	ENSG00000117399
	CDC23	ENSG00000094880
	CDC25A	ENSG00000164045
	CDC25B	ENSG00000101224
	CDC25C	ENSG00000158402
	CDC27	ENSG00000004897
	CDC34	ENSG00000099804
	CDC37	ENSG00000105401
	CDC37L1	ENSG00000106993
	CDC40	ENSG00000168438
	CDC42	ENSG00000070831
	CDC42BPA	ENSG00000143776
	CDC42BPB	ENSG00000198752
	CDC42EP1	ENSG00000128283
	CDC42EP2	ENSG00000149798
	CDC42EP4	ENSG00000179604
	CDC42SE1	ENSG00000197622
	CDC45	ENSG00000093009
	CDC5L	ENSG00000096401
	CDC6	ENSG00000094804
	CDC7	ENSG00000097046
	CDC73	ENSG00000134371
	CDCA3	ENSG00000111665
	CDCA4	ENSG00000170779
	CDCA8	ENSG00000134690
	CDCP1	ENSG00000163814
	CDH1	ENSG00000039068
	CDH11	ENSG00000140937
	CDH12	ENSG00000154162
	CDH15	ENSG00000129910
	CDH16	ENSG00000166589
	CDH17	ENSG00000079112
	CDH18	ENSG00000145526
	CDH19	ENSG00000071991
	CDH2	ENSG00000170558
	CDH20	ENSG00000101542
	CDH22	ENSG00000149654
	CDH3	ENSG00000062038
	CDH4	ENSG00000179242
	CDH5	ENSG00000179776
	CDH6	ENSG00000113361
	CDH7	ENSG00000081138
	CDH8	ENSG00000150394
	CDHR1	ENSG00000148600
	CDHR2	ENSG00000074276
	CDHR5	ENSG00000099834
	CDIP1	ENSG00000089486
	CDIPT	ENSG00000103502
	CDK1	ENSG00000170312
	CDK10	ENSG00000185324
	CDK12	ENSG00000167258
	CDK13	ENSG00000065883
	CDK14	ENSG00000058091
	CDK16	ENSG00000102225
	CDK17	ENSG00000059758
	CDK18	ENSG00000117266
	CDK19	ENSG00000155111
	CDK2	ENSG00000123374
	CDK20	ENSG00000156345
	CDK2AP1	ENSG00000111328
	CDK2AP2	ENSG00000167797
	CDK3	ENSG00000250506
	CDK4	ENSG00000135446
	CDK5	ENSG00000164885
	CDK5R1	ENSG00000176749
	CDK5RAP1	ENSG00000101391
	CDK5RAP2	ENSG00000136861
	CDK5RAP3	ENSG00000108465
	CDK6	ENSG00000105810
	CDK7	ENSG00000134058
	CDK8	ENSG00000132964
	CDK9	ENSG00000136807
	CDKAL1	ENSG00000145996
	CDKL1	ENSG00000100490
	CDKL2	ENSG00000138769
	CDKL3	ENSG00000006837
	CDKL5	ENSG00000008086
	CDKN1A	ENSG00000124762
	CDKN1B	ENSG00000111276
	CDKN1C	ENSG00000129757
	CDKN2AIP	ENSG00000168564
	CDKN2B	ENSG00000147883
	CDKN2C	ENSG00000123080
	CDKN2D	ENSG00000129355
	CDKN3	ENSG00000100526
	CDO1	ENSG00000129596
	CDON	ENSG00000064309
	CDR2	ENSG00000140743
	CDR2L	ENSG00000109089
	CDRT1	ENSG00000241322
	CDS1	ENSG00000163624
	CDS2	ENSG00000101290
	CDT1	ENSG00000167513
	CDV3	ENSG00000091527
	CDX1	ENSG00000113722
	CDYL	ENSG00000153046
	CEACAM1	ENSG00000079385
	CEACAM19	ENSG00000186567
	CEACAM21	ENSG00000007129
	CEACAM3	ENSG00000170956
	CEACAM4	ENSG00000105352
	CEACAM6	ENSG00000086548
	CEACAM8	ENSG00000124469
	CEBPA	ENSG00000245848
	CEBPB	ENSG00000172216
	CEBPD	ENSG00000221869
	CEBPE	ENSG00000092067
	CEBPG	ENSG00000153879
	CEBPZ	ENSG00000115816
	CEL	ENSG00000170835
	CELA2A	ENSG00000142615
	CELA2B	ENSG00000215704
	CELF1	ENSG00000149187
	CELF2	ENSG00000048740
	CELF3	ENSG00000159409
	CELSR1	ENSG00000075275
	CELSR2	ENSG00000143126
	CELSR3	ENSG00000008300
	CEMIP	ENSG00000103888
	CEMIP2	ENSG00000135048
	CEND1	ENSG00000184524
	CENPA	ENSG00000115163
	CENPB	ENSG00000125817
	CENPC	ENSG00000145241
	CENPE	ENSG00000138778
	CENPF	ENSG00000117724
	CENPI	ENSG00000102384
	CENPJ	ENSG00000151849
	CENPM	ENSG00000100162
	CENPN	ENSG00000166451
	CENPO	ENSG00000138092
	CENPQ	ENSG00000031691
	CENPS	ENSG00000175279
	CENPS-CORT	ENSG00000251503
	CENPT	ENSG00000102901
	CENPU	ENSG00000151725
	CENPX	ENSG00000169689
	CEP104	ENSG00000116198
	CEP112	ENSG00000154240
	CEP131	ENSG00000141577
	CEP135	ENSG00000174799
	CEP152	ENSG00000103995
	CEP162	ENSG00000135315
	CEP164	ENSG00000110274
	CEP170	ENSG00000143702
	CEP170B	ENSG00000099814
	CEP192	ENSG00000101639
	CEP250	ENSG00000126001
	CEP290	ENSG00000198707
	CEP350	ENSG00000135837
	CEP41	ENSG00000106477
	CEP55	ENSG00000138180
	CEP57	ENSG00000166037
	CEP63	ENSG00000182923
	CEP68	ENSG00000011523
	CEP70	ENSG00000114107
	CEP72	ENSG00000112877
	CEP76	ENSG00000101624
	CEP83	ENSG00000173588
	CEP85	ENSG00000130695
	CEP97	ENSG00000182504
	CEPT1	ENSG00000134255
	CER1	ENSG00000147869
	CERK	ENSG00000100422
	CERS1	ENSG00000223802
	CERS2	ENSG00000143418
	CERS4	ENSG00000090661
	CERS6	ENSG00000172292
	CERT1	ENSG00000113163
	CES1	ENSG00000198848
	CES2	ENSG00000172831
	CES3	ENSG00000172828
	CETN2	ENSG00000147400
	CETN3	ENSG00000153140
	CETP	ENSG00000087237
	CFAP20	ENSG00000070761
	CFAP298	ENSG00000159079
	CFAP410	ENSG00000160226
	CFAP43	ENSG00000197748
	CFAP44	ENSG00000206530
	CFAP45	ENSG00000213085
	CFAP46	ENSG00000171811
	CFAP69	ENSG00000105792
	CFAP74	ENSG00000142609
	CFB	ENSG00000243649
	CFD	ENSG00000197766
	CFDP1	ENSG00000153774
	CFH	ENSG00000000971
	CFHR3	ENSG00000116785
	CFI	ENSG00000205403
	CFL1	ENSG00000172757
	CFLAR	ENSG00000003402
	CFP	ENSG00000126759
	CFTR	ENSG00000001626
	CGB5	ENSG00000189052
	CGB7	ENSG00000196337
	CGB8	ENSG00000213030
	CGGBP1	ENSG00000163320
	CGREF1	ENSG00000138028
	CGRRF1	ENSG00000100532
	CH25H	ENSG00000138135
	CHAC1	ENSG00000128965
	CHAD	ENSG00000136457
	CHAF1A	ENSG00000167670
	CHAF1B	ENSG00000159259
	CHCHD2	ENSG00000106153
	CHCHD3	ENSG00000106554
	CHCHD7	ENSG00000170791
	CHD1	ENSG00000153922
	CHD1L	ENSG00000131778
	CHD2	ENSG00000173575
	CHD3	ENSG00000170004
	CHD4	ENSG00000111642
	CHD5	ENSG00000116254
	CHD7	ENSG00000171316
	CHD8	ENSG00000100888
	CHD9	ENSG00000177200
	CHEK1	ENSG00000149554
	CHEK2	ENSG00000183765
	CHERP	ENSG00000085872
	CHFR	ENSG00000072609
	CHGA	ENSG00000100604
	CHGB	ENSG00000089199
	CHI3L1	ENSG00000133048
	CHI3L2	ENSG00000064886
	CHIC2	ENSG00000109220
	CHIT1	ENSG00000133063
	CHKA	ENSG00000110721
	CHKB-CPT1B	ENSG00000254413
	CHL1	ENSG00000134121
	CHM	ENSG00000188419
	CHML	ENSG00000203668
	CHMP1A	ENSG00000131165
	CHMP1B	ENSG00000255112
	CHMP2A	ENSG00000130724
	CHMP2B	ENSG00000083937
	CHMP4A	ENSG00000254505
	CHMP5	ENSG00000086065
	CHMP6	ENSG00000176108
	CHMP7	ENSG00000147457
	CHODL	ENSG00000154645
	CHP2	ENSG00000166869
	CHPF	ENSG00000123989
	CHPF2	ENSG00000033100
	CHPT1	ENSG00000111666
	CHRD	ENSG00000090539
	CHRDL1	ENSG00000101938
	CHRFAM7A	ENSG00000166664
	CHRM2	ENSG00000181072
	CHRM3	ENSG00000133019
	CHRM4	ENSG00000180720
	CHRM5	ENSG00000184984
	CHRNA1	ENSG00000138435
	CHRNA10	ENSG00000129749
	CHRNA3	ENSG00000080644
	CHRNA4	ENSG00000101204
	CHRNA5	ENSG00000169684
	CHRNA6	ENSG00000147434
	CHRNA7	ENSG00000175344
	CHRNB1	ENSG00000170175
	CHRNB2	ENSG00000160716
	CHRNB4	ENSG00000117971
	CHRND	ENSG00000135902
	CHRNE	ENSG00000108556
	CHRNG	ENSG00000196811
	CHST1	ENSG00000175264
	CHST10	ENSG00000115526
	CHST11	ENSG00000171310
	CHST12	ENSG00000136213
	CHST15	ENSG00000182022
	CHST2	ENSG00000175040
	CHST3	ENSG00000122863
	CHST5	ENSG00000135702
	CHST7	ENSG00000147119
	CHST8	ENSG00000124302
	CHSY1	ENSG00000131873
	CHTOP	ENSG00000160679
	CHUK	ENSG00000213341
	CIAO1	ENSG00000144021
	CIAO2B	ENSG00000166595
	CIAO3	ENSG00000103245
	CIAPIN1	ENSG00000005194
	CIB1	ENSG00000185043
	CIB2	ENSG00000136425
	CIC	ENSG00000079432
	CIDEA	ENSG00000176194
	CIDEC	ENSG00000187288
	CIITA	ENSG00000179583
	CILP	ENSG00000138615
	CINP	ENSG00000100865
	CIR1	ENSG00000138433
	CIRBP	ENSG00000099622
	CISD1	ENSG00000122873
	CISH	ENSG00000114737
[truncated: 9,404 more rows]

## Sheet: TR_Down
Reference Genes	Gene Symbol	Ensembl Gene ID	DEGs	Gene Symbol	Ensembl Gene ID		Term ID	Term	Count	%	Genes	List Total	Pop Hits	Pop Total	Fold Enrichment	PValue	Benjamini
	AC000095.3	ENSG00000286025		LMOD1	ENSG00000163431		GO:0006355	regulation of transcription, DNA-templated	15	12.605	ENSG00000149273, ENSG00000253293, ENSG00000176476, ENSG00000107859, ENSG00000162409, ENSG00000009307, ENSG00000196323, ENSG00000153207, ENSG00000112561, ENSG00000172216, ENSG00000006576, ENSG00000020577, ENSG00000118985, ENSG00000178053, ENSG00000182568	79	856	10247	2.27294	0.00478384	1
	ACP2	ENSG00000134575		SMTNL1	ENSG00000214872		GO:0006936	muscle contraction	5	4.20168	ENSG00000108823, ENSG00000163431, ENSG00000184185, ENSG00000109061, ENSG00000248746	79	93	10247	6.97359	0.00543671	1
	AMD1	ENSG00000123505		TSPAN8	ENSG00000127324		GO:0007517	muscle organ development	4	3.36134	ENSG00000108823, ENSG00000116604, ENSG00000163069, ENSG00000138379	79	63	10247	8.23548	0.0121464	1
	AQP4	ENSG00000171885		CALML6	ENSG00000169885		GO:0071230	cellular response to amino acid stimulus	3	2.52101	ENSG00000107864, ENSG00000080546, ENSG00000172216	79	35	10247	11.1179	0.0289422	1
	CYP2D7	ENSG00000205702		JPH1	ENSG00000104369		GO:0017148	negative regulation of translation	3	2.52101	ENSG00000107864, ENSG00000149273, ENSG00000020577	79	45	10247	8.64726	0.0458749	1
	GPX1	ENSG00000233276		MITF	ENSG00000187098		GO:0006950	response to stress	3	2.52101	ENSG00000143507, ENSG00000162409, ENSG00000130222	79	45	10247	8.64726	0.0458749	1
	GSTT2	ENSG00000099984		FHL2	ENSG00000115641		GO:0014732	skeletal muscle atrophy	2	1.68067	ENSG00000248746, ENSG00000138379	79	7	10247	37.0597	0.0520973	1
	KIR2DS4	ENSG00000221957		KIF13A	ENSG00000137177		GO:0072383	plus-end-directed vesicle transport along microtubule	2	1.68067	ENSG00000137177, ENSG00000163820	79	7	10247	37.0597	0.0520973	1
	LDHB	ENSG00000111716		SH3RF2	ENSG00000156463		GO:0006351	transcription, DNA-templated	15	12.605	ENSG00000149273, ENSG00000113916, ENSG00000105258, ENSG00000176476, ENSG00000129173, ENSG00000162409, ENSG00000116604, ENSG00000196323, ENSG00000112561, ENSG00000172216, ENSG00000006576, ENSG00000115641, ENSG00000175727, ENSG00000178053, ENSG00000182568	79	1156	10247	1.68307	0.0522115	1
	MDH1	ENSG00000014641		CYP4B1	ENSG00000142973		GO:0015807	L-amino acid transport	2	1.68067	ENSG00000003989, ENSG00000103257	79	8	10247	32.4272	0.0593177	1
	MPZ	ENSG00000158887		PRKAG3	ENSG00000115592		GO:0045725	positive regulation of glycogen biosynthetic process	2	1.68067	ENSG00000169047, ENSG00000127334	79	9	10247	28.8242	0.0664837	1
	NAT8B	ENSG00000204872		RMND5A	ENSG00000153561		GO:0014850	response to muscle activity	2	1.68067	ENSG00000162409, ENSG00000138379	79	11	10247	23.5834	0.0806546	1
	OPRK1	ENSG00000082556		KREMEN1	ENSG00000183762		GO:0045893	positive regulation of transcription, DNA-templated	7	5.88235	ENSG00000107859, ENSG00000180182, ENSG00000131196, ENSG00000112561, ENSG00000138379, ENSG00000115641, ENSG00000138798	79	405	10247	2.24188	0.0875851	1
	OPRL1	ENSG00000125510		ATP2B2	ENSG00000157087		GO:0008543	fibroblast growth factor receptor signaling pathway	3	2.52101	ENSG00000105258, ENSG00000125848, ENSG00000011201	79	66	10247	5.89586	0.0898502	1
	SACM1L	ENSG00000211456		RHOBTB1	ENSG00000072422
	UBE2NL	ENSG00000276380		SGCB	ENSG00000163069
	VDR	ENSG00000111424		MYLK2	ENSG00000101306
	VEGFA	ENSG00000112715		PRKAA2	ENSG00000162409
	A1CF	ENSG00000148584		MLF1	ENSG00000178053
	A2M	ENSG00000175899		ZNF853	ENSG00000236609
	A4GALT	ENSG00000128274		ALPK3	ENSG00000136383
	A4GNT	ENSG00000118017		TMEM159	ENSG00000011638
	AAAS	ENSG00000094914		CPEB2	ENSG00000137449
	AACS	ENSG00000081760		TAPT1	ENSG00000169762
	AAGAB	ENSG00000103591		SATB1	ENSG00000182568
	AAK1	ENSG00000115977		PPDPFL	ENSG00000168333
	AAMDC	ENSG00000087884		FYCO1	ENSG00000163820
	AAMP	ENSG00000127837		HSPA2	ENSG00000126803
	AANAT	ENSG00000129673		SLC7A2	ENSG00000003989
	AAR2	ENSG00000131043		TFEB	ENSG00000112561
	AARS1	ENSG00000090861		FAM160A1	ENSG00000164142
	AASDHPPT	ENSG00000149313		FAM189A2	ENSG00000135063
	AASS	ENSG00000008311		LGR5	ENSG00000139292
	AATF	ENSG00000275700		NFATC1	ENSG00000131196
	AATK	ENSG00000181409		ACTN3	ENSG00000248746
	ABAT	ENSG00000183044		USP6	ENSG00000129204
	ABCA1	ENSG00000165029		CMBL	ENSG00000164237
	ABCA12	ENSG00000144452		IRS1	ENSG00000169047
	ABCA2	ENSG00000107331		UBE2G1	ENSG00000132388
	ABCA3	ENSG00000167972		PHTF2	ENSG00000006576
	ABCA4	ENSG00000198691		DGKD	ENSG00000077044
	ABCA5	ENSG00000154265		USP54	ENSG00000166348
	ABCA6	ENSG00000154262		DYRK2	ENSG00000127334
	ABCA7	ENSG00000064687		MYH1	ENSG00000109061
	ABCA8	ENSG00000141338		PDE4D	ENSG00000113448
	ABCB1	ENSG00000085563		ART3	ENSG00000156219
	ABCB11	ENSG00000073734		IL17D	ENSG00000172458
	ABCB4	ENSG00000005471		DDIT4L	ENSG00000145358
	ABCB6	ENSG00000115657		TXLNB	ENSG00000164440
	ABCB7	ENSG00000131269		GNAL	ENSG00000141404
	ABCB8	ENSG00000197150		SH2D1B	ENSG00000198574
	ABCB9	ENSG00000150967		EEF2K	ENSG00000103319
	ABCC1	ENSG00000103222		PDLIM3	ENSG00000154553
	ABCC10	ENSG00000124574		EGF	ENSG00000138798
	ABCC2	ENSG00000023839		SGF29	ENSG00000176476
	ABCC3	ENSG00000108846		FLRT3	ENSG00000125848
	ABCC4	ENSG00000125257		MEF2D	ENSG00000116604
	ABCC5	ENSG00000114770		ANOS1	ENSG00000011201
	ABCC6	ENSG00000091262		BCL6	ENSG00000113916
	ABCC8	ENSG00000006071		FOXO3	ENSG00000118689
	ABCC9	ENSG00000069431		H2AC6	ENSG00000180573
	ABCD1	ENSG00000101986		RPUSD4	ENSG00000165526
	ABCD2	ENSG00000173208		SOS2	ENSG00000100485
	ABCD3	ENSG00000117528		ELL2	ENSG00000118985
	ABCD4	ENSG00000119688		ANKRD37	ENSG00000186352
	ABCE1	ENSG00000164163		GGT7	ENSG00000131067
	ABCF1	ENSG00000204574		MLXIP	ENSG00000175727
	ABCF2	ENSG00000285292		SAR1B	ENSG00000152700
	ABCF3	ENSG00000161204		CPEB3	ENSG00000107864
	ABCG1	ENSG00000160179		PYGO1	ENSG00000171016
	ABCG2	ENSG00000118777		TRIM63	ENSG00000158022
	ABCG4	ENSG00000172350		CSDE1	ENSG00000009307
	ABCG5	ENSG00000138075		TOB2	ENSG00000183864
	ABHD10	ENSG00000144827		EXOC8	ENSG00000116903
	ABHD11	ENSG00000106077		MSTN	ENSG00000138379
	ABHD14A-ACY1	ENSG00000114786		FAM184B	ENSG00000047662
	ABHD17A	ENSG00000129968		MOB3B	ENSG00000120162
	ABHD17B	ENSG00000107362		AMY2B	ENSG00000240038
	ABHD18	ENSG00000164074		USP38	ENSG00000170185
	ABHD2	ENSG00000140526		HOXA10	ENSG00000253293
	ABHD3	ENSG00000158201		SGCA	ENSG00000108823
	ABHD4	ENSG00000100439		CERS1	ENSG00000223802
	ABHD5	ENSG00000011198		UBAP2	ENSG00000137073
	ABHD6	ENSG00000163686		H3C6	ENSG00000274750
	ABHD8	ENSG00000127220		ATP23	ENSG00000166896
	ABI1	ENSG00000136754		MED14	ENSG00000180182
	ABI2	ENSG00000138443		MBNL1	ENSG00000152601
	ABI3BP	ENSG00000154175		KCNJ12	ENSG00000184185
	ABITRAM	ENSG00000119328		SAMD4A	ENSG00000020577
	ABL1	ENSG00000097007		LSMEM1	ENSG00000181016
	ABL2	ENSG00000143322		ZNF579	ENSG00000218891
	ABLIM1	ENSG00000099204		NRAP	ENSG00000197893
	ABLIM3	ENSG00000173210		GADD45G	ENSG00000130222
	ABO	ENSG00000175164		AHCTF1	ENSG00000153207
	ABR	ENSG00000159842		CEBPB	ENSG00000172216
	ABRAXAS2	ENSG00000165660		RPS3	ENSG00000149273
	ABT1	ENSG00000146109		USO1	ENSG00000138768
	ABTB2	ENSG00000166016		ZNF273	ENSG00000198039
	AC000093.1	ENSG00000284874		B3GALNT2	ENSG00000162885
	AC001226.2	ENSG00000283208		DUSP10	ENSG00000143507
	AC002316.1	ENSG00000132359		PLP2	ENSG00000102007
	AC004076.1	ENSG00000268163		MARCHF6	ENSG00000145495
	AC004151.1	ENSG00000180448		MTHFD2	ENSG00000065911
	AC004687.2	ENSG00000285897		TRAF3IP1	ENSG00000204104
	AC004922.1	ENSG00000284292		SLC7A5	ENSG00000103257
	AC005261.1	ENSG00000131845		E2F8	ENSG00000129173
	AC005747.1	ENSG00000007237		CBLL1	ENSG00000105879
	AC005833.1	ENSG00000255639		CNST	ENSG00000162852
	AC006030.1	ENSG00000264324		POLR2I	ENSG00000105258
	AC006254.1	ENSG00000243696		SVIL	ENSG00000197321
	AC007906.2	ENSG00000277639		SELENOK	ENSG00000113811
	AC008397.2	ENSG00000285188		LSM14A	ENSG00000257103
	AC008581.2	ENSG00000285000		ARL5A	ENSG00000162980
	AC008870.1	ENSG00000134398		C4orf54	ENSG00000248713
	AC010323.1	ENSG00000167774		ZBTB44	ENSG00000196323
	AC010422.8	ENSG00000285589		PITX3	ENSG00000107859
	AC010547.4	ENSG00000261611		ASB4	ENSG00000005981
	AC012651.1	ENSG00000258461		WBP4	ENSG00000120688
	AC013489.1	ENSG00000173867		SESN1	ENSG00000080546
	AC020929.1	ENSG00000160460
	AC021066.1	ENSG00000170442
	AC021092.2	ENSG00000256294
	AC022400.7	ENSG00000272916
	AC022966.1	ENSG00000055483
	AC025165.6	ENSG00000287908
	AC027644.4	ENSG00000284461
	AC040162.1	ENSG00000261884
	AC055839.2	ENSG00000286190
	AC068831.8	ENSG00000284946
	AC068896.3	ENSG00000258539
	AC068946.1	ENSG00000280537
	AC068946.2	ENSG00000284820
	AC074143.1	ENSG00000265690
	AC090360.1	ENSG00000267127
	AC091167.2	ENSG00000261147
	AC092279.1	ENSG00000213096
	AC092718.3	ENSG00000260643
	AC093012.1	ENSG00000198001
	AC093512.2	ENSG00000285043
	AC097625.2	ENSG00000285602
	AC098484.3	ENSG00000283580
	AC098850.3	ENSG00000266302
	AC104389.5	ENSG00000239920
	AC104452.1	ENSG00000283189
	AC107871.1	ENSG00000260007
	AC108488.2	ENSG00000286905
	AC109583.1	ENSG00000206549
	AC113554.1	ENSG00000264813
	AC118549.1	ENSG00000036549
	AC119674.2	ENSG00000284686
	AC131160.1	ENSG00000283765
	AC138969.1	ENSG00000183889
	AC139491.7	ENSG00000285476
	AC244197.3	ENSG00000241489
	AC253536.7	ENSG00000285762
	ACAA1	ENSG00000060971
	ACAA2	ENSG00000167315
	ACACA	ENSG00000278540
	ACACB	ENSG00000076555
	ACAD10	ENSG00000111271
	ACAD8	ENSG00000151498
	ACADL	ENSG00000115361
	ACADM	ENSG00000117054
	ACADS	ENSG00000122971
	ACADSB	ENSG00000196177
	ACADVL	ENSG00000072778
	ACAN	ENSG00000157766
	ACAP1	ENSG00000072818
	ACAP2	ENSG00000114331
	ACAT2	ENSG00000120437
	ACBD3	ENSG00000182827
	ACBD4	ENSG00000181513
	ACD	ENSG00000102977
	ACE	ENSG00000159640
	ACE2	ENSG00000130234
	ACHE	ENSG00000087085
	ACIN1	ENSG00000100813
	ACKR1	ENSG00000213088
	ACKR3	ENSG00000144476
	ACKR4	ENSG00000129048
	ACLY	ENSG00000131473
	ACO1	ENSG00000122729
	ACO2	ENSG00000100412
	ACOT1	ENSG00000184227
	ACOT11	ENSG00000162390
	ACOT13	ENSG00000112304
	ACOT2	ENSG00000119673
	ACOT7	ENSG00000097021
	ACOT8	ENSG00000101473
	ACOT9	ENSG00000123130
	ACOX1	ENSG00000161533
	ACOX2	ENSG00000168306
	ACOX3	ENSG00000087008
	ACOXL	ENSG00000153093
	ACP1	ENSG00000143727
	ACP5	ENSG00000102575
	ACP6	ENSG00000162836
	ACPP	ENSG00000014257
	ACR	ENSG00000100312
	ACRV1	ENSG00000134940
	ACSBG1	ENSG00000103740
	ACSBG2	ENSG00000130377
	ACSF2	ENSG00000167107
	ACSL1	ENSG00000151726
	ACSL3	ENSG00000123983
	ACSL4	ENSG00000068366
	ACSL5	ENSG00000197142
	ACSM1	ENSG00000166743
	ACSM2A	ENSG00000183747
	ACSM2B	ENSG00000066813
	ACSM3	ENSG00000005187
	ACSM5	ENSG00000183549
	ACSS3	ENSG00000111058
	ACTA1	ENSG00000143632
	ACTA2	ENSG00000107796
	ACTB	ENSG00000075624
	ACTC1	ENSG00000159251
	ACTG1	ENSG00000184009
	ACTG2	ENSG00000163017
	ACTL6A	ENSG00000136518
	ACTN2	ENSG00000077522
	ACTN3	ENSG00000248746
	ACTN4	ENSG00000130402
	ACTR10	ENSG00000131966
	ACTR1A	ENSG00000138107
	ACTR1B	ENSG00000115073
	ACTR2	ENSG00000138071
	ACTR3	ENSG00000115091
	ACTR3B	ENSG00000133627
	ACTR5	ENSG00000101442
	ACTR6	ENSG00000075089
	ACTR8	ENSG00000113812
	ACVR1	ENSG00000115170
	ACVR1B	ENSG00000135503
	ACVR2A	ENSG00000121989
	ACVR2B	ENSG00000114739
	ACVRL1	ENSG00000139567
	ACYP1	ENSG00000119640
	ACYP2	ENSG00000170634
	ADA	ENSG00000196839
	ADA2	ENSG00000093072
	ADAM10	ENSG00000137845
	ADAM11	ENSG00000073670
	ADAM12	ENSG00000148848
	ADAM15	ENSG00000143537
	ADAM17	ENSG00000151694
	ADAM19	ENSG00000135074
	ADAM20	ENSG00000134007
	ADAM21	ENSG00000139985
	ADAM22	ENSG00000008277
	ADAM23	ENSG00000114948
	ADAM28	ENSG00000042980
	ADAM8	ENSG00000151651
	ADAM9	ENSG00000168615
	ADAMDEC1	ENSG00000134028
	ADAMTS1	ENSG00000154734
	ADAMTS12	ENSG00000151388
	ADAMTS13	ENSG00000160323
	ADAMTS2	ENSG00000087116
	ADAMTS20	ENSG00000173157
	ADAMTS3	ENSG00000156140
	ADAMTS5	ENSG00000154736
	ADAMTS6	ENSG00000049192
	ADAMTS7	ENSG00000136378
	ADAMTS8	ENSG00000134917
	ADAMTS9	ENSG00000163638
	ADAMTSL2	ENSG00000197859
	ADAMTSL3	ENSG00000156218
	ADAMTSL4	ENSG00000143382
	ADAP1	ENSG00000105963
	ADAP2	ENSG00000184060
	ADAR	ENSG00000160710
	ADARB1	ENSG00000197381
	ADARB2	ENSG00000185736
	ADAT1	ENSG00000065457
	ADCK2	ENSG00000133597
	ADCY1	ENSG00000164742
	ADCY10	ENSG00000143199
	ADCY2	ENSG00000078295
	ADCY3	ENSG00000138031
	ADCY6	ENSG00000174233
	ADCY7	ENSG00000121281
	ADCY8	ENSG00000155897
	ADCY9	ENSG00000162104
	ADCYAP1	ENSG00000141433
	ADCYAP1R1	ENSG00000078549
	ADD1	ENSG00000087274
	ADD2	ENSG00000075340
	ADD3	ENSG00000148700
	ADGB	ENSG00000118492
	ADGRA2	ENSG00000020181
	ADGRA3	ENSG00000152990
	ADGRB1	ENSG00000181790
	ADGRB2	ENSG00000121753
	ADGRB3	ENSG00000135298
	ADGRE1	ENSG00000174837
	ADGRE2	ENSG00000127507
	ADGRE3	ENSG00000131355
	ADGRE5	ENSG00000123146
	ADGRF5	ENSG00000069122
	ADGRG1	ENSG00000205336
	ADGRG2	ENSG00000173698
	ADGRG3	ENSG00000182885
	ADGRG6	ENSG00000112414
	ADGRL1	ENSG00000072071
	ADGRL2	ENSG00000117114
	ADGRL3	ENSG00000150471
	ADGRL4	ENSG00000162618
	ADH1A	ENSG00000187758
	ADH1B	ENSG00000196616
	ADH1C	ENSG00000248144
	ADH5	ENSG00000197894
	ADH6	ENSG00000172955
	ADI1	ENSG00000182551
	ADIPOQ	ENSG00000181092
	ADIPOR1	ENSG00000159346
	ADIPOR2	ENSG00000006831
	ADK	ENSG00000156110
	ADM	ENSG00000148926
	ADM2	ENSG00000128165
	ADNP	ENSG00000101126
	ADNP2	ENSG00000101544
	ADO	ENSG00000181915
	ADORA1	ENSG00000163485
	ADORA2B	ENSG00000170425
	ADPGK	ENSG00000159322
	ADPRH	ENSG00000144843
	ADPRM	ENSG00000170222
	ADRA1B	ENSG00000170214
	ADRA1D	ENSG00000171873
	ADRA2A	ENSG00000150594
	ADRA2B	ENSG00000274286
	ADRA2C	ENSG00000184160
	ADRB1	ENSG00000043591
	ADRB2	ENSG00000169252
	ADRM1	ENSG00000130706
	ADSL	ENSG00000239900
	ADSS2	ENSG00000035687
	AEBP1	ENSG00000106624
	AEN	ENSG00000181026
	AFAP1	ENSG00000196526
	AFDN	ENSG00000130396
	AFF1	ENSG00000172493
	AFF2	ENSG00000155966
	AFF3	ENSG00000144218
	AFF4	ENSG00000072364
	AFG3L2	ENSG00000141385
	AFP	ENSG00000081051
	AFTPH	ENSG00000119844
	AGA	ENSG00000038002
	AGAP1	ENSG00000157985
	AGAP2	ENSG00000135439
	AGAP4	ENSG00000188234
	AGAP5	ENSG00000172650
	AGAP6	ENSG00000204149
	AGAP9	ENSG00000204172
	AGBL2	ENSG00000165923
	AGBL3	ENSG00000146856
	AGBL5	ENSG00000084693
	AGER	ENSG00000204305
	AGFG1	ENSG00000173744
	AGFG2	ENSG00000106351
	AGGF1	ENSG00000164252
	AGK	ENSG00000006530
	AGL	ENSG00000162688
	AGMAT	ENSG00000116771
	AGO1	ENSG00000092847
	AGO2	ENSG00000123908
	AGO3	ENSG00000126070
	AGO4	ENSG00000134698
	AGPAT1	ENSG00000204310
	AGPAT2	ENSG00000169692
	AGPAT3	ENSG00000160216
	AGPAT4	ENSG00000026652
	AGPAT5	ENSG00000155189
	AGPS	ENSG00000018510
	AGR2	ENSG00000106541
	AGRN	ENSG00000188157
	AGRP	ENSG00000159723
	AGT	ENSG00000135744
	AGTPBP1	ENSG00000135049
	AGTR1	ENSG00000144891
	AGTR2	ENSG00000180772
	AGXT	ENSG00000172482
	AHCTF1	ENSG00000153207
	AHCY	ENSG00000101444
	AHCYL1	ENSG00000168710
	AHCYL2	ENSG00000158467
	AHDC1	ENSG00000126705
	AHI1	ENSG00000135541
	AHNAK	ENSG00000124942
	AHNAK2	ENSG00000185567
	AHR	ENSG00000106546
	AHSA1	ENSG00000100591
	AHSP	ENSG00000169877
	AICDA	ENSG00000111732
	AIDA	ENSG00000186063
	AIF1	ENSG00000204472
	AIFM1	ENSG00000156709
	AIM2	ENSG00000163568
	AIMP1	ENSG00000164022
	AIMP2	ENSG00000106305
	AIP	ENSG00000110711
	AIRE	ENSG00000160224
	AJAP1	ENSG00000196581
	AK1	ENSG00000106992
	AK2	ENSG00000004455
	AK4	ENSG00000162433
	AK5	ENSG00000154027
	AKAP1	ENSG00000121057
	AKAP10	ENSG00000108599
	AKAP11	ENSG00000023516
	AKAP12	ENSG00000131016
	AKAP13	ENSG00000170776
	AKAP17A	ENSG00000197976
	AKAP3	ENSG00000111254
	AKAP5	ENSG00000179841
	AKAP6	ENSG00000151320
	AKAP7	ENSG00000118507
	AKAP8	ENSG00000105127
	AKAP8L	ENSG00000011243
	AKAP9	ENSG00000127914
	AKIP1	ENSG00000166452
	AKIRIN1	ENSG00000174574
	AKR1A1	ENSG00000117448
	AKR1B1	ENSG00000085662
	AKR1B10	ENSG00000198074
	AKR1C2	ENSG00000151632
	AKR1C3	ENSG00000196139
	AKR1C4	ENSG00000198610
	AKR7A2	ENSG00000053371
	AKR7A3	ENSG00000162482
	AKT1	ENSG00000142208
	AKT3	ENSG00000117020
	AKTIP	ENSG00000166971
	AL022238.4	ENSG00000284431
	AL031708.1	ENSG00000261732
	AL031777.2	ENSG00000282988
	AL049629.2	ENSG00000284969
	AL049697.1	ENSG00000213204
	AL049834.1	ENSG00000042317
	AL049839.2	ENSG00000273259
	AL121594.1	ENSG00000258790
	AL121753.1	ENSG00000261582
	AL121845.3	ENSG00000273154
	AL135905.2	ENSG00000285976
	AL136295.5	ENSG00000259529
	AL138752.2	ENSG00000255872
	AL139011.2	ENSG00000258465
	AL139260.3	ENSG00000274944
	AL157935.3	ENSG00000257524
	AL160269.1	ENSG00000285269
	AL358113.1	ENSG00000285130
	AL358472.6	ENSG00000285641
	AL360181.3	ENSG00000254536
	AL365205.1	ENSG00000124593
	AL441992.3	ENSG00000286112
	AL445524.2	ENSG00000287856
	AL591806.4	ENSG00000270149
	AL928654.3	ENSG00000257341
	ALAD	ENSG00000148218
	ALAS1	ENSG00000023330
	ALAS2	ENSG00000158578
	ALB	ENSG00000163631
	ALCAM	ENSG00000170017
	ALDH18A1	ENSG00000059573
	ALDH1A1	ENSG00000165092
	ALDH1B1	ENSG00000137124
	ALDH1L1	ENSG00000144908
	ALDH2	ENSG00000111275
	ALDH3A1	ENSG00000108602
	ALDH3A2	ENSG00000072210
	ALDH3B1	ENSG00000006534
	ALDH3B2	ENSG00000132746
	ALDH4A1	ENSG00000159423
	ALDH5A1	ENSG00000112294
	ALDH6A1	ENSG00000119711
	ALDH7A1	ENSG00000164904
	ALDH8A1	ENSG00000118514
	ALDH9A1	ENSG00000143149
	ALDOA	ENSG00000149925
	ALDOB	ENSG00000136872
	ALDOC	ENSG00000109107
	ALG11	ENSG00000253710
	ALG12	ENSG00000182858
	ALG13	ENSG00000101901
	ALG3	ENSG00000214160
	ALG5	ENSG00000120697
	ALG6	ENSG00000088035
	ALG8	ENSG00000159063
	ALG9	ENSG00000086848
	ALK	ENSG00000171094
	ALKBH1	ENSG00000100601
	ALKBH4	ENSG00000160993
	ALLC	ENSG00000151360
	ALMS1	ENSG00000116127
	ALOX12	ENSG00000108839
	ALOX15	ENSG00000161905
	ALOX15B	ENSG00000179593
	ALOX5	ENSG00000012779
	ALOX5AP	ENSG00000132965
	ALPK1	ENSG00000073331
	ALPK3	ENSG00000136383
	ALPL	ENSG00000162551
	ALS2CL	ENSG00000178038
	ALX1	ENSG00000180318
	ALX4	ENSG00000052850
	AMBP	ENSG00000106927
	AMBRA1	ENSG00000110497
	AMDHD2	ENSG00000162066
	AMELX	ENSG00000125363
	AMFR	ENSG00000159461
	AMH	ENSG00000104899
	AMHR2	ENSG00000135409
	AMIGO2	ENSG00000139211
	AMMECR1	ENSG00000101935
	AMN	ENSG00000166126
	AMOT	ENSG00000126016
	AMOTL2	ENSG00000114019
	AMPD1	ENSG00000116748
	AMPD2	ENSG00000116337
	AMPD3	ENSG00000133805
	AMPH	ENSG00000078053
	AMT	ENSG00000145020
	AMY1A	ENSG00000237763
	AMY1B	ENSG00000174876
	AMY2A	ENSG00000243480
	AMY2B	ENSG00000240038
	AMZ2	ENSG00000196704
	ANAPC1	ENSG00000153107
	ANAPC10	ENSG00000164162
	ANAPC13	ENSG00000129055
	ANAPC15	ENSG00000110200
	ANAPC2	ENSG00000176248
	ANAPC5	ENSG00000089053
	ANG	ENSG00000214274
	ANGEL1	ENSG00000013523
	ANGEL2	ENSG00000174606
	ANGPT1	ENSG00000154188
	ANGPT2	ENSG00000091879
	ANGPT4	ENSG00000101280
	ANGPTL2	ENSG00000136859
	ANGPTL4	ENSG00000167772
	ANGPTL7	ENSG00000171819
	ANGPTL8	ENSG00000130173
	ANK1	ENSG00000029534
	ANK2	ENSG00000145362
	ANK3	ENSG00000151150
	ANKEF1	ENSG00000132623
	ANKFY1	ENSG00000185722
	ANKH	ENSG00000154122
	ANKHD1	ENSG00000131503
	ANKHD1-EIF4EBP3	ENSG00000254996
	ANKLE2	ENSG00000176915
	ANKMY1	ENSG00000144504
	ANKMY2	ENSG00000106524
	ANKRA2	ENSG00000164331
	ANKRD1	ENSG00000148677
	ANKRD10	ENSG00000088448
	ANKRD11	ENSG00000167522
	ANKRD12	ENSG00000101745
	ANKRD17	ENSG00000132466
	ANKRD2	ENSG00000165887
	ANKRD26	ENSG00000107890
	ANKRD27	ENSG00000105186
	ANKRD28	ENSG00000206560
	ANKRD34C	ENSG00000235711
	ANKRD36	ENSG00000135976
	ANKRD36B	ENSG00000196912
	ANKRD36C	ENSG00000174501
	ANKRD40	ENSG00000154945
	ANKRD46	ENSG00000186106
	ANKRD49	ENSG00000168876
	ANKRD55	ENSG00000164512
	ANKRD6	ENSG00000135299
	ANKRD7	ENSG00000106013
	ANKS1A	ENSG00000064999
	ANKS1B	ENSG00000185046
	ANKZF1	ENSG00000163516
	ANO1	ENSG00000131620
	ANO10	ENSG00000160746
	ANO2	ENSG00000047617
	ANO3	ENSG00000134343
	ANOS1	ENSG00000011201
	ANP32B	ENSG00000136938
	ANP32D	ENSG00000139223
	ANP32E	ENSG00000143401
	ANPEP	ENSG00000166825
	ANTKMT	ENSG00000103254
	ANTXR1	ENSG00000169604
	ANXA1	ENSG00000135046
	ANXA10	ENSG00000109511
	ANXA11	ENSG00000122359
	ANXA13	ENSG00000104537
	ANXA3	ENSG00000138772
	ANXA4	ENSG00000196975
	ANXA5	ENSG00000164111
	ANXA6	ENSG00000197043
	ANXA7	ENSG00000138279
	ANXA8	ENSG00000265190
	ANXA8L1	ENSG00000264230
	ANXA9	ENSG00000143412
	AOAH	ENSG00000136250
	AOC1	ENSG00000002726
	AOC2	ENSG00000131480
	AOC3	ENSG00000131471
	AOPEP	ENSG00000148120
	AOX1	ENSG00000138356
	AP000781.2	ENSG00000254979
	AP000944.5	ENSG00000285816
	AP001931.2	ENSG00000288534
	AP002990.1	ENSG00000255508
	AP006333.1	ENSG00000126500
	AP1AR	ENSG00000138660
	AP1B1	ENSG00000100280
	AP1G1	ENSG00000166747
	AP1G2	ENSG00000213983
	AP1M2	ENSG00000129354
	AP1S1	ENSG00000106367
	AP1S2	ENSG00000182287
	AP2A2	ENSG00000183020
	AP2B1	ENSG00000006125
	AP2M1	ENSG00000161203
	AP2S1	ENSG00000042753
	AP3B1	ENSG00000132842
	AP3B2	ENSG00000103723
	AP3D1	ENSG00000065000
	AP3M2	ENSG00000070718
	AP3S1	ENSG00000177879
	AP4E1	ENSG00000081014
	AP4M1	ENSG00000221838
	AP4S1	ENSG00000100478
	AP5M1	ENSG00000053770
	AP5S1	ENSG00000125843
	AP5Z1	ENSG00000242802
	APAF1	ENSG00000120868
	APBA1	ENSG00000107282
	APBA2	ENSG00000034053
	APBA3	ENSG00000011132
	APBB1IP	ENSG00000077420
	APBB2	ENSG00000163697
	APBB3	ENSG00000113108
	APC	ENSG00000134982
	APC2	ENSG00000115266
	APEH	ENSG00000164062
	APEX1	ENSG00000100823
	APEX2	ENSG00000169188
	APH1A	ENSG00000117362
	APH1B	ENSG00000138613
	API5	ENSG00000166181
	APIP	ENSG00000149089
	APLNR	ENSG00000134817
	APLP1	ENSG00000105290
	APLP2	ENSG00000084234
	APMAP	ENSG00000101474
	APOA1	ENSG00000118137
	APOB	ENSG00000084674
	APOBEC2	ENSG00000124701
	APOBEC3A	ENSG00000128383
	APOBEC3C	ENSG00000244509
	APOBEC3F	ENSG00000128394
	APOBEC3G	ENSG00000239713
	APOBR	ENSG00000184730
	APOC1	ENSG00000130208
	APOD	ENSG00000189058
	APOE	ENSG00000130203
	APOF	ENSG00000175336
	APOL1	ENSG00000100342
	APOL2	ENSG00000128335
	APOL5	ENSG00000128313
	APOL6	ENSG00000221963
	APOLD1	ENSG00000178878
	APOM	ENSG00000204444
	APOO	ENSG00000184831
	APOOL	ENSG00000155008
	APP	ENSG00000142192
	APPBP2	ENSG00000062725
	APPL1	ENSG00000157500
	APPL2	ENSG00000136044
	APRT	ENSG00000198931
	APTX	ENSG00000137074
	AQP1	ENSG00000240583
	AQP3	ENSG00000165272
	AQP5	ENSG00000161798
	AQP7	ENSG00000165269
	AQP8	ENSG00000103375
	AQP9	ENSG00000103569
	AQR	ENSG00000021776
	AR	ENSG00000169083
	ARAF	ENSG00000078061
	ARAP1	ENSG00000186635
	ARAP2	ENSG00000047365
	ARAP3	ENSG00000120318
	ARC	ENSG00000198576
	ARCN1	ENSG00000095139
	AREG	ENSG00000109321
	AREL1	ENSG00000119682
	ARF1	ENSG00000143761
	ARF3	ENSG00000134287
	ARF4	ENSG00000168374
	ARF5	ENSG00000004059
	ARF6	ENSG00000165527
	ARFGAP1	ENSG00000101199
	ARFGAP2	ENSG00000149182
	ARFGAP3	ENSG00000242247
	ARFGEF1	ENSG00000066777
	ARFGEF2	ENSG00000124198
	ARFIP1	ENSG00000164144
	ARFIP2	ENSG00000132254
	ARFRP1	ENSG00000101246
	ARG1	ENSG00000118520
	ARG2	ENSG00000081181
	ARGLU1	ENSG00000134884
	ARHGAP1	ENSG00000175220
	ARHGAP10	ENSG00000071205
	ARHGAP11A	ENSG00000198826
	ARHGAP12	ENSG00000165322
	ARHGAP15	ENSG00000075884
	ARHGAP17	ENSG00000140750
	ARHGAP24	ENSG00000138639
	ARHGAP25	ENSG00000163219
	ARHGAP26	ENSG00000145819
	ARHGAP28	ENSG00000088756
	ARHGAP29	ENSG00000137962
	ARHGAP32	ENSG00000134909
	ARHGAP33	ENSG00000004777
	ARHGAP35	ENSG00000160007
	ARHGAP4	ENSG00000089820
	ARHGAP44	ENSG00000006740
	ARHGAP5	ENSG00000100852
	ARHGAP6	ENSG00000047648
	ARHGDIA	ENSG00000141522
	ARHGDIB	ENSG00000111348
	ARHGDIG	ENSG00000242173
	ARHGEF1	ENSG00000076928
	ARHGEF10	ENSG00000104728
	ARHGEF10L	ENSG00000074964
	ARHGEF11	ENSG00000132694
	ARHGEF12	ENSG00000196914
	ARHGEF15	ENSG00000198844
	ARHGEF16	ENSG00000130762
	ARHGEF17	ENSG00000110237
	ARHGEF18	ENSG00000104880
	ARHGEF2	ENSG00000116584
	ARHGEF26	ENSG00000114790
	ARHGEF28	ENSG00000214944
	ARHGEF3	ENSG00000163947
	ARHGEF38	ENSG00000236699
	ARHGEF4	ENSG00000136002
	ARHGEF40	ENSG00000165801
	ARHGEF5	ENSG00000050327
	ARHGEF6	ENSG00000129675
	ARHGEF7	ENSG00000102606
	ARHGEF9	ENSG00000131089
	ARID1A	ENSG00000117713
	ARID3A	ENSG00000116017
	ARID3B	ENSG00000179361
	ARID4A	ENSG00000032219
	ARID4B	ENSG00000054267
	ARID5A	ENSG00000196843
	ARID5B	ENSG00000150347
	ARIH1	ENSG00000166233
	ARIH2	ENSG00000177479
	ARL1	ENSG00000120805
	ARL10	ENSG00000175414
	ARL15	ENSG00000185305
	ARL17A	ENSG00000185829
	ARL17B	ENSG00000228696
	ARL2-SNX15	ENSG00000273003
	ARL2BP	ENSG00000102931
	ARL3	ENSG00000138175
	ARL4A	ENSG00000122644
	ARL4C	ENSG00000188042
	ARL4D	ENSG00000175906
	ARL5A	ENSG00000162980
	ARL6IP1	ENSG00000170540
	ARL6IP4	ENSG00000182196
	ARL6IP5	ENSG00000144746
	ARL8B	ENSG00000134108
	ARMC1	ENSG00000104442
	ARMC4	ENSG00000169126
	ARMC6	ENSG00000105676
	ARMC7	ENSG00000125449
	ARMC8	ENSG00000114098
	ARMC9	ENSG00000135931
	ARMCX1	ENSG00000126947
	ARMCX2	ENSG00000184867
	ARMCX3	ENSG00000102401
	ARMCX4	ENSG00000196440
	ARMCX6	ENSG00000198960
	ARMH3	ENSG00000120029
	ARMT1	ENSG00000146476
	ARNT	ENSG00000143437
	ARNT2	ENSG00000172379
	ARNTL	ENSG00000133794
	ARNTL2	ENSG00000029153
	ARPC1A	ENSG00000241685
	ARPC1B	ENSG00000130429
	ARPC2	ENSG00000163466
	ARPC5	ENSG00000162704
	ARPC5L	ENSG00000136950
	ARPIN	ENSG00000242498
	ARPP19	ENSG00000128989
	ARR3	ENSG00000120500
	ARRB1	ENSG00000137486
	ARRB2	ENSG00000141480
	ARSA	ENSG00000100299
	ARSB	ENSG00000113273
	ARSD	ENSG00000006756
	ARSF	ENSG00000062096
	ARSJ	ENSG00000180801
	ARSL	ENSG00000157399
	ART1	ENSG00000129744
	ART3	ENSG00000156219
	ART4	ENSG00000111339
	ARTN	ENSG00000117407
	ARVCF	ENSG00000099889
	ASAH1	ENSG00000104763
	ASAP1	ENSG00000153317
	ASAP2	ENSG00000151693
	ASAP3	ENSG00000088280
	ASB1	ENSG00000065802
	ASB13	ENSG00000196372
	ASB4	ENSG00000005981
	ASB6	ENSG00000148331
	ASB7	ENSG00000183475
	ASB8	ENSG00000177981
	ASB9	ENSG00000102048
	ASCC1	ENSG00000138303
	ASCC2	ENSG00000100325
	ASCC3	ENSG00000112249
	ASCL1	ENSG00000139352
	ASCL2	ENSG00000183734
	ASF1A	ENSG00000111875
	ASF1B	ENSG00000105011
	ASGR1	ENSG00000141505
	ASGR2	ENSG00000161944
	ASH1L	ENSG00000116539
	ASH2L	ENSG00000129691
	ASIC1	ENSG00000110881
	ASIC2	ENSG00000108684
	ASIC3	ENSG00000213199
	ASIC4	ENSG00000072182
	ASIP	ENSG00000101440
	ASL	ENSG00000126522
	ASMT	ENSG00000196433
	ASMTL	ENSG00000169093
	ASNS	ENSG00000070669
	ASNSD1	ENSG00000138381
	ASPA	ENSG00000108381
	ASPHD1	ENSG00000174939
	ASPM	ENSG00000066279
	ASPN	ENSG00000106819
	ASPSCR1	ENSG00000169696
	ASRGL1	ENSG00000162174
	ASS1	ENSG00000130707
	ASTE1	ENSG00000034533
	ASTN1	ENSG00000152092
	ASTN2	ENSG00000148219
	ASXL1	ENSG00000171456
	ASXL2	ENSG00000143970
	ASXL3	ENSG00000141431
	ATAD2	ENSG00000156802
	ATAD2B	ENSG00000119778
	ATAD3A	ENSG00000197785
	ATAD5	ENSG00000176208
	ATAT1	ENSG00000137343
	ATF1	ENSG00000123268
	ATF2	ENSG00000115966
	ATF3	ENSG00000162772
	ATF4	ENSG00000128272
	ATF5	ENSG00000169136
	ATF6	ENSG00000118217
	ATF6B	ENSG00000213676
	ATF7	ENSG00000170653
	ATF7-NPFF	ENSG00000267281
	ATF7IP	ENSG00000171681
	ATF7IP2	ENSG00000166669
	ATG10	ENSG00000152348
	ATG101	ENSG00000123395
	ATG12	ENSG00000145782
	ATG13	ENSG00000175224
	ATG14	ENSG00000126775
	ATG16L1	ENSG00000085978
	ATG2A	ENSG00000110046
	ATG2B	ENSG00000066739
	ATG3	ENSG00000144848
	ATG4A	ENSG00000101844
	ATG4B	ENSG00000168397
	ATG5	ENSG00000057663
	ATG7	ENSG00000197548
	ATG9A	ENSG00000198925
	ATIC	ENSG00000138363
	ATL2	ENSG00000119787
	ATM	ENSG00000149311
	ATMIN	ENSG00000166454
	ATN1	ENSG00000111676
	ATP10A	ENSG00000206190
	ATP10B	ENSG00000118322
	ATP10D	ENSG00000145246
	ATP11A	ENSG00000068650
	ATP11B	ENSG00000058063
	ATP13A1	ENSG00000105726
	ATP13A2	ENSG00000159363
	ATP13A3	ENSG00000133657
	ATP1A1	ENSG00000163399
	ATP1A2	ENSG00000018625
	ATP1A3	ENSG00000105409
	ATP1B1	ENSG00000143153
	ATP1B2	ENSG00000129244
	ATP1B3	ENSG00000069849
	ATP1B4	ENSG00000101892
	ATP2A1	ENSG00000196296
	ATP2A2	ENSG00000174437
	ATP2A3	ENSG00000074370
	ATP2B1	ENSG00000070961
	ATP2B2	ENSG00000157087
	ATP2B3	ENSG00000067842
	ATP2B4	ENSG00000058668
	ATP2C1	ENSG00000017260
	ATP2C2	ENSG00000064270
	ATP4B	ENSG00000186009
	ATP5F1A	ENSG00000152234
	ATP5F1B	ENSG00000110955
	ATP5F1C	ENSG00000165629
	ATP5F1D	ENSG00000099624
	ATP5F1E	ENSG00000124172
	ATP5IF1	ENSG00000130770
	ATP5MC1	ENSG00000159199
	ATP5MC2	ENSG00000135390
	ATP5MC3	ENSG00000154518
	ATP5ME	ENSG00000169020
	ATP5MF	ENSG00000241468
	ATP5MG	ENSG00000167283
	ATP5MPL	ENSG00000156411
	ATP5PB	ENSG00000116459
	ATP5PD	ENSG00000167863
	ATP5PF	ENSG00000154723
	ATP5PO	ENSG00000241837
	ATP6AP1	ENSG00000071553
	ATP6AP2	ENSG00000182220
	ATP6V0A1	ENSG00000033627
	ATP6V0A2	ENSG00000185344
	ATP6V0A4	ENSG00000105929
	ATP6V0B	ENSG00000117410
	ATP6V0C	ENSG00000185883
	ATP6V0D1	ENSG00000159720
	ATP6V0E1	ENSG00000113732
	ATP6V0E2	ENSG00000171130
	ATP6V1A	ENSG00000114573
	ATP6V1B1	ENSG00000116039
	ATP6V1B2	ENSG00000147416
	ATP6V1C1	ENSG00000155097
	ATP6V1D	ENSG00000100554
	ATP6V1E1	ENSG00000131100
	ATP6V1F	ENSG00000128524
	ATP6V1G1	ENSG00000136888
	ATP6V1H	ENSG00000047249
	ATP7A	ENSG00000165240
	ATP7B	ENSG00000123191
	ATP8A1	ENSG00000124406
	ATP8A2	ENSG00000132932
	ATP8B1	ENSG00000081923
	ATP8B2	ENSG00000143515
	ATP8B3	ENSG00000130270
	ATP8B4	ENSG00000104043
	ATP9A	ENSG00000054793
	ATP9B	ENSG00000166377
	ATPAF2	ENSG00000171953
	ATR	ENSG00000175054
	ATRAID	ENSG00000138085
	ATRIP	ENSG00000164053
	ATRN	ENSG00000088812
	ATRNL1	ENSG00000107518
	ATRX	ENSG00000085224
	ATXN1	ENSG00000124788
	ATXN10	ENSG00000130638
	ATXN2	ENSG00000204842
	ATXN2L	ENSG00000168488
	ATXN3	ENSG00000066427
	ATXN7	ENSG00000163635
	ATXN7L3B	ENSG00000253719
	AUH	ENSG00000148090
	AUNIP	ENSG00000127423
	AUP1	ENSG00000115307
	AURKA	ENSG00000087586
	AURKAIP1	ENSG00000175756
	AURKB	ENSG00000178999
	AURKC	ENSG00000105146
	AUTS2	ENSG00000158321
	AVEN	ENSG00000169857
	AVL9	ENSG00000105778
	AVP	ENSG00000101200
	AVPI1	ENSG00000119986
	AVPR1A	ENSG00000166148
	AVPR1B	ENSG00000198049
	AVPR2	ENSG00000126895
	AXIN1	ENSG00000103126
	AXL	ENSG00000167601
	AZGP1	ENSG00000160862
	AZI2	ENSG00000163512
	AZIN1	ENSG00000155096
	AZU1	ENSG00000172232
	B2M	ENSG00000166710
	B3GALNT1	ENSG00000169255
	B3GALT1	ENSG00000172318
	B3GALT2	ENSG00000162630
	B3GALT4	ENSG00000235863
	B3GALT5	ENSG00000183778
	B3GAT1	ENSG00000109956
	B3GAT3	ENSG00000149541
	B3GNT2	ENSG00000170340
	B3GNT4	ENSG00000176383
	B3GNTL1	ENSG00000175711
	B4GALNT1	ENSG00000135454
	B4GALT1	ENSG00000086062
	B4GALT2	ENSG00000117411
	B4GALT3	ENSG00000158850
	B4GALT4	ENSG00000121578
	B4GALT5	ENSG00000158470
	B4GALT6	ENSG00000118276
	B4GALT7	ENSG00000027847
	B4GAT1	ENSG00000174684
	B9D1	ENSG00000108641
	B9D2	ENSG00000123810
	BAAT	ENSG00000136881
	BABAM1	ENSG00000105393
	BABAM2	ENSG00000158019
	BACE1	ENSG00000186318
	BACE2	ENSG00000182240
	BACH1	ENSG00000156273
	BACH2	ENSG00000112182
	BAD	ENSG00000002330
	BAG1	ENSG00000107262
	BAG2	ENSG00000112208
	BAG3	ENSG00000151929
	BAG4	ENSG00000156735
	BAG5	ENSG00000166170
	BAG6	ENSG00000204463
	BAHCC1	ENSG00000266074
	BAHD1	ENSG00000140320
	BAIAP2	ENSG00000175866
	BAIAP3	ENSG00000007516
	BAK1	ENSG00000030110
	BAMBI	ENSG00000095739
	BANF1	ENSG00000175334
	BANK1	ENSG00000153064
	BAP1	ENSG00000163930
	BARD1	ENSG00000138376
	BARX1	ENSG00000131668
	BARX2	ENSG00000043039
	BASP1	ENSG00000176788
	BATF	ENSG00000156127
	BATF3	ENSG00000123685
	BAX	ENSG00000087088
	BAZ1A	ENSG00000198604
	BAZ1B	ENSG00000009954
	BAZ2A	ENSG00000076108
	BAZ2B	ENSG00000123636
	BBC3	ENSG00000105327
	BBIP1	ENSG00000214413
	BBOF1	ENSG00000119636
	BBOX1	ENSG00000129151
	BBS1	ENSG00000174483
	BBS10	ENSG00000179941
	BBS4	ENSG00000140463
	BBS7	ENSG00000138686
	BBS9	ENSG00000122507
	BBX	ENSG00000114439
	BCAM	ENSG00000187244
	BCAN	ENSG00000132692
	BCAP31	ENSG00000185825
	BCAR3	ENSG00000137936
	BCAS1	ENSG00000064787
	BCAS2	ENSG00000116752
	BCAS3	ENSG00000141376
	BCAS4	ENSG00000124243
	BCAT1	ENSG00000060982
	BCAT2	ENSG00000105552
	BCCIP	ENSG00000107949
	BCHE	ENSG00000114200
	BCKDHA	ENSG00000248098
	BCKDHB	ENSG00000083123
	BCKDK	ENSG00000103507
	BCL10	ENSG00000142867
	BCL11A	ENSG00000119866
	BCL11B	ENSG00000127152
	BCL2	ENSG00000171791
	BCL2A1	ENSG00000140379
	BCL2L1	ENSG00000171552
	BCL2L10	ENSG00000137875
	BCL2L13	ENSG00000099968
	BCL3	ENSG00000069399
	BCL6	ENSG00000113916
	BCL7A	ENSG00000110987
	BCL7B	ENSG00000106635
	BCL7C	ENSG00000099385
	BCL9	ENSG00000116128
	BCLAF1	ENSG00000029363
	BCO1	ENSG00000135697
	BCOR	ENSG00000183337
	BCORL1	ENSG00000085185
	BCR	ENSG00000186716
	BCS1L	ENSG00000074582
	BDH1	ENSG00000161267
	BDH2	ENSG00000164039
	BDKRB1	ENSG00000100739
	BDKRB2	ENSG00000168398
	BEAN1	ENSG00000166546
	BECN1	ENSG00000126581
	BEGAIN	ENSG00000183092
	BEND5	ENSG00000162373
	BEST1	ENSG00000167995
	BEST2	ENSG00000039987
	BET1L	ENSG00000177951
	BEX1	ENSG00000133169
	BEX3	ENSG00000166681
	BEX4	ENSG00000102409
	BFAR	ENSG00000103429
	BFSP1	ENSG00000125864
	BFSP2	ENSG00000170819
	BGN	ENSG00000182492
	BHLHB9	ENSG00000198908
	BHLHE40	ENSG00000134107
	BHLHE41	ENSG00000123095
	BHMT	ENSG00000145692
	BHMT2	ENSG00000132840
	BICC1	ENSG00000122870
	BICD1	ENSG00000151746
	BICD2	ENSG00000185963
	BICDL1	ENSG00000135127
	BICRA	ENSG00000063169
	BICRAL	ENSG00000112624
	BID	ENSG00000015475
	BIK	ENSG00000100290
	BIN1	ENSG00000136717
	BIN2	ENSG00000110934
	BIRC2	ENSG00000110330
	BIRC3	ENSG00000023445
	BIRC5	ENSG00000089685
	BIRC7	ENSG00000101197
	BLK	ENSG00000136573
	BLM	ENSG00000197299
	BLMH	ENSG00000108578
	BLNK	ENSG00000095585
	BLVRA	ENSG00000106605
	BLVRB	ENSG00000090013
	BLZF1	ENSG00000117475
	BMERB1	ENSG00000166780
	BMP1	ENSG00000168487
	BMP2	ENSG00000125845
	BMP2K	ENSG00000138756
	BMP3	ENSG00000152785
	BMP4	ENSG00000125378
	BMP5	ENSG00000112175
	BMP6	ENSG00000153162
	BMP7	ENSG00000101144
	BMP8A	ENSG00000183682
	BMP8B	ENSG00000116985
	BMPR1A	ENSG00000107779
	BMPR1B	ENSG00000138696
	BMPR2	ENSG00000204217
	BMS1	ENSG00000165733
	BMX	ENSG00000102010
	BNC1	ENSG00000169594
	BNC2	ENSG00000173068
	BNIP1	ENSG00000113734
	BNIP2	ENSG00000140299
	BNIP3	ENSG00000176171
	BNIP3L	ENSG00000104765
	BNIPL	ENSG00000163141
	BOLA1	ENSG00000178096
	BOLA2-SMG1P6	ENSG00000261740
	BOLA2B	ENSG00000169627
	BOP1	ENSG00000261236
	BORA	ENSG00000136122
	BORCS6	ENSG00000196544
	BPGM	ENSG00000172331
	BPHL	ENSG00000137274
	BPI	ENSG00000101425
	BPTF	ENSG00000171634
	BRAF	ENSG00000157764
	BRAP	ENSG00000089234
	BRCA1	ENSG00000012048
	BRCA2	ENSG00000139618
	BRCC3	ENSG00000185515
	BRD1	ENSG00000100425
	BRD2	ENSG00000204256
	BRD3	ENSG00000169925
	BRD3OS	ENSG00000235106
	BRD4	ENSG00000141867
	BRD7	ENSG00000166164
	BRD8	ENSG00000112983
	BRD9	ENSG00000028310
	BRF1	ENSG00000185024
	BRF2	ENSG00000104221
	BRICD5	ENSG00000182685
	BRINP1	ENSG00000078725
	BRINP2	ENSG00000198797
	BRINP3	ENSG00000162670
	BRIP1	ENSG00000136492
	BRIX1	ENSG00000113460
	BRMS1	ENSG00000174744
	BRPF1	ENSG00000156983
	BRSK2	ENSG00000174672
	BRWD1	ENSG00000185658
	BSDC1	ENSG00000160058
	BSG	ENSG00000172270
	BSN	ENSG00000164061
	BSPRY	ENSG00000119411
	BST1	ENSG00000109743
	BST2	ENSG00000130303
	BTAF1	ENSG00000095564
	BTBD1	ENSG00000064726
	BTBD2	ENSG00000133243
	BTBD3	ENSG00000132640
	BTBD7	ENSG00000011114
	BTBD8	ENSG00000189195
	BTC	ENSG00000174808
	BTD	ENSG00000169814
	BTF3	ENSG00000145741
	BTG2	ENSG00000159388
	BTG3	ENSG00000154640
	BTG4	ENSG00000137707
	BTK	ENSG00000010671
	BTN1A1	ENSG00000124557
	BTN2A1	ENSG00000112763
	BTN2A2	ENSG00000124508
	BTN3A1	ENSG00000026950
	BTN3A2	ENSG00000186470
	BTN3A3	ENSG00000111801
	BTNL2	ENSG00000204290
	BTNL3	ENSG00000168903
	BTNL8	ENSG00000113303
	BTRC	ENSG00000166167
	BUB1	ENSG00000169679
	BUB1B	ENSG00000156970
	BUB3	ENSG00000154473
	BUD23	ENSG00000071462
	BUD31	ENSG00000106245
	BYSL	ENSG00000112578
	BZW1	ENSG00000082153
	BZW2	ENSG00000136261
	C10orf88	ENSG00000119965
	C11orf1	ENSG00000137720
	C11orf16	ENSG00000176029
	C11orf21	ENSG00000110665
	C11orf24	ENSG00000171067
	C11orf58	ENSG00000110696
	C11orf68	ENSG00000175573
	C11orf71	ENSG00000180425
	C11orf80	ENSG00000173715
	C11orf95	ENSG00000188070
	C12orf10	ENSG00000139637
	C12orf29	ENSG00000133641
	C12orf4	ENSG00000047621
	C12orf43	ENSG00000157895
	C12orf45	ENSG00000151131
	C12orf49	ENSG00000111412
	C14orf132	ENSG00000227051
	C14orf93	ENSG00000100802
	C15orf39	ENSG00000167173
	C16orf58	ENSG00000140688
	C16orf70	ENSG00000125149
	C16orf71	ENSG00000166246
	C16orf72	ENSG00000182831
	C16orf95	ENSG00000260456
	C17orf75	ENSG00000108666
	C17orf80	ENSG00000141219
	C18orf25	ENSG00000152242
	C19orf53	ENSG00000104979
	C19orf54	ENSG00000188493
	C19orf57	ENSG00000132016
	C19orf73	ENSG00000221916
	C1D	ENSG00000197223
	C1GALT1	ENSG00000106392
	C1GALT1C1	ENSG00000171155
	C1orf105	ENSG00000180999
	C1orf109	ENSG00000116922
	C1orf112	ENSG00000000460
	C1orf115	ENSG00000162817
	C1orf116	ENSG00000182795
	C1orf159	ENSG00000131591
	C1orf174	ENSG00000198912
	C1orf21	ENSG00000116667
	C1orf216	ENSG00000142686
	C1orf35	ENSG00000143793
	C1orf50	ENSG00000164008
	C1orf54	ENSG00000118292
	C1orf56	ENSG00000143443
	C1orf61	ENSG00000125462
	C1QA	ENSG00000173372
	C1QB	ENSG00000173369
	C1QBP	ENSG00000108561
	C1QL1	ENSG00000131094
	C1QTNF1	ENSG00000173918
	C1QTNF3-AMACR	ENSG00000273294
	C1R	ENSG00000159403
	C1RL	ENSG00000139178
	C1S	ENSG00000182326
	C2	ENSG00000166278
	C20orf27	ENSG00000101220
	C21orf59-TCP10L	ENSG00000265590
	C21orf62	ENSG00000205929
	C21orf91	ENSG00000154642
	C22orf31	ENSG00000100249
	C2CD2	ENSG00000157617
	C2CD2L	ENSG00000172375
	C2CD3	ENSG00000168014
	C2CD5	ENSG00000111731
	C2orf42	ENSG00000115998
	C2orf49	ENSG00000135974
	C2orf68	ENSG00000168887
	C2orf72	ENSG00000204128
	C3	ENSG00000125730
	C3AR1	ENSG00000171860
	C3orf14	ENSG00000114405
	C3orf18	ENSG00000088543
	C3orf52	ENSG00000114529
	C4A	ENSG00000244731
	C4B	ENSG00000224389
	C4BPA	ENSG00000123838
	C4BPB	ENSG00000123843
	C4orf19	ENSG00000154274
	C5	ENSG00000106804
	C5AR1	ENSG00000197405
	C5AR2	ENSG00000134830
	C5orf15	ENSG00000113583
	C5orf22	ENSG00000082213
	C5orf30	ENSG00000181751
	C6	ENSG00000039537
	C6orf120	ENSG00000185127
	C6orf47	ENSG00000204439
	C6orf62	ENSG00000112308
	C7	ENSG00000112936
	C7orf25	ENSG00000136197
	C7orf26	ENSG00000146576
	C8G	ENSG00000176919
	C8orf33	ENSG00000182307
	C9	ENSG00000113600
	C9orf116	ENSG00000160345
	C9orf16	ENSG00000171159
	C9orf40	ENSG00000135045
	C9orf78	ENSG00000136819
	CA11	ENSG00000063180
	CA12	ENSG00000074410
	CA14	ENSG00000118298
	CA2	ENSG00000104267
	CA3	ENSG00000164879
	CA4	ENSG00000167434
	CA5A	ENSG00000174990
	CA5B	ENSG00000169239
	CA7	ENSG00000168748
	CA8	ENSG00000178538
	CA9	ENSG00000107159
	CAAP1	ENSG00000120159
	CAB39	ENSG00000135932
	CAB39L	ENSG00000102547
	CABIN1	ENSG00000099991
	CABP1	ENSG00000157782
	CABP5	ENSG00000105507
	CABYR	ENSG00000154040
	CACFD1	ENSG00000160325
	CACNA1A	ENSG00000141837
	CACNA1B	ENSG00000148408
	CACNA1C	ENSG00000151067
	CACNA1D	ENSG00000157388
	CACNA1E	ENSG00000198216
	CACNA1F	ENSG00000102001
	CACNA1G	ENSG00000006283
	CACNA1H	ENSG00000196557
	CACNA1I	ENSG00000100346
	CACNA1S	ENSG00000081248
	CACNA2D1	ENSG00000153956
	CACNA2D2	ENSG00000007402
	CACNA2D3	ENSG00000157445
	CACNB1	ENSG00000067191
	CACNB2	ENSG00000165995
	CACNB3	ENSG00000167535
	CACNB4	ENSG00000182389
	CACNG1	ENSG00000108878
	CACNG4	ENSG00000075461
	CACTIN	ENSG00000105298
	CACYBP	ENSG00000116161
	CAD	ENSG00000084774
	CADM3	ENSG00000162706
	CADM4	ENSG00000105767
	CADPS2	ENSG00000081803
	CALB1	ENSG00000104327
	CALB2	ENSG00000172137
	CALCB	ENSG00000175868
	CALCOCO1	ENSG00000012822
	CALCOCO2	ENSG00000136436
	CALCR	ENSG00000004948
	CALCRL	ENSG00000064989
	CALD1	ENSG00000122786
	CALHM2	ENSG00000138172
	CALM1	ENSG00000198668
	CALM2	ENSG00000143933
	CALM3	ENSG00000160014
	CALML3	ENSG00000178363
	CALML4	ENSG00000129007
	CALR	ENSG00000179218
	CALU	ENSG00000128595
	CALY	ENSG00000130643
	CAMK1	ENSG00000134072
	CAMK1D	ENSG00000183049
	CAMK1G	ENSG00000008118
	CAMK2A	ENSG00000070808
	CAMK2B	ENSG00000058404
	CAMK2G	ENSG00000148660
	CAMK2N1	ENSG00000162545
	CAMK4	ENSG00000152495
	CAMKK2	ENSG00000110931
	CAMKV	ENSG00000164076
	CAMLG	ENSG00000164615
	CAMP	ENSG00000164047
	CAMSAP1	ENSG00000130559
	CAMSAP2	ENSG00000118200
	CAMTA1	ENSG00000171735
	CAMTA2	ENSG00000108509
	CAND1	ENSG00000111530
	CAND2	ENSG00000144712
	CANT1	ENSG00000171302
	CANX	ENSG00000127022
	CAP1	ENSG00000131236
	CAP2	ENSG00000112186
	CAPN1	ENSG00000014216
	CAPN10	ENSG00000142330
	CAPN11	ENSG00000137225
	CAPN15	ENSG00000103326
	CAPN2	ENSG00000162909
	CAPN3	ENSG00000092529
	CAPN5	ENSG00000149260
	CAPN6	ENSG00000077274
	CAPN7	ENSG00000131375
	CAPN9	ENSG00000135773
	CAPNS1	ENSG00000126247
	CAPRIN1	ENSG00000135387
	CAPRIN2	ENSG00000110888
	CAPZA1	ENSG00000116489
	CAPZA2	ENSG00000198898
	CAPZB	ENSG00000077549
	CARD10	ENSG00000100065
	CARD14	ENSG00000141527
	CARD8	ENSG00000105483
	CARD9	ENSG00000187796
	CARF	ENSG00000138380
	CARHSP1	ENSG00000153048
	CARM1	ENSG00000142453
	CARMIL1	ENSG00000079691
	CARS1	ENSG00000110619
	CASC1	ENSG00000118307
	CASC3	ENSG00000108349
	CASD1	ENSG00000127995
	CASK	ENSG00000147044
	CASKIN2	ENSG00000177303
	CASP1	ENSG00000137752
	CASP10	ENSG00000003400
	CASP2	ENSG00000106144
	CASP3	ENSG00000164305
	CASP5	ENSG00000137757
	CASP6	ENSG00000138794
	CASP7	ENSG00000165806
	CASP8AP2	ENSG00000118412
	CASP9	ENSG00000132906
	CASQ1	ENSG00000143318
	CASQ2	ENSG00000118729
	CASR	ENSG00000036828
	CASS4	ENSG00000087589
	CAST	ENSG00000153113
	CASZ1	ENSG00000130940
	CAT	ENSG00000121691
	CATSPER2	ENSG00000166762
	CATSPERB	ENSG00000133962
	CATSPERG	ENSG00000099338
	CAV1	ENSG00000105974
	CAV2	ENSG00000105971
	CAV3	ENSG00000182533
	CAVIN1	ENSG00000177469
	CAVIN2	ENSG00000168497
	CAVIN3	ENSG00000170955
	CBARP	ENSG00000099625
	CBFA2T2	ENSG00000078699
	CBFA2T3	ENSG00000129993
	CBFB	ENSG00000067955
	CBL	ENSG00000110395
	CBLB	ENSG00000114423
	CBLIF	ENSG00000134812
	CBLL1	ENSG00000105879
	CBLN1	ENSG00000102924
	CBR1	ENSG00000159228
	CBR3	ENSG00000159231
	CBR4	ENSG00000145439
	CBS	ENSG00000160200
	CBSL	ENSG00000274276
	CBWD1	ENSG00000172785
	CBWD2	ENSG00000136682
	CBWD3	ENSG00000196873
	CBWD5	ENSG00000147996
	CBWD6	ENSG00000215126
	CBX1	ENSG00000108468
	CBX2	ENSG00000173894
	CBX3	ENSG00000122565
	CBX4	ENSG00000141582
	CBX5	ENSG00000094916
	CBX6	ENSG00000183741
	CBX7	ENSG00000100307
	CBX8	ENSG00000141570
	CBY1	ENSG00000100211
	CC2D1A	ENSG00000132024
	CCDC102B	ENSG00000150636
	CCDC106	ENSG00000173581
	CCDC121	ENSG00000176714
	CCDC130	ENSG00000104957
	CCDC134	ENSG00000100147
	CCDC144A	ENSG00000170160
	CCDC15	ENSG00000149548
	CCDC154	ENSG00000197599
	CCDC170	ENSG00000120262
	CCDC181	ENSG00000117477
	CCDC186	ENSG00000165813
	CCDC198	ENSG00000100557
	CCDC22	ENSG00000101997
	CCDC25	ENSG00000147419
	CCDC28A	ENSG00000024862
	CCDC28B	ENSG00000160050
	CCDC30	ENSG00000186409
	CCDC33	ENSG00000140481
	CCDC40	ENSG00000141519
	CCDC47	ENSG00000108588
	CCDC51	ENSG00000164051
	CCDC57	ENSG00000176155
	CCDC59	ENSG00000133773
	CCDC6	ENSG00000108091
	CCDC68	ENSG00000166510
	CCDC69	ENSG00000198624
	CCDC7	ENSG00000216937
	CCDC81	ENSG00000149201
	CCDC82	ENSG00000149231
	CCDC85B	ENSG00000175602
	CCDC85C	ENSG00000205476
	CCDC86	ENSG00000110104
	CCDC87	ENSG00000182791
	CCDC88A	ENSG00000115355
	CCDC88C	ENSG00000015133
	CCDC9	ENSG00000105321
	CCDC90B	ENSG00000137500
	CCDC92	ENSG00000119242
	CCDC93	ENSG00000125633
	CCHCR1	ENSG00000204536
	CCIN	ENSG00000185972
	CCK	ENSG00000187094
	CCKBR	ENSG00000110148
	CCL11	ENSG00000172156
	CCL13	ENSG00000181374
	CCL14	ENSG00000276409
	CCL16	ENSG00000275152
	CCL17	ENSG00000102970
	CCL18	ENSG00000275385
	CCL19	ENSG00000172724
	CCL2	ENSG00000108691
	CCL21	ENSG00000137077
	CCL22	ENSG00000102962
	CCL23	ENSG00000274736
	CCL24	ENSG00000106178
	CCL3	ENSG00000277632
	CCL3L3	ENSG00000276085
	CCL4	ENSG00000275302
	CCL5	ENSG00000271503
	CCL8	ENSG00000108700
	CCN1	ENSG00000142871
	CCN2	ENSG00000118523
	CCN3	ENSG00000136999
	CCN4	ENSG00000104415
	CCN5	ENSG00000064205
	CCN6	ENSG00000112761
	CCNA1	ENSG00000133101
	CCNA2	ENSG00000145386
	CCNB1	ENSG00000134057
	CCNB1IP1	ENSG00000100814
	CCNB2	ENSG00000157456
	CCNC	ENSG00000112237
	CCND1	ENSG00000110092
	CCND2	ENSG00000118971
	CCNDBP1	ENSG00000166946
	CCNE1	ENSG00000105173
	CCNE2	ENSG00000175305
	CCNF	ENSG00000162063
	CCNG1	ENSG00000113328
	CCNG2	ENSG00000138764
	CCNH	ENSG00000134480
	CCNI	ENSG00000118816
	CCNJ	ENSG00000107443
	CCNJL	ENSG00000135083
	CCNK	ENSG00000090061
	CCNL1	ENSG00000163660
	CCNL2	ENSG00000221978
	CCNO	ENSG00000152669
	CCNT1	ENSG00000129315
	CCNT2	ENSG00000082258
	CCP110	ENSG00000103540
	CCPG1	ENSG00000260916
	CCR1	ENSG00000163823
	CCR10	ENSG00000184451
	CCR2	ENSG00000121807
	CCR3	ENSG00000183625
	CCR4	ENSG00000183813
	CCR5	ENSG00000160791
	CCR7	ENSG00000126353
	CCR8	ENSG00000179934
	CCR9	ENSG00000173585
	CCRL2	ENSG00000121797
	CCS	ENSG00000173992
	CCSER2	ENSG00000107771
	CCT2	ENSG00000166226
	CCT3	ENSG00000163468
	CCT4	ENSG00000115484
	CCT5	ENSG00000150753
	CCT6A	ENSG00000146731
	CCT6B	ENSG00000132141
	CCT7	ENSG00000135624
	CCT8	ENSG00000156261
	CCT8L2	ENSG00000198445
	CCZ1	ENSG00000122674
	CCZ1B	ENSG00000146574
	CD101	ENSG00000134256
	CD14	ENSG00000170458
	CD151	ENSG00000177697
	CD160	ENSG00000117281
	CD163	ENSG00000177575
	CD163L1	ENSG00000177675
	CD164	ENSG00000135535
	CD177	ENSG00000204936
	CD180	ENSG00000134061
	CD19	ENSG00000177455
	CD1A	ENSG00000158477
	CD1B	ENSG00000158485
	CD1C	ENSG00000158481
	CD1D	ENSG00000158473
	CD1E	ENSG00000158488
	CD2	ENSG00000116824
	CD200	ENSG00000091972
	CD207	ENSG00000116031
	CD209	ENSG00000090659
	CD22	ENSG00000012124
	CD226	ENSG00000150637
	CD24	ENSG00000272398
	CD244	ENSG00000122223
	CD247	ENSG00000198821
	CD248	ENSG00000174807
	CD27	ENSG00000139193
	CD28	ENSG00000178562
	CD2AP	ENSG00000198087
	CD2BP2	ENSG00000169217
	CD300A	ENSG00000167851
	CD300C	ENSG00000167850
	CD320	ENSG00000167775
	CD33	ENSG00000105383
	CD34	ENSG00000174059
	CD37	ENSG00000104894
	CD38	ENSG00000004468
	CD3D	ENSG00000167286
	CD3E	ENSG00000198851
	CD3EAP	ENSG00000117877
	CD3G	ENSG00000160654
	CD4	ENSG00000010610
	CD40	ENSG00000101017
	CD40LG	ENSG00000102245
	CD44	ENSG00000026508
	CD46	ENSG00000117335
	CD47	ENSG00000196776
	CD48	ENSG00000117091
	CD5	ENSG00000110448
	CD52	ENSG00000169442
	CD53	ENSG00000143119
	CD55	ENSG00000196352
	CD58	ENSG00000116815
	CD59	ENSG00000085063
	CD63	ENSG00000135404
	CD69	ENSG00000110848
	CD7	ENSG00000173762
	CD70	ENSG00000125726
	CD72	ENSG00000137101
	CD74	ENSG00000019582
	CD79A	ENSG00000105369
	CD79B	ENSG00000007312
	CD80	ENSG00000121594
	CD82	ENSG00000085117
	CD83	ENSG00000112149
	CD84	ENSG00000066294
	CD86	ENSG00000114013
	CD8A	ENSG00000153563
	CD8B	ENSG00000172116
	CD8B2	ENSG00000254126
	CD9	ENSG00000010278
	CD93	ENSG00000125810
	CD96	ENSG00000153283
	CD99	ENSG00000002586
	CDA	ENSG00000158825
	CDADC1	ENSG00000102543
	CDC123	ENSG00000151465
	CDC14A	ENSG00000079335
	CDC14B	ENSG00000081377
	CDC16	ENSG00000130177
	CDC20	ENSG00000117399
	CDC23	ENSG00000094880
	CDC25A	ENSG00000164045
	CDC25B	ENSG00000101224
	CDC25C	ENSG00000158402
	CDC27	ENSG00000004897
	CDC34	ENSG00000099804
	CDC37	ENSG00000105401
	CDC37L1	ENSG00000106993
	CDC40	ENSG00000168438
	CDC42	ENSG00000070831
	CDC42BPA	ENSG00000143776
	CDC42BPB	ENSG00000198752
	CDC42EP1	ENSG00000128283
	CDC42EP2	ENSG00000149798
	CDC42EP4	ENSG00000179604
	CDC42SE1	ENSG00000197622
	CDC45	ENSG00000093009
	CDC5L	ENSG00000096401
	CDC6	ENSG00000094804
	CDC7	ENSG00000097046
	CDC73	ENSG00000134371
	CDCA3	ENSG00000111665
	CDCA4	ENSG00000170779
	CDCA8	ENSG00000134690
	CDCP1	ENSG00000163814
	CDH1	ENSG00000039068
	CDH11	ENSG00000140937
	CDH12	ENSG00000154162
	CDH15	ENSG00000129910
	CDH16	ENSG00000166589
	CDH17	ENSG00000079112
	CDH18	ENSG00000145526
	CDH19	ENSG00000071991
	CDH2	ENSG00000170558
	CDH20	ENSG00000101542
	CDH22	ENSG00000149654
	CDH3	ENSG00000062038
	CDH4	ENSG00000179242
	CDH5	ENSG00000179776
	CDH6	ENSG00000113361
	CDH7	ENSG00000081138
	CDH8	ENSG00000150394
	CDHR1	ENSG00000148600
	CDHR2	ENSG00000074276
	CDHR5	ENSG00000099834
	CDIP1	ENSG00000089486
	CDIPT	ENSG00000103502
	CDK1	ENSG00000170312
	CDK10	ENSG00000185324
	CDK12	ENSG00000167258
	CDK13	ENSG00000065883
	CDK14	ENSG00000058091
	CDK16	ENSG00000102225
	CDK17	ENSG00000059758
	CDK18	ENSG00000117266
	CDK19	ENSG00000155111
	CDK2	ENSG00000123374
	CDK20	ENSG00000156345
	CDK2AP1	ENSG00000111328
	CDK2AP2	ENSG00000167797
	CDK3	ENSG00000250506
	CDK4	ENSG00000135446
	CDK5	ENSG00000164885
	CDK5R1	ENSG00000176749
	CDK5RAP1	ENSG00000101391
	CDK5RAP2	ENSG00000136861
	CDK5RAP3	ENSG00000108465
	CDK6	ENSG00000105810
	CDK7	ENSG00000134058
	CDK8	ENSG00000132964
	CDK9	ENSG00000136807
	CDKAL1	ENSG00000145996
	CDKL1	ENSG00000100490
	CDKL2	ENSG00000138769
	CDKL3	ENSG00000006837
	CDKL5	ENSG00000008086
	CDKN1A	ENSG00000124762
	CDKN1B	ENSG00000111276
	CDKN1C	ENSG00000129757
	CDKN2AIP	ENSG00000168564
	CDKN2B	ENSG00000147883
	CDKN2C	ENSG00000123080
	CDKN2D	ENSG00000129355
	CDKN3	ENSG00000100526
	CDO1	ENSG00000129596
	CDON	ENSG00000064309
	CDR2	ENSG00000140743
	CDR2L	ENSG00000109089
	CDRT1	ENSG00000241322
	CDS1	ENSG00000163624
	CDS2	ENSG00000101290
	CDT1	ENSG00000167513
	CDV3	ENSG00000091527
	CDX1	ENSG00000113722
	CDYL	ENSG00000153046
	CEACAM1	ENSG00000079385
	CEACAM19	ENSG00000186567
	CEACAM21	ENSG00000007129
	CEACAM3	ENSG00000170956
	CEACAM4	ENSG00000105352
	CEACAM6	ENSG00000086548
	CEACAM8	ENSG00000124469
	CEBPA	ENSG00000245848
	CEBPB	ENSG00000172216
	CEBPD	ENSG00000221869
	CEBPE	ENSG00000092067
	CEBPG	ENSG00000153879
	CEBPZ	ENSG00000115816
	CEL	ENSG00000170835
	CELA2A	ENSG00000142615
	CELA2B	ENSG00000215704
	CELF1	ENSG00000149187
	CELF2	ENSG00000048740
	CELF3	ENSG00000159409
	CELSR1	ENSG00000075275
	CELSR2	ENSG00000143126
	CELSR3	ENSG00000008300
	CEMIP	ENSG00000103888
	CEMIP2	ENSG00000135048
	CEND1	ENSG00000184524
	CENPA	ENSG00000115163
	CENPB	ENSG00000125817
	CENPC	ENSG00000145241
	CENPE	ENSG00000138778
	CENPF	ENSG00000117724
	CENPI	ENSG00000102384
	CENPJ	ENSG00000151849
	CENPM	ENSG00000100162
	CENPN	ENSG00000166451
	CENPO	ENSG00000138092
	CENPQ	ENSG00000031691
	CENPS	ENSG00000175279
	CENPS-CORT	ENSG00000251503
	CENPT	ENSG00000102901
	CENPU	ENSG00000151725
	CENPX	ENSG00000169689
	CEP104	ENSG00000116198
	CEP112	ENSG00000154240
	CEP131	ENSG00000141577
	CEP135	ENSG00000174799
	CEP152	ENSG00000103995
	CEP162	ENSG00000135315
	CEP164	ENSG00000110274
	CEP170	ENSG00000143702
	CEP170B	ENSG00000099814
	CEP192	ENSG00000101639
	CEP250	ENSG00000126001
	CEP290	ENSG00000198707
	CEP350	ENSG00000135837
	CEP41	ENSG00000106477
	CEP55	ENSG00000138180
	CEP57	ENSG00000166037
	CEP63	ENSG00000182923
	CEP68	ENSG00000011523
	CEP70	ENSG00000114107
	CEP72	ENSG00000112877
	CEP76	ENSG00000101624
	CEP83	ENSG00000173588
	CEP85	ENSG00000130695
	CEP97	ENSG00000182504
	CEPT1	ENSG00000134255
	CER1	ENSG00000147869
	CERK	ENSG00000100422
	CERS1	ENSG00000223802
	CERS2	ENSG00000143418
	CERS4	ENSG00000090661
	CERS6	ENSG00000172292
	CERT1	ENSG00000113163
	CES1	ENSG00000198848
	CES2	ENSG00000172831
	CES3	ENSG00000172828
	CETN2	ENSG00000147400
	CETN3	ENSG00000153140
	CETP	ENSG00000087237
	CFAP20	ENSG00000070761
	CFAP298	ENSG00000159079
	CFAP410	ENSG00000160226
	CFAP43	ENSG00000197748
	CFAP44	ENSG00000206530
	CFAP45	ENSG00000213085
	CFAP46	ENSG00000171811
	CFAP69	ENSG00000105792
	CFAP74	ENSG00000142609
	CFB	ENSG00000243649
	CFD	ENSG00000197766
	CFDP1	ENSG00000153774
	CFH	ENSG00000000971
	CFHR3	ENSG00000116785
	CFI	ENSG00000205403
	CFL1	ENSG00000172757
	CFLAR	ENSG00000003402
	CFP	ENSG00000126759
	CFTR	ENSG00000001626
	CGB5	ENSG00000189052
	CGB7	ENSG00000196337
	CGB8	ENSG00000213030
	CGGBP1	ENSG00000163320
	CGREF1	ENSG00000138028
	CGRRF1	ENSG00000100532
	CH25H	ENSG00000138135
	CHAC1	ENSG00000128965
	CHAD	ENSG00000136457
	CHAF1A	ENSG00000167670
	CHAF1B	ENSG00000159259
	CHCHD2	ENSG00000106153
	CHCHD3	ENSG00000106554
	CHCHD7	ENSG00000170791
	CHD1	ENSG00000153922
	CHD1L	ENSG00000131778
	CHD2	ENSG00000173575
	CHD3	ENSG00000170004
	CHD4	ENSG00000111642
	CHD5	ENSG00000116254
	CHD7	ENSG00000171316
	CHD8	ENSG00000100888
	CHD9	ENSG00000177200
	CHEK1	ENSG00000149554
	CHEK2	ENSG00000183765
	CHERP	ENSG00000085872
	CHFR	ENSG00000072609
	CHGA	ENSG00000100604
	CHGB	ENSG00000089199
	CHI3L1	ENSG00000133048
	CHI3L2	ENSG00000064886
	CHIC2	ENSG00000109220
	CHIT1	ENSG00000133063
	CHKA	ENSG00000110721
	CHKB-CPT1B	ENSG00000254413
	CHL1	ENSG00000134121
	CHM	ENSG00000188419
	CHML	ENSG00000203668
	CHMP1A	ENSG00000131165
	CHMP1B	ENSG00000255112
	CHMP2A	ENSG00000130724
	CHMP2B	ENSG00000083937
	CHMP4A	ENSG00000254505
	CHMP5	ENSG00000086065
	CHMP6	ENSG00000176108
	CHMP7	ENSG00000147457
	CHODL	ENSG00000154645
	CHP2	ENSG00000166869
	CHPF	ENSG00000123989
	CHPF2	ENSG00000033100
	CHPT1	ENSG00000111666
	CHRD	ENSG00000090539
	CHRDL1	ENSG00000101938
	CHRFAM7A	ENSG00000166664
	CHRM2	ENSG00000181072
	CHRM3	ENSG00000133019
	CHRM4	ENSG00000180720
	CHRM5	ENSG00000184984
	CHRNA1	ENSG00000138435
	CHRNA10	ENSG00000129749
	CHRNA3	ENSG00000080644
	CHRNA4	ENSG00000101204
	CHRNA5	ENSG00000169684
	CHRNA6	ENSG00000147434
	CHRNA7	ENSG00000175344
	CHRNB1	ENSG00000170175
	CHRNB2	ENSG00000160716
	CHRNB4	ENSG00000117971
	CHRND	ENSG00000135902
	CHRNE	ENSG00000108556
	CHRNG	ENSG00000196811
	CHST1	ENSG00000175264
	CHST10	ENSG00000115526
	CHST11	ENSG00000171310
	CHST12	ENSG00000136213
	CHST15	ENSG00000182022
	CHST2	ENSG00000175040
	CHST3	ENSG00000122863
	CHST5	ENSG00000135702
	CHST7	ENSG00000147119
	CHST8	ENSG00000124302
	CHSY1	ENSG00000131873
	CHTOP	ENSG00000160679
	CHUK	ENSG00000213341
	CIAO1	ENSG00000144021
	CIAO2B	ENSG00000166595
	CIAO3	ENSG00000103245
	CIAPIN1	ENSG00000005194
	CIB1	ENSG00000185043
	CIB2	ENSG00000136425
	CIC	ENSG00000079432
	CIDEA	ENSG00000176194
	CIDEC	ENSG00000187288
	CIITA	ENSG00000179583
	CILP	ENSG00000138615
	CINP	ENSG00000100865
	CIR1	ENSG00000138433
	CIRBP	ENSG00000099622
	CISD1	ENSG00000122873
	CISH	ENSG00000114737
[truncated: 9,404 more rows]

## Sheet: AE_0_Up
Reference Genes	Gene Symbol	Ensembl Gene ID	DEGs	Gene Symbol	Ensembl Gene ID		Term ID	Term	Count	%	Genes	List Total	Pop Hits	Pop Total	Fold Enrichment	PValue	Benjamini
	A1BG	ENSG00000121410		NR4A3	ENSG00000119508		GO:0000122	negative regulation of transcription from RNA polymerase II promoter	29	20.7143	ENSG00000153234, ENSG00000179348, ENSG00000115738, ENSG00000162924, ENSG00000117318, ENSG00000172059, ENSG00000171223, ENSG00000140044, ENSG00000203883, ENSG00000125968, ENSG00000036672, ENSG00000119508, ENSG00000164736, ENSG00000124216, ENSG00000155090, ENSG00000161940, ENSG00000136826, ENSG00000112715, ENSG00000136603, ENSG00000134107, ENSG00000105722, ENSG00000131759, ENSG00000198435, ENSG0000…	134	657	14684	4.83696	5.02876e-12	6.0144e-09
	A1CF	ENSG00000148584		NR4A1	ENSG00000123358		GO:0045944	positive regulation of transcription from RNA polymerase II promoter	28	20	ENSG00000153234, ENSG00000179348, ENSG00000162924, ENSG00000171223, ENSG00000197019, ENSG00000163660, ENSG00000174429, ENSG00000198719, ENSG00000203883, ENSG00000127528, ENSG00000119508, ENSG00000164736, ENSG00000120694, ENSG00000136826, ENSG00000112715, ENSG00000075426, ENSG00000131759, ENSG00000129152, ENSG00000114315, ENSG00000120738, ENSG00000170345, ENSG00000144655, ENSG00000142871, ENSG0000…	134	891	14684	3.44366	2.31761e-08	9.96687e-06
	A2M	ENSG00000175899		ADAMTS1	ENSG00000154734		GO:1901653	cellular response to peptide	6	4.28571	ENSG00000136826, ENSG00000127528, ENSG00000125968, ENSG00000172059, ENSG00000109787, ENSG00000155090	134	11	14684	59.772	2.50005e-08	9.96687e-06
	A2ML1	ENSG00000166535		NR4A2	ENSG00000153234		GO:0043433	negative regulation of sequence-specific DNA binding transcription factor activity	7	5	ENSG00000137193, ENSG00000134107, ENSG00000115738, ENSG00000125968, ENSG00000173334, ENSG00000117318, ENSG00000101665	134	57	14684	13.4574	1.22496e-05	0.00366263
	A3GALT2	ENSG00000184389		SLC2A3	ENSG00000059804		GO:0043153	entrainment of circadian clock by photoperiod	5	3.57143	ENSG00000142178, ENSG00000134107, ENSG00000115738, ENSG00000036672, ENSG00000275993	134	18	14684	30.4395	1.78375e-05	0.00426674
	A4GALT	ENSG00000128274		SIK1B	ENSG00000275993		GO:0045892	negative regulation of transcription, DNA-templated	15	10.7143	ENSG00000136826, ENSG00000134107, ENSG00000115738, ENSG00000173276, ENSG00000131759, ENSG00000114315, ENSG00000117318, ENSG00000172059, ENSG00000164683, ENSG00000203883, ENSG00000125812, ENSG00000125968, ENSG00000108551, ENSG00000221869, ENSG00000155090	134	446	14684	3.6855	5.25407e-05	0.0104731
	A4GNT	ENSG00000118017		GRASP	ENSG00000161835		GO:0001570	vasculogenesis	6	4.28571	ENSG00000112715, ENSG00000203883, ENSG00000185650, ENSG00000142627, ENSG00000164736, ENSG00000171223	134	54	14684	12.1758	0.000125233	0.021397
	AAAS	ENSG00000094914		FOSL2	ENSG00000075426		GO:0048469	cell maturation	5	3.57143	ENSG00000112715, ENSG00000179348, ENSG00000115738, ENSG00000203883, ENSG00000114315	134	33	14684	16.6033	0.000214698	0.0320973
	AACS	ENSG00000081760		DNAJA1	ENSG00000086061		GO:0032496	response to lipopolysaccharide	8	5.71429	ENSG00000131979, ENSG00000178726, ENSG00000164305, ENSG00000173334, ENSG00000173530, ENSG00000171223, ENSG00000170345, ENSG00000081041	134	151	14684	5.80567	0.000446549	0.0593414
	AADACL2	ENSG00000197953		LDLR	ENSG00000130164		GO:0060716	labyrinthine layer blood vessel development	4	2.85714	ENSG00000142871, ENSG00000164683, ENSG00000114315, ENSG00000171223	134	18	14684	24.3516	0.000536605	0.0599553
	AADACL4	ENSG00000204518		ZBTB21	ENSG00000173276		GO:0006986	response to unfolded protein	5	3.57143	ENSG00000162616, ENSG00000149257, ENSG00000132002, ENSG00000086061, ENSG00000120694	134	42	14684	13.0455	0.000551428	0.0599553
	AADAT	ENSG00000109576		RNF122	ENSG00000133874		GO:0032870	cellular response to hormone stimulus	5	3.57143	ENSG00000142178, ENSG00000120129, ENSG00000171223, ENSG00000170345, ENSG00000275993	134	43	14684	12.7421	0.000603751	0.0601739
	AAGAB	ENSG00000103591		MXD1	ENSG00000059728		GO:0035914	skeletal muscle cell differentiation	5	3.57143	ENSG00000185022, ENSG00000129152, ENSG00000120738, ENSG00000123358, ENSG00000170345	134	46	14684	11.9111	0.000781786	0.0683285
	AAK1	ENSG00000115977		TNFRSF10D	ENSG00000173530		GO:0071376	cellular response to corticotropin-releasing hormone stimulus	3	2.14286	ENSG00000153234, ENSG00000119508, ENSG00000123358	134	5	14684	65.7493	0.000799832	0.0683285
	AAMDC	ENSG00000087884		KLF2	ENSG00000127528		GO:0006351	transcription, DNA-templated	30	21.4286	ENSG00000153234, ENSG00000179348, ENSG00000115738, ENSG00000179388, ENSG00000117318, ENSG00000205189, ENSG00000197019, ENSG00000140044, ENSG00000163660, ENSG00000174429, ENSG00000127528, ENSG00000125968, ENSG00000119508, ENSG00000155090, ENSG00000134107, ENSG00000075426, ENSG00000105722, ENSG00000173276, ENSG00000131759, ENSG00000114315, ENSG00000153922, ENSG00000164683, ENSG00000088986, ENSG0000…	134	1760	14684	1.86788	0.000931663	0.0710479
	AAMP	ENSG00000127837		JOSD1	ENSG00000100221		GO:0050821	protein stabilization	7	5	ENSG00000204389, ENSG00000204388, ENSG00000036672, ENSG00000101665, ENSG00000164736, ENSG00000124762, ENSG00000069849	134	126	14684	6.08789	0.000999459	0.0710479
	AANAT	ENSG00000129673		SLC20A1	ENSG00000144136		GO:0043066	negative regulation of apoptotic process	12	8.57143	ENSG00000142871, ENSG00000112715, ENSG00000137193, ENSG00000137331, ENSG00000120129, ENSG00000179388, ENSG00000131759, ENSG00000125968, ENSG00000164305, ENSG00000173530, ENSG00000086061, ENSG00000124762	134	399	14684	3.2957	0.00100988	0.0710479
	AAR2	ENSG00000131043		NRARP	ENSG00000198435		GO:0034097	response to cytokine	5	3.57143	ENSG00000136603, ENSG00000162924, ENSG00000131759, ENSG00000171223, ENSG00000170345	134	51	14684	10.7433	0.00115618	0.0768214
	AARD	ENSG00000205002		SERTAD1	ENSG00000197019		GO:0045746	negative regulation of Notch signaling pathway	4	2.85714	ENSG00000164683, ENSG00000179348, ENSG00000176907, ENSG00000198435	134	25	14684	17.5331	0.00144405	0.0908989
	AARS1	ENSG00000090861		SEMA4C	ENSG00000168758		GO:0072091	regulation of stem cell proliferation	3	2.14286	ENSG00000203883, ENSG00000185650, ENSG00000164736	134	7	14684	46.9638	0.00165977	0.0992544
	AARS2	ENSG00000124608		KLF4	ENSG00000136826		GO:0001649	osteoblast differentiation	6	4.28571	ENSG00000142871, ENSG00000142627, ENSG00000167460, ENSG00000171223, ENSG00000124216, ENSG00000078804	134	101	14684	6.50983	0.00223546	0.127315
	AARSD1	ENSG00000266967		CSRNP1	ENSG00000144655		GO:0035767	endothelial cell chemotaxis	3	2.14286	ENSG00000112715, ENSG00000179388, ENSG00000123358	134	9	14684	36.5274	0.00281171	0.152855
	AASDH	ENSG00000157426		SOX18	ENSG00000203883		GO:0034605	cellular response to heat	4	2.85714	ENSG00000204389, ENSG00000204388, ENSG00000176907, ENSG00000124762	134	33	14684	13.2827	0.00324948	0.162334
	AASDHPPT	ENSG00000149313		JUNB	ENSG00000171223		GO:0045444	fat cell differentiation	5	3.57143	ENSG00000136826, ENSG00000153234, ENSG00000119508, ENSG00000123358, ENSG00000221869	134	68	14684	8.05751	0.00334756	0.162334
	AASS	ENSG00000008311		SLC25A25	ENSG00000148339		GO:0090084	negative regulation of inclusion body assembly	3	2.14286	ENSG00000204389, ENSG00000204388, ENSG00000132002	134	10	14684	32.8746	0.00349383	0.162334
	AATF	ENSG00000275700		IER2	ENSG00000160888		GO:0007623	circadian rhythm	5	3.57143	ENSG00000179388, ENSG00000125968, ENSG00000117318, ENSG00000198900, ENSG00000155090	134	69	14684	7.94073	0.00352899	0.162334
	AATK	ENSG00000181409		SLC19A2	ENSG00000117479		GO:0001706	endoderm formation	3	2.14286	ENSG00000138166, ENSG00000120129, ENSG00000164736	134	11	14684	29.886	0.00424498	0.172286
	ABAT	ENSG00000183044		GPR4	ENSG00000177464		GO:0010941	regulation of cell death	3	2.14286	ENSG00000204389, ENSG00000204388, ENSG00000171223	134	11	14684	29.886	0.00424498	0.172286
	ABCA1	ENSG00000165029		LRRC32	ENSG00000137507		GO:0035970	peptidyl-threonine dephosphorylation	3	2.14286	ENSG00000138166, ENSG00000170836, ENSG00000120129	134	11	14684	29.886	0.00424498	0.172286
	ABCA10	ENSG00000154263		TCIM	ENSG00000176907		GO:1900034	regulation of cellular response to heat	5	3.57143	ENSG00000110172, ENSG00000204389, ENSG00000204388, ENSG00000132002, ENSG00000120694	134	73	14684	7.50562	0.00432155	0.172286
	ABCA12	ENSG00000144452		VEGFA	ENSG00000112715		GO:0007346	regulation of mitotic cell cycle	4	2.85714	ENSG00000142178, ENSG00000123975, ENSG00000275993, ENSG00000124762	134	38	14684	11.535	0.00486177	0.18757
	ABCA13	ENSG00000179869		TRIB1	ENSG00000173334		GO:0031397	negative regulation of protein ubiquitination	4	2.85714	ENSG00000204389, ENSG00000204388, ENSG00000101665, ENSG00000086061	134	41	14684	10.6909	0.00602366	0.218312
	ABCA2	ENSG00000107331		RIT1	ENSG00000143622		GO:0051591	response to cAMP	4	2.85714	ENSG00000120129, ENSG00000178726, ENSG00000171223, ENSG00000170345	134	41	14684	10.6909	0.00602366	0.218312
	ABCA3	ENSG00000167972		EGR3	ENSG00000179388		GO:0045860	positive regulation of protein kinase activity	4	2.85714	ENSG00000142871, ENSG00000043462, ENSG00000124145, ENSG00000124762	134	44	14684	9.96201	0.00733802	0.258126
	ABCA4	ENSG00000198691		CCN1	ENSG00000142871		GO:0002042	cell migration involved in sprouting angiogenesis	3	2.14286	ENSG00000112715, ENSG00000179388, ENSG00000123358	134	15	14684	21.9164	0.00791433	0.26269
	ABCA5	ENSG00000154265		SNAI1	ENSG00000124216		GO:0030182	neuron differentiation	5	3.57143	ENSG00000160888, ENSG00000125968, ENSG00000142627, ENSG00000164305, ENSG00000117318	134	87	14684	6.29782	0.00802214	0.26269
	ABCA6	ENSG00000154262		CDKN1A	ENSG00000124762		GO:0003151	outflow tract morphogenesis	4	2.85714	ENSG00000112715, ENSG00000203883, ENSG00000114315, ENSG00000164736	134	46	14684	9.52888	0.00830121	0.26269
	ABCA7	ENSG00000064687		PIM1	ENSG00000137193		GO:0007179	transforming growth factor beta receptor signaling pathway	5	3.57143	ENSG00000136603, ENSG00000125968, ENSG00000101665, ENSG00000170345, ENSG00000155090	134	88	14684	6.22626	0.00834634	0.26269
	ABCA8	ENSG00000141338		TPM4	ENSG00000167460		GO:0021766	hippocampus development	4	2.85714	ENSG00000131759, ENSG00000119508, ENSG00000164305, ENSG00000040199	134	50	14684	8.76657	0.0104415	0.316003
	ABCA9	ENSG00000154258		THBD	ENSG00000178726		GO:0006366	transcription from RNA polymerase II promoter	11	7.85714	ENSG00000136826, ENSG00000144655, ENSG00000179348, ENSG00000185022, ENSG00000162924, ENSG00000129152, ENSG00000172059, ENSG00000120738, ENSG00000171223, ENSG00000170345, ENSG00000221869	134	471	14684	2.55924	0.0105687	0.316003
	ABCB1	ENSG00000085563		DNAJB1	ENSG00000132002		GO:0031668	cellular response to extracellular stimulus	3	2.14286	ENSG00000153234, ENSG00000170345, ENSG00000124762	134	18	14684	18.2637	0.0113297	0.322628
	ABCB10	ENSG00000135776		CDC42EP1	ENSG00000128283		GO:0071385	cellular response to glucocorticoid stimulus	3	2.14286	ENSG00000164683, ENSG00000185650, ENSG00000129152	134	18	14684	18.2637	0.0113297	0.322628
	ABCB11	ENSG00000073734		ZCCHC2	ENSG00000141664		GO:0032922	circadian regulation of gene expression	4	2.85714	ENSG00000134107, ENSG00000115738, ENSG00000036672, ENSG00000198900	134	52	14684	8.42939	0.0116204	0.323211
	ABCB4	ENSG00000005471		CHORDC1	ENSG00000110172		GO:0006357	regulation of transcription from RNA polymerase II promoter	10	7.14286	ENSG00000140044, ENSG00000112715, ENSG00000075426, ENSG00000185022, ENSG00000123975, ENSG00000129152, ENSG00000167193, ENSG00000171223, ENSG00000153922, ENSG00000170345	134	409	14684	2.67927	0.0121251	0.329534
	ABCB5	ENSG00000004846		CHD1	ENSG00000153922		GO:0007049	cell cycle	7	5	ENSG00000142178, ENSG00000137193, ENSG00000105722, ENSG00000036672, ENSG00000140830, ENSG00000275993, ENSG00000116741	134	211	14684	3.63542	0.012448	0.329534
	ABCB6	ENSG00000115657		MPZL2	ENSG00000149573		GO:0043401	steroid hormone mediated signaling pathway	4	2.85714	ENSG00000153234, ENSG00000131759, ENSG00000119508, ENSG00000123358	134	54	14684	8.11719	0.0128731	0.329534
	ABCB7	ENSG00000131269		KLF10	ENSG00000155090		GO:0045893	positive regulation of transcription, DNA-templated	11	7.85714	ENSG00000136826, ENSG00000115738, ENSG00000123975, ENSG00000203883, ENSG00000127528, ENSG00000131759, ENSG00000164736, ENSG00000120738, ENSG00000124216, ENSG00000170345, ENSG00000078804	134	486	14684	2.48025	0.0129499	0.329534
	ABCB8	ENSG00000197150		EPHA2	ENSG00000142627		GO:0045333	cellular respiration	3	2.14286	ENSG00000119508, ENSG00000148339, ENSG00000115520	134	21	14684	15.6546	0.0152781	0.37291
	ABCB9	ENSG00000150967		PIK3R3	ENSG00000117461		GO:0048844	artery morphogenesis	3	2.14286	ENSG00000112715, ENSG00000114315, ENSG00000101665	134	21	14684	15.6546	0.0152781	0.37291
	ABCC1	ENSG00000103222		DUSP1	ENSG00000120129		GO:0010165	response to X-ray	3	2.14286	ENSG00000178726, ENSG00000164305, ENSG00000124762	134	22	14684	14.943	0.0167072	0.375113
	ABCC10	ENSG00000124574		GADD45B	ENSG00000099860		GO:0048866	stem cell fate specification	2	1.42857	ENSG00000203883, ENSG00000164736	134	2	14684	109.582	0.0180335	0.375113
	ABCC11	ENSG00000121270		SDC4	ENSG00000124145		GO:0046331	lateral inhibition	2	1.42857	ENSG00000198719, ENSG00000114315	134	2	14684	109.582	0.0180335	0.375113
	ABCC12	ENSG00000140798		BCL6B	ENSG00000161940		GO:0007518	myoblast fate determination	2	1.42857	ENSG00000129152, ENSG00000006652	134	2	14684	109.582	0.0180335	0.375113
	ABCC2	ENSG00000023839		ZFP36L1	ENSG00000185650		GO:1904722	positive regulation of mRNA endonucleolytic cleavage involved in unfolded protein response	2	1.42857	ENSG00000204389, ENSG00000204388	134	2	14684	109.582	0.0180335	0.375113
	ABCC3	ENSG00000108846		DNAJB4	ENSG00000162616		GO:1902380	positive regulation of endoribonuclease activity	2	1.42857	ENSG00000204389, ENSG00000204388	134	2	14684	109.582	0.0180335	0.375113
	ABCC4	ENSG00000125257		EGR1	ENSG00000120738		GO:1903748	negative regulation of establishment of protein localization to mitochondrion	2	1.42857	ENSG00000086061, ENSG00000120694	134	2	14684	109.582	0.0180335	0.375113
	ABCC5	ENSG00000114770		USP2	ENSG00000036672		GO:0000188	inactivation of MAPK activity	3	2.14286	ENSG00000138166, ENSG00000120129, ENSG00000184545	134	23	14684	14.2933	0.0181911	0.375113
	ABCC6	ENSG00000091262		TSC22D2	ENSG00000196428		GO:0035924	cellular response to vascular endothelial growth factor stimulus	3	2.14286	ENSG00000112715, ENSG00000179388, ENSG00000123358	134	23	14684	14.2933	0.0181911	0.375113
	ABCC8	ENSG00000006071		HES1	ENSG00000114315		GO:0035019	somatic stem cell population maintenance	4	2.85714	ENSG00000136826, ENSG00000179348, ENSG00000114315, ENSG00000155090	134	64	14684	6.84888	0.0202604	0.404664
	ABCC9	ENSG00000069431		ABRA	ENSG00000174429		GO:0006915	apoptotic process	11	7.85714	ENSG00000144655, ENSG00000137193, ENSG00000137331, ENSG00000088986, ENSG00000176641, ENSG00000185650, ENSG00000176907, ENSG00000164305, ENSG00000099860, ENSG00000172059, ENSG00000123358	134	522	14684	2.3092	0.0203009	0.404664
	ABCD1	ENSG00000101986		ID3	ENSG00000117318		GO:0001938	positive regulation of endothelial cell proliferation	4	2.85714	ENSG00000112715, ENSG00000179388, ENSG00000198435, ENSG00000123358	134	66	14684	6.64134	0.0219651	0.424121
	ABCD2	ENSG00000173208		DUSP8	ENSG00000184545		GO:0030335	positive regulation of cell migration	6	4.28571	ENSG00000142871, ENSG00000112715, ENSG00000185950, ENSG00000010319, ENSG00000124216, ENSG00000168758	134	176	14684	3.73575	0.0219862	0.424121
	ABCD3	ENSG00000117528		PPP1R27	ENSG00000182676		GO:0045596	negative regulation of cell differentiation	3	2.14286	ENSG00000198719, ENSG00000136603, ENSG00000131759	134	27	14684	12.1758	0.0246517	0.453619
	ABCD4	ENSG00000119688		IFRD1	ENSG00000006652		GO:0010628	positive regulation of gene expression	7	5	ENSG00000136826, ENSG00000112715, ENSG00000115738, ENSG00000204389, ENSG00000204388, ENSG00000137507, ENSG00000125968	134	247	14684	3.10557	0.0249523	0.453619
	ABCE1	ENSG00000164163		KPNA2	ENSG00000182481		GO:0010868	negative regulation of triglyceride biosynthetic process	2	1.42857	ENSG00000142178, ENSG00000275993	134	3	14684	73.0547	0.0269289	0.453619
	ABCF1	ENSG00000204574		RARA	ENSG00000131759		GO:0070434	positive regulation of nucleotide-binding oligomerization domain containing 2 signaling pathway	2	1.42857	ENSG00000204389, ENSG00000204388	134	3	14684	73.0547	0.0269289	0.453619
	ABCF2	ENSG00000285292		RGS2	ENSG00000116741		GO:0060214	endocardium formation	2	1.42857	ENSG00000203883, ENSG00000164736	134	3	14684	73.0547	0.0269289	0.453619
	ABCF3	ENSG00000161204		MAFF	ENSG00000185022		GO:0071409	cellular response to cycloheximide	2	1.42857	ENSG00000136826, ENSG00000127528	134	3	14684	73.0547	0.0269289	0.453619
	ABCG1	ENSG00000160179		STARD4	ENSG00000164211		GO:0061031	endodermal digestive tract morphogenesis	2	1.42857	ENSG00000115738, ENSG00000164736	134	3	14684	73.0547	0.0269289	0.453619
	ABCG2	ENSG00000118777		ZC3H12A	ENSG00000163874		GO:0061009	common bile duct development	2	1.42857	ENSG00000114315, ENSG00000164736	134	3	14684	73.0547	0.0269289	0.453619
	ABCG4	ENSG00000172350		PLEKHO2	ENSG00000241839		GO:0045608	negative regulation of auditory receptor cell differentiation	2	1.42857	ENSG00000198719, ENSG00000114315	134	3	14684	73.0547	0.0269289	0.453619
	ABCG5	ENSG00000138075		ID1	ENSG00000125968		GO:0035264	multicellular organism growth	4	2.85714	ENSG00000127528, ENSG00000131759, ENSG00000185650, ENSG00000148339	134	72	14684	6.08789	0.0275358	0.455489
	ABCG8	ENSG00000143921		STX11	ENSG00000135604		GO:0060412	ventricular septum morphogenesis	3	2.14286	ENSG00000164683, ENSG00000114315, ENSG00000101665	134	29	14684	11.3361	0.0281824	0.455489
	ABHD1	ENSG00000143994		SLCO4A1	ENSG00000101187		GO:0045595	regulation of cell differentiation	3	2.14286	ENSG00000136826, ENSG00000142178, ENSG00000275993	134	29	14684	11.3361	0.0281824	0.455489
	ABHD10	ENSG00000144827		ACTG1	ENSG00000184009		GO:0044344	cellular response to fibroblast growth factor stimulus	3	2.14286	ENSG00000179388, ENSG00000185650, ENSG00000123358	134	30	14684	10.9582	0.0300193	0.478707
	ABHD11	ENSG00000106077		BHLHE40	ENSG00000134107		GO:0045597	positive regulation of cell differentiation	3	2.14286	ENSG00000142871, ENSG00000164736, ENSG00000171223	134	31	14684	10.6047	0.0319025	0.502045
	ABHD12	ENSG00000100997		ID2	ENSG00000115738		GO:0046034	ATP metabolic process	3	2.14286	ENSG00000204389, ENSG00000204388, ENSG00000148339	134	32	14684	10.2733	0.0338311	0.518743
	ABHD12B	ENSG00000131969		RNF152	ENSG00000176641		GO:0046677	response to antibiotic	3	2.14286	ENSG00000136603, ENSG00000125968, ENSG00000164305	134	32	14684	10.2733	0.0338311	0.518743
	ABHD13	ENSG00000139826		HSPA1B	ENSG00000204388		GO:0031077	post-embryonic camera-type eye development	2	1.42857	ENSG00000136826, ENSG00000112715	134	4	14684	54.791	0.0357443	0.527779
	ABHD14A	ENSG00000248487		GZF1	ENSG00000125812		GO:0070370	cellular heat acclimation	2	1.42857	ENSG00000204389, ENSG00000204388	134	4	14684	54.791	0.0357443	0.527779
	ABHD14A-ACY1	ENSG00000114786		ATP1B3	ENSG00000069849		GO:0060591	chondroblast differentiation	2	1.42857	ENSG00000142871, ENSG00000131759	134	4	14684	54.791	0.0357443	0.527779
	ABHD14B	ENSG00000114779		SMAD7	ENSG00000101665		GO:2001240	negative regulation of extrinsic apoptotic signaling pathway in absence of ligand	3	2.14286	ENSG00000006210, ENSG00000204389, ENSG00000204388	134	34	14684	9.66901	0.0378206	0.551627
	ABHD15	ENSG00000168792		CASKIN2	ENSG00000177303		GO:0007517	muscle organ development	4	2.85714	ENSG00000179388, ENSG00000036672, ENSG00000129152, ENSG00000117318	134	83	14684	5.28106	0.0395135	0.567809
	ABHD16A	ENSG00000204427		UGCG	ENSG00000148154		GO:0030522	intracellular receptor signaling pathway	3	2.14286	ENSG00000153234, ENSG00000119508, ENSG00000123358	134	35	14684	9.39275	0.0398796	0.567809
	ABHD17A	ENSG00000129968		DYNLL1	ENSG00000088986		GO:0009653	anatomical structure morphogenesis	4	2.85714	ENSG00000142871, ENSG00000137331, ENSG00000088986, ENSG00000149573	134	84	14684	5.21819	0.040714	0.57287
	ABHD17B	ENSG00000107362		HSPH1	ENSG00000120694		GO:0001525	angiogenesis	6	4.28571	ENSG00000164683, ENSG00000112715, ENSG00000203883, ENSG00000125968, ENSG00000164736, ENSG00000178878	134	209	14684	3.1459	0.0415373	0.577659
	ABHD17C	ENSG00000136379		BCL3	ENSG00000069399		GO:0001657	ureteric bud development	3	2.14286	ENSG00000131759, ENSG00000101665, ENSG00000124145	134	37	14684	8.88503	0.0441215	0.604528
	ABHD18	ENSG00000164074		PPM1D	ENSG00000170836		GO:0060956	endocardial cell differentiation	2	1.42857	ENSG00000203883, ENSG00000164736	134	5	14684	43.8328	0.0444804	0.604528
	ABHD2	ENSG00000140526		TP53INP2	ENSG00000078804		GO:0008285	negative regulation of cell proliferation	8	5.71429	ENSG00000136826, ENSG00000198719, ENSG00000170836, ENSG00000131759, ENSG00000172059, ENSG00000154734, ENSG00000155090, ENSG00000124762	134	361	14684	2.42841	0.0460187	0.618408
	ABHD3	ENSG00000158201		NUFIP2	ENSG00000108256		GO:0045668	negative regulation of osteoblast differentiation	3	2.14286	ENSG00000115738, ENSG00000125968, ENSG00000117318	134	39	14684	8.42939	0.0485226	0.644811
	ABHD4	ENSG00000100439		DUSP5	ENSG00000138166		GO:0048667	cell morphogenesis involved in neuron differentiation	2	1.42857	ENSG00000115738, ENSG00000114315	134	6	14684	36.5274	0.0531379	0.683365
	ABHD5	ENSG00000011198		CXCL2	ENSG00000081041		GO:1903265	positive regulation of tumor necrosis factor-mediated signaling pathway	2	1.42857	ENSG00000204389, ENSG00000204388	134	6	14684	36.5274	0.0531379	0.683365
	ABHD6	ENSG00000163686		DOC2B	ENSG00000272636		GO:0010830	regulation of myotube differentiation	2	1.42857	ENSG00000142178, ENSG00000275993	134	6	14684	36.5274	0.0531379	0.683365
	ABHD8	ENSG00000127220		FOS	ENSG00000170345		GO:0009267	cellular response to starvation	3	2.14286	ENSG00000170836, ENSG00000129152, ENSG00000155090	134	43	14684	7.64526	0.0577745	0.727684
	ABI1	ENSG00000136754		ADAMTS4	ENSG00000158859		GO:0007275	multicellular organism development	9	6.42857	ENSG00000137193, ENSG00000198719, ENSG00000115738, ENSG00000142627, ENSG00000059728, ENSG00000117318, ENSG00000099860, ENSG00000173530, ENSG00000109787	134	460	14684	2.144	0.057801	0.727684
	ABI2	ENSG00000138443		SOX17	ENSG00000164736		GO:0060710	chorio-allantoic fusion	2	1.42857	ENSG00000142871, ENSG00000185650	134	7	14684	31.3092	0.0617176	0.730834
	ABI3	ENSG00000108798		SERPINH1	ENSG00000149257		GO:1901029	negative regulation of mitochondrial outer membrane permeabilization involved in apoptotic signaling pathway	2	1.42857	ENSG00000204389, ENSG00000204388	134	7	14684	31.3092	0.0617176	0.730834
	ABI3BP	ENSG00000154175		ERF	ENSG00000105722		GO:0032792	negative regulation of CREB transcription factor activity	2	1.42857	ENSG00000142178, ENSG00000275993	134	7	14684	31.3092	0.0617176	0.730834
	ABITRAM	ENSG00000119328		PPP2R1B	ENSG00000137713		GO:0043551	regulation of phosphatidylinositol 3-kinase activity	2	1.42857	ENSG00000136826, ENSG00000117461	134	7	14684	31.3092	0.0617176	0.730834
	ABL1	ENSG00000097007		KLF3	ENSG00000109787		GO:0061469	regulation of type B pancreatic cell proliferation	2	1.42857	ENSG00000119508, ENSG00000123358	134	7	14684	31.3092	0.0617176	0.730834
	ABL2	ENSG00000143322		CCNL1	ENSG00000163660		GO:0002043	blood vessel endothelial cell proliferation involved in sprouting angiogenesis	2	1.42857	ENSG00000198435, ENSG00000142627	134	7	14684	31.3092	0.0617176	0.730834
	ABLIM1	ENSG00000099204		TOP1	ENSG00000198900		GO:0016477	cell migration	5	3.57143	ENSG00000114315, ENSG00000142627, ENSG00000124216, ENSG00000166579, ENSG00000124145	134	165	14684	3.32067	0.0630332	0.739095
	ABLIM2	ENSG00000163995		TXNL4B	ENSG00000140830		GO:0001666	response to hypoxia	5	3.57143	ENSG00000153234, ENSG00000112715, ENSG00000164305, ENSG00000120738, ENSG00000178878	134	167	14684	3.2809	0.0652897	0.758121
	ABLIM3	ENSG00000173210		CRK	ENSG00000167193		GO:0003143	embryonic heart tube morphogenesis	2	1.42857	ENSG00000114315, ENSG00000164736	134	8	14684	27.3955	0.0702201	0.777623
	ABO	ENSG00000175164		ARRDC3	ENSG00000113369		GO:0051247	positive regulation of protein metabolic process	2	1.42857	ENSG00000136826, ENSG00000127528	134	8	14684	27.3955	0.0702201	0.777623
	ABR	ENSG00000159842		CASP3	ENSG00000164305		GO:0071499	cellular response to laminar fluid shear stress	2	1.42857	ENSG00000136826, ENSG00000127528	134	8	14684	27.3955	0.0702201	0.777623
	ABRA	ENSG00000174429		REL	ENSG00000162924		GO:2000210	positive regulation of anoikis	2	1.42857	ENSG00000142178, ENSG00000275993	134	8	14684	27.3955	0.0702201	0.777623
	ABRACL	ENSG00000146386		RASD1	ENSG00000108551		GO:0033598	mammary gland epithelial cell proliferation	2	1.42857	ENSG00000115738, ENSG00000142627	134	8	14684	27.3955	0.0702201	0.777623
	ABRAXAS1	ENSG00000163322		CKS2	ENSG00000123975		GO:0007219	Notch signaling pathway	4	2.85714	ENSG00000164683, ENSG00000198719, ENSG00000198435, ENSG00000114315	134	106	14684	4.13517	0.0716029	0.785661
	ABRAXAS2	ENSG00000165660		GABARAPL1	ENSG00000139112		GO:0042542	response to hydrogen peroxide	3	2.14286	ENSG00000120129, ENSG00000119508, ENSG00000164305	134	50	14684	6.57493	0.0752702	0.818392
	ABT1	ENSG00000146109		IER3	ENSG00000137331		GO:0042416	dopamine biosynthetic process	2	1.42857	ENSG00000153234, ENSG00000131979	134	9	14684	24.3516	0.0786462	0.825095
	ABTB1	ENSG00000114626		CDC42SE1	ENSG00000197622		GO:0061314	Notch signaling involved in heart development	2	1.42857	ENSG00000164683, ENSG00000124216	134	9	14684	24.3516	0.0786462	0.825095
	ABTB2	ENSG00000166016		SKIL	ENSG00000136603		GO:0048643	positive regulation of skeletal muscle tissue development	2	1.42857	ENSG00000036672, ENSG00000164736	134	9	14684	24.3516	0.0786462	0.825095
	AC000093.1	ENSG00000284874		HEY1	ENSG00000164683		GO:0043534	blood vessel endothelial cell migration	2	1.42857	ENSG00000203883, ENSG00000125968	134	9	14684	24.3516	0.0786462	0.825095
	AC000120.3	ENSG00000285772		PLEKHG1	ENSG00000120278		GO:0001947	heart looping	3	2.14286	ENSG00000198719, ENSG00000203883, ENSG00000164736	134	53	14684	6.20276	0.0832221	0.858048
	AC002316.1	ENSG00000132359		KLHL15	ENSG00000174010		GO:0060548	negative regulation of cell death	3	2.14286	ENSG00000142871, ENSG00000204389, ENSG00000204388	134	53	14684	6.20276	0.0832221	0.858048
	AC003002.3	ENSG00000269533		CX3CL1	ENSG00000006210		GO:0051085	chaperone mediated protein folding requiring cofactor	2	1.42857	ENSG00000132002, ENSG00000120694	134	10	14684	21.9164	0.0869964	0.859899
	AC004076.1	ENSG00000268163		ZBTB10	ENSG00000205189		GO:0045475	locomotor rhythm	2	1.42857	ENSG00000115738, ENSG00000036672	134	10	14684	21.9164	0.0869964	0.859899
	AC004151.1	ENSG00000180448		JDP2	ENSG00000140044		GO:0060055	angiogenesis involved in wound healing	2	1.42857	ENSG00000177464, ENSG00000006210	134	10	14684	21.9164	0.0869964	0.859899
	AC004556.3	ENSG00000276345		MYOD1	ENSG00000129152		GO:0048715	negative regulation of oligodendrocyte differentiation	2	1.42857	ENSG00000115738, ENSG00000114315	134	10	14684	21.9164	0.0869964	0.859899
	AC004593.2	ENSG00000285162		COQ10B	ENSG00000115520		GO:2000178	negative regulation of neural precursor cell proliferation	2	1.42857	ENSG00000179348, ENSG00000115738	134	10	14684	21.9164	0.0869964	0.859899
	AC004687.2	ENSG00000285897		HSPA1A	ENSG00000204389		GO:0060326	cell chemotaxis	3	2.14286	ENSG00000006210, ENSG00000142627, ENSG00000081041	134	55	14684	5.9772	0.0886599	0.869158
	AC004922.1	ENSG00000284292		SRGN	ENSG00000122862		GO:0008283	cell proliferation	7	5	ENSG00000142871, ENSG00000137193, ENSG00000123975, ENSG00000185650, ENSG00000185950, ENSG00000059728, ENSG00000155090	134	341	14684	2.24949	0.089777	0.872954
	AC005041.1	ENSG00000159239		PDE4B	ENSG00000184588		GO:0050679	positive regulation of epithelial cell proliferation	3	2.14286	ENSG00000112715, ENSG00000125968, ENSG00000119508	134	56	14684	5.87047	0.0914177	0.879053
	AC005261.1	ENSG00000131845		MIDN	ENSG00000167470		GO:0007165	signal transduction	15	10.7143	ENSG00000153234, ENSG00000161835, ENSG00000131759, ENSG00000178726, ENSG00000113369, ENSG00000197622, ENSG00000173530, ENSG00000177303, ENSG00000143622, ENSG00000185950, ENSG00000108551, ENSG00000184588, ENSG00000123358, ENSG00000144136, ENSG00000124145	134	1047	14684	1.56994	0.0918743	0.879053
	AC005324.3	ENSG00000251537		IRS2	ENSG00000185950		GO:0048711	positive regulation of astrocyte differentiation	2	1.42857	ENSG00000115738, ENSG00000114315	134	11	14684	19.924	0.0952716	0.904324
	AC005520.3	ENSG00000258653		SEMA3G	ENSG00000010319		GO:0034599	cellular response to oxidative stress	3	2.14286	ENSG00000153234, ENSG00000204389, ENSG00000204388	134	59	14684	5.57197	0.0998383	0.930472
	AC005726.1	ENSG00000258472		NDEL1	ENSG00000166579		GO:0002693	positive regulation of cellular extravasation	2	0.865801	ENSG00000108691, ENSG00000090339	195	3	13386	45.7641	0.546476
	AC005747.1	ENSG00000007237		PHLPP2	ENSG00000040199		GO:0044406	adhesion of symbiont to host	2	0.865801	ENSG00000130202, ENSG00000090339	195	3	13386	45.7641	0.546476
	AC005833.1	ENSG00000255639		IP6K3	ENSG00000161896		GO:0000188	inactivation of MAPK activity	3	1.2987	ENSG00000138166, ENSG00000120129, ENSG00000184545	195	23	13386	8.95385	0.548048
	AC006030.1	ENSG00000264324		ARRDC4	ENSG00000140450		GO:0043065	positive regulation of apoptotic process	9	3.8961	ENSG00000175592, ENSG00000125845, ENSG00000120129, ENSG00000154803, ENSG00000117318, ENSG00000099860, ENSG00000172059, ENSG00000123358, ENSG00000086061	195	274	13386	2.2548	0.581662
	AC006254.1	ENSG00000243696		GATA2	ENSG00000179348		GO:0034198	cellular response to amino acid starvation	3	1.2987	ENSG00000176641, ENSG00000162772, ENSG00000124762	195	24	13386	8.58077	0.58332
	AC007040.2	ENSG00000258881		APOLD1	ENSG00000178878		GO:0043547	positive regulation of GTPase activity	13	5.62771	ENSG00000154803, ENSG00000116741, ENSG00000006210, ENSG00000170989, ENSG00000116285, ENSG00000149798, ENSG00000185950, ENSG00000108691, ENSG00000049130, ENSG00000100311, ENSG00000164741, ENSG00000120278, ENSG00000090339	195	483	13386	1.84762	0.603288
	AC007325.2	ENSG00000277196		DLL1	ENSG00000198719		GO:0007219	Notch signaling pathway	5	2.1645	ENSG00000164683, ENSG00000163909, ENSG00000125845, ENSG00000114315, ENSG00000136997	195	95	13386	3.61296	0.60413
	AC007325.4	ENSG00000278817		KLF11	ENSG00000172059		GO:0006006	glucose metabolic process	4	1.7316	ENSG00000169299, ENSG00000185950, ENSG00000136997, ENSG00000004799	195	57	13386	4.81727	0.604238
	AC008073.3	ENSG00000276087		LCP2	ENSG00000043462		GO:0002053	positive regulation of mesenchymal cell proliferation	3	1.2987	ENSG00000112715, ENSG00000185950, ENSG00000136997	195	25	13386	8.23754	0.605213
	AC008397.2	ENSG00000285188		SIK1	ENSG00000142178		GO:0032757	positive regulation of interleukin-8 production	3	1.2987	ENSG00000204389, ENSG00000204388, ENSG00000106366	195	25	13386	8.23754	0.605213
	AC008581.2	ENSG00000285000		CEBPD	ENSG00000221869		GO:0051091	positive regulation of sequence-specific DNA binding transcription factor activity	5	2.1645	ENSG00000175592, ENSG00000174429, ENSG00000078401, ENSG00000150347, ENSG00000127191	195	96	13386	3.57532	0.605474
	AC008676.3	ENSG00000285868		GPR75	ENSG00000119737		GO:0031398	positive regulation of protein ubiquitination	4	1.7316	ENSG00000068028, ENSG00000169252, ENSG00000101665, ENSG00000176170	195	58	13386	4.73422	0.608115
	AC008687.8	ENSG00000283663		GCH1	ENSG00000131979		GO:0045669	positive regulation of osteoblast differentiation	4	1.7316	ENSG00000142871, ENSG00000125845, ENSG00000213719, ENSG00000221869	195	58	13386	4.73422	0.608115
	AC008770.2	ENSG00000267179					GO:0071222	cellular response to lipopolysaccharide	5	2.1645	ENSG00000136160, ENSG00000184588, ENSG00000108691, ENSG00000090339, ENSG00000106366	195	97	13386	3.53846	0.611369
	AC008870.1	ENSG00000134398					GO:0051482	positive regulation of cytosolic calcium ion concentration involved in phospholipase C-activating G-protein coupled signaling pathway	3	1.2987	ENSG00000177464, ENSG00000170989, ENSG00000078401	195	26	13386	7.92071	0.626675
	AC009690.1	ENSG00000260729					GO:0032269	negative regulation of cellular protein metabolic process	2	0.865801	ENSG00000136160, ENSG00000078401	195	4	13386	34.3231	0.630537
	AC009779.4	ENSG00000258311					GO:0031077	post-embryonic camera-type eye development	2	0.865801	ENSG00000136826, ENSG00000112715	195	4	13386	34.3231	0.630537
	AC009879.3	ENSG00000285791					GO:0042482	positive regulation of odontogenesis	2	0.865801	ENSG00000125845, ENSG00000078401	195	4	13386	34.3231	0.630537
	AC010132.3	ENSG00000256646					GO:0014826	vein smooth muscle contraction	2	0.865801	ENSG00000136160, ENSG00000078401	195	4	13386	34.3231	0.630537
	AC010323.1	ENSG00000167774					GO:0070370	cellular heat acclimation	2	0.865801	ENSG00000204389, ENSG00000204388	195	4	13386	34.3231	0.630537
	AC010326.1	ENSG00000152454					GO:0042045	epithelial fluid transport	2	0.865801	ENSG00000136160, ENSG00000078401	195	4	13386	34.3231	0.630537
	AC010422.3	ENSG00000269242					GO:0045931	positive regulation of mitotic cell cycle	3	1.2987	ENSG00000036672, ENSG00000162367, ENSG00000176170	195	27	13386	7.62735	0.634759
	AC010422.8	ENSG00000285589					GO:0048008	platelet-derived growth factor receptor signaling pathway	3	1.2987	ENSG00000144655, ENSG00000150347, ENSG00000100311	195	27	13386	7.62735	0.634759
	AC010547.4	ENSG00000261611					GO:0008284	positive regulation of cell proliferation	11	4.7619	ENSG00000118523, ENSG00000136160, ENSG00000175592, ENSG00000112715, ENSG00000078401, ENSG00000114315, ENSG00000185950, ENSG00000100311, ENSG00000162772, ENSG00000197019, ENSG00000136997	195	393	13386	1.92139	0.654472
	AC011005.1	ENSG00000230626					GO:0030513	positive regulation of BMP signaling pathway	3	1.2987	ENSG00000142871, ENSG00000163132, ENSG00000114315	195	28	13386	7.35495	0.655396
	AC011448.1	ENSG00000258674					GO:0043388	positive regulation of DNA binding	3	1.2987	ENSG00000114315, ENSG00000136997, ENSG00000011422	195	28	13386	7.35495	0.655396
	AC011511.1	ENSG00000167807					GO:0071549	cellular response to dexamethasone stimulus	3	1.2987	ENSG00000116285, ENSG00000108691, ENSG00000168209	195	28	13386	7.35495	0.655396
	AC012651.1	ENSG00000258461					GO:0060325	face morphogenesis	3	1.2987	ENSG00000144655, ENSG00000163132, ENSG00000150347	195	28	13386	7.35495	0.655396
	AC013489.1	ENSG00000173867					GO:0043154	negative regulation of cysteine-type endopeptidase activity involved in apoptotic process	4	1.7316	ENSG00000136826, ENSG00000112715, ENSG00000123358, ENSG00000181788	195	63	13386	4.35849	0.667039
	AC015802.6	ENSG00000284526					GO:0043491	protein kinase B signaling	3	1.2987	ENSG00000185650, ENSG00000142627, ENSG00000108691	195	29	13386	7.10133	0.687245
	AC017083.3	ENSG00000273398					GO:0035556	intracellular signal transduction	10	4.329	ENSG00000118523, ENSG00000142178, ENSG00000114737, ENSG00000211455, ENSG00000068028, ENSG00000120129, ENSG00000163739, ENSG00000043462, ENSG00000078401, ENSG00000176170	195	347	13386	1.97828	0.687245
	AC020929.1	ENSG00000160460					GO:0007049	cell cycle	7	3.0303	ENSG00000119986, ENSG00000142178, ENSG00000137193, ENSG00000105722, ENSG00000036672, ENSG00000116741, ENSG00000181788	195	199	13386	2.41469	0.706185
	AC021066.1	ENSG00000170442					GO:0045597	positive regulation of cell differentiation	3	1.2987	ENSG00000118523, ENSG00000142871, ENSG00000171223	195	30	13386	6.86462	0.706185
	AC021087.5	ENSG00000286001					GO:0070059	intrinsic apoptotic signaling pathway in response to endoplasmic reticulum stress	3	1.2987	ENSG00000120889, ENSG00000127191, ENSG00000087074	195	30	13386	6.86462	0.706185
	AC021092.2	ENSG00000256294					GO:0016477	cell migration	6	2.5974	ENSG00000118523, ENSG00000170989, ENSG00000114315, ENSG00000142627, ENSG00000124216, ENSG00000124145	195	152	13386	2.70972	0.706185
	AC022137.3	ENSG00000286261					GO:1904628	cellular response to phorbol 13-acetate 12-myristate	2	0.865801	ENSG00000185650, ENSG00000136997	195	5	13386	27.4585	0.706185
	AC022400.7	ENSG00000272916					GO:0060536	cartilage morphogenesis	2	0.865801	ENSG00000163132, ENSG00000124216	195	5	13386	27.4585	0.706185
	AC022415.3	ENSG00000286132					GO:0030509	BMP signaling pathway	4	1.7316	ENSG00000125845, ENSG00000125968, ENSG00000101665, ENSG00000120738	195	67	13386	4.09828	0.730129
	AC022966.1	ENSG00000055483					GO:0048469	cell maturation	3	1.2987	ENSG00000112715, ENSG00000203883, ENSG00000114315	195	31	13386	6.64318	0.7321
	AC023055.1	ENSG00000257390					GO:0007186	G-protein coupled receptor signaling pathway	11	4.7619	ENSG00000131016, ENSG00000177464, ENSG00000006210, ENSG00000170989, ENSG00000121797, ENSG00000168398, ENSG00000163739, ENSG00000078401, ENSG00000108551, ENSG00000108691, ENSG00000081041	195	410	13386	1.84173	0.742069
	AC025165.6	ENSG00000287908					GO:0051898	negative regulation of protein kinase B signaling	3	1.2987	ENSG00000136826, ENSG00000142627, ENSG00000154803	195	32	13386	6.43558	0.750494
	AC027644.4	ENSG00000284461					GO:0046034	ATP metabolic process	3	1.2987	ENSG00000204389, ENSG00000204388, ENSG00000148339	195	32	13386	6.43558	0.750494
	AC027796.3	ENSG00000262304					GO:0045787	positive regulation of cell cycle	3	1.2987	ENSG00000175592, ENSG00000119508, ENSG00000136997	195	32	13386	6.43558	0.750494
	AC040160.1	ENSG00000196155					GO:0035264	multicellular organism growth	4	1.7316	ENSG00000127528, ENSG00000185650, ENSG00000150347, ENSG00000148339	195	69	13386	3.97949	0.750494
	AC040162.1	ENSG00000261884					GO:0030324	lung development	4	1.7316	ENSG00000118523, ENSG00000112715, ENSG00000070495, ENSG00000114315	195	69	13386	3.97949	0.750494
	AC048338.2	ENSG00000284934					GO:0002548	monocyte chemotaxis	3	1.2987	ENSG00000006210, ENSG00000108691, ENSG00000100311	195	33	13386	6.24056	0.766661
	AC068580.4	ENSG00000250644					GO:0001843	neural tube closure	4	1.7316	ENSG00000125753, ENSG00000164741, ENSG00000168758, ENSG00000124145	195	71	13386	3.86739	0.766661
	AC068831.8	ENSG00000284946					GO:0014037	Schwann cell differentiation	2	0.865801	ENSG00000122877, ENSG00000166886	195	6	13386	22.8821	0.766661
	AC068896.3	ENSG00000258539					GO:0060426	lung vasculature development	2	0.865801	ENSG00000116285, ENSG00000125968	195	6	13386	22.8821	0.766661
	AC068946.1	ENSG00000280537					GO:0060137	maternal process involved in parturition	2	0.865801	ENSG00000078401, ENSG00000108691	195	6	13386	22.8821	0.766661
	AC068946.2	ENSG00000284820					GO:0034351	negative regulation of glial cell apoptotic process	2	0.865801	ENSG00000108691, ENSG00000127191	195	6	13386	22.8821	0.766661
	AC073610.2	ENSG00000272822					GO:0051247	positive regulation of protein metabolic process	2	0.865801	ENSG00000136826, ENSG00000127528	195	6	13386	22.8821	0.766661
	AC079447.1	ENSG00000241962					GO:0051726	regulation of cell cycle	5	2.1645	ENSG00000070444, ENSG00000117318, ENSG00000099860, ENSG00000171223, ENSG00000213719	195	114	13386	3.0108	0.766661
	AC080128.3	ENSG00000288547					GO:0051092	positive regulation of NF-kappaB transcription factor activity	5	2.1645	ENSG00000204389, ENSG00000204388, ENSG00000127191, ENSG00000090339, ENSG00000176170	195	115	13386	2.98462	0.766661
	AC087289.3	ENSG00000267426					GO:0014066	regulation of phosphatidylinositol 3-kinase signaling	4	1.7316	ENSG00000137331, ENSG00000185950, ENSG00000049130, ENSG00000100311	195	72	13386	3.81368	0.766661
	AC087498.1	ENSG00000180042					GO:0060021	palate development	4	1.7316	ENSG00000144655, ENSG00000163132, ENSG00000150347, ENSG00000124216	195	72	13386	3.81368	0.766661
	AC087632.2	ENSG00000259316					GO:0043280	positive regulation of cysteine-type endopeptidase activity involved in apoptotic process	3	1.2987	ENSG00000118523, ENSG00000142871, ENSG00000136997	195	34	13386	6.05701	0.766661
	AC090517.4	ENSG00000285253					GO:0043407	negative regulation of MAP kinase activity	3	1.2987	ENSG00000120129, ENSG00000187678, ENSG00000116741	195	34	13386	6.05701	0.766661
	AC091167.2	ENSG00000261147					GO:0070527	platelet aggregation	3	1.2987	ENSG00000159176, ENSG00000213719, ENSG00000184009	195	34	13386	6.05701	0.766661
	AC091167.6	ENSG00000275674					GO:0007420	brain development	6	2.5974	ENSG00000122877, ENSG00000170989, ENSG00000125968, ENSG00000185950, ENSG00000168209, ENSG00000176170	195	164	13386	2.51144	0.791907
	AC091167.7	ENSG00000284626					GO:0008219	cell death	3	1.2987	ENSG00000075426, ENSG00000109099, ENSG00000134531	195	35	13386	5.88396	0.792857
	AC091230.1	ENSG00000140474					GO:0030522	intracellular receptor signaling pathway	3	1.2987	ENSG00000153234, ENSG00000119508, ENSG00000123358	195	35	13386	5.88396	0.792857
	AC092042.3	ENSG00000273291					GO:0042493	response to drug	8	3.4632	ENSG00000198805, ENSG00000175592, ENSG00000171223, ENSG00000170345, ENSG00000136997, ENSG00000090339, ENSG00000124762, ENSG00000125740	195	269	13386	2.04152	0.819668
	AC092128.1	ENSG00000284670					GO:0010544	negative regulation of platelet activation	2	0.865801	ENSG00000178726, ENSG00000100311	195	7	13386	19.6132	0.819668
	AC092279.1	ENSG00000213096					GO:0051918	negative regulation of fibrinolysis	2	0.865801	ENSG00000178726, ENSG00000106366	195	7	13386	19.6132	0.819668
	AC092718.3	ENSG00000260643					GO:0072091	regulation of stem cell proliferation	2	0.865801	ENSG00000203883, ENSG00000185650	195	7	13386	19.6132	0.819668
	AC092718.8	ENSG00000284512					GO:0060710	chorio-allantoic fusion	2	0.865801	ENSG00000142871, ENSG00000185650	195	7	13386	19.6132	0.819668
	AC093012.1	ENSG00000198001					GO:1901029	negative regulation of mitochondrial outer membrane permeabilization involved in apoptotic signaling pathway	2	0.865801	ENSG00000204389, ENSG00000204388	195	7	13386	19.6132	0.819668
	AC093155.3	ENSG00000267561
	AC093323.1	ENSG00000170846
	AC093512.2	ENSG00000285043
	AC093827.5	ENSG00000285458
	AC097625.2	ENSG00000285602
	AC098588.2	ENSG00000285713
	AC098650.1	ENSG00000283563
	AC098850.3	ENSG00000266302
	AC099489.1	ENSG00000188897
	AC104389.5	ENSG00000239920
	AC104452.1	ENSG00000283189
	AC107871.1	ENSG00000260007
	AC108488.2	ENSG00000286905
	AC109583.1	ENSG00000206549
	AC112128.1	ENSG00000285943
	AC113404.3	ENSG00000254893
	AC113554.1	ENSG00000264813
	AC118549.1	ENSG00000036549
	AC118553.2	ENSG00000283761
	AC129492.3	ENSG00000263620
	AC131160.1	ENSG00000283765
	AC132217.2	ENSG00000284779
	AC136616.1	ENSG00000273554
	AC138894.1	ENSG00000261832
	AC138969.1	ENSG00000183889
	AC139491.7	ENSG00000285476
	AC145212.1	ENSG00000277400
	AC211486.10	ENSG00000286014
	AC233755.1	ENSG00000275063
	AC233992.2	ENSG00000271698
	AC240274.1	ENSG00000271254
	AC244197.3	ENSG00000241489
	AC253536.7	ENSG00000285762
	ACAA1	ENSG00000060971
	ACAA2	ENSG00000167315
	ACACA	ENSG00000278540
	ACACB	ENSG00000076555
	ACAD10	ENSG00000111271
	ACAD11	ENSG00000240303
	ACAD8	ENSG00000151498
	ACAD9	ENSG00000177646
	ACADL	ENSG00000115361
	ACADM	ENSG00000117054
	ACADS	ENSG00000122971
	ACADSB	ENSG00000196177
	ACADVL	ENSG00000072778
	ACAN	ENSG00000157766
	ACAP1	ENSG00000072818
	ACAP2	ENSG00000114331
	ACAP3	ENSG00000131584
	ACAT1	ENSG00000075239
	ACAT2	ENSG00000120437
	ACBD3	ENSG00000182827
	ACBD4	ENSG00000181513
	ACBD5	ENSG00000107897
	ACBD6	ENSG00000230124
	ACBD7	ENSG00000176244
	ACCS	ENSG00000110455
	ACD	ENSG00000102977
	ACE2	ENSG00000130234
	ACER1	ENSG00000167769
	ACER2	ENSG00000177076
	ACER3	ENSG00000078124
	ACHE	ENSG00000087085
	ACIN1	ENSG00000100813
	ACKR1	ENSG00000213088
	ACKR2	ENSG00000144648
	ACKR3	ENSG00000144476
	ACKR4	ENSG00000129048
	ACLY	ENSG00000131473
	ACMSD	ENSG00000153086
	ACO1	ENSG00000122729
	ACO2	ENSG00000100412
	ACOD1	ENSG00000102794
	ACOT1	ENSG00000184227
	ACOT11	ENSG00000162390
	ACOT12	ENSG00000172497
	ACOT13	ENSG00000112304
	ACOT2	ENSG00000119673
	ACOT4	ENSG00000177465
	ACOT6	ENSG00000205669
	ACOT7	ENSG00000097021
	ACOT8	ENSG00000101473
	ACOT9	ENSG00000123130
	ACOX1	ENSG00000161533
	ACOX2	ENSG00000168306
	ACOX3	ENSG00000087008
	ACOXL	ENSG00000153093
	ACP1	ENSG00000143727
	ACP2	ENSG00000134575
	ACP4	ENSG00000142513
	ACP5	ENSG00000102575
	ACP6	ENSG00000162836
	ACP7	ENSG00000183760
	ACPP	ENSG00000014257
	ACR	ENSG00000100312
	ACRBP	ENSG00000111644
	ACRV1	ENSG00000134940
	ACSBG1	ENSG00000103740
	ACSBG2	ENSG00000130377
	ACSF2	ENSG00000167107
	ACSF3	ENSG00000176715
	ACSL1	ENSG00000151726
	ACSL3	ENSG00000123983
	ACSL4	ENSG00000068366
	ACSL5	ENSG00000197142
	ACSL6	ENSG00000164398
	ACSM1	ENSG00000166743
	ACSM2A	ENSG00000183747
	ACSM2B	ENSG00000066813
	ACSM3	ENSG00000005187
	ACSM5	ENSG00000183549
	ACSM6	ENSG00000173124
	ACSS1	ENSG00000154930
	ACSS2	ENSG00000131069
	ACSS3	ENSG00000111058
	ACTA1	ENSG00000143632
	ACTA2	ENSG00000107796
	ACTB	ENSG00000075624
	ACTBL2	ENSG00000169067
	ACTC1	ENSG00000159251
	ACTG1	ENSG00000184009
	ACTG2	ENSG00000163017
	ACTL10	ENSG00000182584
	ACTL6A	ENSG00000136518
	ACTL8	ENSG00000117148
	ACTN1	ENSG00000072110
	ACTN2	ENSG00000077522
	ACTN3	ENSG00000248746
	ACTN4	ENSG00000130402
	ACTR10	ENSG00000131966
	ACTR1A	ENSG00000138107
	ACTR1B	ENSG00000115073
	ACTR2	ENSG00000138071
	ACTR3	ENSG00000115091
	ACTR3B	ENSG00000133627
	ACTR3C	ENSG00000106526
	ACTR5	ENSG00000101442
	ACTR6	ENSG00000075089
	ACTR8	ENSG00000113812
	ACTRT1	ENSG00000123165
	ACTRT3	ENSG00000184378
	ACVR1	ENSG00000115170
	ACVR1B	ENSG00000135503
	ACVR1C	ENSG00000123612
	ACVR2A	ENSG00000121989
	ACVR2B	ENSG00000114739
	ACVRL1	ENSG00000139567
	ACY1	ENSG00000243989
	ACY3	ENSG00000132744
	ACYP1	ENSG00000119640
	ACYP2	ENSG00000170634
	ADA	ENSG00000196839
	ADA2	ENSG00000093072
	ADAD2	ENSG00000140955
	ADAL	ENSG00000168803
	ADAM10	ENSG00000137845
	ADAM11	ENSG00000073670
	ADAM12	ENSG00000148848
	ADAM15	ENSG00000143537
	ADAM17	ENSG00000151694
	ADAM19	ENSG00000135074
	ADAM20	ENSG00000134007
	ADAM21	ENSG00000139985
	ADAM22	ENSG00000008277
	ADAM23	ENSG00000114948
	ADAM28	ENSG00000042980
	ADAM32	ENSG00000197140
	ADAM33	ENSG00000149451
	ADAM7	ENSG00000069206
	ADAM8	ENSG00000151651
	ADAM9	ENSG00000168615
	ADAMDEC1	ENSG00000134028
	ADAMTS1	ENSG00000154734
	ADAMTS10	ENSG00000142303
	ADAMTS12	ENSG00000151388
	ADAMTS13	ENSG00000160323
	ADAMTS14	ENSG00000138316
	ADAMTS15	ENSG00000166106
	ADAMTS16	ENSG00000145536
	ADAMTS17	ENSG00000140470
	ADAMTS18	ENSG00000140873
	ADAMTS19	ENSG00000145808
	ADAMTS2	ENSG00000087116
	ADAMTS20	ENSG00000173157
	ADAMTS3	ENSG00000156140
	ADAMTS4	ENSG00000158859
	ADAMTS5	ENSG00000154736
	ADAMTS6	ENSG00000049192
	ADAMTS7	ENSG00000136378
	ADAMTS8	ENSG00000134917
	ADAMTS9	ENSG00000163638
	ADAMTSL1	ENSG00000178031
	ADAMTSL2	ENSG00000197859
	ADAMTSL3	ENSG00000156218
	ADAMTSL4	ENSG00000143382
	ADAMTSL5	ENSG00000185761
	ADAP1	ENSG00000105963
	ADAP2	ENSG00000184060
	ADAR	ENSG00000160710
	ADARB1	ENSG00000197381
	ADARB2	ENSG00000185736
	ADAT1	ENSG00000065457
	ADAT2	ENSG00000189007
	ADAT3	ENSG00000213638
	ADCK1	ENSG00000063761
	ADCK2	ENSG00000133597
	ADCK5	ENSG00000173137
	ADCY1	ENSG00000164742
	ADCY10	ENSG00000143199
	ADCY2	ENSG00000078295
	ADCY3	ENSG00000138031
	ADCY4	ENSG00000129467
	ADCY5	ENSG00000173175
	ADCY6	ENSG00000174233
	ADCY7	ENSG00000121281
	ADCY8	ENSG00000155897
	ADCY9	ENSG00000162104
	ADCYAP1	ENSG00000141433
	ADCYAP1R1	ENSG00000078549
	ADD1	ENSG00000087274
	ADD2	ENSG00000075340
	ADD3	ENSG00000148700
	ADGB	ENSG00000118492
	ADGRA1	ENSG00000197177
	ADGRA2	ENSG00000020181
	ADGRA3	ENSG00000152990
	ADGRB1	ENSG00000181790
	ADGRB2	ENSG00000121753
	ADGRB3	ENSG00000135298
	ADGRD1	ENSG00000111452
	ADGRE1	ENSG00000174837
	ADGRE2	ENSG00000127507
	ADGRE3	ENSG00000131355
	ADGRE5	ENSG00000123146
	ADGRF1	ENSG00000153292
	ADGRF2	ENSG00000164393
	ADGRF3	ENSG00000173567
	ADGRF4	ENSG00000153294
	ADGRF5	ENSG00000069122
	ADGRG1	ENSG00000205336
	ADGRG2	ENSG00000173698
	ADGRG3	ENSG00000182885
	ADGRG4	ENSG00000156920
	ADGRG5	ENSG00000159618
	ADGRG6	ENSG00000112414
	ADGRL1	ENSG00000072071
	ADGRL2	ENSG00000117114
	ADGRL3	ENSG00000150471
	ADGRL4	ENSG00000162618
	ADGRV1	ENSG00000164199
	ADH1A	ENSG00000187758
	ADH1B	ENSG00000196616
	ADH1C	ENSG00000248144
	ADH4	ENSG00000198099
	ADH5	ENSG00000197894
	ADH6	ENSG00000172955
	ADHFE1	ENSG00000147576
	ADI1	ENSG00000182551
	ADIPOQ	ENSG00000181092
	ADIPOR1	ENSG00000159346
	ADIPOR2	ENSG00000006831
	ADK	ENSG00000156110
	ADM	ENSG00000148926
	ADM2	ENSG00000128165
	ADNP	ENSG00000101126
	ADNP2	ENSG00000101544
	ADO	ENSG00000181915
	ADORA1	ENSG00000163485
	ADORA2A	ENSG00000128271
	ADORA2B	ENSG00000170425
	ADPGK	ENSG00000159322
	ADPRH	ENSG00000144843
	ADPRHL1	ENSG00000153531
	ADPRHL2	ENSG00000116863
	ADPRM	ENSG00000170222
	ADRA1B	ENSG00000170214
	ADRA1D	ENSG00000171873
	ADRA2A	ENSG00000150594
	ADRA2B	ENSG00000274286
	ADRA2C	ENSG00000184160
	ADRB1	ENSG00000043591
	ADRB2	ENSG00000169252
	ADRB3	ENSG00000188778
	ADRM1	ENSG00000130706
	ADSL	ENSG00000239900
	ADSS1	ENSG00000185100
	ADSS2	ENSG00000035687
	ADTRP	ENSG00000111863
	AEBP1	ENSG00000106624
	AEBP2	ENSG00000139154
	AEN	ENSG00000181026
	AF196969.1	ENSG00000286268
	AFAP1	ENSG00000196526
	AFAP1L1	ENSG00000157510
	AFAP1L2	ENSG00000169129
	AFDN	ENSG00000130396
	AFF1	ENSG00000172493
	AFF2	ENSG00000155966
	AFF3	ENSG00000144218
	AFF4	ENSG00000072364
	AFG1L	ENSG00000135537
	AFG3L2	ENSG00000141385
	AFMID	ENSG00000183077
	AFP	ENSG00000081051
	AFTPH	ENSG00000119844
	AGA	ENSG00000038002
	AGAP1	ENSG00000157985
	AGAP2	ENSG00000135439
	AGAP3	ENSG00000133612
	AGAP4	ENSG00000188234
	AGAP5	ENSG00000172650
	AGAP6	ENSG00000204149
	AGAP9	ENSG00000204172
	AGBL1	ENSG00000273540
	AGBL2	ENSG00000165923
	AGBL3	ENSG00000146856
	AGBL4	ENSG00000186094
	AGBL5	ENSG00000084693
	AGER	ENSG00000204305
	AGFG1	ENSG00000173744
	AGFG2	ENSG00000106351
	AGGF1	ENSG00000164252
	AGK	ENSG00000006530
	AGL	ENSG00000162688
	AGMAT	ENSG00000116771
	AGMO	ENSG00000187546
	AGO1	ENSG00000092847
	AGO2	ENSG00000123908
	AGO3	ENSG00000126070
	AGO4	ENSG00000134698
	AGPAT1	ENSG00000204310
	AGPAT2	ENSG00000169692
	AGPAT3	ENSG00000160216
	AGPAT4	ENSG00000026652
	AGPAT5	ENSG00000155189
	AGPS	ENSG00000018510
	AGR2	ENSG00000106541
	AGRN	ENSG00000188157
	AGRP	ENSG00000159723
	AGT	ENSG00000135744
	AGTPBP1	ENSG00000135049
	AGTR1	ENSG00000144891
	AGTR2	ENSG00000180772
	AGTRAP	ENSG00000177674
	AGXT	ENSG00000172482
	AGXT2	ENSG00000113492
	AHCTF1	ENSG00000153207
	AHCY	ENSG00000101444
	AHCYL1	ENSG00000168710
	AHCYL2	ENSG00000158467
	AHDC1	ENSG00000126705
	AHI1	ENSG00000135541
	AHNAK	ENSG00000124942
	AHNAK2	ENSG00000185567
	AHR	ENSG00000106546
	AHRR	ENSG00000286169
	AHSA1	ENSG00000100591
	AHSP	ENSG00000169877
	AICDA	ENSG00000111732
	AIDA	ENSG00000186063
	AIF1	ENSG00000204472
	AIF1L	ENSG00000126878
	AIFM1	ENSG00000156709
	AIFM2	ENSG00000042286
	AIFM3	ENSG00000183773
	AIG1	ENSG00000146416
	AIM2	ENSG00000163568
	AIMP1	ENSG00000164022
	AIMP2	ENSG00000106305
	AIP	ENSG00000110711
	AIRE	ENSG00000160224
	AJAP1	ENSG00000196581
	AJM1	ENSG00000232434
	AJUBA	ENSG00000129474
	AK1	ENSG00000106992
	AK2	ENSG00000004455
	AK3	ENSG00000147853
	AK4	ENSG00000162433
	AK5	ENSG00000154027
	AK7	ENSG00000140057
	AK8	ENSG00000165695
	AK9	ENSG00000155085
	AKAP1	ENSG00000121057
	AKAP10	ENSG00000108599
	AKAP11	ENSG00000023516
	AKAP12	ENSG00000131016
	AKAP13	ENSG00000170776
	AKAP14	ENSG00000186471
	AKAP3	ENSG00000111254
	AKAP4	ENSG00000147081
	AKAP5	ENSG00000179841
	AKAP6	ENSG00000151320
	AKAP7	ENSG00000118507
	AKAP8	ENSG00000105127
	AKAP8L	ENSG00000011243
	AKAP9	ENSG00000127914
	AKIP1	ENSG00000166452
	AKIRIN1	ENSG00000174574
	AKIRIN2	ENSG00000135334
	AKNA	ENSG00000106948
	AKNAD1	ENSG00000162641
	AKR1A1	ENSG00000117448
	AKR1B1	ENSG00000085662
	AKR1B10	ENSG00000198074
	AKR1C1	ENSG00000187134
	AKR1C2	ENSG00000151632
	AKR1C3	ENSG00000196139
	AKR1C4	ENSG00000198610
	AKR1C8P	ENSG00000264006
	AKR1D1	ENSG00000122787
	AKR1E2	ENSG00000165568
	AKR7A2	ENSG00000053371
	AKR7A3	ENSG00000162482
	AKR7L	ENSG00000211454
	AKT1	ENSG00000142208
	AKT1S1	ENSG00000204673
	AKT2	ENSG00000105221
	AKT3	ENSG00000117020
	AKTIP	ENSG00000166971
	AL022238.4	ENSG00000284431
	AL031777.2	ENSG00000282988
	AL049697.1	ENSG00000213204
	AL049834.1	ENSG00000042317
	AL049839.2	ENSG00000273259
	AL049844.3	ENSG00000280148
	AL110118.2	ENSG00000259066
	AL117339.5	ENSG00000283930
	AL121594.1	ENSG00000258790
	AL121758.1	ENSG00000270299
	AL121845.3	ENSG00000273154
	AL133353.2	ENSG00000285932
	AL133500.1	ENSG00000285547
	AL135905.2	ENSG00000285976
	AL136295.5	ENSG00000259529
	AL136454.1	ENSG00000231767
	AL138752.2	ENSG00000255872
	AL139011.2	ENSG00000258465
	AL139260.3	ENSG00000274944
	AL139353.1	ENSG00000203546
	AL157935.3	ENSG00000257524
	AL159141.1	ENSG00000100599
	AL160269.1	ENSG00000285269
	AL353588.1	ENSG00000272442
	AL354822.1	ENSG00000278384
	AL355312.6	ENSG00000285991
	AL357673.1	ENSG00000256407
	AL358113.1	ENSG00000285130
	AL359736.1	ENSG00000273167
	AL360181.3	ENSG00000254536
	AL365205.1	ENSG00000124593
	AL391987.2	ENSG00000204805
	AL441992.3	ENSG00000286112
	AL590560.2	ENSG00000256029
	AL591806.4	ENSG00000270149
	AL592183.1	ENSG00000273748
	AL603832.3	ENSG00000271810
	AL627230.1	ENSG00000275493
	AL845331.2	ENSG00000259916
	ALAD	ENSG00000148218
	ALAS1	ENSG00000023330
	ALAS2	ENSG00000158578
	ALB	ENSG00000163631
	ALCAM	ENSG00000170017
	ALDH16A1	ENSG00000161618
	ALDH18A1	ENSG00000059573
	ALDH1A1	ENSG00000165092
	ALDH1A2	ENSG00000128918
	ALDH1A3	ENSG00000184254
	ALDH1B1	ENSG00000137124
	ALDH1L1	ENSG00000144908
	ALDH1L2	ENSG00000136010
	ALDH2	ENSG00000111275
	ALDH3A1	ENSG00000108602
	ALDH3A2	ENSG00000072210
	ALDH3B1	ENSG00000006534
	ALDH3B2	ENSG00000132746
	ALDH4A1	ENSG00000159423
	ALDH5A1	ENSG00000112294
	ALDH6A1	ENSG00000119711
	ALDH7A1	ENSG00000164904
	ALDH8A1	ENSG00000118514
	ALDH9A1	ENSG00000143149
	ALDOA	ENSG00000149925
	ALDOB	ENSG00000136872
	ALDOC	ENSG00000109107
	ALG1	ENSG00000033011
	ALG10	ENSG00000139133
	ALG10B	ENSG00000175548
	ALG11	ENSG00000253710
	ALG12	ENSG00000182858
	ALG13	ENSG00000101901
	ALG14	ENSG00000172339
	ALG1L	ENSG00000189366
	ALG2	ENSG00000119523
	ALG3	ENSG00000214160
	ALG5	ENSG00000120697
	ALG6	ENSG00000088035
	ALG8	ENSG00000159063
	ALG9	ENSG00000086848
	ALK	ENSG00000171094
	ALKAL2	ENSG00000189292
	ALKBH1	ENSG00000100601
	ALKBH2	ENSG00000189046
	ALKBH3	ENSG00000166199
	ALKBH4	ENSG00000160993
	ALKBH5	ENSG00000091542
	ALKBH6	ENSG00000239382
	ALKBH7	ENSG00000125652
	ALKBH8	ENSG00000137760
	ALLC	ENSG00000151360
	ALMS1	ENSG00000116127
	ALOX12	ENSG00000108839
	ALOX12B	ENSG00000179477
	ALOX15	ENSG00000161905
	ALOX15B	ENSG00000179593
	ALOX5	ENSG00000012779
	ALOX5AP	ENSG00000132965
	ALOXE3	ENSG00000179148
	ALPI	ENSG00000163295
	ALPK1	ENSG00000073331
	ALPK2	ENSG00000198796
	ALPK3	ENSG00000136383
	ALPL	ENSG00000162551
	ALS2	ENSG00000003393
	ALS2CL	ENSG00000178038
	ALX1	ENSG00000180318
	ALX3	ENSG00000156150
	ALX4	ENSG00000052850
	ALYREF	ENSG00000183684
	AMACR	ENSG00000242110
	AMBN	ENSG00000178522
	AMBP	ENSG00000106927
	AMBRA1	ENSG00000110497
	AMD1	ENSG00000123505
	AMDHD1	ENSG00000139344
	AMDHD2	ENSG00000162066
	AMELX	ENSG00000125363
	AMELY	ENSG00000099721
	AMER1	ENSG00000184675
	AMER2	ENSG00000165566
	AMER3	ENSG00000178171
	AMFR	ENSG00000159461
	AMH	ENSG00000104899
	AMHR2	ENSG00000135409
	AMIGO1	ENSG00000181754
	AMIGO2	ENSG00000139211
	AMIGO3	ENSG00000176020
	AMMECR1	ENSG00000101935
	AMMECR1L	ENSG00000144233
	AMN	ENSG00000166126
	AMN1	ENSG00000151743
	AMOT	ENSG00000126016
	AMOTL1	ENSG00000166025
	AMOTL2	ENSG00000114019
	AMPD1	ENSG00000116748
	AMPD2	ENSG00000116337
	AMPD3	ENSG00000133805
	AMPH	ENSG00000078053
	AMT	ENSG00000145020
	AMY1A	ENSG00000237763
	AMY1B	ENSG00000174876
	AMY1C	ENSG00000187733
	AMY2A	ENSG00000243480
	AMY2B	ENSG00000240038
	AMZ1	ENSG00000174945
	AMZ2	ENSG00000196704
	ANAPC1	ENSG00000153107
	ANAPC10	ENSG00000164162
	ANAPC11	ENSG00000141552
	ANAPC13	ENSG00000129055
	ANAPC15	ENSG00000110200
	ANAPC16	ENSG00000166295
	ANAPC2	ENSG00000176248
	ANAPC4	ENSG00000053900
	ANAPC5	ENSG00000089053
	ANAPC7	ENSG00000196510
	ANG	ENSG00000214274
	ANGEL1	ENSG00000013523
	ANGEL2	ENSG00000174606
	ANGPT1	ENSG00000154188
	ANGPT2	ENSG00000091879
	ANGPT4	ENSG00000101280
	ANGPTL1	ENSG00000116194
	ANGPTL2	ENSG00000136859
	ANGPTL3	ENSG00000132855
	ANGPTL4	ENSG00000167772
	ANGPTL5	ENSG00000187151
	ANGPTL6	ENSG00000130812
	ANGPTL7	ENSG00000171819
	ANGPTL8	ENSG00000130173
	ANK1	ENSG00000029534
	ANK2	ENSG00000145362
	ANK3	ENSG00000151150
	ANKAR	ENSG00000151687
	ANKDD1A	ENSG00000166839
	ANKDD1B	ENSG00000189045
	ANKEF1	ENSG00000132623
	ANKFN1	ENSG00000153930
	ANKFY1	ENSG00000185722
	ANKH	ENSG00000154122
	ANKHD1	ENSG00000131503
	ANKHD1-EIF4EBP3	ENSG00000254996
	ANKIB1	ENSG00000001629
	ANKK1	ENSG00000170209
	ANKLE1	ENSG00000160117
	ANKLE2	ENSG00000176915
	ANKMY1	ENSG00000144504
	ANKMY2	ENSG00000106524
	ANKRA2	ENSG00000164331
	ANKRD1	ENSG00000148677
	ANKRD10	ENSG00000088448
	ANKRD11	ENSG00000167522
	ANKRD12	ENSG00000101745
	ANKRD13A	ENSG00000076513
	ANKRD13B	ENSG00000198720
	ANKRD13C	ENSG00000118454
	ANKRD13D	ENSG00000172932
	ANKRD16	ENSG00000134461
	ANKRD17	ENSG00000132466
	ANKRD18A	ENSG00000180071
	ANKRD18B	ENSG00000230453
	ANKRD2	ENSG00000165887
	ANKRD20A1	ENSG00000260691
	ANKRD20A3	ENSG00000276203
	ANKRD20A4	ENSG00000172014
	ANKRD22	ENSG00000152766
	ANKRD23	ENSG00000163126
	ANKRD24	ENSG00000089847
	ANKRD26	ENSG00000107890
	ANKRD27	ENSG00000105186
	ANKRD28	ENSG00000206560
	ANKRD29	ENSG00000154065
	ANKRD30B	ENSG00000180777
	ANKRD31	ENSG00000145700
	ANKRD33	ENSG00000167612
	ANKRD33B	ENSG00000164236
	ANKRD34A	ENSG00000272031
	ANKRD34C	ENSG00000235711
	ANKRD35	ENSG00000198483
	ANKRD36	ENSG00000135976
	ANKRD36B	ENSG00000196912
	ANKRD36C	ENSG00000174501
	ANKRD37	ENSG00000186352
	ANKRD39	ENSG00000213337
	ANKRD40	ENSG00000154945
	ANKRD40CL	ENSG00000167117
	ANKRD42	ENSG00000137494
	ANKRD44	ENSG00000065413
	ANKRD45	ENSG00000183831
	ANKRD46	ENSG00000186106
	ANKRD49	ENSG00000168876
	ANKRD50	ENSG00000151458
	ANKRD52	ENSG00000139645
	ANKRD53	ENSG00000144031
	ANKRD54	ENSG00000100124
	ANKRD55	ENSG00000164512
	ANKRD6	ENSG00000135299
	ANKRD61	ENSG00000157999
	ANKRD62	ENSG00000181626
	ANKRD7	ENSG00000106013
	ANKRD9	ENSG00000156381
	ANKS1A	ENSG00000064999
	ANKS1B	ENSG00000185046
	ANKS3	ENSG00000168096
	ANKS4B	ENSG00000175311
	ANKS6	ENSG00000165138
	ANKZF1	ENSG00000163516
	ANLN	ENSG00000011426
	ANO1	ENSG00000131620
	ANO10	ENSG00000160746
	ANO2	ENSG00000047617
	ANO3	ENSG00000134343
	ANO4	ENSG00000151572
	ANO5	ENSG00000171714
	ANO6	ENSG00000177119
	ANO7	ENSG00000146205
	ANO8	ENSG00000074855
	ANO9	ENSG00000185101
	ANOS1	ENSG00000011201
	ANP32A	ENSG00000140350
	ANP32B	ENSG00000136938
	ANP32D	ENSG00000139223
	ANP32E	ENSG00000143401
	ANPEP	ENSG00000166825
	ANTKMT	ENSG00000103254
	ANTXR1	ENSG00000169604
	ANTXR2	ENSG00000163297
	ANTXRL	ENSG00000274209
	ANXA1	ENSG00000135046
	ANXA10	ENSG00000109511
	ANXA11	ENSG00000122359
	ANXA13	ENSG00000104537
	ANXA2	ENSG00000182718
	ANXA2R	ENSG00000177721
	ANXA3	ENSG00000138772
	ANXA4	ENSG00000196975
	ANXA5	ENSG00000164111
	ANXA6	ENSG00000197043
	ANXA7	ENSG00000138279
	ANXA8	ENSG00000265190
	ANXA9	ENSG00000143412
	AOAH	ENSG00000136250
	AOC1	ENSG00000002726
	AOC2	ENSG00000131480
	AOC3	ENSG00000131471
	AOPEP	ENSG00000148120
	AOX1	ENSG00000138356
	AP000646.1	ENSG00000285509
	AP000781.2	ENSG00000254979
	AP000944.5	ENSG00000285816
	AP001931.1	ENSG00000254732
	AP001931.2	ENSG00000288534
	AP002373.1	ENSG00000255663
	AP002495.1	ENSG00000254469
	AP002990.1	ENSG00000255508
	AP003071.5	ENSG00000287725
	AP003108.2	ENSG00000256591
	AP006333.1	ENSG00000126500
	AP1AR	ENSG00000138660
	AP1B1	ENSG00000100280
	AP1G1	ENSG00000166747
	AP1G2	ENSG00000213983
	AP1M1	ENSG00000072958
	AP1M2	ENSG00000129354
	AP1S1	ENSG00000106367
	AP1S2	ENSG00000182287
	AP1S3	ENSG00000152056
	AP2A1	ENSG00000196961
	AP2A2	ENSG00000183020
	AP2B1	ENSG00000006125
	AP2M1	ENSG00000161203
	AP2S1	ENSG00000042753
	AP3B1	ENSG00000132842
	AP3B2	ENSG00000103723
	AP3D1	ENSG00000065000
	AP3M1	ENSG00000185009
	AP3M2	ENSG00000070718
	AP3S1	ENSG00000177879
	AP3S2	ENSG00000157823
	AP4B1	ENSG00000134262
	AP4E1	ENSG00000081014
	AP4M1	ENSG00000221838
	AP4S1	ENSG00000100478
	AP5B1	ENSG00000254470
	AP5M1	ENSG00000053770
	AP5S1	ENSG00000125843
	AP5Z1	ENSG00000242802
	APAF1	ENSG00000120868
	APBA1	ENSG00000107282
	APBA2	ENSG00000034053
	APBA3	ENSG00000011132
	APBB1	ENSG00000166313
	APBB1IP	ENSG00000077420
	APBB2	ENSG00000163697
	APBB3	ENSG00000113108
	APC	ENSG00000134982
	APC2	ENSG00000115266
	APCDD1	ENSG00000154856
	APCDD1L	ENSG00000198768
	APEH	ENSG00000164062
	APEX1	ENSG00000100823
	APEX2	ENSG00000169188
	APH1A	ENSG00000117362
	APH1B	ENSG00000138613
	API5	ENSG00000166181
	APIP	ENSG00000149089
	APLF	ENSG00000169621
	APLN	ENSG00000171388
	APLNR	ENSG00000134817
	APLP1	ENSG00000105290
	APLP2	ENSG00000084234
	APMAP	ENSG00000101474
	APOA1	ENSG00000118137
	APOA2	ENSG00000158874
	APOB	ENSG00000084674
	APOBEC2	ENSG00000124701
	APOBEC3A	ENSG00000128383
	APOBEC3B	ENSG00000179750
	APOBEC3C	ENSG00000244509
	APOBEC3D	ENSG00000243811
	APOBEC3F	ENSG00000128394
	APOBEC3G	ENSG00000239713
	APOBEC3H	ENSG00000100298
	APOBEC4	ENSG00000173627
	APOBR	ENSG00000184730
	APOC1	ENSG00000130208
	APOC4-APOC2	ENSG00000224916
	APOD	ENSG00000189058
	APOE	ENSG00000130203
	APOF	ENSG00000175336
	APOL1	ENSG00000100342
	APOL2	ENSG00000128335
	APOL3	ENSG00000128284
	APOL4	ENSG00000100336
	APOL5	ENSG00000128313
	APOL6	ENSG00000221963
	APOLD1	ENSG00000178878
	APOM	ENSG00000204444
	APOO	ENSG00000184831
	APOOL	ENSG00000155008
	APP	ENSG00000142192
	APPBP2	ENSG00000062725
	APPL1	ENSG00000157500
	APPL2	ENSG00000136044
	APRT	ENSG00000198931
	APTX	ENSG00000137074
	AQP1	ENSG00000240583
	AQP10	ENSG00000143595
	AQP11	ENSG00000178301
	AQP12A	ENSG00000184945
	AQP12B	ENSG00000185176
	AQP3	ENSG00000165272
	AQP4	ENSG00000171885
	AQP5	ENSG00000161798
	AQP7	ENSG00000165269
	AQP8	ENSG00000103375
	AQP9	ENSG00000103569
	AQR	ENSG00000021776
	AR	ENSG00000169083
	ARAF	ENSG00000078061
	ARAP1	ENSG00000186635
	ARAP2	ENSG00000047365
	ARAP3	ENSG00000120318
	ARC	ENSG00000198576
	ARCN1	ENSG00000095139
	AREG	ENSG00000109321
	AREL1	ENSG00000119682
	ARF1	ENSG00000143761
	ARF3	ENSG00000134287
	ARF4	ENSG00000168374
	ARF5	ENSG00000004059
	ARF6	ENSG00000165527
	ARFGAP1	ENSG00000101199
	ARFGAP2	ENSG00000149182
	ARFGAP3	ENSG00000242247
	ARFGEF1	ENSG00000066777
	ARFGEF2	ENSG00000124198
	ARFGEF3	ENSG00000112379
	ARFIP1	ENSG00000164144
	ARFIP2	ENSG00000132254
	ARFRP1	ENSG00000101246
	ARG1	ENSG00000118520
	ARG2	ENSG00000081181
	ARGFX	ENSG00000186103
	ARGLU1	ENSG00000134884
	ARHGAP1	ENSG00000175220
	ARHGAP10	ENSG00000071205
	ARHGAP11A	ENSG00000198826
	ARHGAP11B	ENSG00000285077
	ARHGAP12	ENSG00000165322
	ARHGAP15	ENSG00000075884
	ARHGAP17	ENSG00000140750
	ARHGAP18	ENSG00000146376
	ARHGAP19	ENSG00000213390
	ARHGAP19-SLIT1	ENSG00000269891
	ARHGAP20	ENSG00000137727
	ARHGAP21	ENSG00000107863
	ARHGAP22	ENSG00000128805
	ARHGAP23	ENSG00000275832
	ARHGAP24	ENSG00000138639
	ARHGAP25	ENSG00000163219
	ARHGAP26	ENSG00000145819
	ARHGAP27	ENSG00000159314
	ARHGAP28	ENSG00000088756
	ARHGAP29	ENSG00000137962
	ARHGAP30	ENSG00000186517
	ARHGAP31	ENSG00000031081
	ARHGAP32	ENSG00000134909
	ARHGAP33	ENSG00000004777
	ARHGAP35	ENSG00000160007
	ARHGAP36	ENSG00000147256
	ARHGAP39	ENSG00000147799
	ARHGAP4	ENSG00000089820
	ARHGAP40	ENSG00000124143
	ARHGAP42	ENSG00000165895
	ARHGAP44	ENSG00000006740
	ARHGAP5	ENSG00000100852
	ARHGAP6	ENSG00000047648
	ARHGAP9	ENSG00000123329
	ARHGDIA	ENSG00000141522
	ARHGDIB	ENSG00000111348
	ARHGDIG	ENSG00000242173
	ARHGEF1	ENSG00000076928
	ARHGEF10	ENSG00000104728
	ARHGEF10L	ENSG00000074964
	ARHGEF11	ENSG00000132694
	ARHGEF12	ENSG00000196914
	ARHGEF15	ENSG00000198844
	ARHGEF16	ENSG00000130762
	ARHGEF17	ENSG00000110237
	ARHGEF18	ENSG00000104880
	ARHGEF19	ENSG00000142632
	ARHGEF2	ENSG00000116584
	ARHGEF25	ENSG00000240771
	ARHGEF26	ENSG00000114790
	ARHGEF28	ENSG00000214944
	ARHGEF3	ENSG00000163947
	ARHGEF35	ENSG00000213214
	ARHGEF37	ENSG00000183111
	ARHGEF38	ENSG00000236699
	ARHGEF39	ENSG00000137135
	ARHGEF4	ENSG00000136002
	ARHGEF40	ENSG00000165801
	ARHGEF5	ENSG00000050327
	ARHGEF6	ENSG00000129675
	ARHGEF7	ENSG00000102606
	ARHGEF9	ENSG00000131089
	ARID1A	ENSG00000117713
	ARID1B	ENSG00000049618
	ARID2	ENSG00000189079
	ARID3A	ENSG00000116017
	ARID3B	ENSG00000179361
	ARID3C	ENSG00000205143
	ARID4A	ENSG00000032219
	ARID4B	ENSG00000054267
	ARID5A	ENSG00000196843
	ARID5B	ENSG00000150347
	ARIH1	ENSG00000166233
	ARIH2	ENSG00000177479
	ARIH2OS	ENSG00000221883
	ARL1	ENSG00000120805
	ARL10	ENSG00000175414
	ARL11	ENSG00000152213
	ARL13A	ENSG00000174225
	ARL13B	ENSG00000169379
	ARL14	ENSG00000179674
	ARL14EP	ENSG00000152219
	ARL15	ENSG00000185305
	ARL17A	ENSG00000185829
	ARL17B	ENSG00000228696
	ARL2	ENSG00000213465
	ARL2-SNX15	ENSG00000273003
	ARL2BP	ENSG00000102931
	ARL3	ENSG00000138175
	ARL4A	ENSG00000122644
	ARL4C	ENSG00000188042
	ARL4D	ENSG00000175906
	ARL5A	ENSG00000162980
	ARL5B	ENSG00000165997
	ARL5C	ENSG00000141748
	ARL6	ENSG00000113966
	ARL6IP1	ENSG00000170540
	ARL6IP4	ENSG00000182196
	ARL6IP5	ENSG00000144746
	ARL6IP6	ENSG00000177917
	ARL8A	ENSG00000143862
	ARL8B	ENSG00000134108
	ARL9	ENSG00000196503
	ARMC1	ENSG00000104442
	ARMC10	ENSG00000170632
	ARMC12	ENSG00000157343
	ARMC2	ENSG00000118690
	ARMC4	ENSG00000169126
	ARMC5	ENSG00000140691
	ARMC6	ENSG00000105676
	ARMC7	ENSG00000125449
	ARMC8	ENSG00000114098
	ARMC9	ENSG00000135931
	ARMCX1	ENSG00000126947
	ARMCX2	ENSG00000184867
	ARMCX3	ENSG00000102401
	ARMCX4	ENSG00000196440
	ARMCX5	ENSG00000125962
	ARMCX6	ENSG00000198960
	ARMH1	ENSG00000198520
	ARMH3	ENSG00000120029
	ARMH4	ENSG00000139971
	ARMT1	ENSG00000146476
	ARNT	ENSG00000143437
	ARNT2	ENSG00000172379
	ARNTL	ENSG00000133794
	ARNTL2	ENSG00000029153
	ARPC1A	ENSG00000241685
	ARPC1B	ENSG00000130429
	ARPC2	ENSG00000163466
	ARPC3	ENSG00000111229
	ARPC4	ENSG00000241553
	ARPC4-TTLL3	ENSG00000250151
	ARPC5	ENSG00000162704
	ARPC5L	ENSG00000136950
	ARPIN	ENSG00000242498
	ARPP19	ENSG00000128989
	ARPP21	ENSG00000172995
	ARR3	ENSG00000120500
	ARRB1	ENSG00000137486
	ARRB2	ENSG00000141480
	ARRDC1	ENSG00000197070
	ARRDC2	ENSG00000105643
	ARRDC3	ENSG00000113369
	ARRDC4	ENSG00000140450
	ARSA	ENSG00000100299
	ARSB	ENSG00000113273
	ARSD	ENSG00000006756
	ARSF	ENSG00000062096
	ARSG	ENSG00000141337
	ARSH	ENSG00000205667
	ARSI	ENSG00000183876
	ARSJ	ENSG00000180801
	ARSK	ENSG00000164291
	ARSL	ENSG00000157399
	ART1	ENSG00000129744
	ART3	ENSG00000156219
	ART4	ENSG00000111339
	ART5	ENSG00000167311
	ARTN	ENSG00000117407
	ARV1	ENSG00000173409
	ARVCF	ENSG00000099889
	ARX	ENSG00000004848
	AS3MT	ENSG00000214435
	ASAH1	ENSG00000104763
	ASAH2	ENSG00000188611
	ASAP1	ENSG00000153317
	ASAP2	ENSG00000151693
	ASAP3	ENSG00000088280
	ASB1	ENSG00000065802
	ASB10	ENSG00000146926
	ASB11	ENSG00000165192
	ASB12	ENSG00000198881
	ASB13	ENSG00000196372
	ASB14	ENSG00000239388
	ASB15	ENSG00000146809
	ASB16	ENSG00000161664
	ASB18	ENSG00000182177
	ASB2	ENSG00000100628
	ASB3	ENSG00000115239
	ASB4	ENSG00000005981
	ASB5	ENSG00000164122
	ASB6	ENSG00000148331
	ASB7	ENSG00000183475
	ASB8	ENSG00000177981
	ASB9	ENSG00000102048
	ASCC1	ENSG00000138303
	ASCC2	ENSG00000100325
	ASCC3	ENSG00000112249
	ASCL1	ENSG00000139352
	ASCL2	ENSG00000183734
	ASCL3	ENSG00000176009
	ASCL5	ENSG00000232237
	ASF1A	ENSG00000111875
	ASF1B	ENSG00000105011
	ASGR1	ENSG00000141505
	ASGR2	ENSG00000161944
	ASH1L	ENSG00000116539
	ASH2L	ENSG00000129691
	ASIC1	ENSG00000110881
	ASIC3	ENSG00000213199
	ASIC4	ENSG00000072182
	ASIP	ENSG00000101440
	ASL	ENSG00000126522
	ASMTL	ENSG00000169093
	ASNS	ENSG00000070669
	ASNSD1	ENSG00000138381
	ASPA	ENSG00000108381
	ASPDH	ENSG00000204653
	ASPG	ENSG00000166183
	ASPH	ENSG00000198363
	ASPHD1	ENSG00000174939
	ASPHD2	ENSG00000128203
	ASPM	ENSG00000066279
	ASPN	ENSG00000106819
	ASPRV1	ENSG00000244617
	ASPSCR1	ENSG00000169696
	ASRGL1	ENSG00000162174
	ASS1	ENSG00000130707
	ASTE1	ENSG00000034533
	ASTN1	ENSG00000152092
	ASTN2	ENSG00000148219
	ASXL1	ENSG00000171456
	ASXL2	ENSG00000143970
	ASXL3	ENSG00000141431
	ATAD1	ENSG00000138138
	ATAD2	ENSG00000156802
	ATAD2B	ENSG00000119778
	ATAD3A	ENSG00000197785
	ATAD3B	ENSG00000160072
	ATAD3C	ENSG00000215915
	ATAD5	ENSG00000176208
	ATAT1	ENSG00000137343
	ATCAY	ENSG00000167654
	ATE1	ENSG00000107669
	ATF1	ENSG00000123268
	ATF2	ENSG00000115966
	ATF3	ENSG00000162772
	ATF4	ENSG00000128272
	ATF5	ENSG00000169136
	ATF6	ENSG00000118217
	ATF6B	ENSG00000213676
	ATF7	ENSG00000170653
	ATF7-NPFF	ENSG00000267281
	ATF7IP	ENSG00000171681
	ATF7IP2	ENSG00000166669
	ATG10	ENSG00000152348
	ATG101	ENSG00000123395
	ATG12	ENSG00000145782
	ATG13	ENSG00000175224
	ATG14	ENSG00000126775
	ATG16L1	ENSG00000085978
	ATG16L2	ENSG00000168010
	ATG2A	ENSG00000110046
	ATG2B	ENSG00000066739
	ATG3	ENSG00000144848
	ATG4A	ENSG00000101844
	ATG4B	ENSG00000168397
	ATG4C	ENSG00000125703
	ATG4D	ENSG00000130734
	ATG5	ENSG00000057663
	ATG7	ENSG00000197548
	ATG9A	ENSG00000198925
	ATG9B	ENSG00000181652
	ATIC	ENSG00000138363
	ATL1	ENSG00000198513
	ATL2	ENSG00000119787
	ATL3	ENSG00000184743
	ATM	ENSG00000149311
	ATMIN	ENSG00000166454
	ATN1	ENSG00000111676
	ATOH7	ENSG00000179774
	ATOH8	ENSG00000168874
	ATOX1	ENSG00000177556
	ATP10A	ENSG00000206190
	ATP10B	ENSG00000118322
	ATP10D	ENSG00000145246
	ATP11A	ENSG00000068650
	ATP11B	ENSG00000058063
	ATP11C	ENSG00000101974
	ATP13A1	ENSG00000105726
	ATP13A2	ENSG00000159363
	ATP13A3	ENSG00000133657
	ATP13A4	ENSG00000127249
	ATP13A5	ENSG00000187527
	ATP1A1	ENSG00000163399
	ATP1A2	ENSG00000018625
	ATP1A3	ENSG00000105409
	ATP1A4	ENSG00000132681
	ATP1B1	ENSG00000143153
	ATP1B2	ENSG00000129244
	ATP1B3	ENSG00000069849
	ATP1B4	ENSG00000101892
	ATP23	ENSG00000166896
	ATP2A1	ENSG00000196296
	ATP2A2	ENSG00000174437
	ATP2A3	ENSG00000074370
	ATP2B1	ENSG00000070961
	ATP2B2	ENSG00000157087
	ATP2B3	ENSG00000067842
	ATP2B4	ENSG00000058668
	ATP2C1	ENSG00000017260
	ATP2C2	ENSG00000064270
	ATP4B	ENSG00000186009
	ATP5F1A	ENSG00000152234
	ATP5F1B	ENSG00000110955
	ATP5F1C	ENSG00000165629
	ATP5F1D	ENSG00000099624
	ATP5F1E	ENSG00000124172
	ATP5IF1	ENSG00000130770
	ATP5MC1	ENSG00000159199
	ATP5MC2	ENSG00000135390
	ATP5MC3	ENSG00000154518
	ATP5MD	ENSG00000173915
	ATP5ME	ENSG00000169020
	ATP5MF	ENSG00000241468
	ATP5MF-PTCD1	ENSG00000248919
	ATP5MG	ENSG00000167283
	ATP5MGL	ENSG00000249222
	ATP5MPL	ENSG00000156411
	ATP5PB	ENSG00000116459
	ATP5PD	ENSG00000167863
	ATP5PF	ENSG00000154723
	ATP5PO	ENSG00000241837
	ATP6AP1	ENSG00000071553
	ATP6AP1L	ENSG00000205464
	ATP6AP2	ENSG00000182220
	ATP6V0A1	ENSG00000033627
	ATP6V0A2	ENSG00000185344
	ATP6V0A4	ENSG00000105929
	ATP6V0B	ENSG00000117410
	ATP6V0C	ENSG00000185883
	ATP6V0D1	ENSG00000159720
	ATP6V0D2	ENSG00000147614
	ATP6V0E1	ENSG00000113732
	ATP6V0E2	ENSG00000171130
	ATP6V1A	ENSG00000114573
	ATP6V1B1	ENSG00000116039
	ATP6V1B2	ENSG00000147416
	ATP6V1C1	ENSG00000155097
	ATP6V1C2	ENSG00000143882
	ATP6V1D	ENSG00000100554
	ATP6V1E1	ENSG00000131100
	ATP6V1E2	ENSG00000250565
	ATP6V1F	ENSG00000128524
	ATP6V1G1	ENSG00000136888
	ATP6V1G2	ENSG00000213760
	ATP6V1H	ENSG00000047249
	ATP7A	ENSG00000165240
	ATP7B	ENSG00000123191
	ATP8A1	ENSG00000124406
	ATP8A2	ENSG00000132932
	ATP8B1	ENSG00000081923
	ATP8B2	ENSG00000143515
	ATP8B3	ENSG00000130270
	ATP8B4	ENSG00000104043
	ATP9A	ENSG00000054793
	ATP9B	ENSG00000166377
	ATPAF1	ENSG00000123472
	ATPAF2	ENSG00000171953
	ATPSCKMT	ENSG00000150756
	ATR	ENSG00000175054
	ATRAID	ENSG00000138085
	ATRIP	ENSG00000164053
	ATRN	ENSG00000088812
	ATRNL1	ENSG00000107518
	ATRX	ENSG00000085224
	ATXN1	ENSG00000124788
	ATXN10	ENSG00000130638
	ATXN2	ENSG00000204842
	ATXN2L	ENSG00000168488
	ATXN3	ENSG00000066427
	ATXN7	ENSG00000163635
	ATXN7L1	ENSG00000146776
	ATXN7L2	ENSG00000162650
	ATXN7L3	ENSG00000087152
	ATXN7L3B	ENSG00000253719
	AUH	ENSG00000148090
	AUNIP	ENSG00000127423
	AUP1	ENSG00000115307
	AURKA	ENSG00000087586
	AURKAIP1	ENSG00000175756
	AURKB	ENSG00000178999
	AURKC	ENSG00000105146
	AUTS2	ENSG00000158321
	AVEN	ENSG00000169857
	AVIL	ENSG00000135407
	AVL9	ENSG00000105778
	AVPI1	ENSG00000119986
	AVPR1A	ENSG00000166148
	AVPR1B	ENSG00000198049
	AVPR2	ENSG00000126895
	AWAT1	ENSG00000204195
	AWAT2	ENSG00000147160
	AXDND1	ENSG00000162779
	AXIN1	ENSG00000103126
	AXIN2	ENSG00000168646
	AXL	ENSG00000167601
	AZGP1	ENSG00000160862
	AZI2	ENSG00000163512
	AZIN1	ENSG00000155096
	AZIN2	ENSG00000142920
	B2M	ENSG00000166710
	B3GALNT1	ENSG00000169255
	B3GALNT2	ENSG00000162885
	B3GALT1	ENSG00000172318
	B3GALT2	ENSG00000162630
	B3GALT4	ENSG00000235863
	B3GALT5	ENSG00000183778
	B3GALT6	ENSG00000176022
	B3GAT1	ENSG00000109956
	B3GAT2	ENSG00000112309
	B3GAT3	ENSG00000149541
	B3GLCT	ENSG00000187676
	B3GNT2	ENSG00000170340
	B3GNT3	ENSG00000179913
	B3GNT4	ENSG00000176383
	B3GNT5	ENSG00000176597
	B3GNT7	ENSG00000156966
	B3GNT8	ENSG00000177191
	B3GNT9	ENSG00000237172
	B3GNTL1	ENSG00000175711
	B4GALNT1	ENSG00000135454
	B4GALNT3	ENSG00000139044
	B4GALNT4	ENSG00000182272
	B4GALT1	ENSG00000086062
	B4GALT2	ENSG00000117411
	B4GALT3	ENSG00000158850
	B4GALT4	ENSG00000121578
	B4GALT5	ENSG00000158470
	B4GALT6	ENSG00000118276
	B4GALT7	ENSG00000027847
	B4GAT1	ENSG00000174684
	B9D1	ENSG00000108641
	B9D2	ENSG00000123810
	BAALC	ENSG00000164929
	BAAT	ENSG00000136881
	BABAM1	ENSG00000105393
	BABAM2	ENSG00000158019
	BACE1	ENSG00000186318
	BACE2	ENSG00000182240
	BACH1	ENSG00000156273
	BACH2	ENSG00000112182
	BAD	ENSG00000002330
	BAG1	ENSG00000107262
	BAG2	ENSG00000112208
	BAG3	ENSG00000151929
	BAG4	ENSG00000156735
	BAG5	ENSG00000166170
	BAG6	ENSG00000204463
	BAHCC1	ENSG00000266074
	BAHD1	ENSG00000140320
	BAIAP2	ENSG00000175866
	BAIAP2L1	ENSG00000006453
	BAIAP2L2	ENSG00000128298
	BAIAP3	ENSG00000007516
	BAK1	ENSG00000030110
	BAMBI	ENSG00000095739
	BANF1	ENSG00000175334
	BANK1	ENSG00000153064
	BANP	ENSG00000172530
	BAP1	ENSG00000163930
	BARD1	ENSG00000138376
	BARHL1	ENSG00000125492
	BARX1	ENSG00000131668
	BARX2	ENSG00000043039
	BASP1	ENSG00000176788
	BATF	ENSG00000156127
	BATF2	ENSG00000168062
	BATF3	ENSG00000123685
	BAX	ENSG00000087088
	BAZ1A	ENSG00000198604
	BAZ1B	ENSG00000009954
	BAZ2A	ENSG00000076108
	BAZ2B	ENSG00000123636
	BBC3	ENSG00000105327
	BBOF1	ENSG00000119636
	BBOX1	ENSG00000129151
	BBS1	ENSG00000174483
	BBS10	ENSG00000179941
	BBS12	ENSG00000181004
	BBS2	ENSG00000125124
	BBS4	ENSG00000140463
	BBS5	ENSG00000163093
	BBS7	ENSG00000138686
	BBS9	ENSG00000122507
	BBX	ENSG00000114439
	BCAM	ENSG00000187244
	BCAN	ENSG00000132692
	BCAP29	ENSG00000075790
	BCAP31	ENSG00000185825
	BCAR1	ENSG00000050820
	BCAR3	ENSG00000137936
	BCAS1	ENSG00000064787
	BCAS2	ENSG00000116752
	BCAS3	ENSG00000141376
	BCAS4	ENSG00000124243
	BCAT1	ENSG00000060982
	BCAT2	ENSG00000105552
	BCCIP	ENSG00000107949
	BCDIN3D	ENSG00000186666
	BCHE	ENSG00000114200
	BCKDHA	ENSG00000248098
	BCKDHB	ENSG00000083123
	BCKDK	ENSG00000103507
	BCL10	ENSG00000142867
	BCL11A	ENSG00000119866
	BCL11B	ENSG00000127152
	BCL2	ENSG00000171791
	BCL2A1	ENSG00000140379
	BCL2L1	ENSG00000171552
	BCL2L11	ENSG00000153094
	BCL2L12	ENSG00000126453
	BCL2L13	ENSG00000099968
	BCL2L14	ENSG00000121380
	BCL2L15	ENSG00000188761
	BCL2L2	ENSG00000129473
	BCL2L2-PABPN1	ENSG00000258643
	BCL3	ENSG00000069399
	BCL6	ENSG00000113916
	BCL6B	ENSG00000161940
	BCL7A	ENSG00000110987
	BCL7B	ENSG00000106635
	BCL7C	ENSG00000099385
	BCL9	ENSG00000116128
	BCL9L	ENSG00000186174
	BCLAF1	ENSG00000029363
	BCLAF3	ENSG00000173681
	BCO1	ENSG00000135697
	BCO2	ENSG00000197580
	BCOR	ENSG00000183337
	BCORL1	ENSG00000085185
	BCR	ENSG00000186716
	BCS1L	ENSG00000074582
	BDH1	ENSG00000161267
	BDH2	ENSG00000164039
	BDKRB1	ENSG00000100739
	BDKRB2	ENSG00000168398
	BDNF	ENSG00000176697
	BDP1	ENSG00000145734
	BEAN1	ENSG00000166546
	BECN1	ENSG00000126581
	BEGAIN	ENSG00000183092
	BEND2	ENSG00000177324
	BEND3	ENSG00000178409
	BEND4	ENSG00000188848
	BEND5	ENSG00000162373
	BEND6	ENSG00000151917
	BEND7	ENSG00000165626
	BEST1	ENSG00000167995
	BEST2	ENSG00000039987
	BEST3	ENSG00000127325
	BEST4	ENSG00000142959
	BET1	ENSG00000105829
	BET1L	ENSG00000177951
	BEX1	ENSG00000133169
	BEX2	ENSG00000133134
	BEX3	ENSG00000166681
	BEX4	ENSG00000102409
	BEX5	ENSG00000184515
	BFAR	ENSG00000103429
	BFSP1	ENSG00000125864
	BGLAP	ENSG00000242252
	BGN	ENSG00000182492
	BHLHA15	ENSG00000180535
	BHLHA9	ENSG00000205899
	BHLHB9	ENSG00000198908
	BHLHE22	ENSG00000180828
	BHLHE40	ENSG00000134107
	BHLHE41	ENSG00000123095
	BHMT	ENSG00000145692
	BHMT2	ENSG00000132840
	BICC1	ENSG00000122870
	BICD1	ENSG00000151746
	BICD2	ENSG00000185963
	BICDL1	ENSG00000135127
	BICDL2	ENSG00000162069
	BICRA	ENSG00000063169
	BICRAL	ENSG00000112624
	BID	ENSG00000015475
	BIK	ENSG00000100290
	BIN1	ENSG00000136717
	BIN2	ENSG00000110934
	BIN3	ENSG00000147439
	BIRC2	ENSG00000110330
	BIRC3	ENSG00000023445
	BIRC5	ENSG00000089685
	BIRC6	ENSG00000115760
	BIRC7	ENSG00000101197
	BIVM	ENSG00000134897
	BLCAP	ENSG00000166619
	BLID	ENSG00000259571
	BLK	ENSG00000136573
	BLM	ENSG00000197299
	BLMH	ENSG00000108578
	BLNK	ENSG00000095585
	BLOC1S1	ENSG00000135441
	BLOC1S2	ENSG00000196072
	BLOC1S3	ENSG00000189114
	BLOC1S4	ENSG00000186222
	BLOC1S5	ENSG00000188428
	BLOC1S6	ENSG00000104164
	BLVRA	ENSG00000106605
	BLVRB	ENSG00000090013
	BLZF1	ENSG00000117475
	BMERB1	ENSG00000166780
	BMF	ENSG00000104081
	BMI1	ENSG00000168283
	BMP1	ENSG00000168487
	BMP10	ENSG00000163217
	BMP2	ENSG00000125845
	BMP2K	ENSG00000138756
	BMP3	ENSG00000152785
	BMP4	ENSG00000125378
	BMP5	ENSG00000112175
	BMP6	ENSG00000153162
	BMP7	ENSG00000101144
	BMP8A	ENSG00000183682
	BMP8B	ENSG00000116985
	BMPER	ENSG00000164619
	BMPR1A	ENSG00000107779
	BMPR1B	ENSG00000138696
	BMPR2	ENSG00000204217
	BMS1	ENSG00000165733
	BMT2	ENSG00000164603
	BMX	ENSG00000102010
	BNC1	ENSG00000169594
	BNC2	ENSG00000173068
	BNIP1	ENSG00000113734
	BNIP2	ENSG00000140299
	BNIP3	ENSG00000176171
	BNIP3L	ENSG00000104765
	BNIP5	ENSG00000189325
	BNIPL	ENSG00000163141
	BOC	ENSG00000144857
	BOD1	ENSG00000145919
	BOD1L1	ENSG00000038219
	BOD1L2	ENSG00000228075
	BOK	ENSG00000176720
	BOLA1	ENSG00000178096
	BOLA2-SMG1P6	ENSG00000261740
	BOLA3	ENSG00000163170
	BOLL	ENSG00000152430
	BOP1	ENSG00000261236
	BORA	ENSG00000136122
	BORCS5	ENSG00000165714
	BORCS6	ENSG00000196544
	BORCS7	ENSG00000166275
	BORCS8-MEF2B	ENSG00000064489
	BPGM	ENSG00000172331
	BPHL	ENSG00000137274
	BPI	ENSG00000101425
	BPIFB1	ENSG00000125999
	BPIFB2	ENSG00000078898
	BPIFC	ENSG00000184459
	BPNT1	ENSG00000162813
	BPTF	ENSG00000171634
	BRAF	ENSG00000157764
	BRAP	ENSG00000089234
	BRAT1	ENSG00000106009
	BRCA1	ENSG00000012048
	BRCA2	ENSG00000139618
	BRCC3	ENSG00000185515
	BRD1	ENSG00000100425
	BRD2	ENSG00000204256
	BRD3	ENSG00000169925
	BRD3OS	ENSG00000235106
	BRD4	ENSG00000141867
	BRD7	ENSG00000166164
	BRD8	ENSG00000112983
	BRD9	ENSG00000028310
	BRDT	ENSG00000137948
	BRF1	ENSG00000185024
	BRF2	ENSG00000104221
	BRI3	ENSG00000164713
	BRI3BP	ENSG00000184992
	BRICD5	ENSG00000182685
	BRINP1	ENSG00000078725
	BRINP2	ENSG00000198797
	BRINP3	ENSG00000162670
	BRIP1	ENSG00000136492
	BRIX1	ENSG00000113460
	BRK1	ENSG00000254999
	BRMS1	ENSG00000174744
	BRMS1L	ENSG00000100916
	BROX	ENSG00000162819
	BRPF1	ENSG00000156983
	BRPF3	ENSG00000096070
	BRS3	ENSG00000102239
	BRSK1	ENSG00000160469
	BRSK2	ENSG00000174672
	BRWD1	ENSG00000185658
	BRWD3	ENSG00000165288
	BSCL2	ENSG00000168000
	BSDC1	ENSG00000160058
	BSG	ENSG00000172270
	BSN	ENSG00000164061
	BSPRY	ENSG00000119411
	BST1	ENSG00000109743
	BST2	ENSG00000130303
	BTAF1	ENSG00000095564
	BTBD1	ENSG00000064726
	BTBD10	ENSG00000148925
	BTBD11	ENSG00000151136
	BTBD16	ENSG00000138152
	BTBD2	ENSG00000133243
	BTBD3	ENSG00000132640
	BTBD6	ENSG00000184887
	BTBD7	ENSG00000011114
	BTBD8	ENSG00000189195
	BTBD9	ENSG00000183826
	BTC	ENSG00000174808
	BTD	ENSG00000169814
	BTF3	ENSG00000145741
	BTF3L4	ENSG00000134717
	BTG1	ENSG00000133639
	BTG2	ENSG00000159388
	BTG3	ENSG00000154640
	BTG4	ENSG00000137707
	BTK	ENSG00000010671
	BTLA	ENSG00000186265
	BTN1A1	ENSG00000124557
	BTN2A1	ENSG00000112763
	BTN2A2	ENSG00000124508
	BTN3A1	ENSG00000026950
	BTN3A2	ENSG00000186470
	BTN3A3	ENSG00000111801
	BTNL2	ENSG00000204290
	BTNL3	ENSG00000168903
	BTNL8	ENSG00000113303
	BTNL9	ENSG00000165810
	BTRC	ENSG00000166167
	BUB1	ENSG00000169679
	BUB1B	ENSG00000156970
	BUB3	ENSG00000154473
	BUD13	ENSG00000137656
	BUD23	ENSG00000071462
	BUD31	ENSG00000106245
	BVES	ENSG00000112276
	BX004987.1	ENSG00000278704
	BYSL	ENSG00000112578
	BZW1	ENSG00000082153
	BZW2	ENSG00000136261
	C10orf113	ENSG00000204683
	C10orf55	ENSG00000222047
	C10orf62	ENSG00000203942
	C10orf67	ENSG00000179133
	C10orf71	ENSG00000177354
	C10orf82	ENSG00000165863
	C10orf88	ENSG00000119965
	C10orf90	ENSG00000154493
	C11orf1	ENSG00000137720
	C11orf16	ENSG00000176029
	C11orf21	ENSG00000110665
	C11orf24	ENSG00000171067
	C11orf42	ENSG00000180878
	C11orf45	ENSG00000174370
	C11orf49	ENSG00000149179
	C11orf52	ENSG00000149300
	C11orf53	ENSG00000150750
	C11orf54	ENSG00000182919
	C11orf58	ENSG00000110696
	C11orf65	ENSG00000166323
	C11orf68	ENSG00000175573
	C11orf71	ENSG00000180425
	C11orf74	ENSG00000166352
	C11orf80	ENSG00000173715
	C11orf87	ENSG00000185742
	C11orf88	ENSG00000183644
	C11orf95	ENSG00000188070
	C11orf96	ENSG00000187479
	C11orf98	ENSG00000278615
	C12orf10	ENSG00000139637
	C12orf29	ENSG00000133641
	C12orf4	ENSG00000047621
	C12orf42	ENSG00000179088
	C12orf43	ENSG00000157895
	C12orf45	ENSG00000151131
	C12orf49	ENSG00000111412
	C12orf50	ENSG00000165805
	C12orf54	ENSG00000177627
	C12orf56	ENSG00000185306
	C12orf57	ENSG00000111678
	C12orf60	ENSG00000182993
	C12orf65	ENSG00000130921
	C12orf66	ENSG00000174206
	C12orf75	ENSG00000235162
	C12orf76	ENSG00000174456
	C14orf119	ENSG00000179933
	C14orf132	ENSG00000227051
	C14orf178	ENSG00000197734
	C14orf180	ENSG00000184601
	C14orf28	ENSG00000179476
	C14orf39	ENSG00000179008
	C14orf93	ENSG00000100802
	C15orf39	ENSG00000167173
	C15orf40	ENSG00000169609
	C15orf41	ENSG00000186073
	C15orf48	ENSG00000166920
	C15orf61	ENSG00000189227
	C15orf62	ENSG00000188277
	C16orf46	ENSG00000166455
	C16orf54	ENSG00000185905
	C16orf58	ENSG00000140688
	C16orf70	ENSG00000125149
	C16orf71	ENSG00000166246
	C16orf72	ENSG00000182831
	C16orf74	ENSG00000154102
	C16orf86	ENSG00000159761
	C16orf87	ENSG00000155330
	C16orf89	ENSG00000153446
	C16orf91	ENSG00000174109
	C16orf92	ENSG00000167194
	C16orf95	ENSG00000260456
	C17orf49	ENSG00000258315
	C17orf50	ENSG00000270806
	C17orf58	ENSG00000186665
	C17orf64	ENSG00000141371
	C17orf75	ENSG00000108666
	C17orf78	ENSG00000278505
	C17orf80	ENSG00000141219
	C17orf97	ENSG00000187624
	C17orf99	ENSG00000187997
	C18orf21	ENSG00000141428
	C18orf25	ENSG00000152242
	C18orf32	ENSG00000177576
	C18orf54	ENSG00000166845
	C19orf12	ENSG00000131943
	C19orf18	ENSG00000177025
	C19orf25	ENSG00000119559
	C19orf44	ENSG00000105072
	C19orf47	ENSG00000160392
	C19orf48	ENSG00000167747
	C19orf53	ENSG00000104979
	C19orf54	ENSG00000188493
	C19orf57	ENSG00000132016
	C19orf67	ENSG00000188032
	C19orf71	ENSG00000183397
	C19orf73	ENSG00000221916
	C1D	ENSG00000197223
	C1GALT1	ENSG00000106392
	C1GALT1C1	ENSG00000171155
	C1GALT1C1L	ENSG00000223658
	C1orf100	ENSG00000173728
	C1orf105	ENSG00000180999
	C1orf109	ENSG00000116922
	C1orf112	ENSG00000000460
	C1orf115	ENSG00000162817
	C1orf116	ENSG00000182795
	C1orf122	ENSG00000197982
	C1orf127	ENSG00000175262
	C1orf131	ENSG00000143633
	C1orf146	ENSG00000203910
	C1orf158	ENSG00000157330
	C1orf159	ENSG00000131591
	C1orf162	ENSG00000143110
	C1orf167	ENSG00000215910
	C1orf174	ENSG00000198912
	C1orf189	ENSG00000163263
	C1orf194	ENSG00000179902
	C1orf198	ENSG00000119280
	C1orf21	ENSG00000116667
	C1orf210	ENSG00000253313
	C1orf216	ENSG00000142686
	C1orf35	ENSG00000143793
	C1orf43	ENSG00000143612
	C1orf50	ENSG00000164008
	C1orf52	ENSG00000162642
	C1orf53	ENSG00000203724
	C1orf54	ENSG00000118292
	C1orf56	ENSG00000143443
	C1orf61	ENSG00000125462
	C1orf74	ENSG00000162757
	C1orf87	ENSG00000162598
	C1orf94	ENSG00000142698
	C1QA	ENSG00000173372
	C1QB	ENSG00000173369
	C1QBP	ENSG00000108561
	C1QC	ENSG00000159189
	C1QL1	ENSG00000131094
	C1QL2	ENSG00000144119
	C1QL3	ENSG00000165985
	C1QTNF1	ENSG00000173918
	C1QTNF12	ENSG00000184163
	C1QTNF2	ENSG00000145861
	C1QTNF3	ENSG00000082196
	C1QTNF3-AMACR	ENSG00000273294
	C1QTNF4	ENSG00000172247
	C1QTNF5	ENSG00000223953
	C1QTNF6	ENSG00000133466
	C1QTNF7	ENSG00000163145
	C1QTNF8	ENSG00000184471
	C1QTNF9	ENSG00000240654
	C1QTNF9B	ENSG00000205863
	C1R	ENSG00000159403
	C1RL	ENSG00000139178
	C1S	ENSG00000182326
	C2	ENSG00000166278
	C20orf144	ENSG00000149609
	C20orf173	ENSG00000125975
	C20orf194	ENSG00000088854
	C20orf203	ENSG00000198547
	C20orf204	ENSG00000196421
	C20orf27	ENSG00000101220
	C20orf96	ENSG00000196476
	C21orf58	ENSG00000160298
	C21orf59-TCP10L	ENSG00000265590
	C21orf62	ENSG00000205929
	C21orf91	ENSG00000154642
	C22orf15	ENSG00000169314
	C22orf23	ENSG00000128346
	C22orf31	ENSG00000100249
	C22orf39	ENSG00000242259
	C22orf42	ENSG00000205856
	C2CD2	ENSG00000157617
	C2CD2L	ENSG00000172375
	C2CD3	ENSG00000168014
	C2CD4A	ENSG00000198535
	C2CD4B	ENSG00000205502
	C2CD4C	ENSG00000183186
	C2CD5	ENSG00000111731
	C2CD6	ENSG00000155754
	C2orf15	ENSG00000273045
	C2orf16	ENSG00000221843
	C2orf42	ENSG00000115998
	C2orf49	ENSG00000135974
	C2orf50	ENSG00000150873
	C2orf66	ENSG00000187944
	C2orf68	ENSG00000168887
	C2orf69	ENSG00000178074
	C2orf73	ENSG00000177994
	C2orf76	ENSG00000186132
	C2orf78	ENSG00000187833
	C2orf81	ENSG00000284308
	C2orf88	ENSG00000187699
	C3	ENSG00000125730
	C3AR1	ENSG00000171860
	C3orf14	ENSG00000114405
	C3orf18	ENSG00000088543
	C3orf20	ENSG00000131379
	C3orf22	ENSG00000180697
	C3orf33	ENSG00000174928
	C3orf38	ENSG00000179021
	C3orf49	ENSG00000163632
	C3orf52	ENSG00000114529
	C3orf62	ENSG00000188315
	C3orf67	ENSG00000163689
	C3orf70	ENSG00000187068
	C3orf80	ENSG00000180044
	C4A	ENSG00000244731
	C4B	ENSG00000224389
	C4BPA	ENSG00000123838
	C4BPB	ENSG00000123843
	C4orf17	ENSG00000138813
	C4orf19	ENSG00000154274
	C4orf3	ENSG00000164096
	C4orf33	ENSG00000151470
	C4orf36	ENSG00000163633
[truncated: 15,433 more rows]

## Sheet: AE_0_Down
Reference Genes	Gene Symbol	Ensembl Gene ID	DEGs	Gene Symbol	Ensembl Gene ID		Term ID	Term	Count	%	Genes	List Total	Pop Hits	Pop Total	Fold Enrichment	PValue	Benjamini
	A1BG	ENSG00000121410		GADD45G	ENSG00000130222		GO:0071222	cellular response to lipopolysaccharide	4	5	ENSG00000187554, ENSG00000108342, ENSG00000168329, ENSG00000126368	62	106	14684	8.93731	0.00971722	1
	A1CF	ENSG00000148584		GIMAP1	ENSG00000213203		GO:0001525	angiogenesis	5	6.25	ENSG00000106511, ENSG00000120093, ENSG00000169242, ENSG00000124440, ENSG00000099250	62	209	14684	5.666	0.011059	1
	A2M	ENSG00000175899		GIMAP2	ENSG00000106560		GO:0061299	retina vasculature morphogenesis in camera-type eye	2	2.5	ENSG00000198844, ENSG00000099250	62	6	14684	78.9462	0.0246718	1
	A2ML1	ENSG00000166535		GIMAP7	ENSG00000179144		GO:0007224	smoothened signaling pathway	3	3.75	ENSG00000100360, ENSG00000154309, ENSG00000127334	62	68	14684	10.4488	0.0324496	1
	A3GALT2	ENSG00000184389		MEOX2	ENSG00000106511		GO:0035457	cellular response to interferon-alpha	2	2.5	ENSG00000119922, ENSG00000119917	62	9	14684	52.6308	0.0367822	1
	A4GALT	ENSG00000128274		ZNF366	ENSG00000178175		GO:0050731	positive regulation of peptidyl-tyrosine phosphorylation	3	3.75	ENSG00000169242, ENSG00000108342, ENSG00000099250	62	78	14684	9.10918	0.0416679	1
	A4GNT	ENSG00000118017		TNFSF10	ENSG00000121858		GO:0045725	positive regulation of glycogen biosynthetic process	2	2.5	ENSG00000169047, ENSG00000127334	62	11	14684	43.0616	0.0447735	1
	AAAS	ENSG00000094914		RNF125	ENSG00000101695		GO:0048738	cardiac muscle tissue development	2	2.5	ENSG00000182963, ENSG00000121068	62	17	14684	27.8634	0.0683582	1
	AACS	ENSG00000081760		DEPP1	ENSG00000165507		GO:0014911	positive regulation of smooth muscle cell migration	2	2.5	ENSG00000099250, ENSG00000137872	62	19	14684	24.9304	0.0760917	1
	AADACL2	ENSG00000197953		CX3CR1	ENSG00000168329		GO:0048843	negative regulation of axon extension involved in axon guidance	2	2.5	ENSG00000099250, ENSG00000137872	62	23	14684	20.5947	0.0913698	1
	AADACL4	ENSG00000204518		LRATD2	ENSG00000168672
	AADAT	ENSG00000109576		RASSF10	ENSG00000189431
	AAGAB	ENSG00000103591		SEMA6D	ENSG00000137872
	AAK1	ENSG00000115977		IFIT2	ENSG00000119922
	AAMDC	ENSG00000087884		DYRK2	ENSG00000127334
	AAMP	ENSG00000127837		AVPR1A	ENSG00000166148
	AANAT	ENSG00000129673		CASP10	ENSG00000003400
	AAR2	ENSG00000131043		GIMAP6	ENSG00000133561
	AARD	ENSG00000205002		EFNA1	ENSG00000169242
	AARS1	ENSG00000090861		ZNF792	ENSG00000180884
	AARS2	ENSG00000124608		TARBP1	ENSG00000059588
	AARSD1	ENSG00000266967		GIMAP8	ENSG00000171115
	AASDH	ENSG00000157426		FAM110D	ENSG00000197245
	AASDHPPT	ENSG00000149313		TIA1	ENSG00000116001
	AASS	ENSG00000008311		GALNT15	ENSG00000131386
	AATF	ENSG00000275700		MROH1	ENSG00000179832
	AATK	ENSG00000181409		FAM124B	ENSG00000124019
	ABAT	ENSG00000183044		GALNT12	ENSG00000119514
	ABCA1	ENSG00000165029		GIMAP4	ENSG00000133574
	ABCA10	ENSG00000154263		FNBP4	ENSG00000109920
	ABCA12	ENSG00000144452		GTF2H4	ENSG00000213780
	ABCA13	ENSG00000179869		NRP1	ENSG00000099250
	ABCA2	ENSG00000107331		DISP1	ENSG00000154309
	ABCA3	ENSG00000167972		CIRBP	ENSG00000099622
	ABCA4	ENSG00000198691		HOXB3	ENSG00000120093
	ABCA5	ENSG00000154265		WBP1	ENSG00000239779
	ABCA6	ENSG00000154262		GBP4	ENSG00000162654
	ABCA7	ENSG00000064687		HIF3A	ENSG00000124440
	ABCA8	ENSG00000141338		RUNX1T1	ENSG00000079102
	ABCA9	ENSG00000154258		CYBB	ENSG00000165168
	ABCB1	ENSG00000085563		WSB1	ENSG00000109046
	ABCB10	ENSG00000135776		USHBP1	ENSG00000130307
	ABCB11	ENSG00000073734		SH3TC2	ENSG00000169247
	ABCB4	ENSG00000005471		YY2	ENSG00000230797
	ABCB5	ENSG00000004846		RAD52	ENSG00000002016
	ABCB6	ENSG00000115657		ST8SIA4	ENSG00000113532
	ABCB7	ENSG00000131269		CEP192	ENSG00000101639
	ABCB8	ENSG00000197150		FMO2	ENSG00000094963
	ABCB9	ENSG00000150967		NRIP2	ENSG00000053702
	ABCC1	ENSG00000103222		LURAP1L	ENSG00000153714
	ABCC10	ENSG00000124574		ARHGEF15	ENSG00000198844
	ABCC11	ENSG00000121270		PCDH12	ENSG00000113555
	ABCC12	ENSG00000140798		HAS3	ENSG00000103044
	ABCC2	ENSG00000023839		NKG7	ENSG00000105374
	ABCC3	ENSG00000108846		KCNJ2	ENSG00000123700
	ABCC4	ENSG00000125257		IRS1	ENSG00000169047
	ABCC5	ENSG00000114770		SRSF9	ENSG00000111786
	ABCC6	ENSG00000091262		GJC1	ENSG00000182963
	ABCC8	ENSG00000006071		MMP28	ENSG00000271447
	ABCC9	ENSG00000069431		TBX2	ENSG00000121068
	ABCD1	ENSG00000101986		NR2F2	ENSG00000185551
	ABCD2	ENSG00000173208		EHMT2	ENSG00000204371
	ABCD3	ENSG00000117528		IFT27	ENSG00000100360
	ABCD4	ENSG00000119688		BTN3A1	ENSG00000026950
	ABCE1	ENSG00000164163		APOL3	ENSG00000128284
	ABCF1	ENSG00000204574		IFIT3	ENSG00000119917
	ABCF2	ENSG00000285292		STIMATE-MUSTN1	ENSG00000248592
	ABCF3	ENSG00000161204		CSF3	ENSG00000108342
	ABCG1	ENSG00000160179		RTP4	ENSG00000136514
	ABCG2	ENSG00000118777		AL360181.3	ENSG00000254536
	ABCG4	ENSG00000172350		FO681492.1	ENSG00000277758
	ABCG5	ENSG00000138075		SYT15	ENSG00000204176
	ABCG8	ENSG00000143921		ITPKB	ENSG00000143772
	ABHD1	ENSG00000143994		MAP10	ENSG00000212916
	ABHD10	ENSG00000144827		NR1D1	ENSG00000126368
	ABHD11	ENSG00000106077		RASSF9	ENSG00000198774
	ABHD12	ENSG00000100997		FMNL2	ENSG00000157827
	ABHD12B	ENSG00000131969		TLR5	ENSG00000187554
	ABHD13	ENSG00000139826		DDX47	ENSG00000213782
	ABHD14A	ENSG00000248487		BTN3A3	ENSG00000111801
	ABHD14A-ACY1	ENSG00000114786		ITPRIPL1	ENSG00000198885
	ABHD14B	ENSG00000114779
	ABHD15	ENSG00000168792
	ABHD16A	ENSG00000204427
	ABHD17A	ENSG00000129968
	ABHD17B	ENSG00000107362
	ABHD17C	ENSG00000136379
	ABHD18	ENSG00000164074
	ABHD2	ENSG00000140526
	ABHD3	ENSG00000158201
	ABHD4	ENSG00000100439
	ABHD5	ENSG00000011198
	ABHD6	ENSG00000163686
	ABHD8	ENSG00000127220
	ABI1	ENSG00000136754
	ABI2	ENSG00000138443
	ABI3	ENSG00000108798
	ABI3BP	ENSG00000154175
	ABITRAM	ENSG00000119328
	ABL1	ENSG00000097007
	ABL2	ENSG00000143322
	ABLIM1	ENSG00000099204
	ABLIM2	ENSG00000163995
	ABLIM3	ENSG00000173210
	ABO	ENSG00000175164
	ABR	ENSG00000159842
	ABRA	ENSG00000174429
	ABRACL	ENSG00000146386
	ABRAXAS1	ENSG00000163322
	ABRAXAS2	ENSG00000165660
	ABT1	ENSG00000146109
	ABTB1	ENSG00000114626
	ABTB2	ENSG00000166016
	AC000093.1	ENSG00000284874
	AC000120.3	ENSG00000285772
	AC002316.1	ENSG00000132359
	AC003002.3	ENSG00000269533
	AC004076.1	ENSG00000268163
	AC004151.1	ENSG00000180448
	AC004556.3	ENSG00000276345
	AC004593.2	ENSG00000285162
	AC004687.2	ENSG00000285897
	AC004922.1	ENSG00000284292
	AC005041.1	ENSG00000159239
	AC005261.1	ENSG00000131845
	AC005324.3	ENSG00000251537
	AC005520.3	ENSG00000258653
	AC005726.1	ENSG00000258472
	AC005747.1	ENSG00000007237
	AC005833.1	ENSG00000255639
	AC006030.1	ENSG00000264324
	AC006254.1	ENSG00000243696
	AC007040.2	ENSG00000258881
	AC007325.2	ENSG00000277196
	AC007325.4	ENSG00000278817
	AC008073.3	ENSG00000276087
	AC008397.2	ENSG00000285188
	AC008581.2	ENSG00000285000
	AC008676.3	ENSG00000285868
	AC008687.8	ENSG00000283663
	AC008770.2	ENSG00000267179
	AC008870.1	ENSG00000134398
	AC009690.1	ENSG00000260729
	AC009779.4	ENSG00000258311
	AC009879.3	ENSG00000285791
	AC010132.3	ENSG00000256646
	AC010323.1	ENSG00000167774
	AC010326.1	ENSG00000152454
	AC010422.3	ENSG00000269242
	AC010422.8	ENSG00000285589
	AC010547.4	ENSG00000261611
	AC011005.1	ENSG00000230626
	AC011448.1	ENSG00000258674
	AC011511.1	ENSG00000167807
	AC012651.1	ENSG00000258461
	AC013489.1	ENSG00000173867
	AC015802.6	ENSG00000284526
	AC017083.3	ENSG00000273398
	AC020929.1	ENSG00000160460
	AC021066.1	ENSG00000170442
	AC021087.5	ENSG00000286001
	AC021092.2	ENSG00000256294
	AC022137.3	ENSG00000286261
	AC022400.7	ENSG00000272916
	AC022415.3	ENSG00000286132
	AC022966.1	ENSG00000055483
	AC023055.1	ENSG00000257390
	AC025165.6	ENSG00000287908
	AC027644.4	ENSG00000284461
	AC027796.3	ENSG00000262304
	AC040160.1	ENSG00000196155
	AC040162.1	ENSG00000261884
	AC048338.2	ENSG00000284934
	AC068580.4	ENSG00000250644
	AC068831.8	ENSG00000284946
	AC068896.3	ENSG00000258539
	AC068946.1	ENSG00000280537
	AC068946.2	ENSG00000284820
	AC073610.2	ENSG00000272822
	AC079447.1	ENSG00000241962
	AC080128.3	ENSG00000288547
	AC087289.3	ENSG00000267426
	AC087498.1	ENSG00000180042
	AC087632.2	ENSG00000259316
	AC090517.4	ENSG00000285253
	AC091167.2	ENSG00000261147
	AC091167.6	ENSG00000275674
	AC091167.7	ENSG00000284626
	AC091230.1	ENSG00000140474
	AC092042.3	ENSG00000273291
	AC092128.1	ENSG00000284670
	AC092279.1	ENSG00000213096
	AC092718.3	ENSG00000260643
	AC092718.8	ENSG00000284512
	AC093012.1	ENSG00000198001
	AC093155.3	ENSG00000267561
	AC093323.1	ENSG00000170846
	AC093512.2	ENSG00000285043
	AC093827.5	ENSG00000285458
	AC097625.2	ENSG00000285602
	AC098588.2	ENSG00000285713
	AC098650.1	ENSG00000283563
	AC098850.3	ENSG00000266302
	AC099489.1	ENSG00000188897
	AC104389.5	ENSG00000239920
	AC104452.1	ENSG00000283189
	AC107871.1	ENSG00000260007
	AC108488.2	ENSG00000286905
	AC109583.1	ENSG00000206549
	AC112128.1	ENSG00000285943
	AC113404.3	ENSG00000254893
	AC113554.1	ENSG00000264813
	AC118549.1	ENSG00000036549
	AC118553.2	ENSG00000283761
	AC129492.3	ENSG00000263620
	AC131160.1	ENSG00000283765
	AC132217.2	ENSG00000284779
	AC136616.1	ENSG00000273554
	AC138894.1	ENSG00000261832
	AC138969.1	ENSG00000183889
	AC139491.7	ENSG00000285476
	AC145212.1	ENSG00000277400
	AC211486.10	ENSG00000286014
	AC233755.1	ENSG00000275063
	AC233992.2	ENSG00000271698
	AC240274.1	ENSG00000271254
	AC244197.3	ENSG00000241489
	AC253536.7	ENSG00000285762
	ACAA1	ENSG00000060971
	ACAA2	ENSG00000167315
	ACACA	ENSG00000278540
	ACACB	ENSG00000076555
	ACAD10	ENSG00000111271
	ACAD11	ENSG00000240303
	ACAD8	ENSG00000151498
	ACAD9	ENSG00000177646
	ACADL	ENSG00000115361
	ACADM	ENSG00000117054
	ACADS	ENSG00000122971
	ACADSB	ENSG00000196177
	ACADVL	ENSG00000072778
	ACAN	ENSG00000157766
	ACAP1	ENSG00000072818
	ACAP2	ENSG00000114331
	ACAP3	ENSG00000131584
	ACAT1	ENSG00000075239
	ACAT2	ENSG00000120437
	ACBD3	ENSG00000182827
	ACBD4	ENSG00000181513
	ACBD5	ENSG00000107897
	ACBD6	ENSG00000230124
	ACBD7	ENSG00000176244
	ACCS	ENSG00000110455
	ACD	ENSG00000102977
	ACE2	ENSG00000130234
	ACER1	ENSG00000167769
	ACER2	ENSG00000177076
	ACER3	ENSG00000078124
	ACHE	ENSG00000087085
	ACIN1	ENSG00000100813
	ACKR1	ENSG00000213088
	ACKR2	ENSG00000144648
	ACKR3	ENSG00000144476
	ACKR4	ENSG00000129048
	ACLY	ENSG00000131473
	ACMSD	ENSG00000153086
	ACO1	ENSG00000122729
	ACO2	ENSG00000100412
	ACOD1	ENSG00000102794
	ACOT1	ENSG00000184227
	ACOT11	ENSG00000162390
	ACOT12	ENSG00000172497
	ACOT13	ENSG00000112304
	ACOT2	ENSG00000119673
	ACOT4	ENSG00000177465
	ACOT6	ENSG00000205669
	ACOT7	ENSG00000097021
	ACOT8	ENSG00000101473
	ACOT9	ENSG00000123130
	ACOX1	ENSG00000161533
	ACOX2	ENSG00000168306
	ACOX3	ENSG00000087008
	ACOXL	ENSG00000153093
	ACP1	ENSG00000143727
	ACP2	ENSG00000134575
	ACP4	ENSG00000142513
	ACP5	ENSG00000102575
	ACP6	ENSG00000162836
	ACP7	ENSG00000183760
	ACPP	ENSG00000014257
	ACR	ENSG00000100312
	ACRBP	ENSG00000111644
	ACRV1	ENSG00000134940
	ACSBG1	ENSG00000103740
	ACSBG2	ENSG00000130377
	ACSF2	ENSG00000167107
	ACSF3	ENSG00000176715
	ACSL1	ENSG00000151726
	ACSL3	ENSG00000123983
	ACSL4	ENSG00000068366
	ACSL5	ENSG00000197142
	ACSL6	ENSG00000164398
	ACSM1	ENSG00000166743
	ACSM2A	ENSG00000183747
	ACSM2B	ENSG00000066813
	ACSM3	ENSG00000005187
	ACSM5	ENSG00000183549
	ACSM6	ENSG00000173124
	ACSS1	ENSG00000154930
	ACSS2	ENSG00000131069
	ACSS3	ENSG00000111058
	ACTA1	ENSG00000143632
	ACTA2	ENSG00000107796
	ACTB	ENSG00000075624
	ACTBL2	ENSG00000169067
	ACTC1	ENSG00000159251
	ACTG1	ENSG00000184009
	ACTG2	ENSG00000163017
	ACTL10	ENSG00000182584
	ACTL6A	ENSG00000136518
	ACTL8	ENSG00000117148
	ACTN1	ENSG00000072110
	ACTN2	ENSG00000077522
	ACTN3	ENSG00000248746
	ACTN4	ENSG00000130402
	ACTR10	ENSG00000131966
	ACTR1A	ENSG00000138107
	ACTR1B	ENSG00000115073
	ACTR2	ENSG00000138071
	ACTR3	ENSG00000115091
	ACTR3B	ENSG00000133627
	ACTR3C	ENSG00000106526
	ACTR5	ENSG00000101442
	ACTR6	ENSG00000075089
	ACTR8	ENSG00000113812
	ACTRT1	ENSG00000123165
	ACTRT3	ENSG00000184378
	ACVR1	ENSG00000115170
	ACVR1B	ENSG00000135503
	ACVR1C	ENSG00000123612
	ACVR2A	ENSG00000121989
	ACVR2B	ENSG00000114739
	ACVRL1	ENSG00000139567
	ACY1	ENSG00000243989
	ACY3	ENSG00000132744
	ACYP1	ENSG00000119640
	ACYP2	ENSG00000170634
	ADA	ENSG00000196839
	ADA2	ENSG00000093072
	ADAD2	ENSG00000140955
	ADAL	ENSG00000168803
	ADAM10	ENSG00000137845
	ADAM11	ENSG00000073670
	ADAM12	ENSG00000148848
	ADAM15	ENSG00000143537
	ADAM17	ENSG00000151694
	ADAM19	ENSG00000135074
	ADAM20	ENSG00000134007
	ADAM21	ENSG00000139985
	ADAM22	ENSG00000008277
	ADAM23	ENSG00000114948
	ADAM28	ENSG00000042980
	ADAM32	ENSG00000197140
	ADAM33	ENSG00000149451
	ADAM7	ENSG00000069206
	ADAM8	ENSG00000151651
	ADAM9	ENSG00000168615
	ADAMDEC1	ENSG00000134028
	ADAMTS1	ENSG00000154734
	ADAMTS10	ENSG00000142303
	ADAMTS12	ENSG00000151388
	ADAMTS13	ENSG00000160323
	ADAMTS14	ENSG00000138316
	ADAMTS15	ENSG00000166106
	ADAMTS16	ENSG00000145536
	ADAMTS17	ENSG00000140470
	ADAMTS18	ENSG00000140873
	ADAMTS19	ENSG00000145808
	ADAMTS2	ENSG00000087116
	ADAMTS20	ENSG00000173157
	ADAMTS3	ENSG00000156140
	ADAMTS4	ENSG00000158859
	ADAMTS5	ENSG00000154736
	ADAMTS6	ENSG00000049192
	ADAMTS7	ENSG00000136378
	ADAMTS8	ENSG00000134917
	ADAMTS9	ENSG00000163638
	ADAMTSL1	ENSG00000178031
	ADAMTSL2	ENSG00000197859
	ADAMTSL3	ENSG00000156218
	ADAMTSL4	ENSG00000143382
	ADAMTSL5	ENSG00000185761
	ADAP1	ENSG00000105963
	ADAP2	ENSG00000184060
	ADAR	ENSG00000160710
	ADARB1	ENSG00000197381
	ADARB2	ENSG00000185736
	ADAT1	ENSG00000065457
	ADAT2	ENSG00000189007
	ADAT3	ENSG00000213638
	ADCK1	ENSG00000063761
	ADCK2	ENSG00000133597
	ADCK5	ENSG00000173137
	ADCY1	ENSG00000164742
	ADCY10	ENSG00000143199
	ADCY2	ENSG00000078295
	ADCY3	ENSG00000138031
	ADCY4	ENSG00000129467
	ADCY5	ENSG00000173175
	ADCY6	ENSG00000174233
	ADCY7	ENSG00000121281
	ADCY8	ENSG00000155897
	ADCY9	ENSG00000162104
	ADCYAP1	ENSG00000141433
	ADCYAP1R1	ENSG00000078549
	ADD1	ENSG00000087274
	ADD2	ENSG00000075340
	ADD3	ENSG00000148700
	ADGB	ENSG00000118492
	ADGRA1	ENSG00000197177
	ADGRA2	ENSG00000020181
	ADGRA3	ENSG00000152990
	ADGRB1	ENSG00000181790
	ADGRB2	ENSG00000121753
	ADGRB3	ENSG00000135298
	ADGRD1	ENSG00000111452
	ADGRE1	ENSG00000174837
	ADGRE2	ENSG00000127507
	ADGRE3	ENSG00000131355
	ADGRE5	ENSG00000123146
	ADGRF1	ENSG00000153292
	ADGRF2	ENSG00000164393
	ADGRF3	ENSG00000173567
	ADGRF4	ENSG00000153294
	ADGRF5	ENSG00000069122
	ADGRG1	ENSG00000205336
	ADGRG2	ENSG00000173698
	ADGRG3	ENSG00000182885
	ADGRG4	ENSG00000156920
	ADGRG5	ENSG00000159618
	ADGRG6	ENSG00000112414
	ADGRL1	ENSG00000072071
	ADGRL2	ENSG00000117114
	ADGRL3	ENSG00000150471
	ADGRL4	ENSG00000162618
	ADGRV1	ENSG00000164199
	ADH1A	ENSG00000187758
	ADH1B	ENSG00000196616
	ADH1C	ENSG00000248144
	ADH4	ENSG00000198099
	ADH5	ENSG00000197894
	ADH6	ENSG00000172955
	ADHFE1	ENSG00000147576
	ADI1	ENSG00000182551
	ADIPOQ	ENSG00000181092
	ADIPOR1	ENSG00000159346
	ADIPOR2	ENSG00000006831
	ADK	ENSG00000156110
	ADM	ENSG00000148926
	ADM2	ENSG00000128165
	ADNP	ENSG00000101126
	ADNP2	ENSG00000101544
	ADO	ENSG00000181915
	ADORA1	ENSG00000163485
	ADORA2A	ENSG00000128271
	ADORA2B	ENSG00000170425
	ADPGK	ENSG00000159322
	ADPRH	ENSG00000144843
	ADPRHL1	ENSG00000153531
	ADPRHL2	ENSG00000116863
	ADPRM	ENSG00000170222
	ADRA1B	ENSG00000170214
	ADRA1D	ENSG00000171873
	ADRA2A	ENSG00000150594
	ADRA2B	ENSG00000274286
	ADRA2C	ENSG00000184160
	ADRB1	ENSG00000043591
	ADRB2	ENSG00000169252
	ADRB3	ENSG00000188778
	ADRM1	ENSG00000130706
	ADSL	ENSG00000239900
	ADSS1	ENSG00000185100
	ADSS2	ENSG00000035687
	ADTRP	ENSG00000111863
	AEBP1	ENSG00000106624
	AEBP2	ENSG00000139154
	AEN	ENSG00000181026
	AF196969.1	ENSG00000286268
	AFAP1	ENSG00000196526
	AFAP1L1	ENSG00000157510
	AFAP1L2	ENSG00000169129
	AFDN	ENSG00000130396
	AFF1	ENSG00000172493
	AFF2	ENSG00000155966
	AFF3	ENSG00000144218
	AFF4	ENSG00000072364
	AFG1L	ENSG00000135537
	AFG3L2	ENSG00000141385
	AFMID	ENSG00000183077
	AFP	ENSG00000081051
	AFTPH	ENSG00000119844
	AGA	ENSG00000038002
	AGAP1	ENSG00000157985
	AGAP2	ENSG00000135439
	AGAP3	ENSG00000133612
	AGAP4	ENSG00000188234
	AGAP5	ENSG00000172650
	AGAP6	ENSG00000204149
	AGAP9	ENSG00000204172
	AGBL1	ENSG00000273540
	AGBL2	ENSG00000165923
	AGBL3	ENSG00000146856
	AGBL4	ENSG00000186094
	AGBL5	ENSG00000084693
	AGER	ENSG00000204305
	AGFG1	ENSG00000173744
	AGFG2	ENSG00000106351
	AGGF1	ENSG00000164252
	AGK	ENSG00000006530
	AGL	ENSG00000162688
	AGMAT	ENSG00000116771
	AGMO	ENSG00000187546
	AGO1	ENSG00000092847
	AGO2	ENSG00000123908
	AGO3	ENSG00000126070
	AGO4	ENSG00000134698
	AGPAT1	ENSG00000204310
	AGPAT2	ENSG00000169692
	AGPAT3	ENSG00000160216
	AGPAT4	ENSG00000026652
	AGPAT5	ENSG00000155189
	AGPS	ENSG00000018510
	AGR2	ENSG00000106541
	AGRN	ENSG00000188157
	AGRP	ENSG00000159723
	AGT	ENSG00000135744
	AGTPBP1	ENSG00000135049
	AGTR1	ENSG00000144891
	AGTR2	ENSG00000180772
	AGTRAP	ENSG00000177674
	AGXT	ENSG00000172482
	AGXT2	ENSG00000113492
	AHCTF1	ENSG00000153207
	AHCY	ENSG00000101444
	AHCYL1	ENSG00000168710
	AHCYL2	ENSG00000158467
	AHDC1	ENSG00000126705
	AHI1	ENSG00000135541
	AHNAK	ENSG00000124942
	AHNAK2	ENSG00000185567
	AHR	ENSG00000106546
	AHRR	ENSG00000286169
	AHSA1	ENSG00000100591
	AHSP	ENSG00000169877
	AICDA	ENSG00000111732
	AIDA	ENSG00000186063
	AIF1	ENSG00000204472
	AIF1L	ENSG00000126878
	AIFM1	ENSG00000156709
	AIFM2	ENSG00000042286
	AIFM3	ENSG00000183773
	AIG1	ENSG00000146416
	AIM2	ENSG00000163568
	AIMP1	ENSG00000164022
	AIMP2	ENSG00000106305
	AIP	ENSG00000110711
	AIRE	ENSG00000160224
	AJAP1	ENSG00000196581
	AJM1	ENSG00000232434
	AJUBA	ENSG00000129474
	AK1	ENSG00000106992
	AK2	ENSG00000004455
	AK3	ENSG00000147853
	AK4	ENSG00000162433
	AK5	ENSG00000154027
	AK7	ENSG00000140057
	AK8	ENSG00000165695
	AK9	ENSG00000155085
	AKAP1	ENSG00000121057
	AKAP10	ENSG00000108599
	AKAP11	ENSG00000023516
	AKAP12	ENSG00000131016
	AKAP13	ENSG00000170776
	AKAP14	ENSG00000186471
	AKAP3	ENSG00000111254
	AKAP4	ENSG00000147081
	AKAP5	ENSG00000179841
	AKAP6	ENSG00000151320
	AKAP7	ENSG00000118507
	AKAP8	ENSG00000105127
	AKAP8L	ENSG00000011243
	AKAP9	ENSG00000127914
	AKIP1	ENSG00000166452
	AKIRIN1	ENSG00000174574
	AKIRIN2	ENSG00000135334
	AKNA	ENSG00000106948
	AKNAD1	ENSG00000162641
	AKR1A1	ENSG00000117448
	AKR1B1	ENSG00000085662
	AKR1B10	ENSG00000198074
	AKR1C1	ENSG00000187134
	AKR1C2	ENSG00000151632
	AKR1C3	ENSG00000196139
	AKR1C4	ENSG00000198610
	AKR1C8P	ENSG00000264006
	AKR1D1	ENSG00000122787
	AKR1E2	ENSG00000165568
	AKR7A2	ENSG00000053371
	AKR7A3	ENSG00000162482
	AKR7L	ENSG00000211454
	AKT1	ENSG00000142208
	AKT1S1	ENSG00000204673
	AKT2	ENSG00000105221
	AKT3	ENSG00000117020
	AKTIP	ENSG00000166971
	AL022238.4	ENSG00000284431
	AL031777.2	ENSG00000282988
	AL049697.1	ENSG00000213204
	AL049834.1	ENSG00000042317
	AL049839.2	ENSG00000273259
	AL049844.3	ENSG00000280148
	AL110118.2	ENSG00000259066
	AL117339.5	ENSG00000283930
	AL121594.1	ENSG00000258790
	AL121758.1	ENSG00000270299
	AL121845.3	ENSG00000273154
	AL133353.2	ENSG00000285932
	AL133500.1	ENSG00000285547
	AL135905.2	ENSG00000285976
	AL136295.5	ENSG00000259529
	AL136454.1	ENSG00000231767
	AL138752.2	ENSG00000255872
	AL139011.2	ENSG00000258465
	AL139260.3	ENSG00000274944
	AL139353.1	ENSG00000203546
	AL157935.3	ENSG00000257524
	AL159141.1	ENSG00000100599
	AL160269.1	ENSG00000285269
	AL353588.1	ENSG00000272442
	AL354822.1	ENSG00000278384
	AL355312.6	ENSG00000285991
	AL357673.1	ENSG00000256407
	AL358113.1	ENSG00000285130
	AL359736.1	ENSG00000273167
	AL360181.3	ENSG00000254536
	AL365205.1	ENSG00000124593
	AL391987.2	ENSG00000204805
	AL441992.3	ENSG00000286112
	AL590560.2	ENSG00000256029
	AL591806.4	ENSG00000270149
	AL592183.1	ENSG00000273748
	AL603832.3	ENSG00000271810
	AL627230.1	ENSG00000275493
	AL845331.2	ENSG00000259916
	ALAD	ENSG00000148218
	ALAS1	ENSG00000023330
	ALAS2	ENSG00000158578
	ALB	ENSG00000163631
	ALCAM	ENSG00000170017
	ALDH16A1	ENSG00000161618
	ALDH18A1	ENSG00000059573
	ALDH1A1	ENSG00000165092
	ALDH1A2	ENSG00000128918
	ALDH1A3	ENSG00000184254
	ALDH1B1	ENSG00000137124
	ALDH1L1	ENSG00000144908
	ALDH1L2	ENSG00000136010
	ALDH2	ENSG00000111275
	ALDH3A1	ENSG00000108602
	ALDH3A2	ENSG00000072210
	ALDH3B1	ENSG00000006534
	ALDH3B2	ENSG00000132746
	ALDH4A1	ENSG00000159423
	ALDH5A1	ENSG00000112294
	ALDH6A1	ENSG00000119711
	ALDH7A1	ENSG00000164904
	ALDH8A1	ENSG00000118514
	ALDH9A1	ENSG00000143149
	ALDOA	ENSG00000149925
	ALDOB	ENSG00000136872
	ALDOC	ENSG00000109107
	ALG1	ENSG00000033011
	ALG10	ENSG00000139133
	ALG10B	ENSG00000175548
	ALG11	ENSG00000253710
	ALG12	ENSG00000182858
	ALG13	ENSG00000101901
	ALG14	ENSG00000172339
	ALG1L	ENSG00000189366
	ALG2	ENSG00000119523
	ALG3	ENSG00000214160
	ALG5	ENSG00000120697
	ALG6	ENSG00000088035
	ALG8	ENSG00000159063
	ALG9	ENSG00000086848
	ALK	ENSG00000171094
	ALKAL2	ENSG00000189292
	ALKBH1	ENSG00000100601
	ALKBH2	ENSG00000189046
	ALKBH3	ENSG00000166199
	ALKBH4	ENSG00000160993
	ALKBH5	ENSG00000091542
	ALKBH6	ENSG00000239382
	ALKBH7	ENSG00000125652
	ALKBH8	ENSG00000137760
	ALLC	ENSG00000151360
	ALMS1	ENSG00000116127
	ALOX12	ENSG00000108839
	ALOX12B	ENSG00000179477
	ALOX15	ENSG00000161905
	ALOX15B	ENSG00000179593
	ALOX5	ENSG00000012779
	ALOX5AP	ENSG00000132965
	ALOXE3	ENSG00000179148
	ALPI	ENSG00000163295
	ALPK1	ENSG00000073331
	ALPK2	ENSG00000198796
	ALPK3	ENSG00000136383
	ALPL	ENSG00000162551
	ALS2	ENSG00000003393
	ALS2CL	ENSG00000178038
	ALX1	ENSG00000180318
	ALX3	ENSG00000156150
	ALX4	ENSG00000052850
	ALYREF	ENSG00000183684
	AMACR	ENSG00000242110
	AMBN	ENSG00000178522
	AMBP	ENSG00000106927
	AMBRA1	ENSG00000110497
	AMD1	ENSG00000123505
	AMDHD1	ENSG00000139344
	AMDHD2	ENSG00000162066
	AMELX	ENSG00000125363
	AMELY	ENSG00000099721
	AMER1	ENSG00000184675
	AMER2	ENSG00000165566
	AMER3	ENSG00000178171
	AMFR	ENSG00000159461
	AMH	ENSG00000104899
	AMHR2	ENSG00000135409
	AMIGO1	ENSG00000181754
	AMIGO2	ENSG00000139211
	AMIGO3	ENSG00000176020
	AMMECR1	ENSG00000101935
	AMMECR1L	ENSG00000144233
	AMN	ENSG00000166126
	AMN1	ENSG00000151743
	AMOT	ENSG00000126016
	AMOTL1	ENSG00000166025
	AMOTL2	ENSG00000114019
	AMPD1	ENSG00000116748
	AMPD2	ENSG00000116337
	AMPD3	ENSG00000133805
	AMPH	ENSG00000078053
	AMT	ENSG00000145020
	AMY1A	ENSG00000237763
	AMY1B	ENSG00000174876
	AMY1C	ENSG00000187733
	AMY2A	ENSG00000243480
	AMY2B	ENSG00000240038
	AMZ1	ENSG00000174945
	AMZ2	ENSG00000196704
	ANAPC1	ENSG00000153107
	ANAPC10	ENSG00000164162
	ANAPC11	ENSG00000141552
	ANAPC13	ENSG00000129055
	ANAPC15	ENSG00000110200
	ANAPC16	ENSG00000166295
	ANAPC2	ENSG00000176248
	ANAPC4	ENSG00000053900
	ANAPC5	ENSG00000089053
	ANAPC7	ENSG00000196510
	ANG	ENSG00000214274
	ANGEL1	ENSG00000013523
	ANGEL2	ENSG00000174606
	ANGPT1	ENSG00000154188
	ANGPT2	ENSG00000091879
	ANGPT4	ENSG00000101280
	ANGPTL1	ENSG00000116194
	ANGPTL2	ENSG00000136859
	ANGPTL3	ENSG00000132855
	ANGPTL4	ENSG00000167772
	ANGPTL5	ENSG00000187151
	ANGPTL6	ENSG00000130812
	ANGPTL7	ENSG00000171819
	ANGPTL8	ENSG00000130173
	ANK1	ENSG00000029534
	ANK2	ENSG00000145362
	ANK3	ENSG00000151150
	ANKAR	ENSG00000151687
	ANKDD1A	ENSG00000166839
	ANKDD1B	ENSG00000189045
	ANKEF1	ENSG00000132623
	ANKFN1	ENSG00000153930
	ANKFY1	ENSG00000185722
	ANKH	ENSG00000154122
	ANKHD1	ENSG00000131503
	ANKHD1-EIF4EBP3	ENSG00000254996
	ANKIB1	ENSG00000001629
	ANKK1	ENSG00000170209
	ANKLE1	ENSG00000160117
	ANKLE2	ENSG00000176915
	ANKMY1	ENSG00000144504
	ANKMY2	ENSG00000106524
	ANKRA2	ENSG00000164331
	ANKRD1	ENSG00000148677
	ANKRD10	ENSG00000088448
	ANKRD11	ENSG00000167522
	ANKRD12	ENSG00000101745
	ANKRD13A	ENSG00000076513
	ANKRD13B	ENSG00000198720
	ANKRD13C	ENSG00000118454
	ANKRD13D	ENSG00000172932
	ANKRD16	ENSG00000134461
	ANKRD17	ENSG00000132466
	ANKRD18A	ENSG00000180071
	ANKRD18B	ENSG00000230453
	ANKRD2	ENSG00000165887
	ANKRD20A1	ENSG00000260691
	ANKRD20A3	ENSG00000276203
	ANKRD20A4	ENSG00000172014
	ANKRD22	ENSG00000152766
	ANKRD23	ENSG00000163126
	ANKRD24	ENSG00000089847
	ANKRD26	ENSG00000107890
	ANKRD27	ENSG00000105186
	ANKRD28	ENSG00000206560
	ANKRD29	ENSG00000154065
	ANKRD30B	ENSG00000180777
	ANKRD31	ENSG00000145700
	ANKRD33	ENSG00000167612
	ANKRD33B	ENSG00000164236
	ANKRD34A	ENSG00000272031
	ANKRD34C	ENSG00000235711
	ANKRD35	ENSG00000198483
	ANKRD36	ENSG00000135976
	ANKRD36B	ENSG00000196912
	ANKRD36C	ENSG00000174501
	ANKRD37	ENSG00000186352
	ANKRD39	ENSG00000213337
	ANKRD40	ENSG00000154945
	ANKRD40CL	ENSG00000167117
	ANKRD42	ENSG00000137494
	ANKRD44	ENSG00000065413
	ANKRD45	ENSG00000183831
	ANKRD46	ENSG00000186106
	ANKRD49	ENSG00000168876
	ANKRD50	ENSG00000151458
	ANKRD52	ENSG00000139645
	ANKRD53	ENSG00000144031
	ANKRD54	ENSG00000100124
	ANKRD55	ENSG00000164512
	ANKRD6	ENSG00000135299
	ANKRD61	ENSG00000157999
	ANKRD62	ENSG00000181626
	ANKRD7	ENSG00000106013
	ANKRD9	ENSG00000156381
	ANKS1A	ENSG00000064999
	ANKS1B	ENSG00000185046
	ANKS3	ENSG00000168096
	ANKS4B	ENSG00000175311
	ANKS6	ENSG00000165138
	ANKZF1	ENSG00000163516
	ANLN	ENSG00000011426
	ANO1	ENSG00000131620
	ANO10	ENSG00000160746
	ANO2	ENSG00000047617
	ANO3	ENSG00000134343
	ANO4	ENSG00000151572
	ANO5	ENSG00000171714
	ANO6	ENSG00000177119
	ANO7	ENSG00000146205
	ANO8	ENSG00000074855
	ANO9	ENSG00000185101
	ANOS1	ENSG00000011201
	ANP32A	ENSG00000140350
	ANP32B	ENSG00000136938
	ANP32D	ENSG00000139223
	ANP32E	ENSG00000143401
	ANPEP	ENSG00000166825
	ANTKMT	ENSG00000103254
	ANTXR1	ENSG00000169604
	ANTXR2	ENSG00000163297
	ANTXRL	ENSG00000274209
	ANXA1	ENSG00000135046
	ANXA10	ENSG00000109511
	ANXA11	ENSG00000122359
	ANXA13	ENSG00000104537
	ANXA2	ENSG00000182718
	ANXA2R	ENSG00000177721
	ANXA3	ENSG00000138772
	ANXA4	ENSG00000196975
	ANXA5	ENSG00000164111
	ANXA6	ENSG00000197043
	ANXA7	ENSG00000138279
	ANXA8	ENSG00000265190
	ANXA9	ENSG00000143412
	AOAH	ENSG00000136250
	AOC1	ENSG00000002726
	AOC2	ENSG00000131480
	AOC3	ENSG00000131471
	AOPEP	ENSG00000148120
	AOX1	ENSG00000138356
	AP000646.1	ENSG00000285509
	AP000781.2	ENSG00000254979
	AP000944.5	ENSG00000285816
	AP001931.1	ENSG00000254732
	AP001931.2	ENSG00000288534
	AP002373.1	ENSG00000255663
	AP002495.1	ENSG00000254469
	AP002990.1	ENSG00000255508
	AP003071.5	ENSG00000287725
	AP003108.2	ENSG00000256591
	AP006333.1	ENSG00000126500
	AP1AR	ENSG00000138660
	AP1B1	ENSG00000100280
	AP1G1	ENSG00000166747
	AP1G2	ENSG00000213983
	AP1M1	ENSG00000072958
	AP1M2	ENSG00000129354
	AP1S1	ENSG00000106367
	AP1S2	ENSG00000182287
	AP1S3	ENSG00000152056
	AP2A1	ENSG00000196961
	AP2A2	ENSG00000183020
	AP2B1	ENSG00000006125
	AP2M1	ENSG00000161203
	AP2S1	ENSG00000042753
	AP3B1	ENSG00000132842
	AP3B2	ENSG00000103723
	AP3D1	ENSG00000065000
	AP3M1	ENSG00000185009
	AP3M2	ENSG00000070718
	AP3S1	ENSG00000177879
	AP3S2	ENSG00000157823
	AP4B1	ENSG00000134262
	AP4E1	ENSG00000081014
	AP4M1	ENSG00000221838
	AP4S1	ENSG00000100478
	AP5B1	ENSG00000254470
	AP5M1	ENSG00000053770
	AP5S1	ENSG00000125843
	AP5Z1	ENSG00000242802
	APAF1	ENSG00000120868
	APBA1	ENSG00000107282
	APBA2	ENSG00000034053
	APBA3	ENSG00000011132
	APBB1	ENSG00000166313
	APBB1IP	ENSG00000077420
	APBB2	ENSG00000163697
	APBB3	ENSG00000113108
	APC	ENSG00000134982
	APC2	ENSG00000115266
	APCDD1	ENSG00000154856
	APCDD1L	ENSG00000198768
	APEH	ENSG00000164062
	APEX1	ENSG00000100823
	APEX2	ENSG00000169188
	APH1A	ENSG00000117362
	APH1B	ENSG00000138613
	API5	ENSG00000166181
	APIP	ENSG00000149089
	APLF	ENSG00000169621
	APLN	ENSG00000171388
	APLNR	ENSG00000134817
	APLP1	ENSG00000105290
	APLP2	ENSG00000084234
	APMAP	ENSG00000101474
	APOA1	ENSG00000118137
	APOA2	ENSG00000158874
	APOB	ENSG00000084674
	APOBEC2	ENSG00000124701
	APOBEC3A	ENSG00000128383
	APOBEC3B	ENSG00000179750
	APOBEC3C	ENSG00000244509
	APOBEC3D	ENSG00000243811
	APOBEC3F	ENSG00000128394
	APOBEC3G	ENSG00000239713
	APOBEC3H	ENSG00000100298
	APOBEC4	ENSG00000173627
	APOBR	ENSG00000184730
	APOC1	ENSG00000130208
	APOC4-APOC2	ENSG00000224916
	APOD	ENSG00000189058
	APOE	ENSG00000130203
	APOF	ENSG00000175336
	APOL1	ENSG00000100342
	APOL2	ENSG00000128335
	APOL3	ENSG00000128284
	APOL4	ENSG00000100336
	APOL5	ENSG00000128313
	APOL6	ENSG00000221963
	APOLD1	ENSG00000178878
	APOM	ENSG00000204444
	APOO	ENSG00000184831
	APOOL	ENSG00000155008
	APP	ENSG00000142192
	APPBP2	ENSG00000062725
	APPL1	ENSG00000157500
	APPL2	ENSG00000136044
	APRT	ENSG00000198931
	APTX	ENSG00000137074
	AQP1	ENSG00000240583
	AQP10	ENSG00000143595
	AQP11	ENSG00000178301
	AQP12A	ENSG00000184945
	AQP12B	ENSG00000185176
	AQP3	ENSG00000165272
	AQP4	ENSG00000171885
	AQP5	ENSG00000161798
	AQP7	ENSG00000165269
	AQP8	ENSG00000103375
	AQP9	ENSG00000103569
	AQR	ENSG00000021776
	AR	ENSG00000169083
	ARAF	ENSG00000078061
	ARAP1	ENSG00000186635
	ARAP2	ENSG00000047365
	ARAP3	ENSG00000120318
	ARC	ENSG00000198576
	ARCN1	ENSG00000095139
	AREG	ENSG00000109321
	AREL1	ENSG00000119682
	ARF1	ENSG00000143761
	ARF3	ENSG00000134287
	ARF4	ENSG00000168374
	ARF5	ENSG00000004059
	ARF6	ENSG00000165527
	ARFGAP1	ENSG00000101199
	ARFGAP2	ENSG00000149182
	ARFGAP3	ENSG00000242247
	ARFGEF1	ENSG00000066777
	ARFGEF2	ENSG00000124198
	ARFGEF3	ENSG00000112379
	ARFIP1	ENSG00000164144
	ARFIP2	ENSG00000132254
	ARFRP1	ENSG00000101246
	ARG1	ENSG00000118520
	ARG2	ENSG00000081181
	ARGFX	ENSG00000186103
	ARGLU1	ENSG00000134884
	ARHGAP1	ENSG00000175220
	ARHGAP10	ENSG00000071205
	ARHGAP11A	ENSG00000198826
	ARHGAP11B	ENSG00000285077
	ARHGAP12	ENSG00000165322
	ARHGAP15	ENSG00000075884
	ARHGAP17	ENSG00000140750
	ARHGAP18	ENSG00000146376
	ARHGAP19	ENSG00000213390
	ARHGAP19-SLIT1	ENSG00000269891
	ARHGAP20	ENSG00000137727
	ARHGAP21	ENSG00000107863
	ARHGAP22	ENSG00000128805
	ARHGAP23	ENSG00000275832
	ARHGAP24	ENSG00000138639
	ARHGAP25	ENSG00000163219
	ARHGAP26	ENSG00000145819
	ARHGAP27	ENSG00000159314
	ARHGAP28	ENSG00000088756
	ARHGAP29	ENSG00000137962
	ARHGAP30	ENSG00000186517
	ARHGAP31	ENSG00000031081
	ARHGAP32	ENSG00000134909
	ARHGAP33	ENSG00000004777
	ARHGAP35	ENSG00000160007
	ARHGAP36	ENSG00000147256
	ARHGAP39	ENSG00000147799
	ARHGAP4	ENSG00000089820
	ARHGAP40	ENSG00000124143
	ARHGAP42	ENSG00000165895
	ARHGAP44	ENSG00000006740
	ARHGAP5	ENSG00000100852
	ARHGAP6	ENSG00000047648
	ARHGAP9	ENSG00000123329
	ARHGDIA	ENSG00000141522
	ARHGDIB	ENSG00000111348
	ARHGDIG	ENSG00000242173
	ARHGEF1	ENSG00000076928
	ARHGEF10	ENSG00000104728
	ARHGEF10L	ENSG00000074964
	ARHGEF11	ENSG00000132694
	ARHGEF12	ENSG00000196914
	ARHGEF15	ENSG00000198844
	ARHGEF16	ENSG00000130762
	ARHGEF17	ENSG00000110237
	ARHGEF18	ENSG00000104880
	ARHGEF19	ENSG00000142632
	ARHGEF2	ENSG00000116584
	ARHGEF25	ENSG00000240771
	ARHGEF26	ENSG00000114790
	ARHGEF28	ENSG00000214944
	ARHGEF3	ENSG00000163947
	ARHGEF35	ENSG00000213214
	ARHGEF37	ENSG00000183111
	ARHGEF38	ENSG00000236699
	ARHGEF39	ENSG00000137135
	ARHGEF4	ENSG00000136002
	ARHGEF40	ENSG00000165801
	ARHGEF5	ENSG00000050327
	ARHGEF6	ENSG00000129675
	ARHGEF7	ENSG00000102606
	ARHGEF9	ENSG00000131089
	ARID1A	ENSG00000117713
	ARID1B	ENSG00000049618
	ARID2	ENSG00000189079
	ARID3A	ENSG00000116017
	ARID3B	ENSG00000179361
	ARID3C	ENSG00000205143
	ARID4A	ENSG00000032219
	ARID4B	ENSG00000054267
	ARID5A	ENSG00000196843
	ARID5B	ENSG00000150347
	ARIH1	ENSG00000166233
	ARIH2	ENSG00000177479
	ARIH2OS	ENSG00000221883
	ARL1	ENSG00000120805
	ARL10	ENSG00000175414
	ARL11	ENSG00000152213
	ARL13A	ENSG00000174225
	ARL13B	ENSG00000169379
	ARL14	ENSG00000179674
	ARL14EP	ENSG00000152219
	ARL15	ENSG00000185305
	ARL17A	ENSG00000185829
	ARL17B	ENSG00000228696
	ARL2	ENSG00000213465
	ARL2-SNX15	ENSG00000273003
	ARL2BP	ENSG00000102931
	ARL3	ENSG00000138175
	ARL4A	ENSG00000122644
	ARL4C	ENSG00000188042
	ARL4D	ENSG00000175906
	ARL5A	ENSG00000162980
	ARL5B	ENSG00000165997
	ARL5C	ENSG00000141748
	ARL6	ENSG00000113966
	ARL6IP1	ENSG00000170540
	ARL6IP4	ENSG00000182196
	ARL6IP5	ENSG00000144746
	ARL6IP6	ENSG00000177917
	ARL8A	ENSG00000143862
	ARL8B	ENSG00000134108
	ARL9	ENSG00000196503
	ARMC1	ENSG00000104442
	ARMC10	ENSG00000170632
	ARMC12	ENSG00000157343
	ARMC2	ENSG00000118690
	ARMC4	ENSG00000169126
	ARMC5	ENSG00000140691
	ARMC6	ENSG00000105676
	ARMC7	ENSG00000125449
	ARMC8	ENSG00000114098
	ARMC9	ENSG00000135931
	ARMCX1	ENSG00000126947
	ARMCX2	ENSG00000184867
	ARMCX3	ENSG00000102401
	ARMCX4	ENSG00000196440
	ARMCX5	ENSG00000125962
	ARMCX6	ENSG00000198960
	ARMH1	ENSG00000198520
	ARMH3	ENSG00000120029
	ARMH4	ENSG00000139971
	ARMT1	ENSG00000146476
	ARNT	ENSG00000143437
	ARNT2	ENSG00000172379
	ARNTL	ENSG00000133794
	ARNTL2	ENSG00000029153
	ARPC1A	ENSG00000241685
	ARPC1B	ENSG00000130429
	ARPC2	ENSG00000163466
	ARPC3	ENSG00000111229
	ARPC4	ENSG00000241553
	ARPC4-TTLL3	ENSG00000250151
	ARPC5	ENSG00000162704
	ARPC5L	ENSG00000136950
	ARPIN	ENSG00000242498
	ARPP19	ENSG00000128989
	ARPP21	ENSG00000172995
	ARR3	ENSG00000120500
	ARRB1	ENSG00000137486
	ARRB2	ENSG00000141480
	ARRDC1	ENSG00000197070
	ARRDC2	ENSG00000105643
	ARRDC3	ENSG00000113369
	ARRDC4	ENSG00000140450
	ARSA	ENSG00000100299
	ARSB	ENSG00000113273
	ARSD	ENSG00000006756
	ARSF	ENSG00000062096
	ARSG	ENSG00000141337
	ARSH	ENSG00000205667
	ARSI	ENSG00000183876
	ARSJ	ENSG00000180801
	ARSK	ENSG00000164291
	ARSL	ENSG00000157399
	ART1	ENSG00000129744
	ART3	ENSG00000156219
	ART4	ENSG00000111339
	ART5	ENSG00000167311
	ARTN	ENSG00000117407
	ARV1	ENSG00000173409
	ARVCF	ENSG00000099889
	ARX	ENSG00000004848
	AS3MT	ENSG00000214435
	ASAH1	ENSG00000104763
	ASAH2	ENSG00000188611
	ASAP1	ENSG00000153317
	ASAP2	ENSG00000151693
	ASAP3	ENSG00000088280
	ASB1	ENSG00000065802
	ASB10	ENSG00000146926
	ASB11	ENSG00000165192
	ASB12	ENSG00000198881
	ASB13	ENSG00000196372
	ASB14	ENSG00000239388
	ASB15	ENSG00000146809
	ASB16	ENSG00000161664
	ASB18	ENSG00000182177
	ASB2	ENSG00000100628
	ASB3	ENSG00000115239
	ASB4	ENSG00000005981
	ASB5	ENSG00000164122
	ASB6	ENSG00000148331
	ASB7	ENSG00000183475
	ASB8	ENSG00000177981
	ASB9	ENSG00000102048
	ASCC1	ENSG00000138303
	ASCC2	ENSG00000100325
	ASCC3	ENSG00000112249
	ASCL1	ENSG00000139352
	ASCL2	ENSG00000183734
	ASCL3	ENSG00000176009
	ASCL5	ENSG00000232237
	ASF1A	ENSG00000111875
	ASF1B	ENSG00000105011
	ASGR1	ENSG00000141505
	ASGR2	ENSG00000161944
	ASH1L	ENSG00000116539
	ASH2L	ENSG00000129691
	ASIC1	ENSG00000110881
	ASIC3	ENSG00000213199
	ASIC4	ENSG00000072182
	ASIP	ENSG00000101440
	ASL	ENSG00000126522
	ASMTL	ENSG00000169093
	ASNS	ENSG00000070669
	ASNSD1	ENSG00000138381
	ASPA	ENSG00000108381
	ASPDH	ENSG00000204653
	ASPG	ENSG00000166183
	ASPH	ENSG00000198363
	ASPHD1	ENSG00000174939
	ASPHD2	ENSG00000128203
	ASPM	ENSG00000066279
	ASPN	ENSG00000106819
	ASPRV1	ENSG00000244617
	ASPSCR1	ENSG00000169696
	ASRGL1	ENSG00000162174
	ASS1	ENSG00000130707
	ASTE1	ENSG00000034533
	ASTN1	ENSG00000152092
	ASTN2	ENSG00000148219
	ASXL1	ENSG00000171456
	ASXL2	ENSG00000143970
	ASXL3	ENSG00000141431
	ATAD1	ENSG00000138138
	ATAD2	ENSG00000156802
	ATAD2B	ENSG00000119778
	ATAD3A	ENSG00000197785
	ATAD3B	ENSG00000160072
	ATAD3C	ENSG00000215915
	ATAD5	ENSG00000176208
	ATAT1	ENSG00000137343
	ATCAY	ENSG00000167654
	ATE1	ENSG00000107669
	ATF1	ENSG00000123268
	ATF2	ENSG00000115966
	ATF3	ENSG00000162772
	ATF4	ENSG00000128272
	ATF5	ENSG00000169136
	ATF6	ENSG00000118217
	ATF6B	ENSG00000213676
	ATF7	ENSG00000170653
	ATF7-NPFF	ENSG00000267281
	ATF7IP	ENSG00000171681
	ATF7IP2	ENSG00000166669
	ATG10	ENSG00000152348
	ATG101	ENSG00000123395
	ATG12	ENSG00000145782
	ATG13	ENSG00000175224
	ATG14	ENSG00000126775
	ATG16L1	ENSG00000085978
	ATG16L2	ENSG00000168010
	ATG2A	ENSG00000110046
	ATG2B	ENSG00000066739
	ATG3	ENSG00000144848
	ATG4A	ENSG00000101844
	ATG4B	ENSG00000168397
	ATG4C	ENSG00000125703
	ATG4D	ENSG00000130734
	ATG5	ENSG00000057663
	ATG7	ENSG00000197548
	ATG9A	ENSG00000198925
	ATG9B	ENSG00000181652
	ATIC	ENSG00000138363
	ATL1	ENSG00000198513
	ATL2	ENSG00000119787
	ATL3	ENSG00000184743
	ATM	ENSG00000149311
	ATMIN	ENSG00000166454
	ATN1	ENSG00000111676
	ATOH7	ENSG00000179774
	ATOH8	ENSG00000168874
	ATOX1	ENSG00000177556
	ATP10A	ENSG00000206190
	ATP10B	ENSG00000118322
	ATP10D	ENSG00000145246
	ATP11A	ENSG00000068650
	ATP11B	ENSG00000058063
	ATP11C	ENSG00000101974
	ATP13A1	ENSG00000105726
	ATP13A2	ENSG00000159363
	ATP13A3	ENSG00000133657
	ATP13A4	ENSG00000127249
	ATP13A5	ENSG00000187527
	ATP1A1	ENSG00000163399
	ATP1A2	ENSG00000018625
	ATP1A3	ENSG00000105409
	ATP1A4	ENSG00000132681
	ATP1B1	ENSG00000143153
	ATP1B2	ENSG00000129244
	ATP1B3	ENSG00000069849
	ATP1B4	ENSG00000101892
	ATP23	ENSG00000166896
	ATP2A1	ENSG00000196296
	ATP2A2	ENSG00000174437
	ATP2A3	ENSG00000074370
	ATP2B1	ENSG00000070961
	ATP2B2	ENSG00000157087
	ATP2B3	ENSG00000067842
	ATP2B4	ENSG00000058668
	ATP2C1	ENSG00000017260
	ATP2C2	ENSG00000064270
	ATP4B	ENSG00000186009
	ATP5F1A	ENSG00000152234
	ATP5F1B	ENSG00000110955
	ATP5F1C	ENSG00000165629
	ATP5F1D	ENSG00000099624
	ATP5F1E	ENSG00000124172
	ATP5IF1	ENSG00000130770
	ATP5MC1	ENSG00000159199
	ATP5MC2	ENSG00000135390
	ATP5MC3	ENSG00000154518
	ATP5MD	ENSG00000173915
	ATP5ME	ENSG00000169020
	ATP5MF	ENSG00000241468
	ATP5MF-PTCD1	ENSG00000248919
	ATP5MG	ENSG00000167283
	ATP5MGL	ENSG00000249222
	ATP5MPL	ENSG00000156411
	ATP5PB	ENSG00000116459
	ATP5PD	ENSG00000167863
	ATP5PF	ENSG00000154723
	ATP5PO	ENSG00000241837
	ATP6AP1	ENSG00000071553
	ATP6AP1L	ENSG00000205464
	ATP6AP2	ENSG00000182220
	ATP6V0A1	ENSG00000033627
	ATP6V0A2	ENSG00000185344
	ATP6V0A4	ENSG00000105929
	ATP6V0B	ENSG00000117410
	ATP6V0C	ENSG00000185883
	ATP6V0D1	ENSG00000159720
	ATP6V0D2	ENSG00000147614
	ATP6V0E1	ENSG00000113732
	ATP6V0E2	ENSG00000171130
	ATP6V1A	ENSG00000114573
	ATP6V1B1	ENSG00000116039
	ATP6V1B2	ENSG00000147416
	ATP6V1C1	ENSG00000155097
	ATP6V1C2	ENSG00000143882
	ATP6V1D	ENSG00000100554
	ATP6V1E1	ENSG00000131100
	ATP6V1E2	ENSG00000250565
	ATP6V1F	ENSG00000128524
	ATP6V1G1	ENSG00000136888
	ATP6V1G2	ENSG00000213760
	ATP6V1H	ENSG00000047249
	ATP7A	ENSG00000165240
	ATP7B	ENSG00000123191
	ATP8A1	ENSG00000124406
	ATP8A2	ENSG00000132932
	ATP8B1	ENSG00000081923
	ATP8B2	ENSG00000143515
	ATP8B3	ENSG00000130270
	ATP8B4	ENSG00000104043
	ATP9A	ENSG00000054793
	ATP9B	ENSG00000166377
	ATPAF1	ENSG00000123472
	ATPAF2	ENSG00000171953
	ATPSCKMT	ENSG00000150756
	ATR	ENSG00000175054
	ATRAID	ENSG00000138085
	ATRIP	ENSG00000164053
	ATRN	ENSG00000088812
	ATRNL1	ENSG00000107518
	ATRX	ENSG00000085224
	ATXN1	ENSG00000124788
	ATXN10	ENSG00000130638
	ATXN2	ENSG00000204842
	ATXN2L	ENSG00000168488
	ATXN3	ENSG00000066427
	ATXN7	ENSG00000163635
	ATXN7L1	ENSG00000146776
	ATXN7L2	ENSG00000162650
	ATXN7L3	ENSG00000087152
	ATXN7L3B	ENSG00000253719
	AUH	ENSG00000148090
	AUNIP	ENSG00000127423
	AUP1	ENSG00000115307
	AURKA	ENSG00000087586
	AURKAIP1	ENSG00000175756
	AURKB	ENSG00000178999
	AURKC	ENSG00000105146
	AUTS2	ENSG00000158321
	AVEN	ENSG00000169857
	AVIL	ENSG00000135407
	AVL9	ENSG00000105778
	AVPI1	ENSG00000119986
	AVPR1A	ENSG00000166148
	AVPR1B	ENSG00000198049
	AVPR2	ENSG00000126895
	AWAT1	ENSG00000204195
	AWAT2	ENSG00000147160
	AXDND1	ENSG00000162779
	AXIN1	ENSG00000103126
	AXIN2	ENSG00000168646
	AXL	ENSG00000167601
	AZGP1	ENSG00000160862
	AZI2	ENSG00000163512
	AZIN1	ENSG00000155096
	AZIN2	ENSG00000142920
	B2M	ENSG00000166710
	B3GALNT1	ENSG00000169255
	B3GALNT2	ENSG00000162885
	B3GALT1	ENSG00000172318
	B3GALT2	ENSG00000162630
	B3GALT4	ENSG00000235863
	B3GALT5	ENSG00000183778
	B3GALT6	ENSG00000176022
	B3GAT1	ENSG00000109956
	B3GAT2	ENSG00000112309
	B3GAT3	ENSG00000149541
	B3GLCT	ENSG00000187676
	B3GNT2	ENSG00000170340
	B3GNT3	ENSG00000179913
	B3GNT4	ENSG00000176383
	B3GNT5	ENSG00000176597
	B3GNT7	ENSG00000156966
	B3GNT8	ENSG00000177191
	B3GNT9	ENSG00000237172
	B3GNTL1	ENSG00000175711
	B4GALNT1	ENSG00000135454
	B4GALNT3	ENSG00000139044
	B4GALNT4	ENSG00000182272
	B4GALT1	ENSG00000086062
	B4GALT2	ENSG00000117411
	B4GALT3	ENSG00000158850
	B4GALT4	ENSG00000121578
	B4GALT5	ENSG00000158470
	B4GALT6	ENSG00000118276
	B4GALT7	ENSG00000027847
	B4GAT1	ENSG00000174684
	B9D1	ENSG00000108641
	B9D2	ENSG00000123810
	BAALC	ENSG00000164929
	BAAT	ENSG00000136881
	BABAM1	ENSG00000105393
	BABAM2	ENSG00000158019
	BACE1	ENSG00000186318
	BACE2	ENSG00000182240
	BACH1	ENSG00000156273
	BACH2	ENSG00000112182
	BAD	ENSG00000002330
	BAG1	ENSG00000107262
	BAG2	ENSG00000112208
	BAG3	ENSG00000151929
	BAG4	ENSG00000156735
	BAG5	ENSG00000166170
	BAG6	ENSG00000204463
	BAHCC1	ENSG00000266074
	BAHD1	ENSG00000140320
	BAIAP2	ENSG00000175866
	BAIAP2L1	ENSG00000006453
	BAIAP2L2	ENSG00000128298
	BAIAP3	ENSG00000007516
	BAK1	ENSG00000030110
	BAMBI	ENSG00000095739
	BANF1	ENSG00000175334
	BANK1	ENSG00000153064
	BANP	ENSG00000172530
	BAP1	ENSG00000163930
	BARD1	ENSG00000138376
	BARHL1	ENSG00000125492
	BARX1	ENSG00000131668
	BARX2	ENSG00000043039
	BASP1	ENSG00000176788
	BATF	ENSG00000156127
	BATF2	ENSG00000168062
	BATF3	ENSG00000123685
	BAX	ENSG00000087088
	BAZ1A	ENSG00000198604
	BAZ1B	ENSG00000009954
	BAZ2A	ENSG00000076108
	BAZ2B	ENSG00000123636
	BBC3	ENSG00000105327
	BBOF1	ENSG00000119636
	BBOX1	ENSG00000129151
	BBS1	ENSG00000174483
	BBS10	ENSG00000179941
	BBS12	ENSG00000181004
	BBS2	ENSG00000125124
	BBS4	ENSG00000140463
	BBS5	ENSG00000163093
	BBS7	ENSG00000138686
	BBS9	ENSG00000122507
	BBX	ENSG00000114439
	BCAM	ENSG00000187244
	BCAN	ENSG00000132692
	BCAP29	ENSG00000075790
	BCAP31	ENSG00000185825
	BCAR1	ENSG00000050820
	BCAR3	ENSG00000137936
	BCAS1	ENSG00000064787
	BCAS2	ENSG00000116752
	BCAS3	ENSG00000141376
	BCAS4	ENSG00000124243
	BCAT1	ENSG00000060982
	BCAT2	ENSG00000105552
	BCCIP	ENSG00000107949
	BCDIN3D	ENSG00000186666
	BCHE	ENSG00000114200
	BCKDHA	ENSG00000248098
	BCKDHB	ENSG00000083123
	BCKDK	ENSG00000103507
	BCL10	ENSG00000142867
	BCL11A	ENSG00000119866
	BCL11B	ENSG00000127152
	BCL2	ENSG00000171791
	BCL2A1	ENSG00000140379
	BCL2L1	ENSG00000171552
	BCL2L11	ENSG00000153094
	BCL2L12	ENSG00000126453
	BCL2L13	ENSG00000099968
	BCL2L14	ENSG00000121380
	BCL2L15	ENSG00000188761
	BCL2L2	ENSG00000129473
	BCL2L2-PABPN1	ENSG00000258643
	BCL3	ENSG00000069399
	BCL6	ENSG00000113916
	BCL6B	ENSG00000161940
	BCL7A	ENSG00000110987
	BCL7B	ENSG00000106635
	BCL7C	ENSG00000099385
	BCL9	ENSG00000116128
	BCL9L	ENSG00000186174
	BCLAF1	ENSG00000029363
	BCLAF3	ENSG00000173681
	BCO1	ENSG00000135697
	BCO2	ENSG00000197580
	BCOR	ENSG00000183337
	BCORL1	ENSG00000085185
	BCR	ENSG00000186716
	BCS1L	ENSG00000074582
	BDH1	ENSG00000161267
	BDH2	ENSG00000164039
	BDKRB1	ENSG00000100739
	BDKRB2	ENSG00000168398
	BDNF	ENSG00000176697
	BDP1	ENSG00000145734
	BEAN1	ENSG00000166546
	BECN1	ENSG00000126581
	BEGAIN	ENSG00000183092
	BEND2	ENSG00000177324
	BEND3	ENSG00000178409
	BEND4	ENSG00000188848
	BEND5	ENSG00000162373
	BEND6	ENSG00000151917
	BEND7	ENSG00000165626
	BEST1	ENSG00000167995
	BEST2	ENSG00000039987
	BEST3	ENSG00000127325
	BEST4	ENSG00000142959
	BET1	ENSG00000105829
	BET1L	ENSG00000177951
	BEX1	ENSG00000133169
	BEX2	ENSG00000133134
	BEX3	ENSG00000166681
	BEX4	ENSG00000102409
	BEX5	ENSG00000184515
	BFAR	ENSG00000103429
	BFSP1	ENSG00000125864
	BGLAP	ENSG00000242252
	BGN	ENSG00000182492
	BHLHA15	ENSG00000180535
	BHLHA9	ENSG00000205899
	BHLHB9	ENSG00000198908
	BHLHE22	ENSG00000180828
	BHLHE40	ENSG00000134107
	BHLHE41	ENSG00000123095
	BHMT	ENSG00000145692
	BHMT2	ENSG00000132840
	BICC1	ENSG00000122870
	BICD1	ENSG00000151746
	BICD2	ENSG00000185963
	BICDL1	ENSG00000135127
	BICDL2	ENSG00000162069
	BICRA	ENSG00000063169
	BICRAL	ENSG00000112624
	BID	ENSG00000015475
	BIK	ENSG00000100290
	BIN1	ENSG00000136717
	BIN2	ENSG00000110934
	BIN3	ENSG00000147439
	BIRC2	ENSG00000110330
	BIRC3	ENSG00000023445
	BIRC5	ENSG00000089685
	BIRC6	ENSG00000115760
	BIRC7	ENSG00000101197
	BIVM	ENSG00000134897
	BLCAP	ENSG00000166619
	BLID	ENSG00000259571
	BLK	ENSG00000136573
	BLM	ENSG00000197299
	BLMH	ENSG00000108578
	BLNK	ENSG00000095585
	BLOC1S1	ENSG00000135441
	BLOC1S2	ENSG00000196072
	BLOC1S3	ENSG00000189114
	BLOC1S4	ENSG00000186222
	BLOC1S5	ENSG00000188428
	BLOC1S6	ENSG00000104164
	BLVRA	ENSG00000106605
	BLVRB	ENSG00000090013
	BLZF1	ENSG00000117475
	BMERB1	ENSG00000166780
	BMF	ENSG00000104081
	BMI1	ENSG00000168283
	BMP1	ENSG00000168487
	BMP10	ENSG00000163217
	BMP2	ENSG00000125845
	BMP2K	ENSG00000138756
	BMP3	ENSG00000152785
	BMP4	ENSG00000125378
	BMP5	ENSG00000112175
	BMP6	ENSG00000153162
	BMP7	ENSG00000101144
	BMP8A	ENSG00000183682
	BMP8B	ENSG00000116985
	BMPER	ENSG00000164619
	BMPR1A	ENSG00000107779
	BMPR1B	ENSG00000138696
	BMPR2	ENSG00000204217
	BMS1	ENSG00000165733
	BMT2	ENSG00000164603
	BMX	ENSG00000102010
	BNC1	ENSG00000169594
	BNC2	ENSG00000173068
	BNIP1	ENSG00000113734
	BNIP2	ENSG00000140299
	BNIP3	ENSG00000176171
	BNIP3L	ENSG00000104765
	BNIP5	ENSG00000189325
	BNIPL	ENSG00000163141
	BOC	ENSG00000144857
	BOD1	ENSG00000145919
	BOD1L1	ENSG00000038219
	BOD1L2	ENSG00000228075
	BOK	ENSG00000176720
	BOLA1	ENSG00000178096
	BOLA2-SMG1P6	ENSG00000261740
	BOLA3	ENSG00000163170
	BOLL	ENSG00000152430
	BOP1	ENSG00000261236
	BORA	ENSG00000136122
	BORCS5	ENSG00000165714
	BORCS6	ENSG00000196544
	BORCS7	ENSG00000166275
	BORCS8-MEF2B	ENSG00000064489
	BPGM	ENSG00000172331
	BPHL	ENSG00000137274
	BPI	ENSG00000101425
	BPIFB1	ENSG00000125999
	BPIFB2	ENSG00000078898
	BPIFC	ENSG00000184459
	BPNT1	ENSG00000162813
	BPTF	ENSG00000171634
	BRAF	ENSG00000157764
	BRAP	ENSG00000089234
	BRAT1	ENSG00000106009
	BRCA1	ENSG00000012048
	BRCA2	ENSG00000139618
	BRCC3	ENSG00000185515
	BRD1	ENSG00000100425
	BRD2	ENSG00000204256
	BRD3	ENSG00000169925
	BRD3OS	ENSG00000235106
	BRD4	ENSG00000141867
	BRD7	ENSG00000166164
	BRD8	ENSG00000112983
	BRD9	ENSG00000028310
	BRDT	ENSG00000137948
	BRF1	ENSG00000185024
	BRF2	ENSG00000104221
	BRI3	ENSG00000164713
	BRI3BP	ENSG00000184992
	BRICD5	ENSG00000182685
	BRINP1	ENSG00000078725
	BRINP2	ENSG00000198797
	BRINP3	ENSG00000162670
	BRIP1	ENSG00000136492
	BRIX1	ENSG00000113460
	BRK1	ENSG00000254999
	BRMS1	ENSG00000174744
	BRMS1L	ENSG00000100916
	BROX	ENSG00000162819
	BRPF1	ENSG00000156983
	BRPF3	ENSG00000096070
	BRS3	ENSG00000102239
	BRSK1	ENSG00000160469
	BRSK2	ENSG00000174672
	BRWD1	ENSG00000185658
	BRWD3	ENSG00000165288
	BSCL2	ENSG00000168000
	BSDC1	ENSG00000160058
	BSG	ENSG00000172270
	BSN	ENSG00000164061
	BSPRY	ENSG00000119411
	BST1	ENSG00000109743
	BST2	ENSG00000130303
	BTAF1	ENSG00000095564
	BTBD1	ENSG00000064726
	BTBD10	ENSG00000148925
	BTBD11	ENSG00000151136
	BTBD16	ENSG00000138152
	BTBD2	ENSG00000133243
	BTBD3	ENSG00000132640
	BTBD6	ENSG00000184887
	BTBD7	ENSG00000011114
	BTBD8	ENSG00000189195
	BTBD9	ENSG00000183826
	BTC	ENSG00000174808
	BTD	ENSG00000169814
	BTF3	ENSG00000145741
	BTF3L4	ENSG00000134717
	BTG1	ENSG00000133639
	BTG2	ENSG00000159388
	BTG3	ENSG00000154640
	BTG4	ENSG00000137707
	BTK	ENSG00000010671
	BTLA	ENSG00000186265
	BTN1A1	ENSG00000124557
	BTN2A1	ENSG00000112763
	BTN2A2	ENSG00000124508
	BTN3A1	ENSG00000026950
	BTN3A2	ENSG00000186470
	BTN3A3	ENSG00000111801
	BTNL2	ENSG00000204290
	BTNL3	ENSG00000168903
	BTNL8	ENSG00000113303
	BTNL9	ENSG00000165810
	BTRC	ENSG00000166167
	BUB1	ENSG00000169679
	BUB1B	ENSG00000156970
	BUB3	ENSG00000154473
	BUD13	ENSG00000137656
	BUD23	ENSG00000071462
	BUD31	ENSG00000106245
	BVES	ENSG00000112276
	BX004987.1	ENSG00000278704
	BYSL	ENSG00000112578
	BZW1	ENSG00000082153
	BZW2	ENSG00000136261
	C10orf113	ENSG00000204683
	C10orf55	ENSG00000222047
	C10orf62	ENSG00000203942
	C10orf67	ENSG00000179133
	C10orf71	ENSG00000177354
	C10orf82	ENSG00000165863
	C10orf88	ENSG00000119965
	C10orf90	ENSG00000154493
	C11orf1	ENSG00000137720
	C11orf16	ENSG00000176029
	C11orf21	ENSG00000110665
	C11orf24	ENSG00000171067
	C11orf42	ENSG00000180878
	C11orf45	ENSG00000174370
	C11orf49	ENSG00000149179
	C11orf52	ENSG00000149300
	C11orf53	ENSG00000150750
	C11orf54	ENSG00000182919
	C11orf58	ENSG00000110696
	C11orf65	ENSG00000166323
	C11orf68	ENSG00000175573
	C11orf71	ENSG00000180425
	C11orf74	ENSG00000166352
	C11orf80	ENSG00000173715
	C11orf87	ENSG00000185742
	C11orf88	ENSG00000183644
	C11orf95	ENSG00000188070
	C11orf96	ENSG00000187479
	C11orf98	ENSG00000278615
	C12orf10	ENSG00000139637
	C12orf29	ENSG00000133641
	C12orf4	ENSG00000047621
	C12orf42	ENSG00000179088
	C12orf43	ENSG00000157895
	C12orf45	ENSG00000151131
	C12orf49	ENSG00000111412
	C12orf50	ENSG00000165805
	C12orf54	ENSG00000177627
	C12orf56	ENSG00000185306
	C12orf57	ENSG00000111678
	C12orf60	ENSG00000182993
	C12orf65	ENSG00000130921
	C12orf66	ENSG00000174206
	C12orf75	ENSG00000235162
	C12orf76	ENSG00000174456
	C14orf119	ENSG00000179933
	C14orf132	ENSG00000227051
	C14orf178	ENSG00000197734
	C14orf180	ENSG00000184601
	C14orf28	ENSG00000179476
	C14orf39	ENSG00000179008
	C14orf93	ENSG00000100802
	C15orf39	ENSG00000167173
	C15orf40	ENSG00000169609
	C15orf41	ENSG00000186073
	C15orf48	ENSG00000166920
	C15orf61	ENSG00000189227
	C15orf62	ENSG00000188277
	C16orf46	ENSG00000166455
	C16orf54	ENSG00000185905
	C16orf58	ENSG00000140688
	C16orf70	ENSG00000125149
	C16orf71	ENSG00000166246
	C16orf72	ENSG00000182831
	C16orf74	ENSG00000154102
	C16orf86	ENSG00000159761
	C16orf87	ENSG00000155330
	C16orf89	ENSG00000153446
	C16orf91	ENSG00000174109
	C16orf92	ENSG00000167194
	C16orf95	ENSG00000260456
	C17orf49	ENSG00000258315
	C17orf50	ENSG00000270806
	C17orf58	ENSG00000186665
	C17orf64	ENSG00000141371
	C17orf75	ENSG00000108666
	C17orf78	ENSG00000278505
	C17orf80	ENSG00000141219
	C17orf97	ENSG00000187624
	C17orf99	ENSG00000187997
	C18orf21	ENSG00000141428
	C18orf25	ENSG00000152242
	C18orf32	ENSG00000177576
	C18orf54	ENSG00000166845
	C19orf12	ENSG00000131943
	C19orf18	ENSG00000177025
	C19orf25	ENSG00000119559
	C19orf44	ENSG00000105072
	C19orf47	ENSG00000160392
	C19orf48	ENSG00000167747
	C19orf53	ENSG00000104979
	C19orf54	ENSG00000188493
	C19orf57	ENSG00000132016
	C19orf67	ENSG00000188032
	C19orf71	ENSG00000183397
	C19orf73	ENSG00000221916
	C1D	ENSG00000197223
	C1GALT1	ENSG00000106392
	C1GALT1C1	ENSG00000171155
	C1GALT1C1L	ENSG00000223658
	C1orf100	ENSG00000173728
	C1orf105	ENSG00000180999
	C1orf109	ENSG00000116922
	C1orf112	ENSG00000000460
	C1orf115	ENSG00000162817
	C1orf116	ENSG00000182795
	C1orf122	ENSG00000197982
	C1orf127	ENSG00000175262
	C1orf131	ENSG00000143633
	C1orf146	ENSG00000203910
	C1orf158	ENSG00000157330
	C1orf159	ENSG00000131591
	C1orf162	ENSG00000143110
	C1orf167	ENSG00000215910
	C1orf174	ENSG00000198912
	C1orf189	ENSG00000163263
	C1orf194	ENSG00000179902
	C1orf198	ENSG00000119280
	C1orf21	ENSG00000116667
	C1orf210	ENSG00000253313
	C1orf216	ENSG00000142686
	C1orf35	ENSG00000143793
	C1orf43	ENSG00000143612
	C1orf50	ENSG00000164008
	C1orf52	ENSG00000162642
	C1orf53	ENSG00000203724
	C1orf54	ENSG00000118292
	C1orf56	ENSG00000143443
	C1orf61	ENSG00000125462
	C1orf74	ENSG00000162757
	C1orf87	ENSG00000162598
	C1orf94	ENSG00000142698
	C1QA	ENSG00000173372
	C1QB	ENSG00000173369
	C1QBP	ENSG00000108561
	C1QC	ENSG00000159189
	C1QL1	ENSG00000131094
	C1QL2	ENSG00000144119
	C1QL3	ENSG00000165985
	C1QTNF1	ENSG00000173918
	C1QTNF12	ENSG00000184163
	C1QTNF2	ENSG00000145861
	C1QTNF3	ENSG00000082196
	C1QTNF3-AMACR	ENSG00000273294
	C1QTNF4	ENSG00000172247
	C1QTNF5	ENSG00000223953
	C1QTNF6	ENSG00000133466
	C1QTNF7	ENSG00000163145
	C1QTNF8	ENSG00000184471
	C1QTNF9	ENSG00000240654
	C1QTNF9B	ENSG00000205863
	C1R	ENSG00000159403
	C1RL	ENSG00000139178
	C1S	ENSG00000182326
	C2	ENSG00000166278
	C20orf144	ENSG00000149609
	C20orf173	ENSG00000125975
	C20orf194	ENSG00000088854
	C20orf203	ENSG00000198547
	C20orf204	ENSG00000196421
	C20orf27	ENSG00000101220
	C20orf96	ENSG00000196476
	C21orf58	ENSG00000160298
	C21orf59-TCP10L	ENSG00000265590
	C21orf62	ENSG00000205929
	C21orf91	ENSG00000154642
	C22orf15	ENSG00000169314
	C22orf23	ENSG00000128346
	C22orf31	ENSG00000100249
	C22orf39	ENSG00000242259
	C22orf42	ENSG00000205856
	C2CD2	ENSG00000157617
	C2CD2L	ENSG00000172375
	C2CD3	ENSG00000168014
	C2CD4A	ENSG00000198535
	C2CD4B	ENSG00000205502
	C2CD4C	ENSG00000183186
	C2CD5	ENSG00000111731
	C2CD6	ENSG00000155754
	C2orf15	ENSG00000273045
	C2orf16	ENSG00000221843
	C2orf42	ENSG00000115998
	C2orf49	ENSG00000135974
	C2orf50	ENSG00000150873
	C2orf66	ENSG00000187944
	C2orf68	ENSG00000168887
	C2orf69	ENSG00000178074
	C2orf73	ENSG00000177994
	C2orf76	ENSG00000186132
	C2orf78	ENSG00000187833
	C2orf81	ENSG00000284308
	C2orf88	ENSG00000187699
	C3	ENSG00000125730
	C3AR1	ENSG00000171860
	C3orf14	ENSG00000114405
	C3orf18	ENSG00000088543
	C3orf20	ENSG00000131379
	C3orf22	ENSG00000180697
	C3orf33	ENSG00000174928
	C3orf38	ENSG00000179021
	C3orf49	ENSG00000163632
	C3orf52	ENSG00000114529
	C3orf62	ENSG00000188315
	C3orf67	ENSG00000163689
	C3orf70	ENSG00000187068
	C3orf80	ENSG00000180044
	C4A	ENSG00000244731
	C4B	ENSG00000224389
	C4BPA	ENSG00000123838
	C4BPB	ENSG00000123843
	C4orf17	ENSG00000138813
	C4orf19	ENSG00000154274
	C4orf3	ENSG00000164096
	C4orf33	ENSG00000151470
	C4orf36	ENSG00000163633
[truncated: 15,433 more rows]

## Sheet: AE_0.5-1_Up
Reference Genes	Gene Symbol	Ensembl Gene ID	DEGs	Gene Symbol	Ensembl Gene ID		Term ID	Term	Count	%	Genes	List Total	Pop Hits	Pop Total	Fold Enrichment	PValue	Benjamini
	A2M	ENSG00000175899		CX3CL1	ENSG00000006210		GO:0045944	positive regulation of transcription from RNA polymerase II promoter	45	16.6052	ENSG00000153234, ENSG00000179348, ENSG00000068001, ENSG00000171223, ENSG00000005102, ENSG00000109819, ENSG00000197019, ENSG00000136997, ENSG00000116584, ENSG00000122877, ENSG00000116044, ENSG00000170989, ENSG00000174429, ENSG00000203883, ENSG00000127528, ENSG00000119508, ENSG00000125347, ENSG00000164736, ENSG00000162772, ENSG00000106366, ENSG00000125740, ENSG00000120694, ENSG00000136826, ENSG0000…	235	608	8993	2.83234	3.42189e-10	6.31338e-07
	A4GALT	ENSG00000128274		MAFF	ENSG00000185022		GO:0001525	angiogenesis	20	7.38007	ENSG00000161638, ENSG00000112715, ENSG00000100292, ENSG00000105538, ENSG00000006327, ENSG00000178878, ENSG00000164683, ENSG00000118523, ENSG00000170989, ENSG00000143878, ENSG00000203883, ENSG00000125968, ENSG00000205336, ENSG00000102755, ENSG00000100345, ENSG00000164736, ENSG00000108691, ENSG00000105287, ENSG00000106366, ENSG00000169504	235	150	8993	5.10241	1.00815e-08	9.30016e-06
	AAAS	ENSG00000094914		NR4A2	ENSG00000153234		GO:0000122	negative regulation of transcription from RNA polymerase II promoter	33	12.1771	ENSG00000153234, ENSG00000179348, ENSG00000070444, ENSG00000115738, ENSG00000117318, ENSG00000171223, ENSG00000136997, ENSG00000140044, ENSG00000203883, ENSG00000125968, ENSG00000036672, ENSG00000119508, ENSG00000164736, ENSG00000162772, ENSG00000161940, ENSG00000125740, ENSG00000136826, ENSG00000112715, ENSG00000163909, ENSG00000134107, ENSG00000108854, ENSG00000105722, ENSG00000114315, ENSG0000…	235	455	8993	2.77549	2.33185e-07	0.000143409
	AACS	ENSG00000081760		ADAMTS1	ENSG00000154734		GO:0045766	positive regulation of angiogenesis	11	4.05904	ENSG00000112715, ENSG00000179348, ENSG00000006210, ENSG00000116044, ENSG00000138772, ENSG00000100292, ENSG00000143878, ENSG00000102755, ENSG00000105287, ENSG00000176170, ENSG00000106366	235	62	8993	6.7895	3.85171e-06	0.0017766
	AAGAB	ENSG00000103591		NR4A1	ENSG00000123358		GO:0006366	transcription from RNA polymerase II promoter	22	8.11808	ENSG00000136826, ENSG00000175592, ENSG00000179348, ENSG00000070444, ENSG00000163909, ENSG00000120738, ENSG00000171223, ENSG00000005102, ENSG00000170345, ENSG00000136997, ENSG00000140682, ENSG00000144655, ENSG00000163132, ENSG00000122877, ENSG00000116044, ENSG00000185022, ENSG00000188313, ENSG00000125347, ENSG00000162772, ENSG00000221869, ENSG00000102034, ENSG00000125740	235	300	8993	2.80633	3.4347e-05	0.012674
	AAK1	ENSG00000115977		KLF6	ENSG00000067082		GO:0035914	skeletal muscle cell differentiation	8	2.95203	ENSG00000122877, ENSG00000163909, ENSG00000185022, ENSG00000159388, ENSG00000120738, ENSG00000123358, ENSG00000170345, ENSG00000162772	235	38	8993	8.05644	4.68009e-05	0.0143913
[truncated: 10,144 more rows]

[truncated: 5 more sheets: AE_0.5-1_Down, AE_3_Up, AE_3_Down, AE_4_Up, AE_4_Down]
