# Supplementary material for: Transcriptomic Signatures and Upstream Regulation in Human Skeletal Muscle Adapted to Disuse and Aerobic Exercise
Source: Int J Mol Sci. 2021 Jan 26;22(3):1208. doi: 10.3390/ijms22031208 (PMC7866200; doi:10.3390/ijms22031208)
Supplement: Supplementary file 1 [file ijms-22-01208-s001.zip › Table S4_new.xlsx]

## Sheet: Sarcomer
Sarcomeric proteins				MF1 specific	12	1	0	0	1	1		The ratio of protein concentration in type 1 to type 2 muscle fibres was calculated using a data from a proteomic study (Murgia,M. et al. EMBO Rep. 2015;16:387-95). Significant difference in concentrations depicted in green.
				MF2 specific	1	1	0	0	0	0
				Count Up	0	0	0	0	1	1	1
		Count with FPKM cutoff	58	Count Down	13	2	0	0	0	0	2
N	Gene Symbol	Gene Name	FPKM>0.5		D	TR	AE_0-0.5	AE_1	AE_3	AE_4	TR+AE	Type 1/ Type 2A	Type 1/ Type 2X	Type 1/ Type 2B
1	Csrp3	Cysteine and glycine-rich protein 3;Csrp3;ortholog	758.165		DOWN							1.02734	5.01028	46.4058
2	Myoz2	Myozenin-2;Myoz2;ortholog	71.6793		DOWN							1.87774	28.6537	120.384
3	Myl2	Myosin regulatory light chain 2, ventricular/cardiac muscle isoform;Myl2;ortholog	10002.8		DOWN							5.34122	132.322	143.295
4	Myot	myotilin(Myot)	761.483		DOWN							1.04695	2.75131	7.22288
5	Myl6b	Myosin light chain 6B;Myl6b;ortholog	813.773		DOWN							2.22238	58.9672	83.7968
6	Twf2	Twinfilin-2;Twf2;ortholog	85.3979		DOWN							1.63537	1.59719	6.89986
7	Cfl2	Cofilin-2;Cfl2;ortholog	443.832		DOWN							1.86473	3.48899	4.40826
8	Myl3	Myosin light chain 3;Myl3;ortholog	1812.81		DOWN							1.033	6.59303	5.55961
9	Pdlim5	PDZ and LIM domain protein 5;Pdlim5;ortholog	419.542		DOWN							0.244373	1.9031	2.39612
10	Ank1	ankyrin 1, erythroid(Ank1)	363.755		DOWN							0.529065	0.131186	0.173455
11	Casq2	calsequestrin 2(Casq2)	66.3024		DOWN							1.45769	9.34003	17.5016
12	Tnnt1	Troponin T, slow skeletal muscle;Tnnt1;ortholog	13279.1		DOWN							18.244	110.718	169.872
13	Myh7	myosin, heavy polypeptide 7, cardiac muscle, beta(Myh7)	2869.77		DOWN							11.0894	23.5161	42.9301
14	Nrap	nebulin-related anchoring protein(Nrap)	500.784			DOWN						0.945036	2.76967	4.81423
15	Myh1	Myosin Heavy Chain 1	1246.16			DOWN						0.465851	0.0223015	0.581128
16	Xirp1	Xin actin-binding repeat-containing protein 1;Xirp1;ortholog	85.0465						UP	UP		1.25519	2.51677	4.39648
17	Tpm3	Tropomyosin alpha-3 chain;Tpm3;ortholog	3878.25									2.69734	12.4695	5.13069
18	Synpo	Synaptopodin;Synpo;ortholog	375.814									1.54062	3.09592	6.85482
19	Klhl41	kelch-like 41(Klhl41)	2527.07									1.57633	2.2327	4.68558
20	Tnnc1	Troponin C, slow skeletal and cardiac muscles;Tnnc1;ortholog	7607.08									12.8076	54.4236	168.151
21	Tnni1	Troponin I, slow skeletal muscle;Tnni1;ortholog	4940.3									16.7498	102.305	131.738
22	Pdlim1	PDZ and LIM domain protein 1;Pdlim1;ortholog	102.181									0.776599	19.2584	102.281
23	Ankrd2	ankyrin repeat domain 2 (stretch responsive muscle)(Ankrd2)	152.273									1.12554	14.4386	29.1615
24	Ablim1	Actin-binding LIM protein 1;Ablim1;ortholog	10.9418									8.13314	27.1036	27.9856
25	Coro6	Coronin-6;Coro6;ortholog	188.677									5.96287	2.23715	13.2953
26	Tuba4a	Tubulin alpha-4A chain;Tuba4a;ortholog	165.895									0.714325	1.12027	10.9331
27	Flnc	filamin C, gamma(Flnc)	291.987									1.25904	1.22262	5.4376
28	Lmod3	Leiomodin-3;Lmod3;ortholog	123.458									4.75379	2.36922	4.99987
29	Wdr1	WD repeat-containing protein 1;Wdr1;ortholog	64.7573									2.28501	4.78634	3.91739
30	Synpo2l	Synaptopodin 2-like protein;Synpo2l;ortholog	89.5067									0.932701	1.40496	3.24939
31	Des	desmin(Des)	7841.52									0.61395	2.34398	3.16631
32	Tln2	talin 2(Tln2)	9.38534									2.68927	1.92978	3.0443
33	Ank3	ankyrin 3, epithelial(Ank3)	43.1236									2.2085	1.69403	2.81204
34	Map4	microtubule-associated protein 4(Map4)	190.945									1.71833	2.98604	2.52947
35	Synpo2	Synaptopodin-2;Synpo2;ortholog	195.556									1.119	1.62681	2.36025
36	Plec	Plectin;Plec;ortholog	62.1934									0.793578	1.68563	2.35492
37	Ldb3	LIM domain-binding protein 3;Ldb3;ortholog	1024.04									2.36743	1.2209	2.07944
38	Obscn	obscurin, cytoskeletal calmodulin and titin-interacting RhoGEF(Obscn)	317.845									2.45529	2.89005	1.74662
39	Sptb	spectrin beta, erythrocytic(Sptb)	36.6755									3.01585	2.37558	1.63772
40	Actc1	Actin, alpha cardiac muscle 1;Actc1;ortholog	101.508									0.421055	0.0416838	0.083053
41	Dync1h1	Cytoplasmic dynein 1 heavy chain 1;Dync1h1;ortholog	89.0483									0.957586	0.481229	2.15584
42	Myh2	Myosin Heavy Chain 2	2950.61									0.0238047	0.0540723	0.712815
44	Capza2	F-actin-capping protein subunit alpha-2;Capza2;ortholog	345.171									1.34357	0.928982	0.560083
45	Ttn	titin(Ttn)	255.079									0.82816	0.263029	0.39007
46	Myh4	myosin, heavy polypeptide 4, skeletal muscle(Myh4)	93.3035									0.408236	0.391791	0.254222
47	Tnnt3	Troponin T, fast skeletal muscle;Tnnt3;ortholog	14838.7									0.305291	0.294625	0.208545
48	Myoz1	Myozenin-1;Myoz1;ortholog	2143.04									0.179333	0.173846	0.205392
49	Mylpf	Myosin regulatory light chain 2, skeletal muscle isoform;Mylpf;ortholog	7377.49									0.164142	0.172282	0.190253
50	Tpm1	Tropomyosin alpha-1 chain;Tpm1;ortholog	6424.91									0.151941	0.213486	0.186541
51	Myl1	Myosin light chain 1/3, skeletal muscle isoform;Myl1;ortholog	8225.12									0.0933498	0.172325	0.146786
52	Myoz3	Myozenin-3;Myoz3;ortholog	80.4557									0.467529	0.0937783	0.11974
53	Mybph	myosin binding protein H(Mybph)	15.8119									1.83136	0.27395	0.119525
54	Pdlim7	PDZ and LIM domain protein 7;Pdlim7;ortholog	192.706									0.258941	0.163592	0.0872553
55	Mybpc2	myosin binding protein C, fast-type(Mybpc2)	1317.24									1.76716	0.421075	0.079269
56	Tnni2	Troponin I, fast skeletal muscle;Tnni2;ortholog	6324.81									0.110353	0.103254	0.0690433
57	Myh8	myosin, heavy polypeptide 8, skeletal muscle, perinatal(Myh8)	35.5234									0.097654	0.102384	0.0528602
58	Tnnc2	Troponin C, skeletal muscle;Tnnc2;ortholog	8954.37									0.0425227	0.0379174	0.0391906
59	Map1b	Microtubule-associated protein 1B;Map1b;ortholog	1.80512									0.373645	#VALUE!	0.0277188

## Sheet: Collagens
Collagens				Count Up	2	15	0	0	1	0	15
		Count with FPKM cutoff	27	Count Down	0	0	0	0	0	0	0
N	Gene Symbol	Gene Name	FPKM>0.5		D	TR	AE_0-0.5	AE_1	AE_3	AE_4	TR+AE
1	COL4A4	collagen, type IV, alpha 4	1.32021		UP
2	COL4A3	collagen, type IV, alpha 3 (Goodpasture antigen)	6.16546		UP
3	COL4A1	collagen, type IV, alpha 1	47.8706			UP			UP
4	COL3A1	collagen, type III, alpha 1	139.642			UP
5	COL18A1	collagen, type XVIII, alpha 1	15.8788			UP
6	COL6A2	collagen, type VI, alpha 2	79.5265			UP
7	COL5A3	collagen, type V, alpha 3	5.06315			UP
8	COL15A1	collagen, type XV, alpha 1	34.4922			UP
9	COL6A1	collagen, type VI, alpha 1	59.2403			UP
10	COL6A3	collagen, type VI, alpha 3	27.9607			UP
11	COL1A2	collagen, type I, alpha 2	117.368			UP
12	COL5A2	collagen, type V, alpha 2	6.48064			UP
13	COL5A1	collagen, type V, alpha 1	11.2628			UP
14	COL4A2	collagen, type IV, alpha 2	48.3467			UP
15	COL1A1	collagen, type I, alpha 1	77.3752			UP
16	COL6A6	collagen, type VI, alpha 6	0.813044			UP
17	COL12A1	collagen, type XII, alpha 1	5.7281			UP
18	COL10A1	collagen, type X, alpha 1	#N/A
19	COL11A1	collagen, type XI, alpha 1	#N/A
20	COL11A2	collagen, type XI, alpha 2	1.12253
21	COL13A1	collagen, type XIII, alpha 1	#N/A
22	COL14A1	collagen, type XIV, alpha 1	6.82604
23	COL16A1	collagen, type XVI, alpha 1	7.01984
24	COL17A1	collagen, type XVII, alpha 1	#N/A
25	COL19A1	collagen, type XIX, alpha 1	#N/A
26	COL20A1	collagen, type XX, alpha 1	#N/A
27	COL21A1	collagen, type XXI, alpha 1	1.9352
28	COL22A1	collagen, type XXII, alpha 1	#N/A
29	COL23A1	collagen, type XXIII, alpha 1	#N/A
30	COL24A1	collagen, type XXIV, alpha 1	#N/A
31	COL25A1	collagen, type XXV, alpha 1	#N/A
32	COL26A1	EMI domain containing 2	#N/A
33	COL27A1	collagen, type XXVII, alpha 1	1.58224
34	COL28A1	collagen, type XXVIII, alpha 1	0.974458
35	COL2A1	collagen, type II, alpha 1	#N/A
36	COL4A5	collagen, type IV, alpha 5	2.35123
37	COL4A6	collagen, type IV, alpha 6	#N/A
38	COL6A5	collagen, type XXIX, alpha 1	#N/A
39	COL7A1	collagen, type VII, alpha 1	3.2458
40	COL8A1	collagen, type VIII, alpha 1	1.10979
41	COL8A2	collagen, type VIII, alpha 2	#N/A
42	COL9A1	collagen, type IX, alpha 1	#N/A
43	COL9A2	collagen, type IX, alpha 2	#N/A
44	COL9A3	collagen, type IX, alpha 3	0.655625

## Sheet: ECM Glycoproteins
ECM Glycoproteins				Count Up	0	26	1	4	2	1	31
		Count with FPKM cutoff	122	Count Down	4	1	0	0	0	1	2
N	Gene Symbol	Gene Name	FPKM>0.5		D	TR	AE_0-0.5	AE_1	AE_3	AE_4	TR+AE
1	IGFBP2	insulin-like growth factor binding protein 2, 36kDa	11.04		DOWN	UP
2	COLQ	collagen-like tail subunit (single strand of homotrimer) of asymmetric acetylcholinesterase	4.33495		DOWN
3	RSPO3	R-spondin 3 homolog (Xenopus laevis)	14.8672		DOWN
4	LGI1	leucine-rich, glioma inactivated 1	1.8545		DOWN
5	ANOS1	Anosmin 1	3.28327			DOWN
6	VWA1	von Willebrand factor A domain containing 1	8.94414			UP		UP
7	HMCN1	hemicentin 1	5.22466			UP				DOWN
8	SPARCL1	SPARC-like 1 (hevin)	102.46			UP
9	LAMC1	laminin, gamma 1 (formerly LAMB2)	19.9899			UP
10	IGFBP4	insulin-like growth factor binding protein 4	43.093			UP
11	IGFBP7	insulin-like growth factor binding protein 7	126.091			UP
12	IGFBP3	insulin-like growth factor binding protein 3	9.98647			UP
13	SMOC2	SPARC related modular calcium binding 2	31.1786			UP
14	ECM2	extracellular matrix protein 2, female organ and adipocyte specific	4.98114			UP
15	SPON2	spondin 2, extracellular matrix protein	16.1929			UP
16	PCOLCE	procollagen C-endopeptidase enhancer	18.1109			UP
17	SRPX	sushi-repeat-containing protein, X-linked	4.88122			UP
18	SPARC	secreted protein, acidic, cysteine-rich (osteonectin)	376.812			UP
19	NID1	nidogen 1	7.34341			UP
20	AGRN	agrin	4.34331			UP
21	PXDN	peroxidasin homolog (Drosophila)	6.00316			UP
22	LAMA4	laminin, alpha 4	16.1201			UP
23	THBS4	thrombospondin 4	68.5668			UP
24	LAMB1	laminin, beta 1	18.2344			UP
25	NID2	nidogen 2 (osteonidogen)	6.83323			UP
26	CTHRC1	collagen triple helix repeat containing 1	6.87166			UP
27	MXRA5	matrix-remodelling associated 5	2.48024			UP
28	SVEP1	sushi, von Willebrand factor type A, EGF and pentraxin domain containing 1	1.53302			UP
29	FNDC1	fibronectin type III domain containing 1	4.03857			UP
30	LAMA3	laminin, alpha 3	1.35216			UP
31	CCN1	Cellular Communication Network Factor 1	9.62771				UP	UP
32	CCN2	Cellular Communication Network Factor 2	11.2081					UP
33	TINAGL1	tubulointerstitial nephritis antigen-like 1	21.3217					UP
34	THBS1	thrombospondin 1	5.53876						UP	UP
35	CRISPLD2	cysteine-rich secretory protein LCCL domain containing 2	5.56962						UP
36	NDNF	chromosome 4 open reading frame 31	2.12665
37	NPNT	nephronectin	1.36724
38	TGFBI	transforming growth factor, beta-induced, 68kDa	19.632
39	LGI4	leucine-rich repeat LGI family, member 4	6.30445
40	MMRN2	multimerin 2	10.3448
41	FGL2	fibrinogen-like 2	6.33741
42	FBLN5	fibulin 5	11.2305
43	MGP	matrix Gla protein	143.992
44	FN1	fibronectin 1	77.5477
45	FBN1	fibrillin 1	17.2424
46	ABI3BP	ABI family, member 3 (NESH) binding protein	11.1008
47	CILP	cartilage intermediate layer protein, nucleotide pyrophosphohydrolase	9.55958
48	ELN	elastin	10.7705
49	TNFAIP6	tumor necrosis factor, alpha-induced protein 6	1.32384
50	SNED1	sushi, nidogen and EGF-like domains 1	2.4405
51	ADIPOQ	adiponectin, C1Q and collagen domain containing	2.37779
52	AEBP1	AE binding protein 1	10.3723
53	AMBN	ameloblastin (enamel matrix protein)	#N/A
54	AMELX	amelogenin (amelogenesis imperfecta 1, X-linked)	#N/A
55	AMELY	amelogenin, Y-linked	#N/A
56	BGLAP	bone gamma-carboxyglutamate (gla) protein	1.32116
57	BMPER	BMP binding endothelial regulator	1.53016
58	BSPH1	binder of sperm protein homolog 1	#N/A
59	CDCP2	CUB domain containing protein 2	#N/A
60	CILP2	cartilage intermediate layer protein 2	#N/A
61	COCH	coagulation factor C homolog, cochlin (Limulus polyphemus)	0.519121
62	COMP	cartilage oligomeric matrix protein	0.677329
63	CRELD1	cysteine-rich with EGF-like domains 1	13.427
64	CRELD2	cysteine-rich with EGF-like domains 2	6.1758
65	CRIM1	cysteine rich transmembrane BMP regulator 1 (chordin-like)	11.2716
66	CRISPLD1	cysteine-rich secretory protein LCCL domain containing 1	0.694109
67	INTS6L	Integrator Complex Subunit 6 Like	0.74804
68	DMBT1	deleted in malignant brain tumors 1	#N/A
69	DMP1	dentin matrix acidic phosphoprotein 1	#N/A
70	DPT	dermatopontin	21.8383
71	DSPP	dentin sialophosphoprotein	#N/A
72	ECM1	extracellular matrix protein 1	4.19647
73	EDIL3	EGF-like repeats and discoidin I-like domains 3	0.716448
74	EFEMP1	EGF-containing fibulin-like extracellular matrix protein 1	11.5782
75	EFEMP2	EGF-containing fibulin-like extracellular matrix protein 2	36.6737
76	EGFLAM	EGF-like, fibronectin type III and laminin G domains	40.1299
77	ELSPBP1	epididymal sperm binding protein 1	#N/A
78	EMID1	EMI domain containing 1	#N/A
79	EMILIN1	elastin microfibril interfacer 1	5.51547
80	EMILIN2	elastin microfibril interfacer 2	1.62897
81	EMILIN3	elastin microfibril interfacer 3	0.751003
82	EYS	eyes shut homolog (Drosophila)	#N/A
83	FBLN1	fibulin 1	19.1343
84	FBLN2	fibulin 2	56.4148
85	FBLN7	fibulin 7	1.15512
86	FBN2	fibrillin 2	#N/A
87	FBN3	fibrillin 3	0.507382
88	FGA	fibrinogen alpha chain	#N/A
89	FGB	fibrinogen beta chain	#N/A
90	FGG	fibrinogen gamma chain	#N/A
91	FGL1	fibrinogen-like 1	#N/A
92	FNDC7	fibronectin type III domain containing 7	#N/A
93	FNDC8	fibronectin type III domain containing 8	#N/A
94	FRAS1	Fraser syndrome 1	1.02352
95	GAS6	growth arrest-specific 6	29.6998
96	GLDN	gliomedin	#N/A
97	HMCN2	hemicentin 2	15.328
98	IBSP	integrin-binding sialoprotein	#N/A
99	IGFALS	insulin-like growth factor binding protein, acid labile subunit	#N/A
100	IGFBP1	insulin-like growth factor binding protein 1	#N/A
101	IGFBP5	insulin-like growth factor binding protein 5	111.979
102	IGFBP6	insulin-like growth factor binding protein 6	35.6233
103	IGFBPL1	insulin-like growth factor binding protein-like 1	#N/A
104	IGSF10	immunoglobulin superfamily, member 10	#N/A
105	KCP	kielin/chordin-like protein	#N/A
106	LAMA1	laminin, alpha 1	#N/A
107	LAMA2	laminin, alpha 2	12.8775
108	LAMA5	laminin, alpha 5	11.7803
109	LAMB2	laminin, beta 2 (laminin S)	153.852
110	LAMB3	laminin, beta 3	3.51538
111	LAMB4	laminin, beta 4	#N/A
112	LAMC2	laminin, gamma 2	0.701997
113	LAMC3	laminin, gamma 3	#N/A
114	LGI2	leucine-rich repeat LGI family, member 2	#N/A
115	LGI3	leucine-rich repeat LGI family, member 3	#N/A
116	LRG1	leucine-rich alpha-2-glycoprotein 1	#N/A
117	LTBP1	latent transforming growth factor beta binding protein 1	6.06779
118	LTBP2	latent transforming growth factor beta binding protein 2	5.26882
119	LTBP3	latent transforming growth factor beta binding protein 3	33.22
120	LTBP4	latent transforming growth factor beta binding protein 4	141.076
121	MATN1	matrilin 1, cartilage matrix protein	#N/A
122	MATN2	matrilin 2	5.25298
123	MATN3	matrilin 3	#N/A
124	MATN4	matrilin 4	#N/A
125	MEPE	matrix extracellular phosphoglycoprotein	#N/A
126	MFAP1	microfibrillar-associated protein 1	9.39637
127	MFAP2	microfibrillar-associated protein 2	1.2758
128	MFAP3	microfibrillar-associated protein 3	5.01533
129	MFAP4	microfibrillar-associated protein 4	26.5708
130	MFAP5	microfibrillar associated protein 5	28.3447
131	MFGE8	milk fat globule-EGF factor 8 protein	65.3443
132	MMRN1	multimerin 1	0.867474
133	NELL1	NEL-like 1 (chicken)	#N/A
134	NELL2	NEL-like 2 (chicken)	#N/A
135	CCN3	Cellular Communication Network Factor 3	3.58575
136	NTN1	netrin 1	1.03553
137	NTN3	netrin 3	#N/A
138	NTN4	netrin 4	6.56654
139	NTN5	netrin 5	#N/A
140	NTNG1	netrin G1	#N/A
141	NTNG2	netrin G2	0.558856
142	OIT3	oncoprotein induced transcript 3	#N/A
143	OTOG	otogelin	#N/A
144	OTOL1	otolin-1	#N/A
145	PAPLN	papilin, proteoglycan-like sulfated glycoprotein	0.922717
146	PCOLCE2	procollagen C-endopeptidase enhancer 2	8.27823
147	POMZP3	POM (POM121 homolog, rat) and ZP3 fusion	6.30457
148	POSTN	periostin, osteoblast specific factor	7.10258
149	PXDNL	peroxidasin homolog (Drosophila)-like	#N/A
150	RELN	reelin	#N/A
151	RSPO1	R-spondin homolog (Xenopus laevis)	#N/A
152	RSPO2	R-spondin 2 homolog (Xenopus laevis)	#N/A
153	RSPO4	R-spondin family, member 4	#N/A
154	SBSPON	chromosome 8 open reading frame 84	#N/A
155	SLIT1	slit homolog 1 (Drosophila)	#N/A
156	SLIT2	slit homolog 2 (Drosophila)	1.83387
157	SLIT3	slit homolog 3 (Drosophila)	2.95339
158	SMOC1	SPARC related modular calcium binding 1	6.03624
159	SPON1	spondin 1, extracellular matrix protein	0.574239
160	SPP1	secreted phosphoprotein 1	#N/A
161	SRPX2	sushi-repeat-containing protein, X-linked 2	1.71354
162	SSPO	SCO-spondin homolog (Bos taurus)	#N/A
163	TECTA	tectorin alpha	#N/A
164	TECTB	tectorin beta	#N/A
165	THBS2	thrombospondin 2	1.46358
166	THBS3	thrombospondin 3	4.04163
167	THSD4	thrombospondin, type I, domain containing 4	1.27491
168	TINAG	tubulointerstitial nephritis antigen	#N/A
169	TNC	tenascin C	4.00769
170	TNN	tenascin N	#N/A
171	TNR	tenascin R (restrictin, janusin)	#N/A
172	TNXB	tenascin XB	14.7169
173	TSKU	tsukushi small leucine rich proteoglycan homolog (Xenopus laevis)	2.0777
174	TSPEAR	chromosome 21 open reading frame 29	#N/A
175	VIT	vitrin	3.63431
176	VTN	vitronectin	#N/A
177	VWA2	von Willebrand factor A domain containing 2	#N/A
178	VWA3A	von Willebrand factor A domain containing 3A	#N/A
179	VWA3B	von Willebrand factor A domain containing 3B	#N/A
180	VWA5A	von Willebrand factor A domain containing 5A	1.51229
181	VWA5B1	von Willebrand factor A domain containing 5B1	#N/A
182	VWA5B2	von Willebrand factor A domain containing 5B2	#N/A
183	VWA7	chromosome 6 open reading frame 27	2.89703
184	INTS14	Integrator Complex Subunit 14	5.10472
185	VWCE	von Willebrand factor C and EGF domains	#N/A
186	VWDE	von Willebrand factor D and EGF domains	#N/A
187	VWF	von Willebrand factor	40.9351
188	CCN4	Cellular Communication Network Factor 4	#N/A
189	CCN5	Cellular Communication Network Factor 5	11.8439
190	CCN6	Cellular Communication Network Factor 6	#N/A
191	ZP1	zona pellucida glycoprotein 1 (sperm receptor)	#N/A
192	ZP2	zona pellucida glycoprotein 2 (sperm receptor)	#N/A
193	ZP3	zona pellucida glycoprotein 3 (sperm receptor)	5.94778
194	ZP4	zona pellucida glycoprotein 4	#N/A
195	ZPLD1	zona pellucida-like domain containing 1	#N/A

## Sheet: Proteoglycans
Proteoglycans				Count Up	1	6	1	0	0	0	6
		Count with FPKM cutoff	19	Count Down	0	0	0	0	0	0	0
N	Gene Symbol	Gene Name	FPKM>0.5		D	TR	AE_0-0.5	AE_1	AE_3	AE_4	TR+AE
1	CHAD	chondroadherin	4.70331		UP
2	SRGN	serglycin	12.209			UP	UP
3	HSPG2	heparan sulfate proteoglycan 2	54.7701			UP
4	BGN	biglycan	14.826			UP
5	ASPN	asporin	10.6214			UP
6	LUM	lumican	69.6449			UP
7	OGN	osteoglycin	4.01087			UP
8	FMOD	fibromodulin	7.38173
9	VCAN	versican	5.32263
10	HAPLN3	hyaluronan and proteoglycan link protein 3	1.26562
11	ACAN	aggrecan	#N/A
12	BCAN	brevican	#N/A
13	CHADL	chondroadherin-like	1.40363
14	DCN	decorin	546.253
15	EPYC	epiphycan	#N/A
16	ESM1	endothelial cell-specific molecule 1	#N/A
17	HAPLN1	hyaluronan and proteoglycan link protein 1	#N/A
18	HAPLN2	hyaluronan and proteoglycan link protein 2	#N/A
19	HAPLN4	hyaluronan and proteoglycan link protein 4	#N/A
20	IMPG1	interphotoreceptor matrix proteoglycan 1	#N/A
21	IMPG2	interphotoreceptor matrix proteoglycan 2	#N/A
22	KERA	keratocan	#N/A
23	NCAN	neurocan	#N/A
24	NYX	nyctalopin	#N/A
25	OMD	osteomodulin	0.80928
26	OPTC	opticin	#N/A
27	PODN	podocan	8.3562
28	PODNL1	podocan-like 1	1.19288
29	PRELP	proline/arginine-rich end leucine-rich repeat protein	3.33068
30	PRG2	proteoglycan 2, bone marrow (natural killer cell activator, eosinophil granule major basic protein)	#N/A
31	PRG3	proteoglycan 3	#N/A
32	PRG4	p53-responsive gene 4	1.1919
33	SPOCK1	sparc/osteonectin, cwcv and kazal-like domains proteoglycan (testican) 1	2.45131
34	SPOCK2	sparc/osteonectin, cwcv and kazal-like domains proteoglycan (testican) 2	1.32564
35	SPOCK3	sparc/osteonectin, cwcv and kazal-like domains proteoglycan (testican) 3	#N/A

## Sheet: ECM regulators
ECM Regulators				Count Up	0	19	3	6	6	2	26
		Count with FPKM cutoff	115	Count Down	0	0	1	0	1	1	2
N	Gene Symbol	Gene Name	FPKM>0.5		D	TR	AE_0-0.5	AE_1	AE_3	AE_4	TR+AE
1	SERPINH1	serpin peptidase inhibitor, clade H (heat shock protein 47), member 1, (collagen binding protein 1)	18.9445			UP	UP	UP	UP
2	ADAMTS9	ADAM metallopeptidase with thrombospondin type 1 motif, 9	3.69244			UP			UP
3	PLAU	plasminogen activator, urokinase	7.63349			UP			UP
4	ADAM15	ADAM metallopeptidase domain 15	21.9835			UP
5	ADAMTSL3	ADAMTS-like 3	1.23334			UP
6	PCSK5	proprotein convertase subtilisin/kexin type 5	1.02059			UP
7	HTRA1	HtrA serine peptidase 1	20.7165			UP
8	A2M	alpha-2-macroglobulin	110.294			UP
9	SULF2	sulfatase 2	11.1949			UP
10	ADAMTS12	ADAM metallopeptidase with thrombospondin type 1 motif, 12	0.509004			UP
11	CD109	CD109 molecule	0.8251			UP
12	TIMP1	TIMP metallopeptidase inhibitor 1	35.2758			UP
13	LOX	lysyl oxidase	1.53274			UP
14	MMP14	matrix metallopeptidase 14 (membrane-inserted)	7.26466			UP
15	ADAMTS7	ADAM metallopeptidase with thrombospondin type 1 motif, 7	0.618608			UP
16	CTSK	cathepsin K	9.77819			UP
17	LOXL2	lysyl oxidase-like 2	3.44376			UP
18	ADAMTS15	ADAM metallopeptidase with thrombospondin type 1 motif, 15	1.0082			UP
19	MMP2	matrix metallopeptidase 2 (gelatinase A, 72kDa gelatinase, 72kDa type IV collagenase)	110.597			UP
20	MMP28	matrix metallopeptidase 28	2.0817				DOWN
21	ADAMTS4	ADAM metallopeptidase with thrombospondin type 1 motif, 4	1.69549				UP	UP	UP	UP
22	ADAMTS1	ADAM metallopeptidase with thrombospondin type 1 motif, 1	7.96737				UP	UP
23	SERPINE1	serpin peptidase inhibitor, clade E (nexin, plasminogen activator inhibitor type 1), member 1	1.76336					UP
24	HYAL2	hyaluronoglucosaminidase 2	9.12049					UP
25	SERPINB8	serpin peptidase inhibitor, clade B (ovalbumin), member 8	0.70827					UP
26	KY	kyphoscoliosis peptidase	3.65231						DOWN	DOWN
27	FAM20C	family with sequence similarity 20, member C	16.394						UP	UP
28	TIMP3	TIMP metallopeptidase inhibitor 3	58.4012						UP
29	SERPINI1	serpin peptidase inhibitor, clade I (neuroserpin), member 1	3.8398
30	KAZALD1	Kazal-type serine peptidase inhibitor domain 1	12.5416
31	MASP1	mannan-binding lectin serine peptidase 1 (C4/C2 activating component of Ra-reactive factor)	8.47144
32	P4HA2	prolyl 4-hydroxylase, alpha polypeptide II	6.16682
33	ADAMTS5	ADAM metallopeptidase with thrombospondin type 1 motif, 5	0.578541
34	ITIH5	inter-alpha (globulin) inhibitor H5	9.58929
35	TIMP2	TIMP metallopeptidase inhibitor 2	33.2518
36	CTSO	cathepsin O	4.28964
37	CST3	cystatin C	291.841
38	PAMR1	peptidase domain containing associated with muscle regeneration 1	1.38709
39	LOXL1	lysyl oxidase-like 1	7.26005
40	ADAMTS2	ADAM metallopeptidase with thrombospondin type 1 motif, 2	1.67418
41	SERPINB9	serpin peptidase inhibitor, clade B (ovalbumin), member 9	0.944716
42	ITIH6	inter-alpha (globulin) inhibitor H5-like	#N/A
43	MMP19	matrix metallopeptidase 19	0.814197
44	MMP3	matrix metallopeptidase 3 (stromelysin 1, progelatinase)	#N/A
45	SERPINA3	serpin peptidase inhibitor, clade A (alpha-1 antiproteinase, antitrypsin), member 3	1.11842
46	A2ML1	alpha-2-macroglobulin-like 1	#N/A
47	ADAM10	ADAM metallopeptidase domain 10	8.87961
48	ADAM11	ADAM metallopeptidase domain 11	#N/A
49	ADAM12	ADAM metallopeptidase domain 12	#N/A
50	ADAM17	ADAM metallopeptidase domain 17	4.59228
51	ADAM18	ADAM metallopeptidase domain 18	#N/A
52	ADAM19	ADAM metallopeptidase domain 19 (meltrin beta)	1.70741
53	ADAM2	ADAM metallopeptidase domain 2	#N/A
54	ADAM20	ADAM metallopeptidase domain 20	#N/A
55	ADAM21	ADAM metallopeptidase domain 21	#N/A
56	ADAM22	ADAM metallopeptidase domain 22	0.768818
57	ADAM23	ADAM metallopeptidase domain 23	4.04626
58	ADAM28	ADAM metallopeptidase domain 28	#N/A
59	ADAM29	ADAM metallopeptidase domain 29	#N/A
60	ADAM30	ADAM metallopeptidase domain 30	#N/A
61	ADAM32	ADAM metallopeptidase domain 32	#N/A
62	ADAM33	ADAM metallopeptidase domain 33	2.74216
63	ADAM7	ADAM metallopeptidase domain 7	#N/A
64	ADAM8	ADAM metallopeptidase domain 8	0.658603
65	ADAM9	ADAM metallopeptidase domain 9 (meltrin gamma)	11.9802
66	ADAMDEC1	ADAM-like, decysin 1	#N/A
67	ADAMTS10	ADAM metallopeptidase with thrombospondin type 1 motif, 10	2.47613
68	ADAMTS13	ADAM metallopeptidase with thrombospondin type 1 motif, 13	1.25055
69	ADAMTS14	ADAM metallopeptidase with thrombospondin type 1 motif, 14	#N/A
70	ADAMTS16	ADAM metallopeptidase with thrombospondin type 1 motif, 16	#N/A
71	ADAMTS17	ADAM metallopeptidase with thrombospondin type 1 motif, 17	#N/A
72	ADAMTS18	ADAM metallopeptidase with thrombospondin type 1 motif, 18	#N/A
73	ADAMTS19	ADAM metallopeptidase with thrombospondin type 1 motif, 19	#N/A
74	ADAMTS20	ADAM metallopeptidase with thrombospondin type 1 motif, 20	#N/A
75	ADAMTS3	ADAM metallopeptidase with thrombospondin type 1 motif, 3	#N/A
76	ADAMTS6	ADAM metallopeptidase with thrombospondin type 1 motif, 6	#N/A
77	ADAMTS8	ADAM metallopeptidase with thrombospondin type 1 motif, 8	#N/A
78	ADAMTSL1	ADAMTS-like 1	#N/A
79	ADAMTSL2	ADAMTS-like 2	2.97976
80	ADAMTSL4	ADAMTS-like 4	11.4458
81	ADAMTSL5	ADAMTS-like 5	12.0409
82	AGT	angiotensinogen (serpin peptidase inhibitor, clade A, member 8)	11.8902
83	AMBP	alpha-1-microglobulin/bikunin precursor	#N/A
84	ASTL	astacin-like metallo-endopeptidase (M12 family)	#N/A
85	BMP1	bone morphogenetic protein 1	3.21673
86	C17orf58	chromosome 17 open reading frame 58	2.39617
87	CELA1	chymotrypsin-like elastase family, member 1	#N/A
88	CELA2A	chymotrypsin-like elastase family, member 2A	#N/A
89	CELA2B	chymotrypsin-like elastase family, member 2B	#N/A
90	CELA3A	chymotrypsin-like elastase family, member 3A	#N/A
91	CELA3B	chymotrypsin-like elastase family, member 3B	#N/A
92	CPAMD8	C3 and PZP-like, alpha-2-macroglobulin domain containing 8	3.09551
93	CPN2	carboxypeptidase N, polypeptide 2	#N/A
94	CST1	cystatin SN	#N/A
95	CST11	cystatin 11	#N/A
96	CST2	cystatin SA	#N/A
97	CST4	cystatin S	#N/A
98	CST5	cystatin D	#N/A
99	CST6	cystatin E/M	#N/A
100	CST7	cystatin F (leukocystatin)	0.576054
101	CST8	cystatin 8 (cystatin-related epididymal specific)	#N/A
102	CST9	cystatin 9 (testatin)	#N/A
103	CST9L	cystatin 9-like	#N/A
104	CSTA	cystatin A (stefin A)	#N/A
105	CSTB	cystatin B (stefin B)	10.4596
106	CSTL1	cystatin-like 1	#N/A
107	CTSA	cathepsin A	25.1319
108	CTSB	cathepsin B	89.0684
109	CTSC	cathepsin C	12.4246
110	CTSD	cathepsin D	138.928
111	CTSE	cathepsin E	#N/A
112	CTSF	cathepsin F	27.3579
113	CTSG	cathepsin G	1.83626
114	CTSH	cathepsin H	22.2198
115	CTSL	cathepsin L1	29.7032
116	CTSS	cathepsin S	6.03407
117	CTSV	cathepsin L2	#N/A
118	CTSW	cathepsin W	#N/A
119	CTSZ	cathepsin Z	25.472
120	EGLN1	egl nine homolog 1 (C. elegans)	69.4811
121	EGLN2	egl nine homolog 2 (C. elegans)	13.06
122	EGLN3	egl nine homolog 3 (C. elegans)	4.22428
123	ELANE	elastase, neutrophil expressed	0.558377
124	F10	coagulation factor X	3.89968
125	F12	coagulation factor XII (Hageman factor)	#N/A
126	F13A1	coagulation factor XIII, A1 polypeptide	3.35436
127	F13B	coagulation factor XIII, B polypeptide	#N/A
128	F2	coagulation factor II (thrombin)	#N/A
129	F7	coagulation factor VII (serum prothrombin conversion accelerator)	#N/A
130	F9	coagulation factor IX	#N/A
131	FAM20A	family with sequence similarity 20, member A	2.00646
132	FAM20B	family with sequence similarity 20, member B	6.71642
133	HABP2	hyaluronan binding protein 2	#N/A
134	HMSD	histocompatibility (minor) serpin domain containing	#N/A
135	HPSE	heparanase	#N/A
136	HPSE2	heparanase 2	#N/A
137	HRG	histidine-rich glycoprotein	#N/A
138	HTRA3	HtrA serine peptidase 3	11.9098
139	HTRA4	HtrA serine peptidase 4	#N/A
140	HYAL1	hyaluronoglucosaminidase 1	4.56942
141	HYAL3	hyaluronoglucosaminidase 3	#N/A
142	HYAL4	hyaluronoglucosaminidase 4	1.37717
143	ITIH1	inter-alpha (globulin) inhibitor H1	#N/A
144	ITIH2	inter-alpha (globulin) inhibitor H2	#N/A
145	ITIH3	inter-alpha (globulin) inhibitor H3	1.44779
146	ITIH4	inter-alpha (globulin) inhibitor H4 (plasma Kallikrein-sensitive glycoprotein)	62.3778
147	KNG1	kininogen 1	#N/A
148	P3H1	Prolyl 3-Hydroxylase 1	4.27092
149	P3H2	Prolyl 3-Hydroxylase 2	0.911256
150	P3H3	Prolyl 3-Hydroxylase 3	2.06517
151	LOXL3	lysyl oxidase-like 3	0.848368
152	LOXL4	lysyl oxidase-like 4	0.737009
153	LPA	lipoprotein, Lp(a)	#N/A
154	MASP2	mannan-binding lectin serine peptidase 2	#N/A
155	MEP1A	meprin A, alpha (PABA peptide hydrolase)	#N/A
156	MEP1B	meprin A, beta	#N/A
157	MMP1	matrix metallopeptidase 1 (interstitial collagenase)	#N/A
158	MMP10	matrix metallopeptidase 10 (stromelysin 2)	#N/A
159	MMP11	matrix metallopeptidase 11 (stromelysin 3)	0.896072
160	MMP12	matrix metallopeptidase 12 (macrophage elastase)	#N/A
161	MMP13	matrix metallopeptidase 13 (collagenase 3)	#N/A
162	MMP15	matrix metallopeptidase 15 (membrane-inserted)	3.17536
163	MMP16	matrix metallopeptidase 16 (membrane-inserted)	#N/A
164	MMP17	matrix metallopeptidase 17 (membrane-inserted)	#N/A
165	MMP20	matrix metallopeptidase 20	#N/A
166	MMP21	matrix metallopeptidase 21	#N/A
167	MMP23B	matrix metallopeptidase 23B	0.676865
168	MMP24	matrix metallopeptidase 24 (membrane-inserted)	#N/A
169	MMP25	matrix metallopeptidase 25	#N/A
170	MMP26	matrix metallopeptidase 26	#N/A
171	MMP27	matrix metallopeptidase 27	#N/A
172	MMP7	matrix metallopeptidase 7 (matrilysin, uterine)	#N/A
173	MMP8	matrix metallopeptidase 8 (neutrophil collagenase)	#N/A
174	MMP9	matrix metallopeptidase 9 (gelatinase B, 92kDa gelatinase, 92kDa type IV collagenase)	#N/A
175	NGLY1	N-glycanase 1	28.0199
176	OGFOD1	2-oxoglutarate and iron-dependent oxygenase domain containing 1	26.2127
177	OGFOD2	2-oxoglutarate and iron-dependent oxygenase domain containing 2	6.72998
178	P4HA1	prolyl 4-hydroxylase, alpha polypeptide I	15.0401
179	P4HA3	prolyl 4-hydroxylase, alpha polypeptide III	#N/A
180	P4HTM	prolyl 4-hydroxylase, transmembrane (endoplasmic reticulum)	6.02776
181	PAPPA	pregnancy-associated plasma protein A, pappalysin 1	#N/A
182	PAPPA2	pappalysin 2	#N/A
183	PCSK6	proprotein convertase subtilisin/kexin type 6	4.68876
184	PI3	peptidase inhibitor 3, skin-derived	#N/A
185	PLAT	plasminogen activator, tissue	4.46004
186	PLG	plasminogen	#N/A
187	PLOD1	procollagen-lysine 1, 2-oxoglutarate 5-dioxygenase 1	20.0884
188	PLOD2	procollagen-lysine, 2-oxoglutarate 5-dioxygenase 2	1.70554
189	PLOD3	procollagen-lysine, 2-oxoglutarate 5-dioxygenase 3	7.21404
190	PRSS1	protease, serine, 1 (trypsin 1)	#N/A
191	PRSS12	protease, serine, 12 (neurotrypsin, motopsin)	#N/A
192	PRSS2	protease, serine, 2 (trypsin 2)	#N/A
193	PRSS3	protease, serine, 3	#N/A
194	PZP	pregnancy-zone protein	8.74657
195	SERPINA1	serpin peptidase inhibitor, clade A (alpha-1 antiproteinase, antitrypsin), member 1	1.30492
196	SERPINA10	serpin peptidase inhibitor, clade A (alpha-1 antiproteinase, antitrypsin), member 10	#N/A
197	SERPINA11	serpin peptidase inhibitor, clade A (alpha-1 antiproteinase, antitrypsin), member 11	#N/A
198	SERPINA12	serpin peptidase inhibitor, clade A (alpha-1 antiproteinase, antitrypsin), member 12	#N/A
199	SERPINA2	serpin peptidase inhibitor, clade A (alpha-1 antiproteinase, antitrypsin), member 2	#N/A
200	SERPINA4	serpin peptidase inhibitor, clade A (alpha-1 antiproteinase, antitrypsin), member 4	#N/A
201	SERPINA5	serpin peptidase inhibitor, clade A (alpha-1 antiproteinase, antitrypsin), member 5	20.9551
202	SERPINA6	serpin peptidase inhibitor, clade A (alpha-1 antiproteinase, antitrypsin), member 6	#N/A
203	SERPINA7	serpin peptidase inhibitor, clade A (alpha-1 antiproteinase, antitrypsin), member 7	#N/A
204	SERPINA9	serpin peptidase inhibitor, clade A (alpha-1 antiproteinase, antitrypsin), member 9	#N/A
205	SERPINB1	serpin peptidase inhibitor, clade B (ovalbumin), member 1	12.2032
206	SERPINB10	serpin peptidase inhibitor, clade B (ovalbumin), member 10	#N/A
207	SERPINB11	serpin peptidase inhibitor, clade B (ovalbumin), member 11 (gene/pseudogene)	#N/A
208	SERPINB12	serpin peptidase inhibitor, clade B (ovalbumin), member 12	#N/A
209	SERPINB13	serpin peptidase inhibitor, clade B (ovalbumin), member 13	#N/A
210	SERPINB2	serpin peptidase inhibitor, clade B (ovalbumin), member 2	#N/A
211	SERPINB3	serpin peptidase inhibitor, clade B (ovalbumin), member 3	#N/A
212	SERPINB4	serpin peptidase inhibitor, clade B (ovalbumin), member 4	#N/A
213	SERPINB5	serpin peptidase inhibitor, clade B (ovalbumin), member 5	#N/A
214	SERPINB6	serpin peptidase inhibitor, clade B (ovalbumin), member 6	67.0575
215	SERPINB7	serpin peptidase inhibitor, clade B (ovalbumin), member 7	#N/A
216	SERPINC1	serpin peptidase inhibitor, clade C (antithrombin), member 1	#N/A
217	SERPIND1	serpin peptidase inhibitor, clade D (heparin cofactor), member 1	#N/A
218	SERPINE2	serpin peptidase inhibitor, clade E (nexin, plasminogen activator inhibitor type 1), member 2	4.3564
219	SERPINE3	serpin peptidase inhibitor, clade E (nexin, plasminogen activator inhibitor type 1), member 3	#N/A
220	SERPINF1	serpin peptidase inhibitor, clade F (alpha-2 antiplasmin, pigment epithelium derived factor), member 1	397.407
221	SERPINF2	serpin peptidase inhibitor, clade F (alpha-2 antiplasmin, pigment epithelium derived factor), member 2	#N/A
222	SERPING1	serpin peptidase inhibitor, clade G (C1 inhibitor), member 1	48.9991
223	SERPINI2	serpin peptidase inhibitor, clade I (pancpin), member 2	#N/A
224	SLPI	secretory leukocyte peptidase inhibitor	2.23151
225	SPAM1	sperm adhesion molecule 1 (PH-20 hyaluronidase, zona pellucida binding)	#N/A
226	ST14	suppression of tumorigenicity 14 (colon carcinoma)	#N/A
227	SULF1	sulfatase 1	3.278
228	TGM1	transglutaminase 1 (K polypeptide epidermal type I, protein-glutamine-gamma-glutamyltransferase)	#N/A
229	TGM2	transglutaminase 2 (C polypeptide, protein-glutamine-gamma-glutamyltransferase)	7.20276
230	TGM3	transglutaminase 3 (E polypeptide, protein-glutamine-gamma-glutamyltransferase)	#N/A
231	TGM4	transglutaminase 4 (prostate)	#N/A
232	TGM5	transglutaminase 5	#N/A
233	TGM6	transglutaminase 6	#N/A
234	TGM7	transglutaminase 7	#N/A
235	TIMP4	TIMP metallopeptidase inhibitor 4	6.80497
236	TLL1	tolloid-like 1	#N/A
237	TLL2	tolloid-like 2	#N/A
238	TMPRSS15	protease, serine, 7 (enterokinase)	#N/A

## Sheet: Cytokine+GF+Secr
Cytokine, growth and secreted factors				Count Up	5	20	3	11	14	7	37
		Count with FPKM cutoff	179	Count Down	4	3	3	2	2	1	8
N	Gene Symbol	Gene Name	FPKM>0.5		D	TR	AE_0-0.5	AE_1	AE_3	AE_4	TR+AE
1	IL17D	interleukin 17D(IL17D)	52.7462		DOWN	DOWN
2	NRP1	neuropilin 1(NRP1)	30.1808		DOWN	UP	DOWN
3	VEGFA	vascular endothelial growth factor A(VEGFA)	63.1649		DOWN		UP	UP	UP	UP
4	GDF10	growth differentiation factor 10(GDF10)	2.13026		DOWN
5	MSTN	myostatin(MSTN)	2.97406		UP	DOWN
6	EGF	epidermal growth factor(EGF)	21.8235		UP	DOWN
7	MEGF10	multiple EGF like domains 10(MEGF10)	2.01572		UP
8	CXCL14	C-X-C motif chemokine ligand 14(CXCL14)	37.97		UP
9	WNT4	Wnt family member 4(WNT4)	0.595468		UP
10	TNFSF10	tumor necrosis factor superfamily member 10(TNFSF10)	13.5358			UP	DOWN	DOWN
11	CCL2	C-C motif chemokine ligand 2(CCL2)	11.9449			UP		UP	UP	UP
12	KITLG	KIT ligand(KITLG)	3.17058			UP		UP
13	ANGPT2	angiopoietin 2(ANGPT2)	1.33408			UP			UP
14	CMTM3	CKLF like MARVEL transmembrane domain containing 3(CMTM3)	5.45793			UP
15	S100A16	S100 calcium binding protein A16(S100A16)	18.8046			UP
16	ADA2	adenosine deaminase 2	2.13179			UP
17	GMFG	glia maturation factor gamma(GMFG)	6.76411			UP
18	IGF1	insulin like growth factor 1(IGF1)	3.16943			UP
19	TIMP1	TIMP metallopeptidase inhibitor 1(TIMP1)	35.2758			UP
20	IGF2	insulin like growth factor 2(IGF2)	31.1014			UP
21	THBS4	thrombospondin 4(THBS4)	68.5668			UP
22	OGN	osteoglycin(OGN)	4.01087			UP
23	IL34	interleukin 34(IL34)	2.50268			UP
24	S100A10	S100 calcium binding protein A10(S100A10)	57.6418			UP
25	S100A11	S100 calcium binding protein A11(S100A11)	32.9316			UP
26	PDGFD	platelet derived growth factor D(PDGFD)	1.59598			UP
27	FSTL1	follistatin like 1(FSTL1)	37.5936			UP
28	SFRP2	secreted frizzled related protein 2(SFRP2)	7.44842			UP
29	CSF3	colony stimulating factor 3(CSF3)	2.22576				DOWN
30	CX3CL1	C-X3-C motif chemokine ligand 1(CX3CL1)	5.06788				UP	UP	UP
31	CXCL2	C-X-C motif chemokine ligand 2(CXCL2)	1.66947				UP	UP		UP
32	PIK3IP1	phosphoinositide-3-kinase interacting protein 1(PIK3IP1)	4.18535					DOWN	DOWN	DOWN
33	ANGPTL2	angiopoietin like 2(ANGPTL2)	29.6607					UP	UP	UP
34	OSGIN1	oxidative stress induced growth inhibitor 1(OSGIN1)	4.24359					UP	UP
35	PDGFB	platelet derived growth factor subunit B(PDGFB)	8.35628					UP
36	CCN2	cellular communication network аactor 2	11.2081					UP
37	FGF6	fibroblast growth factor 6(FGF6)	6.55489					UP
38	TGFB3	transforming growth factor beta 3(TGFB3)	11.5524					UP
39	WNT5A	Wnt family member 5A(WNT5A)	1.21307						DOWN
40	WNT9A	Wnt family member 9A(WNT9A)	5.17827						UP	UP
41	ANGPTL4	angiopoietin like 4(ANGPTL4)	1.65647						UP	UP
42	IL6	interleukin 6(IL6)	1.13651						UP	UP
43	PDGFA	platelet derived growth factor subunit A(PDGFA)	5.95581						UP
44	INHBE	inhibin beta E subunit(INHBE)	0.849912						UP
45	FSTL3	follistatin like 3(FSTL3)	3.50879						UP
46	CSF1	colony stimulating factor 1(CSF1)	3.19997						UP
47	S100A8	S100 calcium binding protein A8(S100A8)	9.02909						UP
48	BMP2	bone morphogenetic protein 2(BMP2)	0.677144
49	EDN1	endothelin 1(EDN1)	0.856305
50	CMTM5	CKLF like MARVEL transmembrane domain containing 5(CMTM5)	0.851375
51	BMP6	bone morphogenetic protein 6(BMP6)	1.21482
52	S100A9	S100 calcium binding protein A9(S100A9)	10.4604
53	CHRDL2	chordin like 2(CHRDL2)	5.70006
54	EGFL7	EGF like domain multiple 7(EGFL7)	18.2212
55	PGF	placental growth factor(PGF)	4.01231
56	TGFB1	transforming growth factor beta 1(TGFB1)	5.96957
57	FRZB	frizzled-related protein(FRZB)	4.25437
58	CXCL9	C-X-C motif chemokine ligand 9(CXCL9)	0.85672
59	SFRP4	secreted frizzled related protein 4(SFRP4)	20.4755
60	CXCL1	C-X-C motif chemokine ligand 1(CXCL1)	#N/A
61	CLCF1	cardiotrophin-like cytokine factor 1(CLCF1)	#N/A
62	CMTM7	CKLF like MARVEL transmembrane domain containing 7(CMTM7)	1.90007
63	TYMP	thymidine phosphorylase(TYMP)	20.7603
64	INHBB	inhibin beta B subunit(INHBB)	0.93745
65	TNFSF9	tumor necrosis factor superfamily member 9(TNFSF9)	#N/A
66	IL33	interleukin 33(IL33)	4.11616
67	BMP5	bone morphogenetic protein 5(BMP5)	1.86885
68	LIF	leukemia inhibitory factor(LIF)	#N/A
69	CXCL8	C-X-C motif chemokine ligand 8(CXCL8)	#N/A
70	ADIPOQ	adiponectin, C1Q and collagen domain containing(ADIPOQ)	2.37779
71	AGT	angiotensinogen(AGT)	11.8902
72	AIMP1	aminoacyl tRNA synthetase complex interacting multifunctional protein 1(AIMP1)	24.4491
73	AMBN	ameloblastin(AMBN)	#N/A
74	AMELX	amelogenin, X-linked(AMELX)	#N/A
75	AMH	anti-Mullerian hormone(AMH)	0.759578
76	ANGPT1	angiopoietin 1(ANGPT1)	7.80807
77	ANGPT4	angiopoietin 4(ANGPT4)	#N/A
78	ANGPTL1	angiopoietin like 1(ANGPTL1)	12.9407
79	ANGPTL3	angiopoietin like 3(ANGPTL3)	#N/A
80	ANGPTL5	angiopoietin like 5(ANGPTL5)	#N/A
81	ANGPTL6	angiopoietin like 6(ANGPTL6)	#N/A
82	ANGPTL7	angiopoietin like 7(ANGPTL7)	1.46276
83	AREG	amphiregulin(AREG)	#N/A
84	ARTN	artemin(ARTN)	#N/A
85	BDNF	brain derived neurotrophic factor(BDNF)	#N/A
86	BMP1	bone morphogenetic protein 1(BMP1)	3.21673
87	BMP10	bone morphogenetic protein 10(BMP10)	#N/A
88	BMP15	bone morphogenetic protein 15(BMP15)	#N/A
89	BMP3	bone morphogenetic protein 3(BMP3)	#N/A
90	BMP4	bone morphogenetic protein 4(BMP4)	3.18129
91	BMP7	bone morphogenetic protein 7(BMP7)	#N/A
92	BMP8A	bone morphogenetic protein 8a(BMP8A)	#N/A
93	BMP8B	bone morphogenetic protein 8b(BMP8B)	#N/A
94	BRINP2	BMP/retinoic acid inducible neural specific 2(BRINP2)	#N/A
95	BRINP3	BMP/retinoic acid inducible neural specific 3(BRINP3)	#N/A
96	BTC	betacellulin(BTC)	#N/A
97	C10orf99	chromosome 10 open reading frame 99(C10orf99)	#N/A
98	C17orf99	chromosome 17 open reading frame 99(C17orf99)	#N/A
99	C1QTNF4	C1q and tumor necrosis factor related protein 4(C1QTNF4)	#N/A
100	C1QTNF9B	C1q and tumor necrosis factor related protein 9B(C1QTNF9B)	2.36725
101	C5	complement C5(C5)	#N/A
102	CBLN1	cerebellin 1 precursor(CBLN1)	#N/A
103	CBLN2	cerebellin 2 precursor(CBLN2)	#N/A
104	CBLN3	cerebellin 3 precursor(CBLN3)	#N/A
105	CBLN4	cerebellin 4 precursor(CBLN4)	#N/A
106	CCBE1	collagen and calcium binding EGF domains 1(CCBE1)	#N/A
107	CCL1	C-C motif chemokine ligand 1(CCL1)	#N/A
108	CCL11	C-C motif chemokine ligand 11(CCL11)	#N/A
109	CCL13	C-C motif chemokine ligand 13(CCL13)	0.581464
110	CCL14	C-C motif chemokine ligand 14(CCL14)	25.1493
111	CCL15	C-C motif chemokine ligand 15(CCL15)	#N/A
112	CCL15-CCL14	CCL15-CCL14 readthrough (NMD candidate)(CCL15-CCL14)	#N/A
113	CCL16	C-C motif chemokine ligand 16(CCL16)	#N/A
114	CCL17	C-C motif chemokine ligand 17(CCL17)	#N/A
115	CCL18	C-C motif chemokine ligand 18(CCL18)	0.909472
116	CCL19	C-C motif chemokine ligand 19(CCL19)	#N/A
117	CCL20	C-C motif chemokine ligand 20(CCL20)	#N/A
118	CCL21	C-C motif chemokine ligand 21(CCL21)	4.26278
119	CCL22	C-C motif chemokine ligand 22(CCL22)	#N/A
120	CCL23	C-C motif chemokine ligand 23(CCL23)	#N/A
121	CCL24	C-C motif chemokine ligand 24(CCL24)	0.666906
122	CCL25	C-C motif chemokine ligand 25(CCL25)	#N/A
123	CCL26	C-C motif chemokine ligand 26(CCL26)	#N/A
124	CCL27	C-C motif chemokine ligand 27(CCL27)	#N/A
125	CCL28	C-C motif chemokine ligand 28(CCL28)	#N/A
126	CCL3	C-C motif chemokine ligand 3(CCL3)	#N/A
127	CCL3L1	C-C motif chemokine ligand 3 like 1(CCL3L1)	#N/A
128	CCL3L3	C-C motif chemokine ligand 3 like 3(CCL3L3)	#N/A
129	CCL4	C-C motif chemokine ligand 4(CCL4)	#N/A
130	CCL4L1	C-C motif chemokine ligand 4 like 1(CCL4L1)	#N/A
131	CCL4L2	C-C motif chemokine ligand 4 like 2(CCL4L2)	#N/A
132	CCL5	C-C motif chemokine ligand 5(CCL5)	1.25948
133	CCL7	C-C motif chemokine ligand 7(CCL7)	#N/A
134	CCL8	C-C motif chemokine ligand 8(CCL8)	0.618335
135	CCN3	cellular communication network аactor 3	3.58575
136	CCN6	cellular communication network аactor 6	#N/A
137	CD320	CD320 molecule(CD320)	9.01093
138	CD40LG	CD40 ligand(CD40LG)	#N/A
139	CD70	CD70 molecule(CD70)	#N/A
140	CDNF	cerebral dopamine neurotrophic factor(CDNF)	13.3812
141	CER1	cerberus 1, DAN family BMP antagonist(CER1)	#N/A
142	CFC1	cripto, FRL-1, cryptic family 1(CFC1)	#N/A
143	CFC1B	cripto, FRL-1, cryptic family 1B(CFC1B)	#N/A
144	CHRD	chordin(CHRD)	2.18235
145	CHRDL1	chordin like 1(CHRDL1)	5.47886
146	CKLF	chemokine like factor(CKLF)	7.5503
147	CLEC11A	C-type lectin domain family 11 member A(CLEC11A)	3.61662
148	CMTM1	CKLF like MARVEL transmembrane domain containing 1(CMTM1)	#N/A
149	CMTM2	CKLF like MARVEL transmembrane domain containing 2(CMTM2)	#N/A
150	CMTM8	CKLF like MARVEL transmembrane domain containing 8(CMTM8)	1.82458
151	CNTF	ciliary neurotrophic factor(CNTF)	0.72827
152	CRHBP	corticotropin releasing hormone binding protein(CRHBP)	0.727242
153	CRLF1	cytokine receptor like factor 1(CRLF1)	15.1082
154	CRLF3	cytokine receptor like factor 3(CRLF3)	1.33879
155	CRNN	cornulin(CRNN)	#N/A
156	CSF2	colony stimulating factor 2(CSF2)	#N/A
157	CSH1	chorionic somatomammotropin hormone 1(CSH1)	#N/A
158	CSH2	chorionic somatomammotropin hormone 2(CSH2)	#N/A
159	CSHL1	chorionic somatomammotropin hormone like 1(CSHL1)	#N/A
160	CSPG5	chondroitin sulfate proteoglycan 5(CSPG5)	#N/A
161	CTF1	cardiotrophin 1(CTF1)	5.99575
162	CXCL10	C-X-C motif chemokine ligand 10(CXCL10)	1.05802
163	CXCL11	C-X-C motif chemokine ligand 11(CXCL11)	#N/A
164	CXCL12	C-X-C motif chemokine ligand 12(CXCL12)	53.8137
165	CXCL13	C-X-C motif chemokine ligand 13(CXCL13)	#N/A
166	CXCL3	C-X-C motif chemokine ligand 3(CXCL3)	#N/A
167	CXCL5	C-X-C motif chemokine ligand 5(CXCL5)	#N/A
168	CXCL6	C-X-C motif chemokine ligand 6(CXCL6)	#N/A
169	DHH	desert hedgehog(DHH)	#N/A
170	DKK1	dickkopf WNT signaling pathway inhibitor 1(DKK1)	#N/A
171	EBI3	Epstein-Barr virus induced 3(EBI3)	#N/A
172	EDA	ectodysplasin A(EDA)	0.523577
173	EFEMP1	EGF containing fibulin like extracellular matrix protein 1(EFEMP1)	11.5782
174	EGFL6	EGF like domain multiple 6(EGFL6)	#N/A
175	EGFL8	EGF like domain multiple 8(EGFL8)	4.04847
176	ENDOU	endonuclease, poly(U) specific(ENDOU)	#N/A
177	EPGN	epithelial mitogen(EPGN)	#N/A
178	EPO	erythropoietin(EPO)	#N/A
179	EREG	epiregulin(EREG)	#N/A
180	F2	coagulation factor II, thrombin(F2)	#N/A
181	FAM3B	family with sequence similarity 3 member B(FAM3B)	#N/A
182	FAM3C	family with sequence similarity 3 member C(FAM3C)	7.73275
183	FAM3D	family with sequence similarity 3 member D(FAM3D)	#N/A
184	FASLG	Fas ligand(FASLG)	#N/A
185	FGF1	fibroblast growth factor 1(FGF1)	1.0141
186	FGF10	fibroblast growth factor 10(FGF10)	#N/A
187	FGF11	fibroblast growth factor 11(FGF11)	3.08175
188	FGF12	fibroblast growth factor 12(FGF12)	#N/A
189	FGF13	fibroblast growth factor 13(FGF13)	17.3919
190	FGF14	fibroblast growth factor 14(FGF14)	#N/A
191	FGF16	fibroblast growth factor 16(FGF16)	#N/A
192	FGF17	fibroblast growth factor 17(FGF17)	#N/A
193	FGF18	fibroblast growth factor 18(FGF18)	#N/A
194	FGF19	fibroblast growth factor 19(FGF19)	#N/A
195	FGF2	fibroblast growth factor 2(FGF2)	0.593447
196	FGF20	fibroblast growth factor 20(FGF20)	#N/A
197	FGF21	fibroblast growth factor 21(FGF21)	#N/A
198	FGF22	fibroblast growth factor 22(FGF22)	#N/A
199	FGF23	fibroblast growth factor 23(FGF23)	#N/A
200	FGF3	fibroblast growth factor 3(FGF3)	#N/A
201	FGF4	fibroblast growth factor 4(FGF4)	#N/A
202	FGF5	fibroblast growth factor 5(FGF5)	#N/A
203	FGF7	fibroblast growth factor 7(FGF7)	1.94022
204	FGF8	fibroblast growth factor 8(FGF8)	#N/A
205	FGF9	fibroblast growth factor 9(FGF9)	0.591796
206	FGFBP1	fibroblast growth factor binding protein 1(FGFBP1)	#N/A
207	FGFBP2	fibroblast growth factor binding protein 2(FGFBP2)	0.968971
208	FGFBP3	fibroblast growth factor binding protein 3(FGFBP3)	0.730999
209	FLG	filaggrin(FLG)	#N/A
210	FLG2	filaggrin family member 2(FLG2)	#N/A
211	FLT3LG	fms related tyrosine kinase 3 ligand(FLT3LG)	2.27476
212	FST	follistatin(FST)	2.63968
213	GDF1	growth differentiation factor 1(GDF1)	#N/A
214	GDF11	growth differentiation factor 11(GDF11)	#N/A
215	GDF15	growth differentiation factor 15(GDF15)	#N/A
216	GDF2	growth differentiation factor 2(GDF2)	#N/A
217	GDF3	growth differentiation factor 3(GDF3)	#N/A
218	GDF5	growth differentiation factor 5(GDF5)	#N/A
219	GDF6	growth differentiation factor 6(GDF6)	#N/A
220	GDF7	growth differentiation factor 7(GDF7)	#N/A
221	GDF9	growth differentiation factor 9(GDF9)	#N/A
222	GDNF	glial cell derived neurotrophic factor(GDNF)	3.10416
223	GFER	growth factor, augmenter of liver regeneration(GFER)	21.2879
224	GH1	growth hormone 1(GH1)	#N/A
225	GH2	growth hormone 2(GH2)	#N/A
226	GMFB	glia maturation factor beta(GMFB)	2.87559
227	GPI	glucose-6-phosphate isomerase(GPI)	192.863
228	GREM1	gremlin 1, DAN family BMP antagonist(GREM1)	1.21914
229	GREM2	gremlin 2, DAN family BMP antagonist(GREM2)	1.35205
230	GRN	granulin precursor(GRN)	36.4562
231	HBEGF	heparin binding EGF like growth factor(HBEGF)	10.9589
232	HCFC1	host cell factor C1(HCFC1)	7.56846
233	HCFC2	host cell factor C2(HCFC2)	4.62955
234	HDGF	hepatoma-derived growth factor(HDGF)	91.1886
235	HDGFL3	HDGF Like 3	3.20234
236	HGF	hepatocyte growth factor(HGF)	#N/A
237	HGFAC	HGF activator(HGFAC)	#N/A
238	HHIP	hedgehog interacting protein(HHIP)	#N/A
239	HMGB1	high mobility group box 1(HMGB1)	63.3397
240	HRNR	hornerin(HRNR)	#N/A
241	IFNA1	interferon alpha 1(IFNA1)	#N/A
242	IFNA10	interferon alpha 10(IFNA10)	#N/A
243	IFNA13	interferon alpha 13(IFNA13)	#N/A
244	IFNA14	interferon alpha 14(IFNA14)	#N/A
245	IFNA16	interferon alpha 16(IFNA16)	#N/A
246	IFNA17	interferon alpha 17(IFNA17)	#N/A
247	IFNA2	interferon alpha 2(IFNA2)	#N/A
248	IFNA21	interferon alpha 21(IFNA21)	#N/A
249	IFNA4	interferon alpha 4(IFNA4)	#N/A
250	IFNA5	interferon alpha 5(IFNA5)	#N/A
251	IFNA6	interferon alpha 6(IFNA6)	#N/A
252	IFNA7	interferon alpha 7(IFNA7)	#N/A
253	IFNA8	interferon alpha 8(IFNA8)	#N/A
254	IFNB1	interferon beta 1(IFNB1)	#N/A
255	IFNE	interferon epsilon(IFNE)	#N/A
256	IFNG	interferon gamma(IFNG)	#N/A
257	IFNK	interferon kappa(IFNK)	#N/A
258	IFNL1	interferon lambda 1(IFNL1)	#N/A
259	IFNL2	interferon lambda 2(IFNL2)	#N/A
260	IFNL3	interferon lambda 3(IFNL3)	#N/A
261	IFNW1	interferon omega 1(IFNW1)	#N/A
262	IHH	indian hedgehog(IHH)	#N/A
263	IL10	interleukin 10(IL10)	#N/A
264	IL11	interleukin 11(IL11)	#N/A
265	IL12A	interleukin 12A(IL12A)	#N/A
266	IL12B	interleukin 12B(IL12B)	#N/A
267	IL13	interleukin 13(IL13)	#N/A
268	IL15	interleukin 15(IL15)	2.53042
269	IL16	interleukin 16(IL16)	1.7262
270	IL17A	interleukin 17A(IL17A)	#N/A
271	IL17B	interleukin 17B(IL17B)	#N/A
272	IL17C	interleukin 17C(IL17C)	#N/A
273	IL17F	interleukin 17F(IL17F)	#N/A
274	IL18	interleukin 18(IL18)	1.99441
275	IL19	interleukin 19(IL19)	#N/A
276	IL1A	interleukin 1 alpha(IL1A)	#N/A
277	IL1B	interleukin 1 beta(IL1B)	#N/A
278	IL1F10	interleukin 1 family member 10 (theta)(IL1F10)	#N/A
279	IL1RN	interleukin 1 receptor antagonist(IL1RN)	#N/A
280	IL2	interleukin 2(IL2)	#N/A
281	IL20	interleukin 20(IL20)	#N/A
282	IL21	interleukin 21(IL21)	#N/A
283	IL22	interleukin 22(IL22)	#N/A
284	IL23A	interleukin 23 subunit alpha(IL23A)	#N/A
285	IL24	interleukin 24(IL24)	#N/A
286	IL25	interleukin 25(IL25)	#N/A
287	IL26	interleukin 26(IL26)	#N/A
288	IL27	interleukin 27(IL27)	#N/A
289	IL3	interleukin 3(IL3)	#N/A
290	IL31	interleukin 31(IL31)	#N/A
291	IL32	interleukin 32(IL32)	442.64
292	IL36A	interleukin 36, alpha(IL36A)	#N/A
293	IL36B	interleukin 36, beta(IL36B)	#N/A
294	IL36G	interleukin 36, gamma(IL36G)	#N/A
295	IL36RN	interleukin 36 receptor antagonist(IL36RN)	#N/A
296	IL37	interleukin 37(IL37)	#N/A
297	IL4	interleukin 4(IL4)	#N/A
298	IL5	interleukin 5(IL5)	#N/A
299	IL7	interleukin 7(IL7)	#N/A
300	IL9	interleukin 9(IL9)	#N/A
301	INHA	inhibin alpha subunit(INHA)	#N/A
302	INHBA	inhibin beta A subunit(INHBA)	#N/A
303	INHBC	inhibin beta C subunit(INHBC)	#N/A
304	INS	insulin(INS)	#N/A
305	INS-IGF2	INS-IGF2 readthrough(INS-IGF2)	#N/A
306	INSL3	insulin like 3(INSL3)	#N/A
307	INSL5	insulin like 5(INSL5)	#N/A
308	INSL6	insulin like 6(INSL6)	#N/A
309	ISM1	isthmin 1(ISM1)	#N/A
310	ISM2	isthmin 2(ISM2)	#N/A
311	JAG1	jagged 1(JAG1)	4.88119
312	JAG2	jagged 2(JAG2)	9.8155
313	LACRT	lacritin(LACRT)	#N/A
314	LEFTY1	left-right determination factor 1(LEFTY1)	#N/A
315	LEFTY2	left-right determination factor 2(LEFTY2)	#N/A
316	LEP	leptin(LEP)	#N/A
317	LTA	lymphotoxin alpha(LTA)	#N/A
318	LTB	lymphotoxin beta(LTB)	0.762898
319	MACC1	MACC1, MET transcriptional regulator(MACC1)	#N/A
320	MANF	mesencephalic astrocyte derived neurotrophic factor(MANF)	11.6922
321	MDK	midkine (neurite growth-promoting factor 2)(MDK)	4.42029
322	MEGF11	multiple EGF like domains 11(MEGF11)	#N/A
323	MEGF6	multiple EGF like domains 6(MEGF6)	2.73966
324	MEGF8	multiple EGF like domains 8(MEGF8)	6.96994
325	MEGF9	multiple EGF like domains 9(MEGF9)	2.57411
326	MIA	melanoma inhibitory activity(MIA)	0.508891
327	MIF	macrophage migration inhibitory factor (glycosylation-inhibiting factor)(MIF)	50.897
328	MSMP	microseminoprotein, prostate associated(MSMP)	1.25678
329	MST1	macrophage stimulating 1(MST1)	2.96049
330	MST1L	macrophage stimulating 1 like(MST1L)	#N/A
331	NAMPT	nicotinamide phosphoribosyltransferase(NAMPT)	19.387
332	NDP	NDP, norrin cystine knot growth factor(NDP)	#N/A
333	NENF	neudesin neurotrophic factor(NENF)	47.442
334	NGF	nerve growth factor(NGF)	#N/A
335	NODAL	nodal growth differentiation factor(NODAL)	#N/A
336	NOG	noggin(NOG)	0.800252
337	NRG1	neuregulin 1(NRG1)	#N/A
338	NRG2	neuregulin 2(NRG2)	0.537891
339	NRG3	neuregulin 3(NRG3)	#N/A
340	NRG4	neuregulin 4(NRG4)	11.1587
341	NRTN	neurturin(NRTN)	#N/A
342	NTF3	neurotrophin 3(NTF3)	0.690733
343	NTF4	neurotrophin 4(NTF4)	7.42582
344	OSGIN2	oxidative stress induced growth inhibitor family member 2(OSGIN2)	4.83726
345	OSM	oncostatin M(OSM)	#N/A
346	PDGFC	platelet derived growth factor C(PDGFC)	2.75453
347	PF4	platelet factor 4(PF4)	#N/A
348	PF4V1	platelet factor 4 variant 1(PF4V1)	#N/A
349	PPBP	pro-platelet basic protein(PPBP)	#N/A
350	PRL	prolactin(PRL)	#N/A
351	PROK1	prokineticin 1(PROK1)	#N/A
352	PSPN	persephin(PSPN)	#N/A
353	PTN	pleiotrophin(PTN)	1.97141
354	RABEP1	rabaptin, RAB GTPase binding effector protein 1(RABEP1)	26.6059
355	RABEP2	rabaptin, RAB GTPase binding effector protein 2(RABEP2)	3.13296
356	REG1A	regenerating family member 1 alpha(REG1A)	#N/A
357	RPTN	repetin(RPTN)	#N/A
358	S100A1	S100 calcium binding protein A1(S100A1)	1284.13
359	S100A12	S100 calcium binding protein A12(S100A12)	0.562253
360	S100A13	S100 calcium binding protein A13(S100A13)	96.2198
361	S100A14	S100 calcium binding protein A14(S100A14)	#N/A
362	S100A2	S100 calcium binding protein A2(S100A2)	1.4513
363	S100A3	S100 calcium binding protein A3(S100A3)	#N/A
364	S100A4	S100 calcium binding protein A4(S100A4)	93.0282
365	S100A5	S100 calcium binding protein A5(S100A5)	#N/A
366	S100A6	S100 calcium binding protein A6(S100A6)	180.427
367	S100A7	S100 calcium binding protein A7(S100A7)	#N/A
368	S100A7A	S100 calcium binding protein A7A(S100A7A)	#N/A
369	S100A7L2	S100 calcium binding protein A7 like 2(S100A7L2)	#N/A
370	S100B	S100 calcium binding protein B(S100B)	1.28491
371	S100G	S100 calcium binding protein G(S100G)	#N/A
372	S100P	S100 calcium binding protein P(S100P)	0.527057
373	S100Z	S100 calcium binding protein Z(S100Z)	#N/A
374	SCG2	secretogranin II(SCG2)	#N/A
375	SCGB3A1	secretoglobin family 3A member 1(SCGB3A1)	#N/A
376	SCUBE1	signal peptide, CUB domain and EGF like domain containing 1(SCUBE1)	#N/A
377	SCUBE2	signal peptide, CUB domain and EGF like domain containing 2(SCUBE2)	6.02384
378	SCUBE3	signal peptide, CUB domain and EGF like domain containing 3(SCUBE3)	#N/A
379	SECTM1	secreted and transmembrane 1(SECTM1)	0.853591
380	SFRP1	secreted frizzled related protein 1(SFRP1)	1.35942
381	SFRP5	secreted frizzled related protein 5(SFRP5)	0.95661
382	SHH	sonic hedgehog(SHH)	#N/A
383	SLURP1	secreted LY6/PLAUR domain containing 1(SLURP1)	#N/A
384	SPP1	secreted phosphoprotein 1(SPP1)	#N/A
385	TAFA5	TAFA chemokine like family member 5	#N/A
386	TCHH	trichohyalin(TCHH)	#N/A
387	TCHHL1	trichohyalin like 1(TCHHL1)	#N/A
388	TDGF1	teratocarcinoma-derived growth factor 1(TDGF1)	0.587689
389	TFF1	trefoil factor 1(TFF1)	#N/A
390	TGFA	transforming growth factor alpha(TGFA)	#N/A
391	TGFB2	transforming growth factor beta 2(TGFB2)	5.26444
392	THNSL2	threonine synthase like 2(THNSL2)	18.083
393	THPO	thrombopoietin(THPO)	1.44373
394	TNF	tumor necrosis factor(TNF)	#N/A
395	TNFRSF11B	TNF receptor superfamily member 11b(TNFRSF11B)	#N/A
396	TNFSF11	tumor necrosis factor superfamily member 11(TNFSF11)	#N/A
397	TNFSF12	tumor necrosis factor superfamily member 12(TNFSF12)	13.5786
398	TNFSF13	tumor necrosis factor superfamily member 13(TNFSF13)	2.07844
399	TNFSF13B	tumor necrosis factor superfamily member 13b(TNFSF13B)	0.505268
400	TNFSF14	tumor necrosis factor superfamily member 14(TNFSF14)	#N/A
401	TNFSF15	tumor necrosis factor superfamily member 15(TNFSF15)	#N/A
402	TNFSF18	tumor necrosis factor superfamily member 18(TNFSF18)	#N/A
403	TNFSF4	tumor necrosis factor superfamily member 4(TNFSF4)	#N/A
404	TNFSF8	tumor necrosis factor superfamily member 8(TNFSF8)	#N/A
405	TPO	thyroid peroxidase(TPO)	2.42737
406	TSLP	thymic stromal lymphopoietin(TSLP)	0.645303
407	VEGFB	vascular endothelial growth factor B(VEGFB)	113.067
408	VEGFC	vascular endothelial growth factor C(VEGFC)	1.0381
409	VEGFD	vascular endothelial growth factor D(VEGFD)	2.70341
410	VGF	VGF nerve growth factor inducible(VGF)	#N/A
411	VSTM1	V-set and transmembrane domain containing 1(VSTM1)	#N/A
412	VWC2	von Willebrand factor C domain containing 2(VWC2)	#N/A
413	VWC2L	von Willebrand factor C domain containing protein 2-like(VWC2L)	#N/A
414	WFIKKN1	WAP, follistatin/kazal, immunoglobulin, kunitz and netrin domain containing 1(WFIKKN1)	#N/A
415	WFIKKN2	WAP, follistatin/kazal, immunoglobulin, kunitz and netrin domain containing 2(WFIKKN2)	0.776802
416	WIF1	WNT inhibitory factor 1(WIF1)	#N/A
417	WNT1	Wnt family member 1(WNT1)	#N/A
418	WNT10A	Wnt family member 10A(WNT10A)	#N/A
419	WNT10B	Wnt family member 10B(WNT10B)	#N/A
420	WNT11	Wnt family member 11(WNT11)	13.2099
421	WNT16	Wnt family member 16(WNT16)	#N/A
422	WNT2	Wnt family member 2(WNT2)	#N/A
423	WNT2B	Wnt family member 2B(WNT2B)	#N/A
424	WNT3	Wnt family member 3(WNT3)	#N/A
425	WNT3A	Wnt family member 3A(WNT3A)	#N/A
426	WNT5B	Wnt family member 5B(WNT5B)	0.767173
427	WNT6	Wnt family member 6(WNT6)	#N/A
428	WNT7A	Wnt family member 7A(WNT7A)	#N/A
429	WNT7B	Wnt family member 7B(WNT7B)	#N/A
430	WNT8A	Wnt family member 8A(WNT8A)	#N/A
431	WNT8B	Wnt family member 8B(WNT8B)	#N/A
432	WNT9B	Wnt family member 9B(WNT9B)	#N/A
433	XCL1	X-C motif chemokine ligand 1(XCL1)	#N/A
434	XCL2	X-C motif chemokine ligand 2(XCL2)	#N/A
435	ZFP91	ZFP91 zinc finger protein(ZFP91)	18.1498

## Sheet: TranscrReg
Transcriptional regulators				Count Up	6	21	42	66	61	26	130
		Count with FPKM cutoff	1527	Count Down	4	21	10	7	16	16	58
N	Gene Symbol	Gene Name	FPKM>0.5		D	TR	AE_0-0.5	AE_1	AE_3	AE_4	TR+AE
1	PPARGC1A	PPARG coactivator 1 alpha	18.5333		DOWN			UP	UP	UP
2	VGLL2	vestigial like family member 2	56.82		DOWN			UP	UP	UP
3	LMCD1	LIM and cysteine rich domains 1	220.077		DOWN
4	RUNX1	RUNX family transcription factor 1	1.99297		UP				UP	UP
5	TP63	tumor protein p63	6.12416		UP
6	RORA	RAR related orphan receptor A	5.28752		UP
7	WNT4	Wnt family member 4	0.595468		UP
8	BACH2	BTB domain and CNC homolog 2	0.933437		UP
9	MAFG	MAF bZIP transcription factor G	7.9286		UP
10	FHL2	four and a half LIM domains 2	24.851			DOWN		UP
11	BCL6	BCL6 transcription repressor	51.0977			DOWN
12	ZNF853	zinc finger protein 853	7.99195			DOWN
13	TFEB	transcription factor EB	25.2817			DOWN
14	CEBPB	CCAAT enhancer binding protein beta	56.3728			DOWN
15	MITF	melanocyte inducing transcription factor	11.3723			DOWN
16	SATB1	SATB homeobox 1	26.6509			DOWN
17	TOB2	transducer of ERBB2, 2	20.0426			DOWN
18	HOXA10	homeobox A10	36.1193			DOWN
19	ZBTB44	zinc finger and BTB domain containing 44	13.0989			DOWN
20	SGF29	SAGA complex associated factor 29	14.5711			DOWN
21	AHCTF1	AT-hook containing transcription factor 1	11.4427			DOWN
22	NFATC1	nuclear factor of activated T cells 1	11.6447			DOWN
23	E2F8	E2F transcription factor 8	5.08816			DOWN
24	PITX3	paired like homeodomain 3	5.52793			DOWN
25	ZNF579	zinc finger protein 579	11.3001			DOWN
26	MED14	mediator complex subunit 14	25.1727			DOWN
27	FOXO3	forkhead box O3	5.8413			DOWN
28	MLXIP	MLX interacting protein	26.6792			DOWN
29	MEF2D	myocyte enhancer factor 2D	52.8781			DOWN
30	ZNF273	zinc finger protein 273	9.89171			DOWN
31	MEOX2	mesenchyme homeobox 2	5.35695			UP	DOWN	DOWN
32	HEY1	hes related family bHLH transcription factor with YRPW motif 1	5.725			UP	UP	UP	UP
33	BCL6B	BCL6B transcription repressor	4.66759			UP	UP	UP
34	ELK3	ETS transcription factor ELK3	4.9834			UP		DOWN
35	MEOX1	mesenchyme homeobox 1	4.23902			UP		UP	UP
36	TCF4	transcription factor 4	33.0952			UP			DOWN
37	LDB2	LIM domain binding 2	6.27225			UP			DOWN
38	SOX4	SRY-box transcription factor 4	2.72082			UP			UP
39	IFI16	interferon gamma inducible protein 16	10.3765			UP				UP
40	DNMT1	DNA methyltransferase 1	5.50115			UP
41	FLI1	Fli-1 proto-oncogene, ETS transcription factor	5.19293			UP
42	ETS1	ETS proto-oncogene 1, transcription factor	11.6254			UP
43	NIBAN2	niban apoptosis regulator 2	6.29493			UP
44	SMAD1	SMAD family member 1	16.5861			UP
45	MECOM	MDS1 and EVI1 complex locus	1.54087			UP
46	SOX7	SRY-box transcription factor 7	4.51236			UP
47	SMAD9	SMAD family member 9	1.02793			UP
48	SNAI2	snail family transcriptional repressor 2	2.23187			UP
49	ERG	ETS transcription factor ERG	3.91248			UP
50	DACH1	dachshund family transcription factor 1	1.16718			UP
51	CCND1	cyclin D1	2.90463			UP
52	CBX2	chromobox 2	#N/A
53	HIF3A	hypoxia inducible factor 3 subunit alpha	1.74736				DOWN	DOWN	DOWN	DOWN
54	ZNF366	zinc finger protein 366	1.0967				DOWN	DOWN
55	NR1D1	nuclear receptor subfamily 1 group D member 1	14.2267				DOWN		DOWN	DOWN
56	HOXB3	homeobox B3	3.02754				DOWN
57	ZNF792	zinc finger protein 792	0.527456				DOWN
58	RUNX1T1	RUNX1 partner transcriptional co-repressor 1	1.2684				DOWN
59	GTF2H4	general transcription factor IIH subunit 4	7.16432				DOWN
60	TBX2	T-box transcription factor 2	2.95609				DOWN
61	YY2	YY2 transcription factor	#N/A
62	EGR3	early growth response 3	0.740701				UP	UP	UP	UP
63	MAFF	MAF bZIP transcription factor F	8.51664				UP	UP	UP	UP
64	NR4A3	nuclear receptor subfamily 4 group A member 3	20.1313				UP	UP	UP	UP
65	JUNB	JunB proto-oncogene, AP-1 transcription factor subunit	15.3785				UP	UP	UP	UP
66	FOSL2	FOS like 2, AP-1 transcription factor subunit	7.96057				UP	UP	UP
67	ZBTB21	zinc finger and BTB domain containing 21	0.830368				UP	UP	UP
68	BHLHE40	basic helix-loop-helix family member e40	39.4912				UP	UP	UP
69	CSRNP1	cysteine and serine rich nuclear protein 1	3.4902				UP	UP	UP
70	NR4A1	nuclear receptor subfamily 4 group A member 1	71.1421				UP	UP	UP
71	EGR1	early growth response 1	15.2446				UP	UP	UP
72	FOS	Fos proto-oncogene, AP-1 transcription factor subunit	7.04582				UP	UP	UP
73	NR4A2	nuclear receptor subfamily 4 group A member 2	0.772481				UP	UP	UP
74	HES1	hes family bHLH transcription factor 1	14.4865				UP	UP		DOWN
75	HSPA1A	heat shock protein family A (Hsp70) member 1A	68.664				UP	UP		UP
76	IER2	immediate early response 2	6.82496				UP	UP
77	SMAD7	SMAD family member 7	5.2937				UP	UP
78	ID3	inhibitor of DNA binding 3, HLH protein	24.3357				UP	UP
79	SOX18	SRY-box transcription factor 18	10.4088				UP	UP
80	KLF2	Kruppel like factor 2	16.9168				UP	UP
81	ID1	inhibitor of DNA binding 1, HLH protein	23.648				UP	UP
82	KLF4	Kruppel like factor 4	4.30527				UP	UP
83	GZF1	GDNF inducible zinc finger protein 1	4.56794				UP	UP
84	SOX17	SRY-box transcription factor 17	1.83372				UP	UP
85	KLF10	Kruppel like factor 10	25.8699				UP	UP
86	ERF	ETS2 repressor factor	9.03206				UP	UP
87	BCL3	BCL3 transcription coactivator	7.78477				UP	UP
88	KLF3	Kruppel like factor 3	4.58914				UP	UP
89	CEBPD	CCAAT enhancer binding protein delta	14.6136				UP	UP
90	ID2	inhibitor of DNA binding 2	7.66723				UP	UP
91	JDP2	Jun dimerization protein 2	8.60214				UP	UP
92	SNAI1	snail family transcriptional repressor 1	#N/A
93	RARA	retinoic acid receptor alpha	11.4014				UP		UP	UP
94	ZFP36L1	ZFP36 ring finger protein like 1	18.1277				UP
95	MXD1	MAX dimerization protein 1	1.94921				UP
96	DNAJB1	DnaJ heat shock protein family (Hsp40) member B1	25.0656				UP
97	KLF11	Kruppel like factor 11	2.72808				UP
98	SKIL	SKI like proto-oncogene	4.58471				UP
99	ZBTB10	zinc finger and BTB domain containing 10	1.95391				UP
100	TSC22D2	TSC22 domain family member 2	6.57648				UP
101	REL	REL proto-oncogene, NF-kB subunit	#N/A
102	MRTFB	myocardin related transcription factor B	4.23733					DOWN		DOWN
103	LZTS1	leucine zipper tumor suppressor 1	0.908726					DOWN
104	ZKSCAN2	zinc finger with KRAB and SCAN domains 2	1.36306					DOWN
105	MYC	MYC proto-oncogene, bHLH transcription factor	4.71696					UP	UP	UP
106	EGR2	early growth response 2	0.667471					UP	UP	UP
107	NAB2	NGFI-A binding protein 2	4.10467					UP	UP
108	KLF6	Kruppel like factor 6	9.67841					UP	UP
109	ATF3	activating transcription factor 3	11.7541					UP	UP
110	IRF2BP2	interferon regulatory factor 2 binding protein 2	20.724					UP	UP
111	MNT	MAX network transcriptional repressor	2.28645					UP	UP
112	ACTN4	actinin alpha 4	46.789					UP	UP
113	HEYL	hes related family bHLH transcription factor with YRPW motif like	2.54298					UP	UP
114	TBX3	T-box transcription factor 3	3.53563					UP	UP
115	ZNF331	zinc finger protein 331	3.13729					UP	UP
116	HES4	hes family bHLH transcription factor 4	7.85717					UP	UP
117	FOXO1	forkhead box O1	9.68257					UP	UP
118	IRF1	interferon regulatory factor 1	5.34087					UP	UP
119	FOSB	FosB proto-oncogene, AP-1 transcription factor subunit	#N/A
120	TRIB3	tribbles pseudokinase 3	0.595818					UP
121	MSX1	msh homeobox 1	1.80825					UP
122	FOSL1	FOS like 1, AP-1 transcription factor subunit	0.506574					UP
123	BTG2	BTG anti-proliferation factor 2	29.7911					UP
124	JUND	JunD proto-oncogene, AP-1 transcription factor subunit	30.4078					UP
125	ELF4	E74 like ETS transcription factor 4	0.97304					UP
126	JMJD6	jumonji domain containing 6, arginine demethylase and lysine hydroxylase	10.7492					UP
127	KLF7	Kruppel like factor 7	1.65741					UP
128	SIAH2	siah E3 ubiquitin protein ligase 2	4.85164					UP
129	HNRNPU	heterogeneous nuclear ribonucleoprotein U	66.1202					UP
130	TGFB1I1	transforming growth factor beta 1 induced transcript 1	5.13283					UP
131	PLSCR1	phospholipid scramblase 1	13.4462					UP
132	HYAL2	hyaluronidase 2	9.12049					UP
133	SMAD6	SMAD family member 6	0.996241					UP
134	NFE2L2	nuclear factor, erythroid 2 like 2	15.5333					UP
135	HES5	hes family bHLH transcription factor 5	#N/A
136	MXD4	MAX dimerization protein 4	11.3336						DOWN	DOWN
137	NR1D2	nuclear receptor subfamily 1 group D member 2	15.1188						DOWN	DOWN
138	TCF15	transcription factor 15	4.71139						DOWN	DOWN
139	DBP	D-box binding PAR bZIP transcription factor	20.8302						DOWN	DOWN
140	PLAGL2	PLAG1 like zinc finger 2	2.13943						DOWN
141	ZMYND8	zinc finger MYND-type containing 8	2.30925						DOWN
142	TSHZ1	teashirt zinc finger homeobox 1	2.7688						DOWN
143	WNT5A	Wnt family member 5A	1.21307						DOWN
144	ZNF740	zinc finger protein 740	8.18967						DOWN
145	SIX4	SIX homeobox 4	4.6891						DOWN
146	LBX1	ladybird homeobox 1	6.16565						DOWN
147	SIX1	SIX homeobox 1	36.1192						DOWN
148	TET1	tet methylcytosine dioxygenase 1	#N/A
149	DDIT3	DNA damage inducible transcript 3	18.9928						UP	UP
150	ZMIZ1	zinc finger MIZ-type containing 1	6.10237						UP	UP
151	ATOH8	atonal bHLH transcription factor 8	9.14626						UP	UP
152	NFIL3	nuclear factor, interleukin 3 regulated	5.27501						UP	UP
153	LITAF	lipopolysaccharide induced TNF factor	9.08355						UP	UP
154	ETS2	ETS proto-oncogene 2, transcription factor	16.255						UP	UP
155	MAFK	MAF bZIP transcription factor K	11.3333						UP
156	RYBP	RING1 and YY1 binding protein	1.39635						UP
157	HEY2	hes related family bHLH transcription factor with YRPW motif 2	3.91408						UP
158	NR0B2	nuclear receptor subfamily 0 group B member 2	0.533613						UP
159	HIF1A	hypoxia inducible factor 1 subunit alpha	9.34139						UP
160	TGIF1	TGFB induced factor homeobox 1	4.04491						UP
161	SMAD3	SMAD family member 3	19.7087						UP
162	SCML1	Scm polycomb group protein like 1	5.29506						UP
163	TEAD3	TEA domain transcription factor 3	10.0873						UP
164	JMY	junction mediating and regulatory protein, p53 cofactor	3.76422						UP
165	AFF4	AF4/FMR2 family member 4	5.50188						UP
166	BICRA	BRD4 interacting chromatin remodeling complex associated protein	1.19479						UP
167	RBPMS	RNA binding protein, mRNA processing factor	12.4365						UP
168	CEBPA	CCAAT enhancer binding protein alpha	3.06285						UP
169	PPRC1	PPARG related coactivator 1	3.49692						UP
170	ANKRD1	ankyrin repeat domain 1	128.723						UP
171	HNRNPAB	heterogeneous nuclear ribonucleoprotein A/B	34.201						UP
172	WBP2	WW domain binding protein 2	42.0791						UP
173	SETDB2	SET domain bifurcated histone lysine methyltransferase 2	1.09707						UP
174	CIC	capicua transcriptional repressor	8.70889						UP
175	TLE1	TLE family member 1, transcriptional corepressor	24.6484							DOWN
176	ZNF395	zinc finger protein 395	4.39479							DOWN
177	HDAC9	histone deacetylase 9	3.8229							DOWN
178	PER2	period circadian regulator 2	2.48495							DOWN
179	THRB	thyroid hormone receptor beta	6.09535							DOWN
180	ZFHX4	zinc finger homeobox 4	0.920075							DOWN
181	RFX3	regulatory factor X3	#N/A
182	HDAC4	histone deacetylase 4	8.48501							UP
183	GTF2IRD1	GTF2I repeat domain containing 1	20.4251							UP
184	PPARGC1B	PPARG coactivator 1 beta	1.42693							UP
185	CIITA	class II major histocompatibility complex transactivator	4.62156							UP
186	ESRRG	estrogen related receptor gamma	2.95092							UP
187	IRF2BPL	interferon regulatory factor 2 binding protein like	7.49149							UP
188	ZBTB9	zinc finger and BTB domain containing 9	1.10246							UP
189	LPIN1	lipin 1	44.118							UP
190	PPARA	peroxisome proliferator activated receptor alpha	8.56997
191	NR2F2	nuclear receptor subfamily 2 group F member 2	16.2287
192	GATA2	GATA binding protein 2	2.31165					UP
193	MYOD1	myogenic differentiation 1	21.2227
194	SOX9	SRY-box transcription factor 9	0.912162						UP
195	XBP1	X-box binding protein 1	13.5862						UP
196	FOXN2	forkhead box N2	1.80947							DOWN
197	NFATC2	nuclear factor of activated T cells 2	0.88446							DOWN
198	ETV4	ETS variant transcription factor 4	0.58843
199	ZNF75A	zinc finger protein 75a	4.91145
200	TAL1	TAL bHLH transcription factor 1, erythroid differentiation factor	0.917108
201	ARID5B	AT-rich interaction domain 5B	2.70661
202	PAX7	paired box 7	1.21617
203	ZNF689	zinc finger protein 689	2.03773
204	SFMBT2	Scm like with four mbt domains 2	0.870643
205	GLIS2	GLIS family zinc finger 2	1.93188
206	NFXL1	nuclear transcription factor, X-box binding like 1	1.03595
207	ZNF692	zinc finger protein 692	9.67258
208	CRYM	crystallin mu	5.15444
209	SNAI3	snail family transcriptional repressor 3	9.15732
210	FOXP2	forkhead box P2	1.10663
211	NRIP1	nuclear receptor interacting protein 1	7.20358
212	STAT5B	signal transducer and activator of transcription 5B	22.0598
213	FHL3	four and a half LIM domains 3	571.113
214	VEZF1	vascular endothelial zinc finger 1	11.8601
215	HIVEP2	HIVEP zinc finger 2	5.44992
216	KAT2B	lysine acetyltransferase 2B	28.7759
217	ZBTB47	zinc finger and BTB domain containing 47	28.4568
218	ZNF197	zinc finger protein 197	2.77916
219	ZFX	zinc finger protein X-linked	4.89542
220	MXI1	MAX interactor 1, dimerization protein	13.1606
221	PTPN14	protein tyrosine phosphatase non-receptor type 14	4.95745
222	MTF1	metal regulatory transcription factor 1	1.41266
223	NFYB	nuclear transcription factor Y subunit beta	18.4925
224	NAB1	NGFI-A binding protein 1	3.35583
225	PML	promyelocytic leukemia	5.29945
226	HIC1	HIC ZBTB transcriptional repressor 1	6.58525
227	HOXB7	homeobox B7	1.35198
228	EBF2	EBF transcription factor 2	2.19323
229	TSHZ3	teashirt zinc finger homeobox 3	0.794627
230	ZNF521	zinc finger protein 521	1.49671
231	CBX4	chromobox 4	0.906658
232	CREB3L1	cAMP responsive element binding protein 3 like 1	1.84889
233	HHEX	hematopoietically expressed homeobox	1.69725
234	TSHZ2	teashirt zinc finger homeobox 2	0.706929
235	FOXS1	forkhead box S1	1.5779
236	PRDM1	PR/SET domain 1	#N/A
237	NR5A2	nuclear receptor subfamily 5 group A member 2	#N/A
238	ZBTB5	zinc finger and BTB domain containing 5	1.62787
239	ARID5A	AT-rich interaction domain 5A	6.7864
240	JUN	Jun proto-oncogene, AP-1 transcription factor subunit	33.6411
241	CREM	cAMP responsive element modulator	19.2224
242	ZFP14	ZFP14 zinc finger protein	#N/A
243	ZNF519	zinc finger protein 519	0.740921
244	IKZF2	IKAROS family zinc finger 2	1.21236
245	ZKSCAN3	zinc finger with KRAB and SCAN domains 3	0.649378
246	TCFL5	transcription factor like 5	1.48265
247	ZMYM3	zinc finger MYM-type containing 3	2.68509
248	ZBTB37	zinc finger and BTB domain containing 37	#N/A
249	EBF3	EBF transcription factor 3	3.00997
250	ZBTB40	zinc finger and BTB domain containing 40	1.98346
251	MED23	mediator complex subunit 23	2.76306
252	ZBTB2	zinc finger and BTB domain containing 2	2.72656
253	ZNF800	zinc finger protein 800	2.31987
254	ZBTB43	zinc finger and BTB domain containing 43	31.4322
255	NOLC1	nucleolar and coiled-body phosphoprotein 1	13.3081
256	ZFP36L2	ZFP36 ring finger protein like 2	12.7422
257	RELB	RELB proto-oncogene, NF-kB subunit	2.95354
258	RCAN1	regulator of calcineurin 1	9.80984
259	ZNF385B	zinc finger protein 385B	5.2018
260	HR	HR lysine demethylase and nuclear receptor corepressor	0.717224
261	DMRT3	doublesex and mab-3 related transcription factor 3	#N/A
262	PPARD	peroxisome proliferator activated receptor delta	5.69857
263	TLE3	TLE family member 3, transcriptional corepressor	3.04508
264	RBBP8	RB binding protein 8, endonuclease	1.0093
265	ZNF460	zinc finger protein 460	#N/A
266	KLF5	Kruppel like factor 5	9.07966
267	BATF3	basic leucine zipper ATF-like transcription factor 3	0.731879
268	ESR1	estrogen receptor 1	2.99325
269	ZNF697	zinc finger protein 697	0.725201
270	ZNF540	zinc finger protein 540	1.10092
271	IRX3	iroquois homeobox 3	14.2649
272	FOXM1	forkhead box M1	#N/A
273	AC004080.3		#N/A
274	AC005261.1		1.91338
275	AC005747.1		2.69035
276	AC008770.3		#N/A
277	AC010326.1		1.27053
278	AC010547.4		#N/A
279	AC012531.3		#N/A
280	AC019117.4		#N/A
281	AC020909.1		#N/A
282	AC021092.2		0.72518
283	AC023509.3		#N/A
284	AC025283.2		#N/A
285	AC092279.1		1.0892
286	AC092329.3		#N/A
287	AC092835.1		#N/A
288	AC097634.4		#N/A
289	AC118549.1		4.05079
290	AC138696.1		#N/A
291	AC187653.1		#N/A
292	AC245748.1		#N/A
293	ADNP	activity dependent neuroprotector homeobox	11.4773
294	ADNP2	ADNP homeobox 2	0.687776
295	AEBP1	AE binding protein 1	10.3723
296	AEBP2	AE binding protein 2	5.05457
297	AFF1	AF4/FMR2 family member 1	43.4918
298	AHDC1	AT-hook DNA binding motif containing 1	11.3892
299	AHR	aryl hydrocarbon receptor	1.74912
300	AHRR	aryl-hydrocarbon receptor repressor	#N/A
301	AIRE	autoimmune regulator	#N/A
302	AKAP8	A-kinase anchoring protein 8	6.44445
303	AKAP8L	A-kinase anchoring protein 8 like	20.0746
304	AKNA	AT-hook transcription factor	1.33216
305	AKNAD1	AKNA domain containing 1	#N/A
306	AL031681.3		#N/A
307	AL121758.1		#N/A
308	AL121845.3		#N/A
309	ALX1	ALX homeobox 1	#N/A
310	ALX3	ALX homeobox 3	#N/A
311	ALX4	ALX homeobox 4	#N/A
312	ANHX	anomalous homeobox	#N/A
313	ANKRD30A	ankyrin repeat domain 30A	#N/A
314	ANKZF1	ankyrin repeat and zinc finger peptidyl tRNA hydrolase 1	7.87737
315	AR	androgen receptor	3.74377
316	ARGFX	arginine-fifty homeobox	#N/A
317	ARHGAP35	Rho GTPase activating protein 35	7.25323
318	ARID2	AT-rich interaction domain 2	1.57691
319	ARID3A	AT-rich interaction domain 3A	0.566448
320	ARID3B	AT-rich interaction domain 3B	0.650637
321	ARID3C	AT-rich interaction domain 3C	#N/A
322	ARNT	aryl hydrocarbon receptor nuclear translocator	10.416
323	ARNT2	aryl hydrocarbon receptor nuclear translocator 2	2.70094
324	ARNTL	aryl hydrocarbon receptor nuclear translocator like	4.41682
325	ARNTL2	aryl hydrocarbon receptor nuclear translocator like 2	#N/A
326	ARX	aristaless related homeobox	7.03934
327	ASCL1	achaete-scute family bHLH transcription factor 1	#N/A
328	ASCL2	achaete-scute family bHLH transcription factor 2	#N/A
329	ASCL3	achaete-scute family bHLH transcription factor 3	#N/A
330	ASCL4	achaete-scute family bHLH transcription factor 4	#N/A
331	ASCL5	achaete-scute family bHLH transcription factor 5	#N/A
332	ASH1L	ASH1 like histone lysine methyltransferase	5.87048
333	ATF1	activating transcription factor 1	14.4801
334	ATF2	activating transcription factor 2	4.56969
335	ATF4	activating transcription factor 4	191.713
336	ATF5	activating transcription factor 5	7.38192
337	ATF6	activating transcription factor 6	2.53689
338	ATF6B	activating transcription factor 6 beta	5.15607
339	ATF7	activating transcription factor 7	10.1639
340	ATF7-NPFF	ATF7-NPFF readthrough	#N/A
341	ATMIN	ATM interactor	8.9165
342	ATOH1	atonal bHLH transcription factor 1	#N/A
343	ATOH7	atonal bHLH transcription factor 7	#N/A
344	BACH1	BTB domain and CNC homolog 1	3.71769
345	BARHL1	BarH like homeobox 1	#N/A
346	BARHL2	BarH like homeobox 2	#N/A
347	BARX1	BARX homeobox 1	#N/A
348	BARX2	BARX homeobox 2	#N/A
349	BATF	basic leucine zipper ATF-like transcription factor	#N/A
350	BATF2	basic leucine zipper ATF-like transcription factor 2	1.61356
351	BAZ2A	bromodomain adjacent to zinc finger domain 2A	6.72654
352	BAZ2B	bromodomain adjacent to zinc finger domain 2B	5.32075
353	BBX	BBX high mobility group box domain containing	2.6407
354	BCL11A	BAF chromatin remodeling complex subunit BCL11A	#N/A
355	BCL11B	BAF chromatin remodeling complex subunit BCL11B	#N/A
356	BHLHA15	basic helix-loop-helix family member a15	#N/A
357	BHLHA9	basic helix-loop-helix family member a9	#N/A
358	BHLHE22	basic helix-loop-helix family member e22	#N/A
359	BHLHE23	basic helix-loop-helix family member e23	#N/A
360	BHLHE41	basic helix-loop-helix family member e41	57.3197
361	BLZF1	basic leucine zipper nuclear factor 1	4.30846
362	BMPR1A	bone morphogenetic protein receptor type 1A	6.41918
363	BNC1	basonuclin 1	#N/A
364	BNC2	basonuclin 2	0.625724
365	BORCS8-MEF2B	BORCS8-MEF2B readthrough	#N/A
366	BPTF	bromodomain PHD finger transcription factor	11.167
367	BRD8	bromodomain containing 8	11.8216
368	BRF2	BRF2 RNA polymerase III transcription initiation factor subunit	8.38027
369	BSX	brain specific homeobox	#N/A
370	C11orf95	chromosome 11 open reading аrame 95	2.72654
371	CAMTA1	calmodulin binding transcription activator 1	96.413
372	CAMTA2	calmodulin binding transcription activator 2	34.2353
373	CARF	calcium responsive transcription factor	0.925232
374	CASZ1	castor zinc finger 1	15.1479
375	CBFA2T2	CBFA2/RUNX1 partner transcriptional co-repressor 2	2.2765
376	CBFA2T3	CBFA2/RUNX1 partner transcriptional co-repressor 3	5.58846
377	CBFB	core-binding factor subunit beta	9.90694
378	CBLL2	Cbl proto-oncogene like 2	#N/A
379	CC2D1A	coiled-coil and C2 domain containing 1A	8.01258
380	CC2D1B	coiled-coil and C2 domain containing 1B	21.6166
381	CCDC160	coiled-coil domain containing 160	#N/A
382	CCDC169-SOHLH2	CCDC169-SOHLH2 readthrough	#N/A
383	CCDC17	coiled-coil domain containing 17	0.759892
384	CDC5L	cell division cycle 5 like	6.75436
385	CDX1	caudal type homeobox 1	#N/A
386	CDX2	caudal type homeobox 2	#N/A
387	CDX4	caudal type homeobox 4	#N/A
388	CEBPE	CCAAT enhancer binding protein epsilon	#N/A
389	CEBPG	CCAAT enhancer binding protein gamma	20.5557
390	CEBPZ	CCAAT enhancer binding protein zeta	18.2117
391	CENPA	centromere protein A	#N/A
392	CENPB	centromere protein B	27.5958
393	CENPBD1	CENPB DNA-binding domain containing 1	2.212
394	CENPS	centromere protein S	5.11612
395	CENPT	centromere protein T	8.57978
396	CENPX	centromere protein X	15.4302
397	CGGBP1	CGG triplet repeat binding protein 1	13.1175
398	CHAMP1	chromosome alignment maintaining phosphoprotein 1	3.43068
399	CHCHD3	coiled-coil-helix-coiled-coil-helix domain containing 3	141.009
400	CIR1	corepressor interacting with RBPJ, 1	7.88949
401	CLOCK	clock circadian regulator	2.7007
402	CNBP	CCHC-type zinc finger nucleic acid binding protein	460.355
403	CNOT8	CCR4-NOT transcription complex subunit 8	7.07176
404	CPEB1	cytoplasmic polyadenylation element binding protein 1	#N/A
405	CPXCR1	CPX chromosome region candidate 1	#N/A
406	CREB1	cAMP responsive element binding protein 1	3.24877
407	CREB3	cAMP responsive element binding protein 3	10.9134
408	CREB3L2	cAMP responsive element binding protein 3 like 2	2.8618
409	CREB3L3	cAMP responsive element binding protein 3 like 3	#N/A
410	CREB3L4	cAMP responsive element binding protein 3 like 4	2.64972
411	CREB5	cAMP responsive element binding protein 5	5.96837
412	CREBL2	cAMP responsive element binding protein like 2	3.91269
413	CREBRF	CREB3 regulatory factor	1.47142
414	CREBZF	CREB/ATF bZIP transcription factor	7.65124
415	CRX	cone-rod homeobox	#N/A
416	CSRNP2	cysteine and serine rich nuclear protein 2	4.48882
417	CSRNP3	cysteine and serine rich nuclear protein 3	#N/A
418	CTCF	CCCTC-binding factor	11.1762
419	CTCFL	CCCTC-binding factor like	#N/A
420	CTNNB1	catenin beta 1	41.2392
421	CUX1	cut like homeobox 1	15.0073
422	CUX2	cut like homeobox 2	#N/A
423	CXXC1	CXXC finger protein 1	12.702
424	CXXC4	CXXC finger protein 4	#N/A
425	CXXC5	CXXC finger protein 5	71.4356
426	DACH2	dachshund family transcription factor 2	#N/A
427	DBX1	developing brain homeobox 1	#N/A
428	DBX2	developing brain homeobox 2	#N/A
429	DDN	dendrin	28.6472
430	DEAF1	DEAF1 transcription factor	16.0059
431	DLX1	distal-less homeobox 1	#N/A
432	DLX2	distal-less homeobox 2	#N/A
433	DLX3	distal-less homeobox 3	#N/A
434	DLX4	distal-less homeobox 4	#N/A
435	DLX5	distal-less homeobox 5	#N/A
436	DLX6	distal-less homeobox 6	#N/A
437	DMBX1	diencephalon/mesencephalon homeobox 1	#N/A
438	DMRT1	doublesex and mab-3 related transcription factor 1	#N/A
439	DMRT2	doublesex and mab-3 related transcription factor 2	6.23723
440	DMRTA1	DMRT like family A1	#N/A
441	DMRTA2	DMRT like family A2	#N/A
442	DMRTB1	DMRT like family B with proline rich C-terminal 1	#N/A
443	DMRTC1	DMRT like family C1	#N/A
444	DMRTC1B	DMRT like family C1B	#N/A
445	DMRTC2	DMRT like family C2	#N/A
446	DMTF1	cyclin D binding myb like transcription factor 1	11.6829
447	DNTTIP1	deoxynucleotidyltransferase terminal interacting protein 1	24.7497
448	DOT1L	DOT1 like histone lysine methyltransferase	2.3605
449	DPF1	double PHD fingers 1	#N/A
450	DPF3	double PHD fingers 3	9.64503
451	DPRX	divergent-paired related homeobox	#N/A
452	DR1	down-regulator of transcription 1	14.2901
453	DRAP1	DR1 associated protein 1	74.2369
454	DRGX	dorsal root ganglia homeobox	#N/A
455	DUX4	double homeobox 4	#N/A
456	DUXA	double homeobox A	#N/A
457	DUXB	double homeobox B	#N/A
458	DZIP1	DAZ interacting zinc finger protein 1	1.07252
459	E2F1	E2F transcription factor 1	#N/A
460	E2F2	E2F transcription factor 2	#N/A
461	E2F3	E2F transcription factor 3	2.36757
462	E2F4	E2F transcription factor 4	11.5772
463	E2F5	E2F transcription factor 5	#N/A
464	E2F6	E2F transcription factor 6	6.51951
465	E2F7	E2F transcription factor 7	#N/A
466	E4F1	E4F transcription factor 1	5.48227
467	EAF2	ELL associated factor 2	1.66055
468	EBF1	EBF transcription factor 1	2.24877
469	EBF4	EBF family member 4	1.33839
470	EEA1	early endosome antigen 1	3.79969
471	EGR4	early growth response 4	#N/A
472	EHF	ETS homologous factor	#N/A
473	ELF1	E74 like ETS transcription factor 1	5.42055
474	ELF2	E74 like ETS transcription factor 2	11.7285
475	ELF3	E74 like ETS transcription factor 3	#N/A
476	ELF5	E74 like ETS transcription factor 5	#N/A
477	ELK1	ETS transcription factor ELK1	7.95693
478	ELK4	ETS transcription factor ELK4	3.65986
479	ELMSAN1		4.0796
480	EMX1	empty spiracles homeobox 1	#N/A
481	EMX2	empty spiracles homeobox 2	1.0043
482	EN1	engrailed homeobox 1	4.7886
483	EN2	engrailed homeobox 2	#N/A
484	ENO1	enolase 1	48.7249
485	EOMES	eomesodermin	#N/A
486	EPAS1	endothelial PAS domain protein 1	37.8138
487	ERFL	ETS repressor factor like	#N/A
488	ESR2	estrogen receptor 2	#N/A
489	ESRRA	estrogen related receptor alpha	80.0852
490	ESRRB	estrogen related receptor beta	3.55474
491	ESX1	ESX homeobox 1	#N/A
492	ETV1	ETS variant transcription factor 1	#N/A
493	ETV2	ETS variant transcription factor 2	#N/A
494	ETV3	ETS variant transcription factor 3	2.72949
495	ETV3L	ETS variant transcription factor 3 like	#N/A
496	ETV5	ETS variant transcription factor 5	1.40931
497	ETV6	ETS variant transcription factor 6	2.82618
498	ETV7	ETS variant transcription factor 7	#N/A
499	EVX1	even-skipped homeobox 1	#N/A
500	EVX2	even-skipped homeobox 2	#N/A
501	EZH1	enhancer of zeste 1 polycomb repressive complex 2 subunit	11.4474
502	EZH2	enhancer of zeste 2 polycomb repressive complex 2 subunit	0.839704
503	FAM170A	family with sequence similarity 170 member A	#N/A
504	FAM200B	family with sequence similarity 200 member B	18.3164
505	FBXL19	F-box and leucine rich repeat protein 19	1.76485
506	FERD3L	Fer3 like bHLH transcription factor	#N/A
507	FEV	FEV transcription factor, ETS family member	#N/A
508	FEZF1	FEZ family zinc finger 1	#N/A
509	FEZF2	FEZ family zinc finger 2	#N/A
510	FIGLA	folliculogenesis specific bHLH transcription factor	#N/A
511	FIZ1	FLT3 interacting zinc finger 1	4.26998
512	FLYWCH1	FLYWCH-type zinc finger 1	14.7032
513	FOXA1	forkhead box A1	#N/A
514	FOXA2	forkhead box A2	#N/A
515	FOXA3	forkhead box A3	#N/A
516	FOXB1	forkhead box B1	#N/A
517	FOXB2	forkhead box B2	#N/A
518	FOXC1	forkhead box C1	0.868894
519	FOXC2	forkhead box C2	#N/A
520	FOXD1	forkhead box D1	#N/A
521	FOXD2	forkhead box D2	#N/A
522	FOXD3	forkhead box D3	#N/A
523	FOXD4	forkhead box D4	#N/A
524	FOXD4L1	forkhead box D4 like 1	#N/A
525	FOXD4L3	forkhead box D4 like 3	#N/A
526	FOXD4L4	forkhead box D4 like 4	#N/A
527	FOXD4L5	forkhead box D4 like 5	#N/A
528	FOXD4L6	forkhead box D4 like 6	#N/A
529	FOXE1	forkhead box E1	#N/A
530	FOXE3	forkhead box E3	#N/A
531	FOXF1	forkhead box F1	#N/A
532	FOXF2	forkhead box F2	#N/A
533	FOXG1	forkhead box G1	#N/A
534	FOXH1	forkhead box H1	#N/A
535	FOXI1	forkhead box I1	#N/A
536	FOXI2	forkhead box I2	#N/A
537	FOXI3	forkhead box I3	#N/A
538	FOXJ1	forkhead box J1	#N/A
539	FOXJ2	forkhead box J2	6.31541
540	FOXJ3	forkhead box J3	11.0131
541	FOXK1	forkhead box K1	2.49121
542	FOXK2	forkhead box K2	11.0305
543	FOXL1	forkhead box L1	#N/A
544	FOXL2	forkhead box L2	#N/A
545	FOXN1	forkhead box N1	#N/A
546	FOXN3	forkhead box N3	21.844
547	FOXN4	forkhead box N4	#N/A
548	FOXO3B	forkhead box O3B	1.6727
549	FOXO4	forkhead box O4	33.9368
550	FOXO6	forkhead box O6	2.05878
551	FOXP1	forkhead box P1	2.13863
552	FOXP3	forkhead box P3	#N/A
553	FOXP4	forkhead box P4	2.22888
554	FOXQ1	forkhead box Q1	#N/A
555	FOXR1	forkhead box R1	#N/A
556	FOXR2	forkhead box R2	#N/A
557	FUBP1	far upstream element binding protein 1	33.4245
558	FUBP3	far upstream element binding protein 3	9.76294
559	GABPA	GA binding protein transcription factor subunit alpha	3.72244
560	GABPB1	GA binding protein transcription factor subunit beta 1	2.41381
561	GATA1	GATA binding protein 1	#N/A
562	GATA3	GATA binding protein 3	0.795514
563	GATA4	GATA binding protein 4	#N/A
564	GATA5	GATA binding protein 5	#N/A
565	GATA6	GATA binding protein 6	#N/A
566	GATAD2A	GATA zinc finger domain containing 2A	5.61568
567	GATAD2B	GATA zinc finger domain containing 2B	4.50351
568	GBX1	gastrulation brain homeobox 1	1.66109
569	GBX2	gastrulation brain homeobox 2	#N/A
570	GCFC2	GC-rich sequence DNA-binding factor 2	16.5151
571	GCM1	glial cells missing transcription factor 1	#N/A
572	GCM2	glial cells missing transcription factor 2	#N/A
573	GFI1	growth factor independent 1 transcriptional repressor	#N/A
574	GFI1B	growth factor independent 1B transcriptional repressor	#N/A
575	GLI1	GLI family zinc finger 1	0.612884
576	GLI2	GLI family zinc finger 2	#N/A
577	GLI3	GLI family zinc finger 3	#N/A
578	GLI4	GLI family zinc finger 4	4.04143
579	GLIS1	GLIS family zinc finger 1	#N/A
580	GLIS3	GLIS family zinc finger 3	#N/A
581	GLMP	glycosylated lysosomal membrane protein	4.91378
582	GLYR1	glyoxylate reductase 1 homolog	17.5573
583	GMEB1	glucocorticoid modulatory element binding protein 1	1.18794
584	GMEB2	glucocorticoid modulatory element binding protein 2	1.85406
585	GOLGB1	golgin B1	5.41702
586	GON4L	gon-4 like	9.9782
587	GPBP1	GC-rich promoter binding protein 1	22.4047
588	GPBP1L1	GC-rich promoter binding protein 1 like 1	31.1225
589	GRHL1	grainyhead like transcription factor 1	#N/A
590	GRHL2	grainyhead like transcription factor 2	#N/A
591	GRHL3	grainyhead like transcription factor 3	#N/A
592	GSC	goosecoid homeobox	#N/A
593	GSC2	goosecoid homeobox 2	#N/A
594	GSX1	GS homeobox 1	#N/A
595	GSX2	GS homeobox 2	#N/A
596	GTF2A1	general transcription factor IIA subunit 1	4.01998
597	GTF2A2	general transcription factor IIA subunit 2	89.0091
598	GTF2B	general transcription factor IIB	5.46303
599	GTF2E1	general transcription factor IIE subunit 1	3.11996
600	GTF2E2	general transcription factor IIE subunit 2	3.89065
601	GTF2F1	general transcription factor IIF subunit 1	9.03039
602	GTF2H2	general transcription factor IIH subunit 2	2.66579
603	GTF2H3	general transcription factor IIH subunit 3	4.86031
604	GTF2I	general transcription factor IIi	26.5624
605	GTF2IRD2	GTF2I repeat domain containing 2	16.8459
606	GTF2IRD2B	GTF2I repeat domain containing 2B	17.7193
607	GTF3A	general transcription factor IIIA	164.845
608	HAND1	heart and neural crest derivatives expressed 1	#N/A
609	HAND2	heart and neural crest derivatives expressed 2	#N/A
610	HBP1	HMG-box transcription factor 1	26.6491
611	HDX	highly divergent homeobox	#N/A
612	HELT	helt bHLH transcription factor	#N/A
613	HES2	hes family bHLH transcription factor 2	#N/A
614	HES3	hes family bHLH transcription factor 3	#N/A
615	HES6	hes family bHLH transcription factor 6	6.05836
616	HES7	hes family bHLH transcription factor 7	#N/A
617	HESX1	HESX homeobox 1	#N/A
618	HIC2	HIC ZBTB transcriptional repressor 2	#N/A
619	HINFP	histone H4 transcription factor	4.73917
620	HIRA	histone cell cycle regulator	4.28995
621	HIVEP1	HIVEP zinc finger 1	1.46801
622	HIVEP3	HIVEP zinc finger 3	0.912564
623	HLF	HLF transcription factor, PAR bZIP family member	2.05619
624	HLTF	helicase like transcription factor	5.35208
625	HLX	H2.0 like homeobox	3.14322
626	HMBOX1	homeobox containing 1	4.29278
627	HMG20A	high mobility group 20A	10.5607
628	HMG20B	high mobility group 20B	14.5757
629	HMGA1	high mobility group AT-hook 1	24.5367
630	HMGA2	high mobility group AT-hook 2	#N/A
631	HMGN3	high mobility group nucleosomal binding domain 3	52.8577
632	HMX1	H6 family homeobox 1	#N/A
633	HMX2	H6 family homeobox 2	#N/A
634	HMX3	H6 family homeobox 3	#N/A
635	HNF1A	HNF1 homeobox A	#N/A
636	HNF1B	HNF1 homeobox B	#N/A
637	HNF4A	hepatocyte nuclear factor 4 alpha	#N/A
638	HNF4G	hepatocyte nuclear factor 4 gamma	#N/A
639	HNRNPK	heterogeneous nuclear ribonucleoprotein K	93.503
640	HOMEZ	homeobox and leucine zipper encoding	4.67955
641	HOPX	HOP homeobox	6.20526
642	HOXA1	homeobox A1	#N/A
643	HOXA11	homeobox A11	2.65735
644	HOXA13	homeobox A13	0.707336
645	HOXA2	homeobox A2	#N/A
646	HOXA3	homeobox A3	2.42237
647	HOXA4	homeobox A4	4.43258
648	HOXA5	homeobox A5	4.34376
649	HOXA6	homeobox A6	1.16452
650	HOXA7	homeobox A7	7.04378
651	HOXA9	homeobox A9	7.16097
652	HOXB1	homeobox B1	#N/A
653	HOXB13	homeobox B13	#N/A
654	HOXB2	homeobox B2	8.72321
655	HOXB4	homeobox B4	0.955145
656	HOXB5	homeobox B5	#N/A
657	HOXB6	homeobox B6	0.932051
658	HOXB8	homeobox B8	#N/A
659	HOXB9	homeobox B9	#N/A
660	HOXC10	homeobox C10	73.8458
661	HOXC11	homeobox C11	0.723764
662	HOXC12	homeobox C12	#N/A
663	HOXC13	homeobox C13	#N/A
664	HOXC4	homeobox C4	3.08525
665	HOXC5	homeobox C5	#N/A
666	HOXC6	homeobox C6	6.68219
667	HOXC8	homeobox C8	4.23552
668	HOXC9	homeobox C9	14.1362
669	HOXD1	homeobox D1	#N/A
670	HOXD10	homeobox D10	#N/A
671	HOXD11	homeobox D11	#N/A
672	HOXD12	homeobox D12	#N/A
673	HOXD13	homeobox D13	#N/A
674	HOXD3	homeobox D3	#N/A
675	HOXD4	homeobox D4	0.678136
676	HOXD8	homeobox D8	3.69105
677	HOXD9	homeobox D9	#N/A
678	HSF1	heat shock transcription factor 1	43.3434
679	HSF2	heat shock transcription factor 2	19.0168
680	HSF4	heat shock transcription factor 4	72.6285
681	HSF5	heat shock transcription factor 5	#N/A
682	HSFX1	heat shock transcription factor family, X-linked 1	#N/A
683	HSFX2	heat shock transcription factor family, X-linked 2	#N/A
684	HSFX3	heat shock transcription factor family, X-linked member 3	#N/A
685	HSFX4	heat shock transcription factor family, X-linked member 4	#N/A
686	HSFY1	heat shock transcription factor Y-linked 1	#N/A
687	HSFY2	heat shock transcription factor Y-linked 2	#N/A
688	ID4	inhibitor of DNA binding 4, HLH protein	0.855947
689	IKZF1	IKAROS family zinc finger 1	0.544219
690	IKZF3	IKAROS family zinc finger 3	#N/A
691	IKZF4	IKAROS family zinc finger 4	3.24749
692	IKZF5	IKAROS family zinc finger 5	5.09152
693	INSM1	INSM transcriptional repressor 1	#N/A
694	INSM2	INSM transcriptional repressor 2	#N/A
695	IRF2	interferon regulatory factor 2	9.90998
696	IRF3	interferon regulatory factor 3	19.1829
697	IRF4	interferon regulatory factor 4	#N/A
698	IRF5	interferon regulatory factor 5	0.513063
699	IRF6	interferon regulatory factor 6	#N/A
700	IRF7	interferon regulatory factor 7	5.5225
701	IRF8	interferon regulatory factor 8	0.661435
702	IRF9	interferon regulatory factor 9	13.8122
703	IRX1	iroquois homeobox 1	#N/A
704	IRX2	iroquois homeobox 2	#N/A
705	IRX4	iroquois homeobox 4	#N/A
706	IRX5	iroquois homeobox 5	0.616285
707	IRX6	iroquois homeobox 6	#N/A
708	ISL1	ISL LIM homeobox 1	#N/A
709	ISL2	ISL LIM homeobox 2	#N/A
710	ISX	intestine specific homeobox	#N/A
711	JARID2	jumonji and AT-rich interaction domain containing 2	2.73827
712	JAZF1	JAZF zinc finger 1	1.71992
713	JRK	Jrk helix-turn-helix protein	1.71173
714	JRKL	JRK like	1.59584
715	KAT7	lysine acetyltransferase 7	10.6788
716	KCMF1	potassium channel modulatory factor 1	40.7423
717	KCNIP3	potassium voltage-gated channel interacting protein 3	0.509498
718	KDM2A	lysine demethylase 2A	14.7264
719	KDM2B	lysine demethylase 2B	5.70968
720	KDM3A	lysine demethylase 3A	8.5671
721	KDM5A	lysine demethylase 5A	4.54818
722	KDM5B	lysine demethylase 5B	2.06951
723	KIN	Kin17 DNA and RNA binding protein	3.81205
724	KLF1	Kruppel like factor 1	#N/A
725	KLF12	Kruppel like factor 12	1.65986
726	KLF13	Kruppel like factor 13	39.5263
727	KLF14	Kruppel like factor 14	#N/A
728	KLF15	Kruppel like factor 15	7.92533
729	KLF16	Kruppel like factor 16	1.32227
730	KLF17	Kruppel like factor 17	#N/A
731	KLF18	Kruppel like factor 18	#N/A
732	KLF8	Kruppel like factor 8	0.902289
733	KLF9	Kruppel like factor 9	21.5512
734	KMT2A	lysine methyltransferase 2A	3.95115
735	KMT2B	lysine methyltransferase 2B	7.42001
736	L3MBTL1	L3MBTL histone methyl-lysine binding protein 1	0.989509
737	L3MBTL3	L3MBTL histone methyl-lysine binding protein 3	0.853226
738	L3MBTL4	L3MBTL histone methyl-lysine binding protein 4	#N/A
739	LBX2	ladybird homeobox 2	#N/A
740	LCOR	ligand dependent nuclear receptor corepressor	1.97649
741	LCORL	ligand dependent nuclear receptor corepressor like	1.25921
742	LEF1	lymphoid enhancer binding factor 1	#N/A
743	LEUTX	leucine twenty homeobox	#N/A
744	LHX1	LIM homeobox 1	#N/A
745	LHX2	LIM homeobox 2	#N/A
746	LHX3	LIM homeobox 3	#N/A
747	LHX4	LIM homeobox 4	#N/A
748	LHX5	LIM homeobox 5	#N/A
749	LHX6	LIM homeobox 6	1.23452
750	LHX8	LIM homeobox 8	#N/A
751	LHX9	LIM homeobox 9	#N/A
752	LIN28A	lin-28 homolog A	#N/A
753	LIN28B	lin-28 homolog B	#N/A
754	LIN54	lin-54 DREAM MuvB core complex component	1.98921
755	LINC01862	long intergenic non-protein coding RNA 1862	#N/A
756	LMO2	LIM domain only 2	25.7785
757	LMO4	LIM domain only 4	22.3443
758	LMX1A	LIM homeobox transcription factor 1 alpha	#N/A
759	LMX1B	LIM homeobox transcription factor 1 beta	#N/A
760	LRRFIP1	LRR binding FLII interacting protein 1	83.4877
761	LTF	lactotransferrin	0.855961
762	LYL1	LYL1 basic helix-loop-helix family member	1.19212
763	LZTR1	leucine zipper like transcription regulator 1	7.82966
764	MACC1	MET transcriptional regulator MACC1	#N/A
765	MAEL	maelstrom spermatogenic transposon silencer	#N/A
766	MAF	MAF bZIP transcription factor	16.7228
767	MAFA	MAF bZIP transcription factor A	15.5542
768	MAFB	MAF bZIP transcription factor B	8.65919
769	MAX	MYC associated factor X	19.8456
770	MAZ	MYC associated zinc finger protein	53.7307
771	MBD1	methyl-CpG binding domain protein 1	15.5734
772	MBD2	methyl-CpG binding domain protein 2	39.4641
773	MBD3	methyl-CpG binding domain protein 3	29.558
774	MBD4	methyl-CpG binding domain 4, DNA glycosylase	13.9828
775	MBD6	methyl-CpG binding domain protein 6	13.8973
776	MBNL2	muscleblind like splicing regulator 2	14.7725
777	MECP2	methyl-CpG binding protein 2	35.651
778	MEF2A	myocyte enhancer factor 2A	25.8465
779	MEF2B	myocyte enhancer factor 2B	0.511006
780	MEF2C	myocyte enhancer factor 2C	273.277
781	MEIS1	Meis homeobox 1	1.94972
782	MEIS2	Meis homeobox 2	#N/A
783	MEIS3	Meis homeobox 3	0.791397
784	MESP1	mesoderm posterior bHLH transcription factor 1	10.416
785	MESP2	mesoderm posterior bHLH transcription factor 2	#N/A
786	MGA	MAX dimerization protein MGA	1.7503
787	MIER1	MIER1 transcriptional regulator	2.63238
788	MIER3	MIER family member 3	2.65205
789	MIXL1	Mix paired-like homeobox	#N/A
790	MKX	mohawk homeobox	#N/A
791	MLLT1	MLLT1 super elongation complex subunit	10.9116
792	MLLT10	MLLT10 histone lysine methyltransferase DOT1L cofactor	4.31219
793	MLLT3	MLLT3 super elongation complex subunit	4.79871
794	MLX	MAX dimerization protein MLX	21.9278
795	MLXIPL	MLX interacting protein like	10.2453
796	MNX1	motor neuron and pancreas homeobox 1	#N/A
797	MRTFA	myocardin related transcription factor A	5.63046
798	MSANTD1	Myb/SANT DNA binding domain containing 1	#N/A
799	MSANTD3	Myb/SANT DNA binding domain containing 3	6.73211
800	MSANTD4	Myb/SANT DNA binding domain containing 4 with coiled-coils	9.05019
801	MSC	musculin	3.26545
802	MSGN1	mesogenin 1	#N/A
803	MSX2	msh homeobox 2	0.745852
804	MTERF1	mitochondrial transcription termination factor 1	2.61611
805	MTERF2	mitochondrial transcription termination factor 2	6.53322
806	MTERF3	mitochondrial transcription termination factor 3	9.60684
807	MTERF4	mitochondrial transcription termination factor 4	20.0978
808	MTF2	metal response element binding transcription factor 2	2.94432
809	MXD3	MAX dimerization protein 3	1.25066
810	MYB	MYB proto-oncogene, transcription factor	#N/A
811	MYBL1	MYB proto-oncogene like 1	#N/A
812	MYBL2	MYB proto-oncogene like 2	#N/A
813	MYCL	MYCL proto-oncogene, bHLH transcription factor	#N/A
814	MYCN	MYCN proto-oncogene, bHLH transcription factor	#N/A
815	MYEF2	myelin expression factor 2	0.740366
816	MYF5	myogenic factor 5	1.63369
817	MYF6	myogenic factor 6	104.656
818	MYNN	myoneurin	4.96545
819	MYOCD	myocardin	#N/A
820	MYOG	myogenin	42.4639
821	MYPOP	Myb related transcription factor, partner of profilin	7.72913
822	MYRF	myelin regulatory factor	#N/A
823	MYRFL	myelin regulatory factor like	#N/A
824	MYSM1	Myb like, SWIRM and MPN domains 1	3.22797
825	MYT1	myelin transcription factor 1	#N/A
826	MYT1L	myelin transcription factor 1 like	#N/A
827	MZF1	myeloid zinc finger 1	2.54463
828	NACC1	nucleus accumbens associated 1	7.53056
829	NACC2	NACC family member 2	4.08661
830	NAIF1	nuclear apoptosis inducing factor 1	3.4016
831	NANOG	Nanog homeobox	#N/A
832	NANOGNB	NANOG neighbor homeobox	#N/A
833	NANOGP8	Nanog homeobox retrogene P8	#N/A
834	NCOA1	nuclear receptor coactivator 1	8.84194
835	NCOA2	nuclear receptor coactivator 2	3.15743
836	NCOA3	nuclear receptor coactivator 3	7.59901
837	NDN	necdin, MAGE family member	7.51517
838	NEUROD1	neuronal differentiation 1	#N/A
839	NEUROD2	neuronal differentiation 2	#N/A
840	NEUROD4	neuronal differentiation 4	#N/A
841	NEUROD6	neuronal differentiation 6	#N/A
842	NEUROG1	neurogenin 1	#N/A
843	NEUROG2	neurogenin 2	#N/A
844	NEUROG3	neurogenin 3	#N/A
845	NFAT5	nuclear factor of activated T cells 5	1.38726
846	NFATC3	nuclear factor of activated T cells 3	7.23899
847	NFATC4	nuclear factor of activated T cells 4	5.13126
848	NFE2	nuclear factor, erythroid 2	#N/A
849	NFE2L1	nuclear factor, erythroid 2 like 1	432.833
850	NFE2L3	nuclear factor, erythroid 2 like 3	1.17843
851	NFE4	nuclear factor, erythroid 4	#N/A
852	NFIA	nuclear factor I A	4.64131
853	NFIB	nuclear factor I B	7.25913
854	NFIC	nuclear factor I C	63.426
855	NFIX	nuclear factor I X	126.799
856	NFKB1	nuclear factor kappa B subunit 1	5.23349
857	NFKB2	nuclear factor kappa B subunit 2	6.58202
858	NFX1	nuclear transcription factor, X-box binding 1	8.7712
859	NFYA	nuclear transcription factor Y subunit alpha	2.36105
860	NFYC	nuclear transcription factor Y subunit gamma	52.2801
861	NHLH1	nescient helix-loop-helix 1	#N/A
862	NHLH2	nescient helix-loop-helix 2	#N/A
863	NKRF	NFKB repressing factor	1.83542
864	NKX1-1	NK1 homeobox 1	#N/A
865	NKX1-2	NK1 homeobox 2	#N/A
866	NKX2-1	NK2 homeobox 1	#N/A
867	NKX2-2	NK2 homeobox 2	#N/A
868	NKX2-3	NK2 homeobox 3	#N/A
869	NKX2-4	NK2 homeobox 4	#N/A
870	NKX2-5	NK2 homeobox 5	#N/A
871	NKX2-6	NK2 homeobox 6	#N/A
872	NKX2-8	NK2 homeobox 8	#N/A
873	NKX3-1	NK3 homeobox 1	1.03917
874	NKX3-2	NK3 homeobox 2	#N/A
875	NKX6-1	NK6 homeobox 1	#N/A
876	NKX6-2	NK6 homeobox 2	5.40303
877	NKX6-3	NK6 homeobox 3	#N/A
878	NME2	NME/NM23 nucleoside diphosphate kinase 2	175.395
879	NOBOX	NOBOX oogenesis homeobox	#N/A
880	NOTCH1	notch receptor 1	2.07467
881	NOTO	notochord homeobox	#N/A
882	NPAS1	neuronal PAS domain protein 1	#N/A
883	NPAS2	neuronal PAS domain protein 2	3.92427
884	NPAS3	neuronal PAS domain protein 3	#N/A
885	NPAS4	neuronal PAS domain protein 4	#N/A
886	NR0B1	nuclear receptor subfamily 0 group B member 1	#N/A
887	NR1H2	nuclear receptor subfamily 1 group H member 2	37.9158
888	NR1H3	nuclear receptor subfamily 1 group H member 3	4.54619
889	NR1H4	nuclear receptor subfamily 1 group H member 4	#N/A
890	NR1I2	nuclear receptor subfamily 1 group I member 2	#N/A
891	NR1I3	nuclear receptor subfamily 1 group I member 3	1.86137
892	NR2C1	nuclear receptor subfamily 2 group C member 1	19.0675
893	NR2C2	nuclear receptor subfamily 2 group C member 2	5.1583
894	NR2E1	nuclear receptor subfamily 2 group E member 1	#N/A
895	NR2E3	nuclear receptor subfamily 2 group E member 3	#N/A
896	NR2F1	nuclear receptor subfamily 2 group F member 1	#N/A
897	NR2F6	nuclear receptor subfamily 2 group F member 6	15.6609
898	NR3C1	nuclear receptor subfamily 3 group C member 1	16.4455
899	NR3C2	nuclear receptor subfamily 3 group C member 2	3.65161
900	NR5A1	nuclear receptor subfamily 5 group A member 1	#N/A
901	NR6A1	nuclear receptor subfamily 6 group A member 1	#N/A
902	NRF1	nuclear respiratory factor 1	3.29206
903	NRL	neural retina leucine zipper	1.29981
904	NSD2	nuclear receptor binding SET domain protein 2	5.79073
905	NUCKS1	nuclear casein kinase and cyclin dependent kinase substrate 1	158.855
906	OLIG1	oligodendrocyte transcription factor 1	0.840006
907	OLIG2	oligodendrocyte transcription factor 2	#N/A
908	OLIG3	oligodendrocyte transcription factor 3	#N/A
909	ONECUT1	one cut homeobox 1	#N/A
910	ONECUT2	one cut homeobox 2	#N/A
911	ONECUT3	one cut homeobox 3	#N/A
912	OSR1	odd-skipped related transcription factor 1	1.25207
913	OSR2	odd-skipped related transciption factor 2	1.469
914	OTP	orthopedia homeobox	#N/A
915	OTX1	orthodenticle homeobox 1	#N/A
916	OTX2	orthodenticle homeobox 2	#N/A
917	OVOL1	ovo like transcriptional repressor 1	#N/A
918	OVOL2	ovo like zinc finger 2	#N/A
919	OVOL3	ovo like zinc finger 3	#N/A
920	PA2G4	proliferation-associated 2G4	24.8207
921	PARP1	poly(ADP-ribose) polymerase 1	46.2498
922	PATZ1	POZ/BTB and AT hook containing zinc finger 1	3.48149
923	PAX1	paired box 1	#N/A
924	PAX2	paired box 2	#N/A
925	PAX3	paired box 3	1.1227
926	PAX4	paired box 4	#N/A
927	PAX5	paired box 5	#N/A
928	PAX6	paired box 6	#N/A
929	PAX8	paired box 8	#N/A
930	PAX9	paired box 9	#N/A
931	PAXBP1	PAX3 and PAX7 binding protein 1	4.0366
932	PBX1	PBX homeobox 1	9.89463
933	PBX2	PBX homeobox 2	11.2622
934	PBX3	PBX homeobox 3	2.33901
935	PBX4	PBX homeobox 4	#N/A
936	PCBP1	poly(rC) binding protein 1	214.661
937	PCBP3	poly(rC) binding protein 3	#N/A
938	PCGF2	polycomb group ring finger 2	7.03635
939	PCGF3	polycomb group ring finger 3	13.1467
940	PCGF5	polycomb group ring finger 5	25.5079
941	PCGF6	polycomb group ring finger 6	4.23538
942	PDX1	pancreatic and duodenal homeobox 1	#N/A
943	PEG3	paternally expressed 3	0.652584
944	PFDN1	prefoldin subunit 1	50.7835
945	PGBD1	piggyBac transposable element derived 1	0.703669
946	PGR	progesterone receptor	#N/A
947	PHF1	PHD finger protein 1	20.2508
948	PHF19	PHD finger protein 19	#N/A
949	PHF20	PHD finger protein 20	12.1636
950	PHF21A	PHD finger protein 21A	6.39189
951	PHF5A	PHD finger protein 5A	21.9483
952	PHF6	PHD finger protein 6	1.87799
953	PHOX2A	paired like homeobox 2A	#N/A
954	PHOX2B	paired like homeobox 2B	#N/A
955	PHTF1	putative homeodomain transcription factor 1	1.63004
956	PIN1	peptidylprolyl cis/trans isomerase, NIMA-interacting 1	45.2546
957	PINX1	PIN2 (TERF1) interacting telomerase inhibitor 1	3.1639
958	PITX1	paired like homeodomain 1	3.27781
959	PITX2	paired like homeodomain 2	19.3207
960	PKNOX1	PBX/knotted 1 homeobox 1	3.17891
961	PKNOX2	PBX/knotted 1 homeobox 2	3.66788
962	PLAG1	PLAG1 zinc finger	#N/A
963	PLAGL1	PLAG1 like zinc finger 1	5.8246
964	POGK	pogo transposable element derived with KRAB domain	2.06646
965	POU1F1	POU class 1 homeobox 1	#N/A
966	POU2AF1	POU class 2 homeobox associating factor 1	#N/A
967	POU2F1	POU class 2 homeobox 1	0.847803
968	POU2F2	POU class 2 homeobox 2	#N/A
969	POU2F3	POU class 2 homeobox 3	#N/A
970	POU3F1	POU class 3 homeobox 1	#N/A
971	POU3F2	POU class 3 homeobox 2	#N/A
972	POU3F3	POU class 3 homeobox 3	#N/A
973	POU3F4	POU class 3 homeobox 4	#N/A
974	POU4F1	POU class 4 homeobox 1	#N/A
975	POU4F2	POU class 4 homeobox 2	#N/A
976	POU4F3	POU class 4 homeobox 3	#N/A
977	POU5F1	POU class 5 homeobox 1	#N/A
978	POU5F1B	POU class 5 homeobox 1B	#N/A
979	POU5F2	POU domain class 5, transcription factor 2	#N/A
980	POU6F1	POU class 6 homeobox 1	4.91529
981	POU6F2	POU class 6 homeobox 2	#N/A
982	PPARG	peroxisome proliferator activated receptor gamma	2.62983
983	PRDM10	PR/SET domain 10	1.08001
984	PRDM11	PR/SET domain 11	1.45597
985	PRDM12	PR/SET domain 12	#N/A
986	PRDM13	PR/SET domain 13	#N/A
987	PRDM14	PR/SET domain 14	#N/A
988	PRDM15	PR/SET domain 15	1.13599
989	PRDM16	PR/SET domain 16	#N/A
990	PRDM2	PR/SET domain 2	8.54638
991	PRDM4	PR/SET domain 4	3.19685
992	PRDM5	PR/SET domain 5	0.900296
993	PRDM6	PR/SET domain 6	#N/A
994	PRDM7	PR/SET domain 7	#N/A
995	PRDM8	PR/SET domain 8	1.04047
996	PRDM9	PR/SET domain 9	#N/A
997	PREB	prolactin regulatory element binding	54.0809
998	PRKN	parkin RBR E3 ubiquitin protein ligase	17.6745
999	PRMT3	protein arginine methyltransferase 3	3.296
1000	PROP1	PROP paired-like homeobox 1	#N/A
1001	PROX1	prospero homeobox 1	1.26545
1002	PROX2	prospero homeobox 2	#N/A
1003	PRR12	proline rich 12	3.9353
1004	PRRX1	paired related homeobox 1	29.4206
1005	PRRX2	paired related homeobox 2	#N/A
1006	PTF1A	pancreas associated transcription factor 1a	#N/A
1007	PTH	parathyroid hormone	#N/A
1008	PTTG1	PTTG1 regulator of sister chromatid separation, securin	0.802439
1009	PURA	purine rich element binding protein A	3.50126
1010	PURB	purine rich element binding protein B	3.70622
1011	PURG	purine rich element binding protein G	#N/A
1012	QRICH1	glutamine rich 1	38.2314
1013	RAG1	recombination activating 1	#N/A
1014	RAI1	retinoic acid induced 1	2.39249
1015	RARB	retinoic acid receptor beta	1.1673
1016	RARG	retinoic acid receptor gamma	4.53388
1017	RAX	retina and anterior neural fold homeobox	#N/A
1018	RAX2	retina and anterior neural fold homeobox 2	#N/A
1019	RB1	RB transcriptional corepressor 1	11.3242
1020	RBAK	RB associated KRAB zinc finger	1.98582
1021	RBCK1	RANBP2-type and C3HC4-type zinc finger containing 1	15.9021
1022	RBPJ	recombination signal binding protein for immunoglobulin kappa J region	8.5968
1023	RBPJL	recombination signal binding protein for immunoglobulin kappa J region like	#N/A
1024	RBSN	rabenosyn, RAB effector	3.50455
1025	RCOR1	REST corepressor 1	6.16209
1026	RCOR2	REST corepressor 2	1.55715
1027	RCOR3	REST corepressor 3	44.5272
1028	RELA	RELA proto-oncogene, NF-kB subunit	22.9621
1029	REPIN1	replication initiator 1	65.6732
1030	RERE	arginine-glutamic acid dipeptide repeats	50.0029
1031	REST	RE1 silencing transcription factor	2.22241
1032	REXO4	REX4 homolog, 3'-5' exonuclease	10.3894
1033	RFX1	regulatory factor X1	5.35921
1034	RFX2	regulatory factor X2	0.540789
1035	RFX4	regulatory factor X4	#N/A
1036	RFX5	regulatory factor X5	6.94221
1037	RFX6	regulatory factor X6	#N/A
1038	RFX7	regulatory factor X7	3.00812
1039	RFX8	RFX family member 8, lacking RFX DNA binding domain	#N/A
1040	RFXANK	regulatory factor X associated ankyrin containing protein	31.5246
1041	RFXAP	regulatory factor X associated protein	2.16015
1042	RHOXF1	Rhox homeobox family member 1	#N/A
1043	RHOXF2	Rhox homeobox family member 2	#N/A
1044	RHOXF2B	Rhox homeobox family member 2B	#N/A
1045	RLF	rearranged L-myc fusion	1.91957
1046	RORB	RAR related orphan receptor B	#N/A
1047	RORC	RAR related orphan receptor C	30.0518
1048	RREB1	ras responsive element binding protein 1	3.78149
1049	RRN3	RRN3 homolog, RNA polymerase I transcription factor	11.1716
1050	RUNX2	RUNX family transcription factor 2	#N/A
1051	RUNX3	RUNX family transcription factor 3	#N/A
1052	RXRA	retinoid X receptor alpha	29.7531
1053	RXRB	retinoid X receptor beta	15.5172
1054	RXRG	retinoid X receptor gamma	23.3456
1055	SAFB	scaffold attachment factor B	27.2992
1056	SAFB2	scaffold attachment factor B2	11.5059
1057	SALL1	spalt like transcription factor 1	#N/A
1058	SALL2	spalt like transcription factor 2	0.679499
1059	SALL3	spalt like transcription factor 3	#N/A
1060	SALL4	spalt like transcription factor 4	#N/A
1061	SARNP	SAP domain containing ribonucleoprotein	32.442
1062	SATB2	SATB homeobox 2	0.705039
1063	SCAND1	SCAN domain containing 1	23.5118
1064	SCMH1	Scm polycomb group protein homolog 1	18.4255
1065	SCML2	Scm polycomb group protein like 2	0.75609
1066	SCML4	Scm polycomb group protein like 4	#N/A
1067	SCRT1	scratch family transcriptional repressor 1	#N/A
1068	SCRT2	scratch family transcriptional repressor 2	#N/A
1069	SCX	scleraxis bHLH transcription factor	5.34473
1070	SEBOX	SEBOX homeobox	#N/A
1071	SETBP1	SET binding protein 1	2.95976
1072	SETDB1	SET domain bifurcated histone lysine methyltransferase 1	5.18208
1073	SGSM2	small G protein signaling modulator 2	9.4578
1074	SHOX	short stature homeobox	#N/A
1075	SHOX2	short stature homeobox 2	0.647332
1076	SIM1	SIM bHLH transcription factor 1	1.64474
1077	SIM2	SIM bHLH transcription factor 2	3.60144
1078	SIN3A	SIN3 transcription regulator family member A	4.10345
1079	SIX2	SIX homeobox 2	7.26963
1080	SIX3	SIX homeobox 3	#N/A
1081	SIX5	SIX homeobox 5	2.02979
1082	SIX6	SIX homeobox 6	#N/A
1083	SKI	SKI proto-oncogene	7.79067
1084	SKOR1	SKI family transcriptional corepressor 1	#N/A
1085	SKOR2	SKI family transcriptional corepressor 2	#N/A
1086	SLC26A3	solute carrier family 26 member 3	#N/A
1087	SLC2A4RG	SLC2A4 regulator	113.545
1088	SLC30A9	solute carrier family 30 member 9	20.9195
1089	SMAD2	SMAD family member 2	18.739
1090	SMAD4	SMAD family member 4	31.1472
1091	SMAD5	SMAD family member 5	5.80476
1092	SMYD3	SET and MYND domain containing 3	11.197
1093	SNAPC2	small nuclear RNA activating complex polypeptide 2	6.80708
1094	SNAPC4	small nuclear RNA activating complex polypeptide 4	0.830984
1095	SNAPC5	small nuclear RNA activating complex polypeptide 5	25.9623
1096	SOHLH1	spermatogenesis and oogenesis specific basic helix-loop-helix 1	#N/A
1097	SOHLH2	spermatogenesis and oogenesis specific basic helix-loop-helix 2	#N/A
1098	SON	SON DNA binding protein	41.0469
1099	SOX1	SRY-box transcription factor 1	#N/A
1100	SOX10	SRY-box transcription factor 10	#N/A
1101	SOX11	SRY-box transcription factor 11	#N/A
1102	SOX12	SRY-box transcription factor 12	0.674316
1103	SOX13	SRY-box transcription factor 13	5.32476
1104	SOX14	SRY-box transcription factor 14	#N/A
1105	SOX15	SRY-box transcription factor 15	0.57191
1106	SOX2	SRY-box transcription factor 2	#N/A
1107	SOX21	SRY-box transcription factor 21	#N/A
1108	SOX3	SRY-box transcription factor 3	#N/A
1109	SOX30	SRY-box transcription factor 30	#N/A
1110	SOX5	SRY-box transcription factor 5	#N/A
1111	SOX6	SRY-box transcription factor 6	3.70042
1112	SOX8	SRY-box transcription factor 8	0.600614
1113	SP1	Sp1 transcription factor	4.94924
1114	SP100	SP100 nuclear antigen	9.5244
1115	SP110	SP110 nuclear body protein	2.53721
1116	SP140	SP140 nuclear body protein	#N/A
1117	SP140L	SP140 nuclear body protein like	1.65085
1118	SP2	Sp2 transcription factor	8.58812
1119	SP3	Sp3 transcription factor	11.5893
1120	SP4	Sp4 transcription factor	1.56331
1121	SP5	Sp5 transcription factor	#N/A
1122	SP6	Sp6 transcription factor	#N/A
1123	SP7	Sp7 transcription factor	#N/A
1124	SP8	Sp8 transcription factor	#N/A
1125	SP9	Sp9 transcription factor	#N/A
1126	SPDEF	SAM pointed domain containing ETS transcription factor	#N/A
1127	SPEN	spen family transcriptional repressor	7.58289
1128	SPI1	Spi-1 proto-oncogene	2.81936
1129	SPIB	Spi-B transcription factor	#N/A
1130	SPIC	Spi-C transcription factor	#N/A
1131	SPZ1	spermatogenic leucine zipper 1	#N/A
1132	SRCAP	Snf2 related CREBBP activator protein	3.72069
1133	SREBF1	sterol regulatory element binding transcription factor 1	24.6399
1134	SREBF2	sterol regulatory element binding transcription factor 2	11.7682
1135	SRF	serum response factor	18.0119
1136	SRY	sex determining region Y	#N/A
1137	ST18	ST18 C2H2C-type zinc finger transcription factor	#N/A
1138	STAT1	signal transducer and activator of transcription 1	17.9749
1139	STAT2	signal transducer and activator of transcription 2	7.99348
1140	STAT3	signal transducer and activator of transcription 3	29.0079
1141	STAT4	signal transducer and activator of transcription 4	#N/A
1142	STAT5A	signal transducer and activator of transcription 5A	7.34908
1143	STAT6	signal transducer and activator of transcription 6	7.36129
1144	SUPT4H1	SPT4 homolog, DSIF elongation factor subunit	62.4114
1145	SUPT6H	SPT6 homolog, histone chaperone and transcription elongation factor	10.4867
1146	TAF1	TATA-box binding protein associated factor 1	4.72567
1147	TAF10	TATA-box binding protein associated factor 10	73.0395
1148	TAF12	TATA-box binding protein associated factor 12	9.66883
1149	TAF13	TATA-box binding protein associated factor 13	33.3959
1150	TAF4	TATA-box binding protein associated factor 4	4.9112
1151	TAF4B	TATA-box binding protein associated factor 4b	#N/A
1152	TAF5	TATA-box binding protein associated factor 5	0.832903
1153	TAF6	TATA-box binding protein associated factor 6	14.1105
1154	TAF7	TATA-box binding protein associated factor 7	49.6109
1155	TAL2	TAL bHLH transcription factor 2	3.54107
1156	TARDBP	TAR DNA binding protein	59.5786
1157	TBP	TATA-box binding protein	3.71901
1158	TBPL1	TATA-box binding protein like 1	6.26952
1159	TBPL2	TATA-box binding protein like 2	#N/A
1160	TBR1	T-box brain transcription factor 1	#N/A
1161	TBX1	T-box transcription factor 1	27.9836
1162	TBX10	T-box transcription factor 10	#N/A
1163	TBX15	T-box transcription factor 15	39.6615
1164	TBX18	T-box transcription factor 18	0.596071
1165	TBX19	T-box transcription factor 19	#N/A
1166	TBX20	T-box transcription factor 20	#N/A
1167	TBX21	T-box transcription factor 21	#N/A
1168	TBX22	T-box transcription factor 22	#N/A
1169	TBX4	T-box transcription factor 4	#N/A
1170	TBX5	T-box transcription factor 5	#N/A
1171	TBX6	T-box transcription factor 6	#N/A
1172	TBXT	T-box transcription factor T	#N/A
1173	TCEAL1	transcription elongation factor A like 1	20.3679
1174	TCF12	transcription factor 12	7.61471
1175	TCF19	transcription factor 19	1.06055
1176	TCF20	transcription factor 20	1.98669
1177	TCF21	transcription factor 21	#N/A
1178	TCF23	transcription factor 23	#N/A
1179	TCF24	transcription factor 24	#N/A
1180	TCF25	transcription factor 25	52.0812
1181	TCF3	transcription factor 3	9.50722
1182	TCF7	transcription factor 7	#N/A
1183	TCF7L1	transcription factor 7 like 1	2.83391
1184	TCF7L2	transcription factor 7 like 2	5.89974
1185	TEAD1	TEA domain transcription factor 1	21.3836
1186	TEAD2	TEA domain transcription factor 2	4.94303
1187	TEAD4	TEA domain transcription factor 4	39.2599
1188	TEF	TEF transcription factor, PAR bZIP family member	14.4543
1189	TERB1	telomere repeat binding bouquet formation protein 1	#N/A
1190	TERF1	telomeric repeat binding factor 1	2.79777
1191	TERF2	telomeric repeat binding factor 2	17.1824
1192	TET2	tet methylcytosine dioxygenase 2	1.33537
1193	TET3	tet methylcytosine dioxygenase 3	#N/A
1194	TFAM	transcription factor A, mitochondrial	12.2194
1195	TFAP2A	transcription factor AP-2 alpha	#N/A
1196	TFAP2B	transcription factor AP-2 beta	#N/A
1197	TFAP2C	transcription factor AP-2 gamma	#N/A
1198	TFAP2D	transcription factor AP-2 delta	#N/A
1199	TFAP2E	transcription factor AP-2 epsilon	#N/A
1200	TFAP4	transcription factor AP-4	1.62392
1201	TFB2M	transcription factor B2, mitochondrial	6.20387
1202	TFCP2	transcription factor CP2	9.63396
1203	TFCP2L1	transcription factor CP2 like 1	#N/A
1204	TFDP1	transcription factor Dp-1	29.7739
1205	TFDP2	transcription factor Dp-2	16.918
1206	TFDP3	transcription factor Dp family member 3	#N/A
1207	TFE3	transcription factor binding to IGHM enhancer 3	5.3082
1208	TFEC	transcription factor EC	#N/A
1209	TGIF2	TGFB induced factor homeobox 2	0.950818
1210	TGIF2LX	TGFB induced factor homeobox 2 like X-linked	#N/A
1211	TGIF2LY	TGFB induced factor homeobox 2 like Y-linked	#N/A
1212	THAP1	THAP domain containing 1	5.06471
1213	THAP10	THAP domain containing 10	1.10992
1214	THAP11	THAP domain containing 11	19.4859
1215	THAP12	THAP domain containing 12	10.3787
1216	THAP2	THAP domain containing 2	2.00076
1217	THAP3	THAP domain containing 3	6.02711
1218	THAP4	THAP domain containing 4	42.0189
1219	THAP5	THAP domain containing 5	4.45045
1220	THAP6	THAP domain containing 6	4.08134
1221	THAP7	THAP domain containing 7	15.5468
1222	THAP8	THAP domain containing 8	3.73251
1223	THAP9	THAP domain containing 9	2.44155
1224	THRA	thyroid hormone receptor alpha	23.4968
1225	THYN1	thymocyte nuclear protein 1	12.5039
1226	TIGD1	tigger transposable element derived 1	1.16869
1227	TIGD2	tigger transposable element derived 2	0.795101
1228	TIGD3	tigger transposable element derived 3	#N/A
1229	TIGD4	tigger transposable element derived 4	#N/A
1230	TIGD5	tigger transposable element derived 5	1.34896
1231	TIGD6	tigger transposable element derived 6	0.874892
1232	TIGD7	tigger transposable element derived 7	1.77944
1233	TLE4	TLE family member 4, transcriptional corepressor	7.99032
1234	TLX1	T cell leukemia homeobox 1	#N/A
1235	TLX2	T cell leukemia homeobox 2	#N/A
1236	TLX3	T cell leukemia homeobox 3	#N/A
1237	TMF1	TATA element modulatory factor 1	6.37448
1238	TOPORS	TOP1 binding arginine/serine rich protein	2.59952
1239	TOX2	TOX high mobility group box family member 2	#N/A
1240	TP53	tumor protein p53	6.62014
1241	TP73	tumor protein p73	#N/A
1242	TPRX1	tetrapeptide repeat homeobox 1	#N/A
1243	TRAFD1	TRAF-type zinc finger domain containing 1	3.85461
1244	TRERF1	transcriptional regulating factor 1	#N/A
1245	TRIM29	tripartite motif containing 29	#N/A
1246	TRPS1	transcriptional repressor GATA binding 1	0.78559
1247	TSC22D1	TSC22 domain family member 1	43.6711
1248	TSC22D3	TSC22 domain family member 3	47.2598
1249	TSC22D4	TSC22 domain family member 4	7.65798
1250	TTF1	transcription termination factor 1	4.85685
1251	TWIST1	twist family bHLH transcription factor 1	#N/A
1252	TWIST2	twist family bHLH transcription factor 2	#N/A
1253	TXK	TXK tyrosine kinase	#N/A
1254	UBN1	ubinuclein 1	6.88453
1255	UBP1	upstream binding protein 1	12.6328
1256	UBTF	upstream binding transcription factor	16.968
1257	UNCX	UNC homeobox	#N/A
1258	USF1	upstream transcription factor 1	16.5544
1259	USF2	upstream transcription factor 2, c-fos interacting	149.056
1260	USF3	upstream transcription factor family member 3	5.8504
1261	VAX1	ventral anterior homeobox 1	#N/A
1262	VAX2	ventral anterior homeobox 2	#N/A
1263	VDR	vitamin D receptor	#N/A
1264	VENTX	VENT homeobox	#N/A
1265	VGLL1	vestigial like family member 1	#N/A
1266	VGLL3	vestigial like family member 3	0.712662
1267	VRTN	vertebrae development associated	#N/A
1268	VSX1	visual system homeobox 1	#N/A
1269	VSX2	visual system homeobox 2	#N/A
1270	WIZ	WIZ zinc finger	4.64743
1271	WT1	WT1 transcription factor	#N/A
1272	XPA	XPA, DNA damage recognition and repair factor	11.4528
1273	YBX1	Y-box binding protein 1	687.515
1274	YBX2	Y-box binding protein 2	0.897142
1275	YBX3	Y-box binding protein 3	4914.73
1276	YEATS4	YEATS domain containing 4	5.73525
1277	YY1	YY1 transcription factor	22.6903
1278	ZBED1	zinc finger BED-type containing 1	25.3118
1279	ZBED2	zinc finger BED-type containing 2	#N/A
1280	ZBED3	zinc finger BED-type containing 3	1.60435
1281	ZBED4	zinc finger BED-type containing 4	1.30846
1282	ZBED5	zinc finger BED-type containing 5	14.4072
1283	ZBED6	zinc finger BED-type containing 6	1.58947
1284	ZBED9	zinc finger BED-type containing 9	#N/A
1285	ZBTB1	zinc finger and BTB domain containing 1	6.12214
1286	ZBTB11	zinc finger and BTB domain containing 11	2.8434
1287	ZBTB12	zinc finger and BTB domain containing 12	0.80472
1288	ZBTB14	zinc finger and BTB domain containing 14	2.68857
1289	ZBTB16	zinc finger and BTB domain containing 16	24.0406
1290	ZBTB17	zinc finger and BTB domain containing 17	11.1624
1291	ZBTB18	zinc finger and BTB domain containing 18	29.1184
1292	ZBTB20	zinc finger and BTB domain containing 20	1.76107
1293	ZBTB22	zinc finger and BTB domain containing 22	2.7149
1294	ZBTB24	zinc finger and BTB domain containing 24	0.841596
1295	ZBTB25	zinc finger and BTB domain containing 25	3.99877
1296	ZBTB26	zinc finger and BTB domain containing 26	1.45753
1297	ZBTB3	zinc finger and BTB domain containing 3	1.20525
1298	ZBTB32	zinc finger and BTB domain containing 32	#N/A
1299	ZBTB33	zinc finger and BTB domain containing 33	2.16809
1300	ZBTB34	zinc finger and BTB domain containing 34	1.10819
1301	ZBTB38	zinc finger and BTB domain containing 38	22.1254
1302	ZBTB39	zinc finger and BTB domain containing 39	0.717028
1303	ZBTB4	zinc finger and BTB domain containing 4	11.1082
1304	ZBTB41	zinc finger and BTB domain containing 41	1.04375
1305	ZBTB42	zinc finger and BTB domain containing 42	1.29917
1306	ZBTB45	zinc finger and BTB domain containing 45	4.2135
1307	ZBTB46	zinc finger and BTB domain containing 46	1.57178
1308	ZBTB48	zinc finger and BTB domain containing 48	5.9574
1309	ZBTB49	zinc finger and BTB domain containing 49	1.53316
1310	ZBTB6	zinc finger and BTB domain containing 6	2.49523
1311	ZBTB7A	zinc finger and BTB domain containing 7A	8.93264
1312	ZBTB7B	zinc finger and BTB domain containing 7B	8.59173
1313	ZBTB7C	zinc finger and BTB domain containing 7C	#N/A
1314	ZBTB8A	zinc finger and BTB domain containing 8A	0.906696
1315	ZBTB8B	zinc finger and BTB domain containing 8B	#N/A
1316	ZC3H4	zinc finger CCCH-type containing 4	3.5908
1317	ZC3H6	zinc finger CCCH-type containing 6	2.73824
1318	ZC3H8	zinc finger CCCH-type containing 8	5.8803
1319	ZEB1	zinc finger E-box binding homeobox 1	16.4521
1320	ZEB2	zinc finger E-box binding homeobox 2	8.30841
1321	ZFAT	zinc finger and AT-hook domain containing	3.70085
1322	ZFHX2	zinc finger homeobox 2	#N/A
1323	ZFHX3	zinc finger homeobox 3	1.76651
1324	ZFP1	ZFP1 zinc finger protein	2.80302
1325	ZFP2	ZFP2 zinc finger protein	0.667519
1326	ZFP28	ZFP28 zinc finger protein	1.12537
1327	ZFP3	ZFP3 zinc finger protein	2.5512
1328	ZFP30	ZFP30 zinc finger protein	1.4106
1329	ZFP37	ZFP37 zinc finger protein	#N/A
1330	ZFP41	ZFP41 zinc finger protein	1.46504
1331	ZFP42	ZFP42 zinc finger protein	#N/A
1332	ZFP57	ZFP57 zinc finger protein	#N/A
1333	ZFP62	ZFP62 zinc finger protein	5.53806
1334	ZFP64	ZFP64 zinc finger protein	1.73598
1335	ZFP69	ZFP69 zinc finger protein	#N/A
1336	ZFP69B	ZFP69 zinc finger protein B	#N/A
1337	ZFP82	ZFP82 zinc finger protein	#N/A
1338	ZFP90	ZFP90 zinc finger protein	4.2769
1339	ZFP91	ZFP91 zinc finger protein	18.1498
1340	ZFP92	ZFP92 zinc finger protein	#N/A
1341	ZFPM1	zinc finger protein, FOG family member 1	0.611951
1342	ZFPM2	zinc finger protein, FOG family member 2	5.21771
1343	ZFY	zinc finger protein Y-linked	1.80079
1344	ZGLP1	zinc finger GATA like protein 1	#N/A
1345	ZGPAT	zinc finger CCCH-type and G-patch domain containing	4.66156
1346	ZHX1	zinc fingers and homeoboxes 1	8.315
1347	ZHX2	zinc fingers and homeoboxes 2	8.38517
1348	ZHX3	zinc fingers and homeoboxes 3	8.58923
1349	ZIC1	Zic family member 1	3.89572
1350	ZIC2	Zic family member 2	#N/A
1351	ZIC3	Zic family member 3	#N/A
1352	ZIC4	Zic family member 4	#N/A
1353	ZIC5	Zic family member 5	#N/A
1354	ZIK1	zinc finger protein interacting with K protein 1	0.564203
1355	ZIM2	zinc finger imprinted 2	#N/A
1356	ZIM3	zinc finger imprinted 3	#N/A
1357	ZKSCAN1	zinc finger with KRAB and SCAN domains 1	3.40812
1358	ZKSCAN4	zinc finger with KRAB and SCAN domains 4	0.522977
1359	ZKSCAN5	zinc finger with KRAB and SCAN domains 5	2.20579
1360	ZKSCAN7	zinc finger with KRAB and SCAN domains 7	0.644695
1361	ZKSCAN8	zinc finger with KRAB and SCAN domains 8	2.00756
1362	ZMAT1	zinc finger matrin-type 1	0.817783
1363	ZMAT4	zinc finger matrin-type 4	#N/A
1364	ZMYM1	zinc finger MYM-type containing 1	0.837439
1365	ZMYM2	zinc finger MYM-type containing 2	21.464
1366	ZMYM4	zinc finger MYM-type containing 4	6.26788
1367	ZMYM5	zinc finger MYM-type containing 5	2.58256
1368	ZMYM6	zinc finger MYM-type containing 6	2.33032
1369	ZNF10	zinc finger protein 10	1.55238
1370	ZNF100	zinc finger protein 100	1.20368
1371	ZNF101	zinc finger protein 101	1.02056
1372	ZNF107	zinc finger protein 107	#N/A
1373	ZNF112	zinc finger protein 112	0.716685
1374	ZNF114	zinc finger protein 114	#N/A
1375	ZNF117	zinc finger protein 117	0.78777
1376	ZNF12	zinc finger protein 12	3.02377
1377	ZNF121	zinc finger protein 121	0.85891
1378	ZNF124	zinc finger protein 124	0.694162
1379	ZNF131	zinc finger protein 131	7.16119
1380	ZNF132	zinc finger protein 132	1.34649
1381	ZNF133	zinc finger protein 133	4.1834
1382	ZNF134	zinc finger protein 134	2.41464
1383	ZNF135	zinc finger protein 135	0.61839
1384	ZNF136	zinc finger protein 136	0.84885
1385	ZNF138	zinc finger protein 138	2.2051
1386	ZNF14	zinc finger protein 14	0.825764
1387	ZNF140	zinc finger protein 140	2.46712
1388	ZNF141	zinc finger protein 141	0.537103
1389	ZNF142	zinc finger protein 142	3.03958
1390	ZNF143	zinc finger protein 143	6.02539
1391	ZNF146	zinc finger protein 146	16.0291
1392	ZNF148	zinc finger protein 148	4.62631
1393	ZNF154	zinc finger protein 154	0.82742
1394	ZNF155	zinc finger protein 155	0.8525
1395	ZNF157	zinc finger protein 157	#N/A
1396	ZNF16	zinc finger protein 16	1.86166
1397	ZNF160	zinc finger protein 160	2.14955
1398	ZNF165	zinc finger protein 165	#N/A
1399	ZNF169	zinc finger protein 169	0.623765
1400	ZNF17	zinc finger protein 17	1.90285
1401	ZNF174	zinc finger protein 174	3.04222
1402	ZNF175	zinc finger protein 175	1.71425
1403	ZNF177	zinc finger protein 177	#N/A
1404	ZNF18	zinc finger protein 18	1.71102
1405	ZNF180	zinc finger protein 180	1.05135
1406	ZNF181	zinc finger protein 181	7.41489
1407	ZNF182	zinc finger protein 182	0.825303
1408	ZNF184	zinc finger protein 184	1.19378
1409	ZNF189	zinc finger protein 189	4.92937
1410	ZNF19	zinc finger protein 19	0.540836
1411	ZNF195	zinc finger protein 195	2.65997
1412	ZNF2	zinc finger protein 2	1.05853
1413	ZNF20	zinc finger protein 20	#N/A
1414	ZNF200	zinc finger protein 200	1.14043
1415	ZNF202	zinc finger protein 202	1.50672
1416	ZNF205	zinc finger protein 205	2.46429
1417	ZNF207	zinc finger protein 207	21.3366
1418	ZNF208	zinc finger protein 208	#N/A
1419	ZNF211	zinc finger protein 211	2.36216
1420	ZNF212	zinc finger protein 212	1.95263
1421	ZNF213	zinc finger protein 213	1.92512
1422	ZNF214	zinc finger protein 214	#N/A
1423	ZNF215	zinc finger protein 215	#N/A
1424	ZNF217	zinc finger protein 217	1.4439
1425	ZNF219	zinc finger protein 219	7.92982
1426	ZNF22	zinc finger protein 22	7.78311
1427	ZNF221	zinc finger protein 221	#N/A
1428	ZNF222	zinc finger protein 222	0.729732
1429	ZNF223	zinc finger protein 223	0.613053
1430	ZNF224	zinc finger protein 224	2.02277
1431	ZNF226	zinc finger protein 226	2.50207
1432	ZNF227	zinc finger protein 227	2.36292
1433	ZNF229	zinc finger protein 229	#N/A
1434	ZNF23	zinc finger protein 23	3.23418
1435	ZNF230	zinc finger protein 230	#N/A
1436	ZNF232	zinc finger protein 232	2.21882
1437	ZNF233	zinc finger protein 233	#N/A
1438	ZNF234	zinc finger protein 234	1.24156
1439	ZNF235	zinc finger protein 235	0.920318
1440	ZNF236	zinc finger protein 236	0.980268
1441	ZNF239	zinc finger protein 239	0.884333
1442	ZNF24	zinc finger protein 24	7.49042
1443	ZNF248	zinc finger protein 248	3.46748
1444	ZNF25	zinc finger protein 25	9.50937
1445	ZNF250	zinc finger protein 250	1.75736
1446	ZNF251	zinc finger protein 251	2.83017
1447	ZNF253	zinc finger protein 253	2.78658
1448	ZNF257	zinc finger protein 257	#N/A
1449	ZNF26	zinc finger protein 26	0.748729
1450	ZNF260	zinc finger protein 260	1.08715
1451	ZNF263	zinc finger protein 263	4.60479
1452	ZNF264	zinc finger protein 264	1.04557
1453	ZNF266	zinc finger protein 266	3.42631
1454	ZNF267	zinc finger protein 267	1.48402
1455	ZNF268	zinc finger protein 268	0.962881
1456	ZNF274	zinc finger protein 274	3.46703
1457	ZNF275	zinc finger protein 275	1.30676
1458	ZNF276	zinc finger protein 276	6.60453
1459	ZNF277	zinc finger protein 277	3.73957
1460	ZNF28	zinc finger protein 28	1.59813
1461	ZNF280A	zinc finger protein 280A	#N/A
1462	ZNF280B	zinc finger protein 280B	#N/A
1463	ZNF280C	zinc finger protein 280C	#N/A
1464	ZNF280D	zinc finger protein 280D	6.10131
1465	ZNF281	zinc finger protein 281	2.43337
1466	ZNF282	zinc finger protein 282	9.52883
1467	ZNF283	zinc finger protein 283	1.45312
1468	ZNF284	zinc finger protein 284	#N/A
1469	ZNF285	zinc finger protein 285	#N/A
1470	ZNF286A	zinc finger protein 286A	2.2982
1471	ZNF286B	zinc finger protein 286B (pseudogene)	#N/A
1472	ZNF287	zinc finger protein 287	3.899
1473	ZNF292	zinc finger protein 292	2.16843
1474	ZNF296	zinc finger protein 296	#N/A
1475	ZNF3	zinc finger protein 3	6.45385
1476	ZNF30	zinc finger protein 30	2.19215
1477	ZNF300	zinc finger protein 300	#N/A
1478	ZNF302	zinc finger protein 302	15.5511
1479	ZNF311	zinc finger protein 311	#N/A
1480	ZNF316	zinc finger protein 316	5.08189
1481	ZNF317	zinc finger protein 317	5.19578
1482	ZNF318	zinc finger protein 318	2.32468
1483	ZNF319	zinc finger protein 319	2.01585
1484	ZNF32	zinc finger protein 32	41.7863
1485	ZNF320	zinc finger protein 320	2.36513
1486	ZNF322	zinc finger protein 322	1.2973
1487	ZNF324	zinc finger protein 324	0.869067
1488	ZNF324B	zinc finger protein 324B	0.650106
1489	ZNF326	zinc finger protein 326	2.35203
1490	ZNF329	zinc finger protein 329	0.937901
1491	ZNF333	zinc finger protein 333	1.93686
1492	ZNF334	zinc finger protein 334	#N/A
1493	ZNF335	zinc finger protein 335	2.17116
1494	ZNF337	zinc finger protein 337	2.61052
1495	ZNF33A	zinc finger protein 33A	5.23456
1496	ZNF33B	zinc finger protein 33B	3.89672
1497	ZNF34	zinc finger protein 34	1.34373
1498	ZNF341	zinc finger protein 341	0.991277
1499	ZNF343	zinc finger protein 343	1.69429
1500	ZNF345	zinc finger protein 345	1.08965
1501	ZNF346	zinc finger protein 346	4.09524
1502	ZNF347	zinc finger protein 347	0.700637
1503	ZNF35	zinc finger protein 35	1.47856
1504	ZNF350	zinc finger protein 350	1.82053
1505	ZNF354A	zinc finger protein 354A	1.87228
1506	ZNF354B	zinc finger protein 354B	1.7936
1507	ZNF354C	zinc finger protein 354C	2.65507
1508	ZNF358	zinc finger protein 358	54.0797
1509	ZNF362	zinc finger protein 362	6.90991
1510	ZNF365	zinc finger protein 365	#N/A
1511	ZNF367	zinc finger protein 367	#N/A
1512	ZNF37A	zinc finger protein 37A	1.47267
1513	ZNF382	zinc finger protein 382	#N/A
1514	ZNF383	zinc finger protein 383	2.59965
1515	ZNF384	zinc finger protein 384	7.94456
1516	ZNF385A	zinc finger protein 385A	3.0617
1517	ZNF385C	zinc finger protein 385C	0.719892
1518	ZNF385D	zinc finger protein 385D	1.40312
1519	ZNF391	zinc finger protein 391	#N/A
1520	ZNF394	zinc finger protein 394	3.46255
1521	ZNF396	zinc finger protein 396	#N/A
1522	ZNF397	zinc finger protein 397	3.52246
1523	ZNF398	zinc finger protein 398	1.25821
1524	ZNF404	zinc finger protein 404	0.943296
1525	ZNF407	zinc finger protein 407	1.53232
1526	ZNF408	zinc finger protein 408	2.71341
1527	ZNF41	zinc finger protein 41	5.34671
1528	ZNF410	zinc finger protein 410	6.17532
1529	ZNF414	zinc finger protein 414	15.5758
1530	ZNF415	zinc finger protein 415	3.12268
1531	ZNF416	zinc finger protein 416	1.10275
1532	ZNF417	zinc finger protein 417	1.59955
1533	ZNF418	zinc finger protein 418	2.21591
1534	ZNF419	zinc finger protein 419	3.52296
1535	ZNF420	zinc finger protein 420	4.25371
1536	ZNF423	zinc finger protein 423	6.52828
1537	ZNF425	zinc finger protein 425	0.889276
1538	ZNF426	zinc finger protein 426	1.03855
1539	ZNF428	zinc finger protein 428	20.4513
1540	ZNF429	zinc finger protein 429	4.30689
1541	ZNF43	zinc finger protein 43	0.896114
1542	ZNF430	zinc finger protein 430	#N/A
1543	ZNF431	zinc finger protein 431	2.10325
1544	ZNF432	zinc finger protein 432	1.35815
1545	ZNF433	zinc finger protein 433	1.52564
1546	ZNF436	zinc finger protein 436	4.14863
1547	ZNF438	zinc finger protein 438	4.25766
1548	ZNF439	zinc finger protein 439	0.524454
1549	ZNF44	zinc finger protein 44	1.91863
1550	ZNF440	zinc finger protein 440	0.865649
1551	ZNF441	zinc finger protein 441	1.37644
1552	ZNF442	zinc finger protein 442	#N/A
1553	ZNF443	zinc finger protein 443	0.526795
1554	ZNF444	zinc finger protein 444	7.14747
1555	ZNF445	zinc finger protein 445	1.7293
1556	ZNF446	zinc finger protein 446	1.27733
1557	ZNF449	zinc finger protein 449	1.54738
1558	ZNF45	zinc finger protein 45	2.42657
1559	ZNF451	zinc finger protein 451	3.32129
1560	ZNF454	zinc finger protein 454	#N/A
1561	ZNF461	zinc finger protein 461	1.54745
1562	ZNF462	zinc finger protein 462	2.40494
1563	ZNF467	zinc finger protein 467	0.803724
1564	ZNF468	zinc finger protein 468	0.644995
1565	ZNF469	zinc finger protein 469	#N/A
1566	ZNF470	zinc finger protein 470	0.515926
1567	ZNF471	zinc finger protein 471	1.22543
1568	ZNF473	zinc finger protein 473	0.962139
1569	ZNF474	zinc finger protein 474	#N/A
1570	ZNF479	zinc finger protein 479	#N/A
1571	ZNF48	zinc finger protein 48	1.4001
1572	ZNF480	zinc finger protein 480	3.55013
1573	ZNF483	zinc finger protein 483	#N/A
1574	ZNF484	zinc finger protein 484	0.523765
1575	ZNF485	zinc finger protein 485	0.802482
1576	ZNF486	zinc finger protein 486	#N/A
1577	ZNF487	zinc finger protein 487	0.822591
1578	ZNF488	zinc finger protein 488	#N/A
1579	ZNF490	zinc finger protein 490	#N/A
1580	ZNF491	zinc finger protein 491	0.512062
1581	ZNF492	zinc finger protein 492	#N/A
1582	ZNF493	zinc finger protein 493	1.54633
1583	ZNF496	zinc finger protein 496	5.47382
1584	ZNF497	zinc finger protein 497	#N/A
1585	ZNF500	zinc finger protein 500	2.0057
1586	ZNF501	zinc finger protein 501	0.747218
1587	ZNF502	zinc finger protein 502	1.23605
1588	ZNF503	zinc finger protein 503	1.42481
1589	ZNF506	zinc finger protein 506	2.43037
1590	ZNF507	zinc finger protein 507	2.32647
1591	ZNF510	zinc finger protein 510	1.22744
1592	ZNF511	zinc finger protein 511	31.3446
1593	ZNF512	zinc finger protein 512	3.11025
1594	ZNF512B	zinc finger protein 512B	2.93411
1595	ZNF513	zinc finger protein 513	3.25825
1596	ZNF514	zinc finger protein 514	5.94345
1597	ZNF516	zinc finger protein 516	5.39414
1598	ZNF517	zinc finger protein 517	3.03688
1599	ZNF518A	zinc finger protein 518A	2.36076
1600	ZNF518B	zinc finger protein 518B	2.80632
1601	ZNF524	zinc finger protein 524	13.6894
1602	ZNF525	zinc finger protein 525	0.910603
1603	ZNF526	zinc finger protein 526	1.46415
1604	ZNF527	zinc finger protein 527	0.854533
1605	ZNF528	zinc finger protein 528	2.25106
1606	ZNF529	zinc finger protein 529	1.35208
1607	ZNF530	zinc finger protein 530	1.30734
1608	ZNF532	zinc finger protein 532	23.783
1609	ZNF534	zinc finger protein 534	#N/A
1610	ZNF536	zinc finger protein 536	#N/A
1611	ZNF541	zinc finger protein 541	#N/A
1612	ZNF543	zinc finger protein 543	0.593078
1613	ZNF544	zinc finger protein 544	2.07577
1614	ZNF546	zinc finger protein 546	0.817831
1615	ZNF547	zinc finger protein 547	1.04222
1616	ZNF548	zinc finger protein 548	1.78882
1617	ZNF549	zinc finger protein 549	0.977568
1618	ZNF550	zinc finger protein 550	1.13797
1619	ZNF551	zinc finger protein 551	0.626455
1620	ZNF552	zinc finger protein 552	1.40368
1621	ZNF554	zinc finger protein 554	1.74437
1622	ZNF555	zinc finger protein 555	1.10559
1623	ZNF556	zinc finger protein 556	0.880252
1624	ZNF557	zinc finger protein 557	#N/A
1625	ZNF558	zinc finger protein 558	2.45794
1626	ZNF559	zinc finger protein 559	2.0578
1627	ZNF560	zinc finger protein 560	#N/A
1628	ZNF561	zinc finger protein 561	4.70757
1629	ZNF562	zinc finger protein 562	0.974351
1630	ZNF563	zinc finger protein 563	0.562338
1631	ZNF564	zinc finger protein 564	2.39989
1632	ZNF565	zinc finger protein 565	1.28689
1633	ZNF566	zinc finger protein 566	1.81026
1634	ZNF567	zinc finger protein 567	0.936985
1635	ZNF568	zinc finger protein 568	2.0839
1636	ZNF569	zinc finger protein 569	1.47053
1637	ZNF57	zinc finger protein 57	#N/A
1638	ZNF570	zinc finger protein 570	0.784838
1639	ZNF571	zinc finger protein 571	0.882586
1640	ZNF572	zinc finger protein 572	#N/A
1641	ZNF573	zinc finger protein 573	2.45149
1642	ZNF574	zinc finger protein 574	2.70308
1643	ZNF575	zinc finger protein 575	1.88257
1644	ZNF576	zinc finger protein 576	6.22921
1645	ZNF577	zinc finger protein 577	5.31689
1646	ZNF578	zinc finger protein 578	#N/A
1647	ZNF580	zinc finger protein 580	7.06941
1648	ZNF581	zinc finger protein 581	3.38543
1649	ZNF582	zinc finger protein 582	0.742376
1650	ZNF583	zinc finger protein 583	1.05262
1651	ZNF584	zinc finger protein 584	3.63491
1652	ZNF585A	zinc finger protein 585A	3.99948
1653	ZNF585B	zinc finger protein 585B	1.47533
1654	ZNF586	zinc finger protein 586	2.71509
1655	ZNF587	zinc finger protein 587	1.5788
1656	ZNF587B	zinc finger protein 587B	1.47674
1657	ZNF589	zinc finger protein 589	2.2417
1658	ZNF592	zinc finger protein 592	9.56116
1659	ZNF594	zinc finger protein 594	0.837144
1660	ZNF595	zinc finger protein 595	1.49984
1661	ZNF596	zinc finger protein 596	1.01079
1662	ZNF597	zinc finger protein 597	#N/A
1663	ZNF598	zinc finger protein 598	6.98006
1664	ZNF599	zinc finger protein 599	1.43832
1665	ZNF600	zinc finger protein 600	#N/A
1666	ZNF605	zinc finger protein 605	1.76608
1667	ZNF606	zinc finger protein 606	1.74701
1668	ZNF607	zinc finger protein 607	0.781945
1669	ZNF608	zinc finger protein 608	1.67403
1670	ZNF609	zinc finger protein 609	1.77813
1671	ZNF610	zinc finger protein 610	#N/A
1672	ZNF611	zinc finger protein 611	0.894623
1673	ZNF613	zinc finger protein 613	1.26693
1674	ZNF614	zinc finger protein 614	1.51232
1675	ZNF615	zinc finger protein 615	1.45231
1676	ZNF616	zinc finger protein 616	0.898891
1677	ZNF618	zinc finger protein 618	0.556917
1678	ZNF619	zinc finger protein 619	0.949443
1679	ZNF620	zinc finger protein 620	0.707744
1680	ZNF621	zinc finger protein 621	2.5914
1681	ZNF623	zinc finger protein 623	2.29768
1682	ZNF624	zinc finger protein 624	#N/A
1683	ZNF625	zinc finger protein 625	#N/A
1684	ZNF626	zinc finger protein 626	1.28695
1685	ZNF627	zinc finger protein 627	1.95134
1686	ZNF628	zinc finger protein 628	2.16205
1687	ZNF629	zinc finger protein 629	4.19848
1688	ZNF630	zinc finger protein 630	#N/A
1689	ZNF639	zinc finger protein 639	11.1984
1690	ZNF641	zinc finger protein 641	4.69645
1691	ZNF644	zinc finger protein 644	7.20401
1692	ZNF646	zinc finger protein 646	1.32602
1693	ZNF648	zinc finger protein 648	#N/A
1694	ZNF649	zinc finger protein 649	1.58526
1695	ZNF652	zinc finger protein 652	7.25141
1696	ZNF653	zinc finger protein 653	1.6632
1697	ZNF654	zinc finger protein 654	1.68422
1698	ZNF655	zinc finger protein 655	8.19041
1699	ZNF658	zinc finger protein 658	1.21173
1700	ZNF66	zinc finger protein 66	#N/A
1701	ZNF660	zinc finger protein 660	#N/A
1702	ZNF662	zinc finger protein 662	1.47801
1703	ZNF664	zinc finger protein 664	19.2537
1704	ZNF665	zinc finger protein 665	#N/A
1705	ZNF667	zinc finger protein 667	0.521065
1706	ZNF668	zinc finger protein 668	2.36438
1707	ZNF669	zinc finger protein 669	0.663649
1708	ZNF670	zinc finger protein 670	#N/A
1709	ZNF671	zinc finger protein 671	2.60566
1710	ZNF672	zinc finger protein 672	18.4746
1711	ZNF674	zinc finger protein 674	0.567585
1712	ZNF675	zinc finger protein 675	0.594574
1713	ZNF676	zinc finger protein 676	#N/A
1714	ZNF677	zinc finger protein 677	2.11705
1715	ZNF678	zinc finger protein 678	#N/A
1716	ZNF679	zinc finger protein 679	#N/A
1717	ZNF680	zinc finger protein 680	5.62118
1718	ZNF681	zinc finger protein 681	#N/A
1719	ZNF682	zinc finger protein 682	1.49683
1720	ZNF683	zinc finger protein 683	#N/A
1721	ZNF684	zinc finger protein 684	1.74317
1722	ZNF687	zinc finger protein 687	3.5277
1723	ZNF688	zinc finger protein 688	16.8372
1724	ZNF69	zinc finger protein 69	#N/A
1725	ZNF691	zinc finger protein 691	2.51027
1726	ZNF695	zinc finger protein 695	#N/A
1727	ZNF696	zinc finger protein 696	1.28835
1728	ZNF699	zinc finger protein 699	#N/A
1729	ZNF7	zinc finger protein 7	6.07599
1730	ZNF70	zinc finger protein 70	#N/A
1731	ZNF700	zinc finger protein 700	1.01008
1732	ZNF701	zinc finger protein 701	1.93245
1733	ZNF703	zinc finger protein 703	38.3465
1734	ZNF704	zinc finger protein 704	2.84985
1735	ZNF705A	zinc finger protein 705A	#N/A
1736	ZNF705B	zinc finger protein 705B	#N/A
1737	ZNF705D	zinc finger protein 705D	#N/A
1738	ZNF705E	zinc finger protein 705E	#N/A
1739	ZNF705G	zinc finger protein 705G	#N/A
1740	ZNF706	zinc finger protein 706	55.795
1741	ZNF707	zinc finger protein 707	1.57174
1742	ZNF708	zinc finger protein 708	0.769393
1743	ZNF709	zinc finger protein 709	#N/A
1744	ZNF71	zinc finger protein 71	1.40933
1745	ZNF710	zinc finger protein 710	5.99729
1746	ZNF711	zinc finger protein 711	#N/A
1747	ZNF713	zinc finger protein 713	0.597675
1748	ZNF714	zinc finger protein 714	#N/A
1749	ZNF716	zinc finger protein 716	#N/A
1750	ZNF717	zinc finger protein 717	1.03869
1751	ZNF718	zinc finger protein 718	#N/A
1752	ZNF721	zinc finger protein 721	3.05833
1753	ZNF724	zinc finger protein 724	#N/A
1754	ZNF726	zinc finger protein 726	#N/A
1755	ZNF727	zinc finger protein 727	#N/A
1756	ZNF728	zinc finger protein 728	#N/A
1757	ZNF729	zinc finger protein 729	#N/A
1758	ZNF730	zinc finger protein 730	#N/A
1759	ZNF732	zinc finger protein 732	#N/A
1760	ZNF735	zinc finger protein 735	#N/A
1761	ZNF736	zinc finger protein 736	0.744432
1762	ZNF737	zinc finger protein 737	0.623615
1763	ZNF74	zinc finger protein 74	1.40749
1764	ZNF746	zinc finger protein 746	1.70336
1765	ZNF747	zinc finger protein 747	2.85975
1766	ZNF749	zinc finger protein 749	2.02011
1767	ZNF750	zinc finger protein 750	#N/A
1768	ZNF75D	zinc finger protein 75D	1.79666
1769	ZNF76	zinc finger protein 76	17.5173
1770	ZNF761	zinc finger protein 761	0.799197
1771	ZNF763	zinc finger protein 763	0.504698
1772	ZNF764	zinc finger protein 764	2.09616
1773	ZNF765	zinc finger protein 765	0.502769
1774	ZNF766	zinc finger protein 766	1.85566
1775	ZNF768	zinc finger protein 768	33.262
1776	ZNF77	zinc finger protein 77	0.861734
1777	ZNF770	zinc finger protein 770	5.73438
1778	ZNF771	zinc finger protein 771	4.85238
1779	ZNF772	zinc finger protein 772	2.3413
1780	ZNF773	zinc finger protein 773	1.21812
1781	ZNF774	zinc finger protein 774	3.05209
1782	ZNF775	zinc finger protein 775	1.56077
1783	ZNF776	zinc finger protein 776	4.15337
1784	ZNF777	zinc finger protein 777	3.32812
1785	ZNF778	zinc finger protein 778	1.95809
1786	ZNF780A	zinc finger protein 780A	2.00044
1787	ZNF780B	zinc finger protein 780B	1.99063
1788	ZNF781	zinc finger protein 781	0.790898
1789	ZNF782	zinc finger protein 782	1.20673
1790	ZNF783	zinc finger family member 783	1.99003
1791	ZNF784	zinc finger protein 784	11.016
1792	ZNF785	zinc finger protein 785	1.00978
1793	ZNF786	zinc finger protein 786	0.783715
1794	ZNF787	zinc finger protein 787	15.3586
1795	ZNF788P	zinc finger family member 788, pseudogene	#N/A
1796	ZNF789	zinc finger protein 789	2.63326
1797	ZNF79	zinc finger protein 79	1.45049
1798	ZNF790	zinc finger protein 790	1.44136
1799	ZNF791	zinc finger protein 791	2.51208
1800	ZNF793	zinc finger protein 793	#N/A
1801	ZNF799	zinc finger protein 799	0.621783
1802	ZNF8	zinc finger protein 8	#N/A
1803	ZNF80	zinc finger protein 80	#N/A
1804	ZNF804A	zinc finger protein 804A	#N/A
1805	ZNF804B	zinc finger protein 804B	#N/A
1806	ZNF805	zinc finger protein 805	#N/A
1807	ZNF808	zinc finger protein 808	1.28344
1808	ZNF81	zinc finger protein 81	0.529603
1809	ZNF813	zinc finger protein 813	#N/A
1810	ZNF814	zinc finger protein 814	3.17526
1811	ZNF816	zinc finger protein 816	0.701699
1812	ZNF821	zinc finger protein 821	2.85336
1813	ZNF823	zinc finger protein 823	0.67701
1814	ZNF827	zinc finger protein 827	2.20641
1815	ZNF829	zinc finger protein 829	#N/A
1816	ZNF83	zinc finger protein 83	3.05979
1817	ZNF830	zinc finger protein 830	6.65819
1818	ZNF831	zinc finger protein 831	#N/A
1819	ZNF835	zinc finger protein 835	0.612521
1820	ZNF836	zinc finger protein 836	1.39309
1821	ZNF837	zinc finger protein 837	#N/A
1822	ZNF84	zinc finger protein 84	2.93148
1823	ZNF841	zinc finger protein 841	0.619383
1824	ZNF843	zinc finger protein 843	0.589419
1825	ZNF844	zinc finger protein 844	1.26486
1826	ZNF845	zinc finger protein 845	#N/A
1827	ZNF846	zinc finger protein 846	2.98679
1828	ZNF85	zinc finger protein 85	#N/A
1829	ZNF850	zinc finger protein 850	#N/A
1830	ZNF852	zinc finger protein 852	#N/A
1831	ZNF860	zinc finger protein 860	#N/A
1832	ZNF865	zinc finger protein 865	11.3332
1833	ZNF875	zinc finger protein 875	6.14414
1834	ZNF878	zinc finger protein 878	#N/A
1835	ZNF879	zinc finger protein 879	0.978453
1836	ZNF880	zinc finger protein 880	1.96152
1837	ZNF883	zinc finger protein 883	#N/A
1838	ZNF888	zinc finger protein 888	#N/A
1839	ZNF891	zinc finger protein 891	0.51912
1840	ZNF90	zinc finger protein 90	0.519731
1841	ZNF91	zinc finger protein 91	6.24463
1842	ZNF92	zinc finger protein 92	1.24526
1843	ZNF93	zinc finger protein 93	#N/A
1844	ZNF98	zinc finger protein 98	#N/A
1845	ZNF99	zinc finger protein 99	#N/A
1846	ZNFX1	zinc finger NFX1-type containing 1	3.93154
1847	ZRANB2	zinc finger RANBP2-type containing 2	19.2959
1848	ZSCAN1	zinc finger and SCAN domain containing 1	#N/A
1849	ZSCAN10	zinc finger and SCAN domain containing 10	#N/A
1850	ZSCAN12	zinc finger and SCAN domain containing 12	#N/A
1851	ZSCAN16	zinc finger and SCAN domain containing 16	0.967783
1852	ZSCAN18	zinc finger and SCAN domain containing 18	13.8162
1853	ZSCAN2	zinc finger and SCAN domain containing 2	2.47764
1854	ZSCAN20	zinc finger and SCAN domain containing 20	#N/A
1855	ZSCAN21	zinc finger and SCAN domain containing 21	3.52753
1856	ZSCAN22	zinc finger and SCAN domain containing 22	#N/A
1857	ZSCAN23	zinc finger and SCAN domain containing 23	#N/A
1858	ZSCAN25	zinc finger and SCAN domain containing 25	2.22134
1859	ZSCAN26	zinc finger and SCAN domain containing 26	4.77279
1860	ZSCAN29	zinc finger and SCAN domain containing 29	2.33231
1861	ZSCAN30	zinc finger and SCAN domain containing 30	4.08994
1862	ZSCAN31	zinc finger and SCAN domain containing 31	4.66364
1863	ZSCAN32	zinc finger and SCAN domain containing 32	2.26919
1864	ZSCAN4	zinc finger and SCAN domain containing 4	#N/A
1865	ZSCAN5A	zinc finger and SCAN domain containing 5A	6.75981
1866	ZSCAN5B	zinc finger and SCAN domain containing 5B	#N/A
1867	ZSCAN5C	zinc finger and SCAN domain containing 5C	#N/A
1868	ZSCAN9	zinc finger and SCAN domain containing 9	2.95485
1869	ZUP1	zinc finger containing ubiquitin peptidase 1	1.35769
1870	ZXDA	zinc finger X-linked duplicated A	1.21231
1871	ZXDB	zinc finger X-linked duplicated B	1.44648
1872	ZXDC	ZXD family zinc finger C	5.74264
1873	ABL1	ABL proto-oncogene 1, non-receptor tyrosine kinase	8.62116
1874	ABT1	activator of basal transcription 1	3.79304
1875	AC008764.1		#N/A
1876	ACTL6A	actin like 6A	19.9549
1877	ACTL6B	actin like 6B	#N/A
1878	AIP	aryl hydrocarbon receptor interacting protein	15.0554
1879	AJUBA	ajuba LIM protein	0.748799
1880	AL139260.3		#N/A
1881	AP001273.2		#N/A
1882	APEX1	apurinic/apyrimidinic endodeoxyribonuclease 1	61.2072
1883	ARID1A	AT-rich interaction domain 1A	6.45875
1884	ARID1B	AT-rich interaction domain 1B	14.653
1885	ARL2BP	ADP ribosylation factor like GTPase 2 binding protein	16.4275
1886	ASXL1	ASXL transcriptional regulator 1	4.96574
1887	ATF7IP	activating transcription factor 7 interacting protein	5.56359
1888	ATN1	atrophin 1	14.5658
1889	ATXN7L3	ataxin 7 like 3	11.0334
1890	BASP1	brain abundant membrane attached signal protein 1	1.54275
1891	BCL10	BCL10 immune signaling adaptor	1.62684
1892	BCL9	BCL9 transcription coactivator	1.83479
1893	BCL9L	BCL9 like	8.40613
1894	BCOR	BCL6 corepressor	7.0533
1895	BEND6	BEN domain containing 6	#N/A
1896	BICRAL	BRD4 interacting chromatin remodeling complex associated protein like	2.15941
1897	BIRC2	baculoviral IAP repeat containing 2	16.4371
1898	BRCA1	BRCA1 DNA repair associated	1.10626
1899	BRD4	bromodomain containing 4	9.69556
1900	BRD7	bromodomain containing 7	25.2287
1901	BRDT	bromodomain testis associated	#N/A
1902	BTAF1	B-TFIID TATA-box binding protein associated factor 1	2.56035
1903	BTG1	BTG anti-proliferation factor 1	15.9455
1904	C1D	C1D nuclear receptor corepressor	14.1406
1905	C1QBP	complement C1q binding protein	96.4698
1906	CALCOCO1	calcium binding and coiled-coil domain 1	83.3992
1907	CARM1	coactivator associated arginine methyltransferase 1	51.9972
1908	CCAR1	cell division cycle and apoptosis regulator 1	22.3831
1909	CCNE1	cyclin E1	#N/A
1910	CD3D	CD3d molecule	1.19405
1911	CDK7	cyclin dependent kinase 7	10.2693
1912	CDY1	chromodomain Y-linked 1	#N/A
1913	CDY1B	chromodomain Y-linked 1B	#N/A
1914	CDY2A	chromodomain Y-linked 2A	#N/A
1915	CDY2B	chromodomain Y-linked 2B	#N/A
1916	CDYL	chromodomain Y like	4.66594
1917	CDYL2	chromodomain Y like 2	#N/A
1918	CENPJ	centromere protein J	0.977395
1919	CITED1	Cbp/p300 interacting transactivator with Glu/Asp rich carboxy- terminal domain 1	#N/A
1920	CITED2	Cbp/p300 interacting transactivator with Glu/Asp rich carboxy- terminal domain 2	18.2878
1921	CITED4	Cbp/p300 interacting transactivator with Glu/Asp rich carboxy- terminal domain 4	25.8905
1922	CNOT2	CCR4-NOT transcription complex subunit 2	18.3472
1923	CNOT7	CCR4-NOT transcription complex subunit 7	44.9193
1924	COPS2	COP9 signalosome subunit 2	30.5954
1925	COPS5	COP9 signalosome subunit 5	63.6188
1926	CREBBP	CREB binding protein	9.95202
1927	CREG1	cellular repressor of E1A stimulated genes 1	23.787
1928	CTBP1	C-terminal binding protein 1	72.2611
1929	CTBP2	C-terminal binding protein 2	5.7442
1930	DAXX	death domain associated protein	9.52137
1931	DDX1	DEAD-box helicase 1	65.1802
1932	DDX54	DEAD-box helicase 54	38.9648
1933	DHX9	DExH-box helicase 9	19.0057
1934	DMAP1	DNA methyltransferase 1 associated protein 1	12.6243
1935	DNMT3A	DNA methyltransferase 3 alpha	6.39308
1936	DNMT3B	DNA methyltransferase 3 beta	#N/A
1937	DPF2	double PHD fingers 2	11.4716
1938	DTX1	deltex E3 ubiquitin ligase 1	0.673864
1939	DYRK1A	dual specificity tyrosine phosphorylation regulated kinase 1A	15.2129
1940	DYRK1B	dual specificity tyrosine phosphorylation regulated kinase 1B	98.172
1941	EDF1	endothelial differentiation related factor 1	149.719
1942	EID1	EP300 interacting inhibitor of differentiation 1	106.339
1943	EID2	EP300 interacting inhibitor of differentiation 2	5.63388
1944	EID2B	EP300 interacting inhibitor of differentiation 2B	0.800146
1945	ELANE	elastase, neutrophil expressed	0.558377
1946	ENY2	ENY2 transcription and export complex 2 subunit	51.4947
1947	EP300	E1A binding protein p300	9.16797
1948	EWSR1	EWS RNA binding protein 1	38.8632
1949	FHL5	four and a half LIM domains 5	4.17701
1950	FUS	FUS RNA binding protein	109.013
1951	GMNN	geminin DNA replication inhibitor	3.17462
1952	GPS2	G protein pathway suppressor 2	44.9118
1953	GRIP1	glutamate receptor interacting protein 1	0.535008
1954	GTF2A1L	general transcription factor IIA subunit 1 like	#N/A
1955	HCFC1	host cell factor C1	7.56846
1956	HCFC2	host cell factor C2	4.62955
1957	HDAC1	histone deacetylase 1	7.61814
1958	HDAC3	histone deacetylase 3	28.091
1959	HDAC7	histone deacetylase 7	10.1016
1960	HDGF	heparin binding growth factor	91.1886
1961	HIPK2	homeodomain interacting protein kinase 2	5.57726
1962	HMGB1	high mobility group box 1	63.3397
1963	HMGB2	high mobility group box 2	15.6025
1964	HSBP1	heat shock factor binding protein 1	56.214
1965	HSBP1L1	heat shock factor binding protein 1 like 1	8.50325
1966	HTATIP2	HIV-1 Tat interactive protein 2	7.74925
1967	IL31RA	interleukin 31 receptor A	#N/A
1968	ING4	inhibitor of growth family member 4	10.6364
1969	IRF2BP1	interferon regulatory factor 2 binding protein 1	10.4334
1970	JADE1	jade family PHD finger 1	3.94323
1971	JUP	junction plakoglobin	31.8507
1972	KAT2A	lysine acetyltransferase 2A	16.4083
1973	KAT5	lysine acetyltransferase 5	18.8637
1974	KAT6A	lysine acetyltransferase 6A	3.64056
1975	KCTD1	potassium channel tetramerization domain containing 1	1.22483
1976	KMT2C	lysine methyltransferase 2C	7.67437
1977	KMT2D	lysine methyltransferase 2D	13.8647
1978	KMT5A	lysine methyltransferase 5A	7.26859
1979	LDB1	LIM domain binding 1	12.0371
1980	LIMD1	LIM domains containing 1	3.03792
1981	LINC02218	long intergenic non-protein coding RNA 2218	#N/A
1982	LPIN2	lipin 2	0.814966
1983	LPIN3	lipin 3	0.710773
1984	LPXN	leupaxin	1.18279
1985	MAGED1	MAGE family member D1	26.6912
1986	MAK	male germ cell associated kinase	#N/A
1987	MAML1	mastermind like transcriptional coactivator 1	3.68298
1988	MAML2	mastermind like transcriptional coactivator 2	0.597405
1989	MAML3	mastermind like transcriptional coactivator 3	#N/A
1990	MAMSTR	MEF2 activating motif and SAP domain containing transcriptional regulator	32.7517
1991	MAP3K10	mitogen-activated protein kinase kinase kinase 10	13.2942
1992	MCIDAS	multiciliate differentiation and DNA synthesis associated cell cycle protein	#N/A
1993	MED1	mediator complex subunit 1	3.30139
1994	MED10	mediator complex subunit 10	12.7551
1995	MED11	mediator complex subunit 11	13.8597
1996	MED12	mediator complex subunit 12	6.49386
1997	MED12L	mediator complex subunit 12L	#N/A
[truncated: 191 more rows]

## Sheet: Lipid oxidation
Lipid transport and beta oxidation				Count Up	0	3	0	0	0	0	3
		Count with FPKM cutoff	26	Count Down	5	0	0	0	0	0	0
N	Gene Symbol	Gene Name	FPKM>0.5		D	TR	AE_0-0.5	AE_1	AE_3	AE_4	TR+AE
1	ACSL1	acyl-CoA synthetase long chain family member 1 [KO:K01897] [EC:6.2.1.3]	175.559		DOWN	UP
2	ACAT1	acetyl-CoA acetyltransferase 1 [KO:K00626] [EC:2.3.1.9]	374.411		DOWN
3	ACAA2	acetyl-CoA acyltransferase 2 [KO:K07508] [EC:2.3.1.16]	48.287		DOWN
4	HADH	hydroxyacyl-CoA dehydrogenase [KO:K00022] [EC:1.1.1.35]	100.116		DOWN
5	CPT1B	carnitine palmitoyltransferase 1B [KO:K19523] [EC:2.3.1.21]	52.0149		DOWN
6	ACADVL	acyl-CoA dehydrogenase very long chain [KO:K09479] [EC:1.3.8.9]	748.418			UP
7	HADHB	hydroxyacyl-CoA dehydrogenase trifunctional multienzyme complex subunit beta [KO:K07509] [EC:2.3.1.16]	287.398			UP
8	CD36	CD36 Molecule	162.538
9	ACSL5	acyl-CoA synthetase long chain family member 5 [KO:K01897] [EC:6.2.1.3]	1.7619
10	ACAT2	acetyl-CoA acetyltransferase 2 [KO:K00626] [EC:2.3.1.9]	1.93785
11	ACAA1	acetyl-CoA acyltransferase 1 [KO:K07513] [EC:2.3.1.16]	28.7323
12	HADHA	hydroxyacyl-CoA dehydrogenase trifunctional multienzyme complex subunit alpha [KO:K07515] [EC:4.2.1.17 1.1.1.211]	113.528
13	ECHS1	enoyl-CoA hydratase, short chain 1 [KO:K07511] [EC:4.2.1.17]	130.13
14	ACOX3	acyl-CoA oxidase 3, pristanoyl [KO:K00232] [EC:1.3.3.6]	2.31716
15	ACOX1	acyl-CoA oxidase 1 [KO:K00232] [EC:1.3.3.6]	13.8555
16	ACADS	acyl-CoA dehydrogenase short chain [KO:K00248] [EC:1.3.8.1]	53.986
17	ACADM	acyl-CoA dehydrogenase medium chain [KO:K00249] [EC:1.3.8.7]	215.643
18	ACADL	acyl-CoA dehydrogenase long chain [KO:K00255] [EC:1.3.8.8]	4.20578
19	ACADSB	acyl-CoA dehydrogenase short/branched chain [KO:K09478] [EC:1.3.99.12]	19.368
20	GCDH	glutaryl-CoA dehydrogenase [KO:K00252] [EC:1.3.8.6]	11.3963
21	ACSL6	acyl-CoA synthetase long chain family member 6 [KO:K01897] [EC:6.2.1.3]	0.89794
22	ACSL4	acyl-CoA synthetase long chain family member 4 [KO:K01897] [EC:6.2.1.3]	5.19226
23	ACSL3	acyl-CoA synthetase long chain family member 3 [KO:K01897] [EC:6.2.1.3]	27.6017
24	ACSBG1	acyl-CoA synthetase bubblegum family member 1 [KO:K15013] [EC:6.2.1.3]	#N/A
25	ACSBG2	acyl-CoA synthetase bubblegum family member 2 [KO:K15013] [EC:6.2.1.3]	#N/A
26	CPT1A	carnitine palmitoyltransferase 1A [KO:K08765] [EC:2.3.1.21]	2.30233
27	CPT1C	carnitine palmitoyltransferase 1C [KO:K19524] [EC:2.3.1.21]	0.763883
28	CPT2	carnitine palmitoyltransferase 2 [KO:K08766] [EC:2.3.1.21]	8.8

## Sheet: Glycolysis
Glycolysis/Gluconeogenesis				Count Up	0	1	0	1	3	0	4
		Count with FPKM cutoff	35	Count Down	2	0	0	0	0	0	0
N	Gene Symbol	Gene Name	FPKM>0.5		D	TR	AE_0-0.5	AE_1	AE_3	AE_4	TR+AE
1	LDHB	lactate dehydrogenase B [KO:K00016] [EC:1.1.1.27]	255.207		DOWN	UP
2	TPI1	triosephosphate isomerase 1 [KO:K01803] [EC:5.3.1.1]	1170.15		DOWN
3	PGM2	phosphoglucomutase 2 [KO:K15779] [EC:5.4.2.2 5.4.2.7]	1.52269					UP	UP
4	HK2	hexokinase 2 [KO:K00844] [EC:2.7.1.1]	9.00612						UP
5	PFKP	phosphofructokinase, platelet [KO:K00850] [EC:2.7.1.11]	5.97632						UP
6	DLD	dihydrolipoamide dehydrogenase [KO:K00382] [EC:1.8.1.4]	146.674
7	HK3	hexokinase 3 [KO:K00844] [EC:2.7.1.1]	0.644228
8	HK1	hexokinase 1 [KO:K00844] [EC:2.7.1.1]	60.8965
9	HKDC1	hexokinase domain containing 1 [KO:K00844] [EC:2.7.1.1]	#N/A
10	GCK	glucokinase [KO:K12407] [EC:2.7.1.2]	#N/A
11	GPI	glucose-6-phosphate isomerase [KO:K01810] [EC:5.3.1.9]	192.863
12	PFKM	phosphofructokinase, muscle [KO:K00850] [EC:2.7.1.11]	746.103
13	PFKL	phosphofructokinase, liver type [KO:K00850] [EC:2.7.1.11]	10.0973
14	FBP1	fructose-bisphosphatase 1 [KO:K03841] [EC:3.1.3.11]	#N/A
15	FBP2	fructose-bisphosphatase 2 [KO:K03841] [EC:3.1.3.11]	264.45
16	ALDOC	aldolase, fructose-bisphosphate C [KO:K01623] [EC:4.1.2.13]	1.05827
17	ALDOA	aldolase, fructose-bisphosphate A [KO:K01623] [EC:4.1.2.13]	16123
18	ALDOB	aldolase, fructose-bisphosphate B [KO:K01623] [EC:4.1.2.13]	#N/A
19	GAPDH	glyceraldehyde-3-phosphate dehydrogenase [KO:K00134] [EC:1.2.1.12]	7748.16
20	GAPDHS	glyceraldehyde-3-phosphate dehydrogenase, spermatogenic [KO:K10705] [EC:1.2.1.12]	#N/A
21	PGK2	phosphoglycerate kinase 2 [KO:K00927] [EC:2.7.2.3]	#N/A
22	PGK1	phosphoglycerate kinase 1 [KO:K00927] [EC:2.7.2.3]	530.164
23	PGAM1	phosphoglycerate mutase 1 [KO:K01834] [EC:5.4.2.11]	10.8996
24	PGAM2	phosphoglycerate mutase 2 [KO:K01834] [EC:5.4.2.11]	1218.36
25	PGAM4	phosphoglycerate mutase family member 4 [KO:K01834] [EC:5.4.2.11]	2.44891
26	ENO3	enolase 3 [KO:K01689] [EC:4.2.1.11]	4989.88
27	ENO2	enolase 2 [KO:K01689] [EC:4.2.1.11]	1.78934
28	ENO1	enolase 1 [KO:K01689] [EC:4.2.1.11]	48.7249
29	ENO4	enolase 4 [KO:K01689] [EC:4.2.1.11]	#N/A
30	PKM	pyruvate kinase M1/2 [KO:K00873] [EC:2.7.1.40]	2112.87
31	PKLR	pyruvate kinase L/R [KO:K12406] [EC:2.7.1.40]	#N/A
32	PDHA2	pyruvate dehydrogenase E1 subunit alpha 2 [KO:K00161] [EC:1.2.4.1]	#N/A
33	PDHA1	pyruvate dehydrogenase E1 subunit alpha 1 [KO:K00161] [EC:1.2.4.1]	549.49
34	PDHB	pyruvate dehydrogenase E1 subunit beta [KO:K00162] [EC:1.2.4.1]	126.829
35	DLAT	dihydrolipoamide S-acetyltransferase [KO:K00627] [EC:2.3.1.12]	47.7241
36	LDHAL6A	lactate dehydrogenase A like 6A [KO:K00016] [EC:1.1.1.27]	#N/A
37	LDHAL6B	lactate dehydrogenase A like 6B [KO:K00016] [EC:1.1.1.27]	#N/A
38	LDHA	lactate dehydrogenase A [KO:K00016] [EC:1.1.1.27]	654.338
39	LDHC	lactate dehydrogenase C [KO:K00016] [EC:1.1.1.27]	0.727845
40	GALM	galactose mutarotase [KO:K01785] [EC:5.1.3.3]	5.32579
41	PGM1	phosphoglucomutase 1 [KO:K01835] [EC:5.4.2.2]	462.298
42	G6PC	glucose-6-phosphatase catalytic subunit [KO:K01084] [EC:3.1.3.9]	#N/A
43	G6PC2	glucose-6-phosphatase catalytic subunit 2 [KO:K01084] [EC:3.1.3.9]	#N/A
44	G6PC3	glucose-6-phosphatase catalytic subunit 3 [KO:K01084] [EC:3.1.3.9]	18.7019
45	ADPGK	ADP dependent glucokinase [KO:K08074] [EC:2.7.1.147]	3.78922
46	BPGM	bisphosphoglycerate mutase [KO:K01837] [EC:5.4.2.4 5.4.2.11]	13.7607
47	MINPP1	multiple inositol-polyphosphate phosphatase 1 [KO:K03103] [EC:3.1.3.62 3.1.3.80]	2.37552
48	PCK1	phosphoenolpyruvate carboxykinase 1 [KO:K01596] [EC:4.1.1.32]	#N/A
49	PCK2	phosphoenolpyruvate carboxykinase 2, mitochondrial [KO:K01596] [EC:4.1.1.32]	0.878052

## Sheet: TCA
Citrate cycle (TCA cycle)				Count Up	0	1	0	0	0	0	1
		Count with FPKM cutoff	27	Count Down	3	0	0	0	0	0	0
N	Gene Symbol	Gene Name	FPKM>0.5		D	TR	AE_0-0.5	AE_1	AE_3	AE_4	TR+AE
1	MDH1	malate dehydrogenase 1 [KO:K00025] [EC:1.1.1.37]	488.913		DOWN	UP
2	SUCLG1	succinate-CoA ligase GDP/ADP-forming subunit alpha [KO:K01899] [EC:6.2.1.4 6.2.1.5]	131.697		DOWN
3	SDHB	succinate dehydrogenase complex iron sulfur subunit B [KO:K00235] [EC:1.3.5.1]	466.179		DOWN
4	DLD	dihydrolipoamide dehydrogenase [KO:K00382] [EC:1.8.1.4]	146.674
5	ACLY	ATP citrate lyase [KO:K01648] [EC:2.3.3.8]	5.06367
6	ACO1	aconitase 1 [KO:K01681] [EC:4.2.1.3]	9.77642
7	ACO2	aconitase 2 [KO:K01681] [EC:4.2.1.3]	200.119
8	CS	citrate synthase [KO:K01647] [EC:2.3.3.1]	335.951
9	DLAT	dihydrolipoamide S-acetyltransferase [KO:K00627] [EC:2.3.1.12]	47.7241
10	DLST	dihydrolipoamide S-succinyltransferase [KO:K00658] [EC:2.3.1.61]	57.2177
11	FH	fumarate hydratase [KO:K01679] [EC:4.2.1.2]	87.9602
12	IDH1	isocitrate dehydrogenase (NADP(+)) 1 [KO:K00031] [EC:1.1.1.42]	8.89122
13	IDH2	isocitrate dehydrogenase (NADP(+)) 2 [KO:K00031] [EC:1.1.1.42]	583.258
14	IDH3A	isocitrate dehydrogenase (NAD(+)) 3 catalytic subunit alpha [KO:K00030] [EC:1.1.1.41]	79.5245
15	IDH3B	isocitrate dehydrogenase (NAD(+)) 3 non-catalytic subunit beta [KO:K00030] [EC:1.1.1.41]	106.16
16	IDH3G	isocitrate dehydrogenase (NAD(+)) 3 non-catalytic subunit gamma [KO:K00030] [EC:1.1.1.41]	40.6989
17	MDH2	malate dehydrogenase 2 [KO:K00026] [EC:1.1.1.37]	428.683
18	OGDH	oxoglutarate dehydrogenase [KO:K00164] [EC:1.2.4.2]	111.118
19	OGDHL	oxoglutarate dehydrogenase like [KO:K00164] [EC:1.2.4.2]	#N/A
20	PC	pyruvate carboxylase [KO:K01958] [EC:6.4.1.1]	4.66979
21	PCK1	phosphoenolpyruvate carboxykinase 1 [KO:K01596] [EC:4.1.1.32]	#N/A
22	PCK2	phosphoenolpyruvate carboxykinase 2, mitochondrial [KO:K01596] [EC:4.1.1.32]	0.878052
23	PDHA1	pyruvate dehydrogenase E1 subunit alpha 1 [KO:K00161] [EC:1.2.4.1]	549.49
24	PDHA2	pyruvate dehydrogenase E1 subunit alpha 2 [KO:K00161] [EC:1.2.4.1]	#N/A
25	PDHB	pyruvate dehydrogenase E1 subunit beta [KO:K00162] [EC:1.2.4.1]	126.829
26	SDHA	succinate dehydrogenase complex flavoprotein subunit A [KO:K00234] [EC:1.3.5.1]	321.445
27	SDHC	succinate dehydrogenase complex subunit C [KO:K00236]	172.045
28	SDHD	succinate dehydrogenase complex subunit D [KO:K00237]	128.836
29	SUCLA2	succinate-CoA ligase ADP-forming subunit beta [KO:K01900] [EC:6.2.1.4 6.2.1.5]	111.004
30	SUCLG2	succinate-CoA ligase GDP-forming subunit beta [KO:K01900] [EC:6.2.1.4 6.2.1.5]	58.2114

[truncated: 2 more sheets: OxPhos, Mitochondria]
