# Supplementary material for: Transcriptomic Signatures and Upstream Regulation in Human Skeletal Muscle Adapted to Disuse and Aerobic Exercise
Source: Int J Mol Sci. 2021 Jan 26;22(3):1208. doi: 10.3390/ijms22031208 (PMC7866200; doi:10.3390/ijms22031208)
Supplement: Supplementary file 1 [file ijms-22-01208-s001.zip › Table S5_new.xlsx]

## Sheet: TF
			FEadj for UP regulated genes						FEadj for DOWN regulated genes						FDR for UP regulated genes						FDR for DOWN regulated genes
TF	Ensembl Gene ID	Mean FPKM	D	TR	AE 0h	AE 0.5-1h	AE 3h	AE 4h	D	TR	AE 0h	AE 0.5-1h	AE 3h	AE 4h	D	TR	AE 0h	AE 0.5-1h	AE 3h	AE 4h	D	TR	AE 0h	AE 0.5-1h	AE 3h	AE 4h
AC005261.1	ENSG00000131845	1.91338	1.66842												0.0463498
AR	ENSG00000169083	3.74377								1.79143												0.0424724
ARNTL	ENSG00000133794	4.41682					1.26832												8.04154e-08
ATF1	ENSG00000123268	14.4801			2.54836	1.6824	1.30203										0.000252757	0.000261551	0.000526442
ATF2	ENSG00000115966	4.56969			2.65549	2.0604	1.42288										7.32977e-05	0.00014822	5.41824e-05
ATF3	ENSG00000162772	11.7541			2.92511	2.1459	1.37819										0.000143168	1.56564e-05	0.000144486
ATF4	ENSG00000128272	191.713			1.78015	1.6082	1.30071										0.000553194	7.9218e-05	6.48729e-05
ATF6	ENSG00000118217	2.53689			2.1469	1.75941	1.36262										0.000260425	6.52001e-05	0.000325075
ATF6B	ENSG00000213676	5.15607			2.11418	1.68726	1.44614										0.000243492	1.58601e-05	3.09489e-07
ATF7	ENSG00000170653	10.1639			1.9785	1.62779	1.2828										0.000439706	0.000129034	0.00304046
ATOH1	ENSG00000172238	0.000204168								1.65056												0.026761
BATF3	ENSG00000123685	0.731878			2.03659	1.74876	1.48728										0.000354261	4.35935e-05	2.26088e-05
BDP1	ENSG00000145734	2.24036							1.48449												0.0434576
CREB1	ENSG00000118260	3.24877			3.61268	1.9254	1.47656										0.000105807	0.000129034	8.30221e-05
CREB3	ENSG00000107175	10.9134			2.59843	2.28172	1.27982										0.000168749	3.00058e-05	6.80944e-05
CREB3L4	ENSG00000143578	2.64972			2.42892	1.67913	1.42878										0.000139191	0.000125029	0.000153739
CREB5	ENSG00000146592	5.96837			1.9785	1.62779	1.2828										0.000439706	0.000161723	0.00332573
CREM	ENSG00000095794	19.2224			3.61268	1.98377	1.40081										0.000135393	0.000152527	1.11951e-05
DRGX	ENSG00000165606	0.00122507		1.38377												0.0238988
E2F2	ENSG00000007968	0.0177977			1.36599												0.000612223
E4F1	ENSG00000167967	5.48227			1.63033												0.000233342
EBF1	ENSG00000164330	2.24877			1.51	1.31405											6.39597e-05	5.34894e-06
EGR1	ENSG00000120738	15.2446			1.46814	1.45484	1.61086	1.35727									0.000252757	5.69079e-06	5.75911e-08	0.00229309
EGR2	ENSG00000122877	0.667471			1.29948	1.35707	1.38496	1.34053									6.39597e-05	3.55882e-07	1.58887e-08	0.00119693
EGR3	ENSG00000179388	0.740701			1.53093	1.50316	1.44835										0.0011526	1.66051e-06	3.64135e-08
EGR4	ENSG00000135625	0.00226258			1.28754	1.41635	1.40866										8.07117e-05	2.68571e-08	1.38116e-08
EHF	ENSG00000135373	0.0042358						1.5782												0.00930586
EN1	ENSG00000163064	4.7886									1.28972												0.0297475
ESRRA	ENSG00000173153	80.0852							1.58317												0.0155847
ESRRB	ENSG00000119715	3.55474							2.11905												0.0155847
ESRRG	ENSG00000196482	2.95092							1.40506												0.0181623
ETV4	ENSG00000175832	0.58843		1.59501												0.006038
ETV5	ENSG00000244405	1.40931		1.52357												0.0101048
FOS	ENSG00000170345	7.04582			2.39541	1.94985	1.37937										0.000185897	5.66983e-05	0.000466407
FOSB	ENSG00000125740	0.415181			1.9785	1.71647	1.30782										0.000346246	9.55392e-05	0.00129664
FOSL1	ENSG00000175592	0.506574			1.98399	1.66198	1.32823	1.47495									0.000407147	8.58742e-05	0.000503561	0.00620775
FOSL2	ENSG00000075426	7.96057			1.88895	1.57859	1.27949										0.000461297	0.00011761	0.000473231
FOXA1	ENSG00000129514	0.00664316								1.65967	1.49591											0.0424724	0.0297475
FOXA3	ENSG00000170608	0.00757107									1.79027												0.0297475
FOXC1	ENSG00000054598	0.868894									1.55071												0.0181586
FOXC2	ENSG00000176692	0.164622									1.65309												0.0145113
FOXJ3	ENSG00000198815	11.0131								1.47271	1.25418											0.0336505	0.0307934
FOXN2	ENSG00000170802	1.80947					1.3164												0.000882785
FOXN4	ENSG00000139445	0.00985146				1.47379												2.07717e-06
FOXO4	ENSG00000184481	33.9368									1.63269												0.0297475
GLIS1	ENSG00000174332	0.0240046			1.474	1.58941											0.00311825	0.000429063
GLIS2	ENSG00000126603	1.93188								1.6803												0.0424724
GRHL1	ENSG00000134317	0.185044									2.14914												0.0120504
GTF3A	ENSG00000122034	164.845			1.56738	1.33544											6.39597e-05	1.71044e-06
HDAC2	ENSG00000196591	28.0323			1.3835												0.00139687
HES1	ENSG00000114315	14.4865												1.25541												0.0262808
HIC1	ENSG00000177374	6.58525					1.25898												9.10723e-06
HIC2	ENSG00000169635	0.321414			1.30116												0.00877854
HINFP	ENSG00000172273	4.73917				1.42973	1.33394	1.81732										3.57762e-05	1.12689e-06	0.000197845
HNF4A	ENSG00000101076	0.00280757									1.81361												0.0297475
HOXA13	ENSG00000106031	0.707336							1.58253												0.0334281
HOXC13	ENSG00000123364	0.0215621							1.93487												0.0220885
HOXD8	ENSG00000175879	3.69105									1.44116												0.0328219
IRF1	ENSG00000125347	5.34087									2.84896												0.00321788
IRF2	ENSG00000168310	9.90998									2.7023												0.00321788
IRF3	ENSG00000126456	19.1829									1.659												0.00275109
IRF7	ENSG00000185507	5.5225									1.37819												0.0328219
IRF8	ENSG00000140968	0.661435									1.75637												0.0297475
IRF9	ENSG00000213928	13.8122									1.96752												0.0216113
JDP2	ENSG00000140044	8.60214			2.24628	1.77137	1.3602										0.000385162	8.05491e-05	0.00153004
JUN	ENSG00000177606	33.6411			2.08317	1.57859	1.50449										0.000402243	0.000129034	0.00396058
JUNB	ENSG00000171223	15.3785			1.89851	1.52333											0.000799322	0.000322943
JUND	ENSG00000130522	30.4078			1.98879	1.72962	1.44557			1.42189	1.27295						0.000325283	0.000160256	0.00242283			0.0424724	0.0297475
KLF1	ENSG00000105610	0.0407679			1.26817												0.000825436
KLF10	ENSG00000155090	25.8699			1.76218	1.56716	1.42767	1.25923									9.89131e-05	1.1888e-06	3.84885e-07	0.00096458
KLF11	ENSG00000172059	2.72808			1.49414	1.46154	1.30782										8.07117e-05	4.47251e-07	9.91966e-08
KLF12	ENSG00000118922	1.65986			1.38019												0.000214875
KLF13	ENSG00000169926	39.5263			1.61079	1.56963	1.28154										0.00022511	1.06549e-05	2.48693e-08
KLF15	ENSG00000163884	7.92533			2.08522	1.73203	1.54024										0.000207526	4.65815e-07	1.26791e-08
KLF16	ENSG00000129911	1.32227			1.69754												0.00321438
KLF17	ENSG00000171872	0.000850577			1.54876												0.000829485
KLF3	ENSG00000109787	4.58915	1.30578												0.0317654
KLF4	ENSG00000136826	4.30527												1.26264												0.0317433
KLF5	ENSG00000102554	9.07966			1.3152												7.11211e-05
KLF6	ENSG00000067082	9.67841					1.50449												3.64135e-08
KLF8	ENSG00000102349	0.902289				1.25832												0.0013349
KLF9	ENSG00000119138	21.5512			1.60653	1.38057	1.33443	1.28803									9.98287e-05	1.67381e-06	6.8022e-08	0.00383681
MAFB	ENSG00000204103	8.65919												1.92616												0.0399855
MAX	ENSG00000125952	19.8456					1.58737												0.00135417
MAZ	ENSG00000103495	53.7307			1.49441		1.32744										0.000207257		2.37735e-08
MECOM	ENSG00000085276	1.54087								1.91444												0.0424724
MECP2	ENSG00000169057	35.651							1.89551												0.0191166
MEF2B	ENSG00000213999	0.511006				1.45955												0.00183661
MEF2D	ENSG00000116604	52.8781				1.8823												0.000908045
MXI1	ENSG00000119950	13.1606					1.25506												0.00037585
NFE2	ENSG00000123405	0.343582						1.36459												0.0078094
NFKB1	ENSG00000109320	5.23349				1.28381												8.20229e-05
NKX2-5	ENSG00000183072	0.00745462							1.27714												0.0295763
NR1H3	ENSG00000025434	4.54619									1.81361												0.0145822
NR1H4	ENSG00000012504	0.00193411									1.42063												0.0149908
NR3C1	ENSG00000113580	16.4455								1.31219												0.0424724
NR5A2	ENSG00000116833	0.461531							1.35786												0.0182762
OSR1	ENSG00000143867	1.25207		1.46686												0.0193326
OSR2	ENSG00000164920	1.469								1.28221												0.0336505
OVOL1	ENSG00000172818	0.000927479		1.372												0.0247203
PAX4	ENSG00000106331	0.00233047												1.49789												0.022443
PAX9	ENSG00000198807	0.0261583					1.27097												0.000114826
PGR	ENSG00000082175	0.115466								2.68703												0.026761
PHOX2A	ENSG00000165462	0.00432715									1.31197												0.0328219
PLAG1	ENSG00000181690	0.0816772			1.84681	1.73101	1.86769	2.68286									0.000139191	0.000150342	1.94899e-06	0.000803314
PLAGL1	ENSG00000118495	5.8246			1.33579		1.30325										0.00719031		9.2705e-05
POU2F3	ENSG00000137709	0.0300619									1.5015												0.0297475
PRDM1	ENSG00000057657	0.30481												1.24999												0.0399855
PRDM16	ENSG00000142611	0.196265	2.46851												0.0317654
PRDM4	ENSG00000110851	3.19685			1.2917			1.51107									0.00530967			0.000247085
RARA	ENSG00000131759	11.4014							1.29411												0.0191166
RARB	ENSG00000077092	1.1673								1.32292												0.0424724
RELB	ENSG00000104856	2.95354				1.50236												0.000305196
RREB1	ENSG00000124782	3.78149			1.27037												7.11211e-05
RXRB	ENSG00000204231	15.5172								1.34471												0.0424724
SALL4	ENSG00000101115	0.00706636							1.42634												0.0378241
SF1	ENSG00000168066	73.4165							1.31746												0.0191166
SHOX2	ENSG00000168779	0.647332		1.3881												0.0210242
SMAD3	ENSG00000166949	19.7087		1.36211												0.0101048
SMAD4	ENSG00000141646	31.1472	1.42849												0.0317654
SMAD5	ENSG00000113658	5.80476						2.00845												0.0014354
SOHLH2	ENSG00000120669	0.386382				1.25817												0.000585937
SOX1	ENSG00000182968	0.00154709	1.30145												0.0317654
SOX17	ENSG00000164736	1.83372	1.71108						1.69574						0.0463498						0.0295763
SP1	ENSG00000185591	4.94924			1.43435	2.04328	1.71825										0.000168749	3.05414e-08	2.37735e-08
SP100	ENSG00000067066	9.5244						1.39555												0.0119203
SP2	ENSG00000167182	8.58812		1.35448	1.30379	1.26448	1.26561									0.0261749	0.000731043	1.12074e-05	1.06894e-07
SP4	ENSG00000105866	1.56331					1.27779												2.48693e-08
SP5	ENSG00000204335	0.135186			1.28759		1.26333										6.39597e-05		1.26791e-08
SRF	ENSG00000112658	18.0119				3.98428	2.03415	1.82465										3.64676e-06	3.83984e-05	0.00300047
STAT2	ENSG00000170581	7.99348									1.52488												0.0307193
STAT5A	ENSG00000126561	7.34908						1.65136												0.00599985
TBX1	ENSG00000184058	27.9836									1.54219												0.0297475
TCF3	ENSG00000071564	9.50722		1.38239												0.0101048
TFAP2A	ENSG00000137203	0.0393987			1.29264												0.000278711
TFAP2B	ENSG00000008196	0.0010057			1.70446												7.11211e-05
TFAP2C	ENSG00000087510	0.0106134			1.27496	1.31199											0.000105807	3.05052e-07
THRB	ENSG00000151090	6.09535							1.86857												0.0210706
TWIST1	ENSG00000122691	0.318681		1.5335						1.2527						0.0169455						0.0336505
USF2	ENSG00000105698	149.056					1.26979												0.00270919
WT1	ENSG00000184937	0.0140819			1.38964	1.4706	1.4706							1.54355			7.89039e-05	2.50713e-06	2.51568e-08							0.0317433
XBP1	ENSG00000100219	13.5861			2.20227	1.80016	1.37995										0.000407147	0.000102377	0.00053418
YBX1	ENSG00000065978	687.515				1.37463												0.00102296
ZBED6	ENSG00000257315	1.58947				1.36906	1.42974											1.22806e-05	8.08591e-06
ZBTB11	ENSG00000066422	2.8434					1.26217												1.50981e-06
ZBTB24	ENSG00000112365	0.841596					1.39672												0.00335108
ZBTB26	ENSG00000171448	1.45753												1.2717												0.0317086
ZFP91	ENSG00000186660	18.1498												1.40899												0.022443
ZFY	ENSG00000067646	1.80079				1.34686												0.000935921
ZIC1	ENSG00000152977	3.89572			1.36808												0.00515407
ZIC2	ENSG00000043355	0.00402953			1.41906												0.000734128
ZIC3	ENSG00000156925	0.00855315						1.33736												0.000197845
ZNF100	ENSG00000197020	1.20368				1.31943												0.000233083
ZNF134	ENSG00000213762	2.41464	1.6465												0.0317654
ZNF14	ENSG00000105708	0.825764		1.31473												0.0255776
ZNF180	ENSG00000167384	1.05135			1.53769	1.4192		1.39555									8.07117e-05	2.48926e-06		0.00528969
ZNF189	ENSG00000136870	4.92937			1.66341												0.00277124
ZNF195	ENSG00000005801	2.65997						1.33667												0.00228096
ZNF202	ENSG00000166261	1.50672					1.32506												9.76961e-06
ZNF213	ENSG00000085644	1.92512					1.30109												0.00176485
ZNF215	ENSG00000149054	0.0793457			1.38924												0.0022989
ZNF219	ENSG00000165804	7.92982			1.35826												0.000168749
ZNF250	ENSG00000196150	1.75736						1.46397												0.0113265
ZNF263	ENSG00000006194	4.60479			1.28691	1.25999		1.56602									0.000348781	2.33824e-05		0.00187011
ZNF316	ENSG00000205903	5.08189			1.55175	1.39953											0.00302674	0.000347635
ZNF320	ENSG00000182986	2.36513												1.7832												0.0262808
ZNF331	ENSG00000130844	3.13729			1.29555												0.000139191
ZNF391	ENSG00000124613	0.305586			1.45877	1.32915		1.47442									0.00371243	9.19243e-06		0.000247085
ZNF429	ENSG00000197013	4.30689						1.33943												0.0128491
ZNF436	ENSG00000125945	4.14863		1.34974		1.2903										0.0190347		5.17694e-05
ZNF449	ENSG00000173275	1.54738			1.87986	1.37688											0.000766527	3.00058e-05
ZNF454	ENSG00000178187	0.0881963			1.32081	1.30646	1.31455										0.000243492	1.07046e-05	1.0283e-06
ZNF460	ENSG00000197714	0.32229			1.556	1.66383											0.000697433	3.98386e-05
ZNF484	ENSG00000127081	0.523765									1.48039												0.00866355
ZNF546	ENSG00000187187	0.817831			1.35381												0.00522315
ZNF558	ENSG00000167785	2.45794				1.31943												0.00606874
ZNF559	ENSG00000188321	2.0578			2.48927	1.30928											0.000153252	0.00150084
ZNF575	ENSG00000176472	1.88257			1.97979		1.36668										0.000139191		1.11632e-07
ZNF580	ENSG00000213015	7.06941				1.42973												4.77623e-07
ZNF586	ENSG00000083828	2.71509			1.35445												0.00479747
ZNF596	ENSG00000172748	1.01079			1.41906												0.00218055
ZNF597	ENSG00000167981	0.3045									1.65309												0.0149908
ZNF615	ENSG00000197619	1.45231						1.35896												0.00148108
ZNF658B	ENSG00000198416	1.1949					1.26791												3.58895e-06
ZNF66	ENSG00000160229	0.230938			1.34411		1.34451										0.000168749		1.58062e-06
ZNF667	ENSG00000198046	0.521065			1.42679												0.00175788
ZNF669	ENSG00000188295	0.663649						1.50206												0.00352314
ZNF671	ENSG00000083814	2.60566									1.39241												0.00890724
ZNF676	ENSG00000196109	0.0464479												1.26091												0.0399855
ZNF69	ENSG00000198429	0.331195						1.47819												0.00635931
ZNF692	ENSG00000171163	9.67258				1.27313												0.00065329
ZNF74	ENSG00000185252	1.40749					1.47656												0.00497339
ZNF740	ENSG00000139651	8.18967			1.33273		1.3051										0.00253453		1.58062e-06
ZNF766	ENSG00000196214	1.85566								1.32671												0.0336505
ZNF768	ENSG00000169957	33.262							1.50285												0.0167699
ZNF774	ENSG00000196391	3.05209		1.32692												0.0221
ZNF799	ENSG00000196466	0.621783									1.40019												0.0297475
ZNF808	ENSG00000198482	1.28344					1.31945												0.00171738
ZNF816	ENSG00000180257	0.701699			1.46334												0.00645162
ZNF829	ENSG00000185869	0.215503				1.35296												0.00287266
ZNF83	ENSG00000167766	3.05979								1.31586												0.0336505
ZNF845	ENSG00000213799	0.286813		1.46686	1.37879											0.0193326	0.00671702
ZSCAN16	ENSG00000196812	0.967783									1.29269												0.0297475
ZSCAN2	ENSG00000176371	2.47764									1.45802												0.0307313
ZSCAN21	ENSG00000166529	3.52753						1.53014												0.0125125
ZSCAN22	ENSG00000182318	0.337539				1.96963												0.000205624
